# Supplementary material for: An ultra-high-density map as a community resource for discerning the genetic basis of quantitative traits in maize
Source: BMC Genomics. 2015 Dec 21;16:1078. doi: 10.1186/s12864-015-2242-5 (PMC4687334; doi:10.1186/s12864-015-2242-5)
Supplement: Additional file 2: Table S1. — Summary of Mo17 production and alignment results. (XLSX 9 kb) [file 12864_2015_2242_MOESM2_ESM.xlsx]

## Sheet: Sheet1
Table S1. Summary of Mo17 production and alignment results. a refers to the read number of raw data without any treatment; b refers to the base number of raw data without any treatment. c indicates G and C bases percent of all bases of raw data; d indicates the Q20 bases percent in all bases of raw data; e refers to the read number of clean data that filtered from rawdata; f refers to the base nu…
Raw read(M)a	Raw base(Gb) b	Raw GC(%)c	Raw Q20 base(%)d	Clean reads(M)e	Clean base(Gb)f	Clean GC(%)g	Clean Q20 base(%)h	Alignment reads(M)i	Alignment base(Gb)j	Unique hit readsk	Unique hit base(Gb)l
638.264	57.4437	45.4688	94.5814	609.845	54.8861	45.2305	96.1585	553.516	49.7257	301.81	27.1062
