# Supplementary material for: An ultra-high-density map as a community resource for discerning the genetic basis of quantitative traits in maize
Source: BMC Genomics. 2015 Dec 21;16:1078. doi: 10.1186/s12864-015-2242-5 (PMC4687334; doi:10.1186/s12864-015-2242-5)
Supplement: Additional file 4: Table S2. — SNP discovery between Mo17and B73. (XLSX 10 kb) [file 12864_2015_2242_MOESM4_ESM.xlsx]

## Sheet: Sheet1
Table S2. SNP discovery between Mo17 and B73. a refers to the chromosome ID; b refers to the filtered SNP number; c refers to the filtered homozygous SNP number; d refers to the filtered heterozygosis SNP number; e refers to the filtered SNP number in gene regions; f refers to the filtered SNP number in exon regions; g refers to the filtered SNP number in 5' untranslated regions; h refers to the …
Chromosome Ida	SNP numberb	Homozygous SNPc	Heterozygosis SNPd	SNP in genee	SNP in exonf	SNP in 5' UTRg	SNP in 3' UTRh	SNP in mRNAi	SNP in Coding regionj	Synonymous SNPk	Non-synonymous SNPl
chr01	465558	343112	122446	104417	59521	8162	14305	169177	37054	15355	21702
chr02	357795	250138	107657	76557	44673	6005	10018	121438	28650	11468	17182
chr03	355202	256187	99015	69873	39458	5360	9224	110524	24874	9899	14979
chr04	380369	264526	115843	61987	36327	5112	8657	97179	22558	8919	13640
chr05	286987	191086	95901	67500	39343	5130	9420	109192	24793	10278	14521
chr06	250917	182198	68719	53130	32365	4575	7659	84841	20131	8001	12133
chr07	280880	206628	74252	51923	29891	4297	6740	85457	18854	7616	11241
chr08	248992	166128	82864	50529	29222	3919	6817	80320	18486	7371	11120
chr09	237282	170707	66575	48890	29286	3908	7381	79791	17997	7486	10511
chr10	233856	169477	64379	43486	26642	3603	5897	68337	17142	7099	10047
Total	3097838	2200187	897651	628292	366728	50071	86118	1006256	230539	93492	137076
