# Supplementary material for: An ultra-high-density map as a community resource for discerning the genetic basis of quantitative traits in maize
Source: BMC Genomics. 2015 Dec 21;16:1078. doi: 10.1186/s12864-015-2242-5 (PMC4687334; doi:10.1186/s12864-015-2242-5)
Supplement: Additional file 5: Table S3. — SNPs annotation in CDS region. (XLSX 13382 kb) [file 12864_2015_2242_MOESM5_ESM.xlsx]

## Sheet: chr01（Part 1）
Table S3. SNPs annotation in CDS region a Physical coordinate of SNPs in the genome; b Nucleotide base type of B73 (left) and Mo17(right) at the SNP site; c Positive(+) or negative(-) chain of DNA; d Comparison of genotype of codeword triplet between reference (left) and Mo17(right) ; e Comparison of genetype of amino acid between reference(left) and Mo17(right); f The start and end coordinate of…
Chromosome ID	Physical positiona	B73 base<->MO17 baseb	Strandc	Codon_mutated	AA_mutatee	Physical position startf	Physical position endf	Gene ID
chr01	6163	A<->T	-	ATT<->TTT;	I<->F;	6108	6265	ID=PAC:19604432.CDS.6;Parent=PAC:19604432;pacid=19604432;
chr01	6163	A<->T	-	ATT<->TTT;	I<->F;	6108	6265	ID=PAC:19604433.CDS.6;Parent=PAC:19604433;pacid=19604433;
chr01	6163	A<->T	-	ATT<->TTT;	I<->F;	6108	6241	ID=PAC:19604434.CDS.1;Parent=PAC:19604434;pacid=19604434;
chr01	6434	G<->R	-	AGG<->AGA;	R<->R;	6362	6517	ID=PAC:19604432.CDS.5;Parent=PAC:19604432;pacid=19604432;
chr01	6434	G<->R	-	AGG<->AGA;	R<->R;	6362	6517	ID=PAC:19604433.CDS.5;Parent=PAC:19604433;pacid=19604433;
chr01	6443	T<->Y	-	ATT<->ATC;	I<->I;	6362	6517	ID=PAC:19604432.CDS.5;Parent=PAC:19604432;pacid=19604432;
chr01	6443	T<->Y	-	ATT<->ATC;	I<->I;	6362	6517	ID=PAC:19604433.CDS.5;Parent=PAC:19604433;pacid=19604433;
chr01	6449	C<->Y	-	GTC<->GTT;	V<->V;	6362	6517	ID=PAC:19604432.CDS.5;Parent=PAC:19604432;pacid=19604432;

## Sheet: chr01（Part 2）
Table S3. SNPs annotation in CDS region a Physical coordinate of SNPs in the genome; b Nucleotide base type of B73 (left) and Mo17(right) at the SNP site; c Positive(+) or negative(-) chain of DNA; d Comparison of genotype of codeword triplet between reference (left) and Mo17(right) ; e Comparison of genetype of amino acid between reference(left) and Mo17(right); f The start and end coordinate of…
Chromosome ID	Physical positiona	B73 base<->MO17 baseb	Strandc	Codon_mutated	AA_mutatee	Physical position startf	Physical position endf	Gene ID
chr01	6449	C<->Y	-	GTC<->GTT;	V<->V;	6362	6517	ID=PAC:19604433.CDS.5;Parent=PAC:19604433;pacid=19604433;
chr01	6642	A<->R	-	TTA<->TTG;	L<->L;	6639	6797	ID=PAC:19604432.CDS.4;Parent=PAC:19604432;pacid=19604432;
chr01	6642	A<->R	-	TTA<->TTG;	L<->L;	6639	6797	ID=PAC:19604433.CDS.4;Parent=PAC:19604433;pacid=19604433;
chr01	6671	G<->R	-	GCT<->ACT;	A<->T;	6639	6797	ID=PAC:19604432.CDS.4;Parent=PAC:19604432;pacid=19604432;
chr01	6671	G<->R	-	GCT<->ACT;	A<->T;	6639	6797	ID=PAC:19604433.CDS.4;Parent=PAC:19604433;pacid=19604433;
chr01	6743	C<->Y	-	CAC<->TAC;	H<->Y;	6639	6797	ID=PAC:19604432.CDS.4;Parent=PAC:19604432;pacid=19604432;
chr01	6743	C<->Y	-	CAC<->TAC;	H<->Y;	6639	6797	ID=PAC:19604433.CDS.4;Parent=PAC:19604433;pacid=19604433;
chr01	6749	C<->M	-	CAA<->AAA;	Q<->K;	6639	6797	ID=PAC:19604432.CDS.4;Parent=PAC:19604432;pacid=19604432;
chr01	6749	C<->M	-	CAA<->AAA;	Q<->K;	6639	6797	ID=PAC:19604433.CDS.4;Parent=PAC:19604433;pacid=19604433;
chr01	6984	T<->Y	-	CTA<->CCA;	L<->P;	6918	7120	ID=PAC:19604432.CDS.3;Parent=PAC:19604432;pacid=19604432;
chr01	6984	T<->Y	-	CTA<->CCA;	L<->P;	6918	7120	ID=PAC:19604433.CDS.3;Parent=PAC:19604433;pacid=19604433;
chr01	7035	A<->G	-	AAG<->AGG;	K<->R;	6918	7120	ID=PAC:19604432.CDS.3;Parent=PAC:19604432;pacid=19604432;
chr01	7035	A<->G	-	AAG<->AGG;	K<->R;	6918	7120	ID=PAC:19604433.CDS.3;Parent=PAC:19604433;pacid=19604433;
chr01	7080	G<->R	-	CGT<->CAT;	R<->H;	6918	7120	ID=PAC:19604432.CDS.3;Parent=PAC:19604432;pacid=19604432;
chr01	7080	G<->R	-	CGT<->CAT;	R<->H;	6918	7120	ID=PAC:19604433.CDS.3;Parent=PAC:19604433;pacid=19604433;
chr01	7797	A<->R	-	AAG<->AGG;	K<->R;	7594	7903	ID=PAC:19604432.CDS.2;Parent=PAC:19604432;pacid=19604432;
chr01	7797	A<->R	-	AAG<->AGG;	K<->R;	7594	7903	ID=PAC:19604433.CDS.2;Parent=PAC:19604433;pacid=19604433;
chr01	7856	A<->R	-	CAA<->CAG;	Q<->Q;	7594	7903	ID=PAC:19604432.CDS.2;Parent=PAC:19604432;pacid=19604432;
chr01	7856	A<->R	-	CAA<->CAG;	Q<->Q;	7594	7903	ID=PAC:19604433.CDS.2;Parent=PAC:19604433;pacid=19604433;
chr01	7874	C<->Y	-	CTC<->CTT;	L<->L;	7594	7903	ID=PAC:19604432.CDS.2;Parent=PAC:19604432;pacid=19604432;
chr01	7874	C<->Y	-	CTC<->CTT;	L<->L;	7594	7903	ID=PAC:19604433.CDS.2;Parent=PAC:19604433;pacid=19604433;
chr01	9250	C<->S	-	AAC<->AAG;	N<->K;	9193	9519	ID=PAC:19604432.CDS.1;Parent=PAC:19604432;pacid=19604432;
chr01	9250	C<->S	-	AAC<->AAG;	N<->K;	9193	9519	ID=PAC:19604433.CDS.1;Parent=PAC:19604433;pacid=19604433;
chr01	9405	G<->R	-	GTC<->ATC;	V<->I;	9193	9519	ID=PAC:19604432.CDS.1;Parent=PAC:19604432;pacid=19604432;
chr01	9405	G<->R	-	GTC<->ATC;	V<->I;	9193	9519	ID=PAC:19604433.CDS.1;Parent=PAC:19604433;pacid=19604433;
chr01	9484	G<->R	-	CTG<->CTA;	L<->L;	9193	9519	ID=PAC:19604432.CDS.1;Parent=PAC:19604432;pacid=19604432;
chr01	9484	G<->R	-	CTG<->CTA;	L<->L;	9193	9519	ID=PAC:19604433.CDS.1;Parent=PAC:19604433;pacid=19604433;
chr01	9513	A<->R	-	ATG<->GTG;	M<->V;	9193	9519	ID=PAC:19604432.CDS.1;Parent=PAC:19604432;pacid=19604432;
chr01	9513	A<->R	-	ATG<->GTG;	M<->V;	9193	9519	ID=PAC:19604433.CDS.1;Parent=PAC:19604433;pacid=19604433;
chr01	10045	C<->G	-	CGG<->GGG;	R<->G;	9890	10117	ID=PAC:19595739.CDS.1;Parent=PAC:19595739;pacid=19595739;
chr01	10045	G<->C	+	CGC<->CCC;	R<->P;	9858	10190	ID=PAC:19601282.CDS.1;Parent=PAC:19601282;pacid=19601282;
chr01	46586	G<->R	-	GAT<->AAT;	D<->N;	46544	46679	ID=PAC:19600496.CDS.2;Parent=PAC:19600496;pacid=19600496;
chr01	46624	C<->Y	-	TCT<->TTT;	S<->F;	46544	46679	ID=PAC:19600496.CDS.2;Parent=PAC:19600496;pacid=19600496;
chr01	46656	C<->Y	-	GAC<->GAT;	D<->D;	46544	46679	ID=PAC:19600496.CDS.2;Parent=PAC:19600496;pacid=19600496;
chr01	70674	C<->Y	-	CTG<->TTG;	L<->L;	70595	70908	ID=PAC:19608224.CDS.3;Parent=PAC:19608224;pacid=19608224;
chr01	70679	G<->R	-	CGG<->CAG;	R<->Q;	70595	70908	ID=PAC:19608224.CDS.3;Parent=PAC:19608224;pacid=19608224;
chr01	70700	A<->R	-	TAC<->TGC;	Y<->C;	70595	70908	ID=PAC:19608224.CDS.3;Parent=PAC:19608224;pacid=19608224;
chr01	70768	C<->Y	-	CAC<->CAT;	H<->H;	70595	70908	ID=PAC:19608224.CDS.3;Parent=PAC:19608224;pacid=19608224;
chr01	70787	C<->Y	-	ACA<->ATA;	T<->I;	70595	70908	ID=PAC:19608224.CDS.3;Parent=PAC:19608224;pacid=19608224;
chr01	71285	A<->R	-	AAA<->GAA;	K<->E;	71178	71348	ID=PAC:19608224.CDS.2;Parent=PAC:19608224;pacid=19608224;
chr01	71333	C<->M	-	CTT<->ATT;	L<->I;	71178	71348	ID=PAC:19608224.CDS.2;Parent=PAC:19608224;pacid=19608224;
chr01	144424	C<->T	+	CCA<->TCA;	P<->S;	144361	144654	ID=PAC:19601059.CDS.1;Parent=PAC:19601059;pacid=19601059;
chr01	146607	A<->G	-	ACG<->GCG;	T<->A;	146374	146634	ID=PAC:19599001.CDS.3;Parent=PAC:19599001;pacid=19599001;
chr01	146623	T<->C	-	TGT<->TGC;	C<->C;	146374	146634	ID=PAC:19599001.CDS.3;Parent=PAC:19599001;pacid=19599001;
chr01	147468	C<->Y	-	TGC<->TGT;	C<->C;	147423	147500	ID=PAC:19599001.CDS.1;Parent=PAC:19599001;pacid=19599001;
chr01	150596	A<->M	+	GAA<->GCA;	E<->A;	150550	150900	ID=PAC:19601448.CDS.1;Parent=PAC:19601448;pacid=19601448;
chr01	150605	A<->R	+	CAA<->CGA;	Q<->R;	150550	150900	ID=PAC:19601448.CDS.1;Parent=PAC:19601448;pacid=19601448;
chr01	150633	T<->K	+	AGT<->AGG;	S<->R;	150550	150900	ID=PAC:19601448.CDS.1;Parent=PAC:19601448;pacid=19601448;
chr01	150742	A<->R	+	AAG<->GAG;	K<->E;	150550	150900	ID=PAC:19601448.CDS.1;Parent=PAC:19601448;pacid=19601448;
chr01	150757	T<->C	+	TGT<->CGT;	C<->R;	150550	150900	ID=PAC:19601448.CDS.1;Parent=PAC:19601448;pacid=19601448;
chr01	150834	A<->M	+	GTA<->GTC;	V<->V;	150550	150900	ID=PAC:19601448.CDS.1;Parent=PAC:19601448;pacid=19601448;
chr01	150895	T<->Y	+	TCT<->CCT;	S<->P;	150550	150900	ID=PAC:19601448.CDS.1;Parent=PAC:19601448;pacid=19601448;
chr01	152776	T<->C	+	TTG<->CTG;	L<->L;	152713	152925	ID=PAC:19608563.CDS.1;Parent=PAC:19608563;pacid=19608563;
chr01	152883	A<->R	+	CCA<->CCG;	P<->P;	152713	152925	ID=PAC:19608563.CDS.1;Parent=PAC:19608563;pacid=19608563;
chr01	152924	T<->W	+	ATT<->AAT;	I<->N;	152713	152925	ID=PAC:19608563.CDS.1;Parent=PAC:19608563;pacid=19608563;
chr01	154443	T<->W	-	CTG<->CAG;	L<->Q;	154434	154501	ID=PAC:19607236.CDS.2;Parent=PAC:19607236;pacid=19607236;
chr01	154449	T<->Y	-	TTA<->TCA;	L<->S;	154434	154501	ID=PAC:19607236.CDS.2;Parent=PAC:19607236;pacid=19607236;
chr01	154463	G<->S	-	CTG<->CTC;	L<->L;	154434	154501	ID=PAC:19607236.CDS.2;Parent=PAC:19607236;pacid=19607236;
chr01	154611	G<->R	-	GGA<->AGA;	G<->R;	154608	154905	ID=PAC:19607236.CDS.1;Parent=PAC:19607236;pacid=19607236;
chr01	154697	A<->G	-	CAC<->CGC;	H<->R;	154608	154905	ID=PAC:19607236.CDS.1;Parent=PAC:19607236;pacid=19607236;
chr01	157855	T<->Y	-	CCT<->CCC;	P<->P;	157345	157911	ID=PAC:19597395.CDS.2;Parent=PAC:19597395;pacid=19597395;
chr01	157855	T<->Y	-	CCT<->CCC;	P<->P;	157735	157911	ID=PAC:19597394.CDS.4;Parent=PAC:19597394;pacid=19597394;
chr01	157855	T<->Y	-	CCT<->CCC;	P<->P;	157735	157911	ID=PAC:19597396.CDS.4;Parent=PAC:19597396;pacid=19597396;
chr01	158179	G<->R	-	GTT<->ATT;	V<->I;	157985	158194	ID=PAC:19597395.CDS.1;Parent=PAC:19597395;pacid=19597395;
chr01	158179	G<->R	-	CGT<->CAT;	R<->H;	157985	158231	ID=PAC:19597394.CDS.3;Parent=PAC:19597394;pacid=19597394;
chr01	158179	G<->R	-	CGT<->CAT;	R<->H;	157985	158231	ID=PAC:19597396.CDS.3;Parent=PAC:19597396;pacid=19597396;
chr01	161534	C<->Y	+	GCT<->GTT;	A<->V;	161143	161925	ID=PAC:19604367.CDS.1;Parent=PAC:19604367;pacid=19604367;
chr01	161623	C<->Y	+	CTG<->TTG;	L<->L;	161143	161925	ID=PAC:19604367.CDS.1;Parent=PAC:19604367;pacid=19604367;
chr01	167425	G<->R	-	GCG<->ACG;	A<->T;	167330	167866	ID=PAC:19613231.CDS.1;Parent=PAC:19613231;pacid=19613231;
chr01	215058	T<->Y	+	CTG<->CCG;	L<->P;	215051	215299	ID=PAC:19600203.CDS.1;Parent=PAC:19600203;pacid=19600203;
chr01	240672	A<->W	+	AGG<->TGG;	R<->W;	240525	240710	ID=PAC:19607259.CDS.1;Parent=PAC:19607259;pacid=19607259;
chr01	250597	T<->C	+	TTG<->CTG;	L<->L;	250168	250602	ID=PAC:19599016.CDS.1;Parent=PAC:19599016;pacid=19599016;
chr01	264758	C<->T	-	CTG<->TTG;	L<->L;	264665	264956	ID=PAC:19612910.CDS.6;Parent=PAC:19612910;pacid=19612910;
chr01	264758	C<->T	-	GCC<->GCT;	A<->A;	264665	265087	ID=PAC:19612911.CDS.1;Parent=PAC:19612911;pacid=19612911;
chr01	266520	A<->C	-	GAT<->GCT;	D<->A;	266089	266593	ID=PAC:19612910.CDS.4;Parent=PAC:19612910;pacid=19612910;
chr01	266579	T<->A	-	TCT<->TCA;	S<->S;	266089	266593	ID=PAC:19612910.CDS.4;Parent=PAC:19612910;pacid=19612910;
chr01	266588	G<->S	-	AAG<->AAC;	K<->N;	266089	266593	ID=PAC:19612910.CDS.4;Parent=PAC:19612910;pacid=19612910;
chr01	267796	A<->G	-	CGA<->CGG;	R<->R;	267698	267978	ID=PAC:19612910.CDS.3;Parent=PAC:19612910;pacid=19612910;
chr01	267837	C<->A	-	CGG<->AGG;	R<->R;	267698	267978	ID=PAC:19612910.CDS.3;Parent=PAC:19612910;pacid=19612910;
chr01	267845	A<->T	-	CAG<->CTG;	Q<->L;	267698	267978	ID=PAC:19612910.CDS.3;Parent=PAC:19612910;pacid=19612910;
chr01	267903	C<->Y	-	CAG<->TAG;	Q<->U;	267698	267978	ID=PAC:19612910.CDS.3;Parent=PAC:19612910;pacid=19612910;
chr01	269607	C<->Y	-	CGT<->TGT;	R<->C;	269557	269820	ID=PAC:19612910.CDS.2;Parent=PAC:19612910;pacid=19612910;
chr01	269613	A<->G	-	ATC<->GTC;	I<->V;	269557	269820	ID=PAC:19612910.CDS.2;Parent=PAC:19612910;pacid=19612910;
chr01	269636	G<->R	-	GGC<->GAC;	G<->D;	269557	269820	ID=PAC:19612910.CDS.2;Parent=PAC:19612910;pacid=19612910;
chr01	269665	T<->Y	-	AGT<->AGC;	S<->S;	269557	269820	ID=PAC:19612910.CDS.2;Parent=PAC:19612910;pacid=19612910;
chr01	274009	G<->R	+	GAA<->AAA;	E<->K;	273901	274236	ID=PAC:19612090.CDS.3;Parent=PAC:19612090;pacid=19612090;
chr01	274009	G<->R	+	ATG<->ATA;	M<->I;	273923	274191	ID=PAC:19612089.CDS.5;Parent=PAC:19612089;pacid=19612089;
chr01	274140	T<->W	+	TTG<->TAG;	L<->U;	273923	274191	ID=PAC:19612089.CDS.5;Parent=PAC:19612089;pacid=19612089;
chr01	274140	T<->W	+	TTT<->TTA;	F<->L;	273901	274236	ID=PAC:19612090.CDS.3;Parent=PAC:19612090;pacid=19612090;
chr01	274228	G<->R	+	GTT<->ATT;	V<->I;	273901	274236	ID=PAC:19612090.CDS.3;Parent=PAC:19612090;pacid=19612090;
chr01	379844	C<->T	+	CGA<->TGA;	R<->U;	379748	379849	ID=PAC:19608000.CDS.3;Parent=PAC:19608000;pacid=19608000;
chr01	424039	G<->A	-	TCG<->TCA;	S<->S;	423766	424338	ID=PAC:19606799.CDS.1;Parent=PAC:19606799;pacid=19606799;
chr01	424208	G<->T	-	AGC<->ATC;	S<->I;	423766	424338	ID=PAC:19606799.CDS.1;Parent=PAC:19606799;pacid=19606799;
chr01	516569	A<->G	-	CAA<->CAG;	Q<->Q;	516520	516607	ID=PAC:19600813.CDS.8;Parent=PAC:19600813;pacid=19600813;
chr01	516569	A<->G	-	CAA<->CAG;	Q<->Q;	516520	516607	ID=PAC:19600814.CDS.3;Parent=PAC:19600814;pacid=19600814;
chr01	517946	C<->A	+	CCC<->ACC;	P<->T;	517871	517972	ID=PAC:19611220.CDS.1;Parent=PAC:19611220;pacid=19611220;
chr01	518832	C<->T	-	TAC<->TAT;	Y<->Y;	518826	518906	ID=PAC:19600813.CDS.6;Parent=PAC:19600813;pacid=19600813;
chr01	518832	C<->T	-	TAC<->TAT;	Y<->Y;	518826	518921	ID=PAC:19600814.CDS.1;Parent=PAC:19600814;pacid=19600814;
chr01	519310	A<->G	-	GCA<->GCG;	A<->A;	519191	519336	ID=PAC:19600813.CDS.4;Parent=PAC:19600813;pacid=19600813;
chr01	681314	C<->M	-	CTT<->ATT;	L<->I;	681239	681446	ID=PAC:19608463.CDS.5;Parent=PAC:19608463;pacid=19608463;
chr01	681365	A<->C	-	AAT<->CAT;	N<->H;	681239	681446	ID=PAC:19608463.CDS.5;Parent=PAC:19608463;pacid=19608463;
chr01	681704	C<->A	-	GCT<->GAT;	A<->D;	681527	681993	ID=PAC:19608463.CDS.4;Parent=PAC:19608463;pacid=19608463;
chr01	712522	C<->Y	+	CAG<->TAG;	Q<->U;	712507	712959	ID=PAC:19600282.CDS.1;Parent=PAC:19600282;pacid=19600282;
chr01	724218	A<->R	+	GAC<->GGC;	D<->G;	724193	724645	ID=PAC:19604161.CDS.1;Parent=PAC:19604161;pacid=19604161;
chr01	724409	T<->W	+	TGC<->AGC;	C<->S;	724193	724645	ID=PAC:19604161.CDS.1;Parent=PAC:19604161;pacid=19604161;
chr01	724439	C<->Y	+	CGC<->TGC;	R<->C;	724193	724645	ID=PAC:19604161.CDS.1;Parent=PAC:19604161;pacid=19604161;
chr01	724460	G<->R	+	GCA<->ACA;	A<->T;	724193	724645	ID=PAC:19604161.CDS.1;Parent=PAC:19604161;pacid=19604161;
chr01	836498	G<->A	-	GGC<->AGC;	G<->S;	836442	836708	ID=PAC:19594619.CDS.2;Parent=PAC:19594619;pacid=19594619;
chr01	990986	G<->R	+	CAG<->CAA;	Q<->Q;	990888	991126	ID=PAC:19594546.CDS.5;Parent=PAC:19594546;pacid=19594546;
chr01	1001806	T<->C	+	TCA<->CCA;	S<->P;	1001788	1001872	ID=PAC:19601895.CDS.2;Parent=PAC:19601895;pacid=19601895;
chr01	1001806	T<->C	+	TCA<->CCA;	S<->P;	1001788	1001872	ID=PAC:19601898.CDS.2;Parent=PAC:19601898;pacid=19601898;
chr01	1029657	G<->A	+	AGC<->AAC;	S<->N;	1029653	1029689	ID=PAC:19597716.CDS.1;Parent=PAC:19597716;pacid=19597716;
chr01	1029663	T<->C	+	TTG<->TCG;	L<->S;	1029653	1029689	ID=PAC:19597716.CDS.1;Parent=PAC:19597716;pacid=19597716;
chr01	1030067	C<->T	+	TAC<->TAT;	Y<->Y;	1030056	1030176	ID=PAC:19597716.CDS.3;Parent=PAC:19597716;pacid=19597716;
chr01	1030142	A<->R	+	CTA<->CTG;	L<->L;	1030056	1030176	ID=PAC:19597716.CDS.3;Parent=PAC:19597716;pacid=19597716;
chr01	1037739	G<->C	-	GAG<->CAG;	E<->Q;	1037704	1037805	ID=PAC:19599589.CDS.1;Parent=PAC:19599589;pacid=19599589;
chr01	1037739	G<->C	-	GAG<->CAG;	E<->Q;	1037704	1037805	ID=PAC:19599590.CDS.1;Parent=PAC:19599590;pacid=19599590;
chr01	1039353	A<->W	-	AAA<->AAT;	K<->N;	1039337	1039379	ID=PAC:19599587.CDS.2;Parent=PAC:19599587;pacid=19599587;
chr01	1039353	A<->W	-	AAA<->AAT;	K<->N;	1039337	1039379	ID=PAC:19599588.CDS.3;Parent=PAC:19599588;pacid=19599588;
chr01	1041568	C<->S	-	CGC<->GGC;	R<->G;	1041545	1041715	ID=PAC:19599587.CDS.1;Parent=PAC:19599587;pacid=19599587;
chr01	1041568	C<->S	-	CGC<->GGC;	R<->G;	1041545	1041649	ID=PAC:19599588.CDS.2;Parent=PAC:19599588;pacid=19599588;
chr01	1041578	A<->R	-	AAA<->AAG;	K<->K;	1041545	1041715	ID=PAC:19599587.CDS.1;Parent=PAC:19599587;pacid=19599587;
chr01	1041578	A<->R	-	AAA<->AAG;	K<->K;	1041545	1041649	ID=PAC:19599588.CDS.2;Parent=PAC:19599588;pacid=19599588;
chr01	1041605	T<->Y	-	GCT<->GCC;	A<->A;	1041545	1041715	ID=PAC:19599587.CDS.1;Parent=PAC:19599587;pacid=19599587;
chr01	1041605	T<->Y	-	GCT<->GCC;	A<->A;	1041545	1041649	ID=PAC:19599588.CDS.2;Parent=PAC:19599588;pacid=19599588;
chr01	1041619	A<->R	-	ATG<->GTG;	M<->V;	1041545	1041649	ID=PAC:19599588.CDS.2;Parent=PAC:19599588;pacid=19599588;
chr01	1041619	A<->R	-	ATG<->GTG;	M<->V;	1041545	1041715	ID=PAC:19599587.CDS.1;Parent=PAC:19599587;pacid=19599587;
chr01	1041634	A<->R	-	AGG<->GGG;	R<->G;	1041545	1041649	ID=PAC:19599588.CDS.2;Parent=PAC:19599588;pacid=19599588;
chr01	1041634	A<->R	-	AGG<->GGG;	R<->G;	1041545	1041715	ID=PAC:19599587.CDS.1;Parent=PAC:19599587;pacid=19599587;
chr01	1041641	G<->R	-	CGG<->CGA;	R<->R;	1041545	1041715	ID=PAC:19599587.CDS.1;Parent=PAC:19599587;pacid=19599587;
chr01	1041641	G<->R	-	CGG<->CGA;	R<->R;	1041545	1041649	ID=PAC:19599588.CDS.2;Parent=PAC:19599588;pacid=19599588;
chr01	1041647	A<->R	-	CGA<->CGG;	R<->R;	1041545	1041649	ID=PAC:19599588.CDS.2;Parent=PAC:19599588;pacid=19599588;
chr01	1041647	A<->R	-	CGA<->CGG;	R<->R;	1041545	1041715	ID=PAC:19599587.CDS.1;Parent=PAC:19599587;pacid=19599587;
chr01	1041659	G<->R	-	GCG<->GCA;	A<->A;	1041545	1041715	ID=PAC:19599587.CDS.1;Parent=PAC:19599587;pacid=19599587;
chr01	1099724	G<->K	-	GGG<->GGT;	G<->G;	1099343	1099978	ID=PAC:19611792.CDS.3;Parent=PAC:19611792;pacid=19611792;
chr01	1099944	G<->A	-	CGA<->CAA;	R<->Q;	1099343	1099978	ID=PAC:19611792.CDS.3;Parent=PAC:19611792;pacid=19611792;
chr01	1100160	G<->A	-	GCG<->ACG;	A<->T;	1100081	1100163	ID=PAC:19611792.CDS.2;Parent=PAC:19611792;pacid=19611792;
chr01	1157930	T<->Y	-	CAT<->CAC;	H<->H;	1157897	1158058	ID=PAC:19609734.CDS.1;Parent=PAC:19609734;pacid=19609734;
chr01	1157991	A<->R	-	CAC<->CGC;	H<->R;	1157897	1158058	ID=PAC:19609734.CDS.1;Parent=PAC:19609734;pacid=19609734;
chr01	1158018	G<->R	-	CGA<->CAA;	R<->Q;	1157897	1158058	ID=PAC:19609734.CDS.1;Parent=PAC:19609734;pacid=19609734;
chr01	1159569	G<->C	-	GCA<->CCA;	A<->P;	1159504	1159731	ID=PAC:19592858.CDS.2;Parent=PAC:19592858;pacid=19592858;
chr01	1159668	G<->K	-	GAA<->TAA;	E<->U;	1159504	1159731	ID=PAC:19592858.CDS.2;Parent=PAC:19592858;pacid=19592858;
chr01	1159679	C<->Y	-	TCC<->TTC;	S<->F;	1159504	1159731	ID=PAC:19592858.CDS.2;Parent=PAC:19592858;pacid=19592858;
chr01	1159723	T<->W	-	TCT<->TCA;	S<->S;	1159504	1159731	ID=PAC:19592858.CDS.2;Parent=PAC:19592858;pacid=19592858;
chr01	1159809	G<->K	-	GAT<->TAT;	D<->Y;	1159807	1159848	ID=PAC:19592858.CDS.1;Parent=PAC:19592858;pacid=19592858;
chr01	1215097	T<->A	+	CTC<->CAC;	L<->H;	1214877	1215389	ID=PAC:19610619.CDS.1;Parent=PAC:19610619;pacid=19610619;
chr01	1215240	T<->C	+	TGC<->CGC;	C<->R;	1214877	1215389	ID=PAC:19610619.CDS.1;Parent=PAC:19610619;pacid=19610619;
chr01	1215282	G<->A	+	GAG<->AAG;	E<->K;	1214877	1215389	ID=PAC:19610619.CDS.1;Parent=PAC:19610619;pacid=19610619;
chr01	1289819	C<->T	-	CGT<->TGT;	R<->C;	1289628	1289930	ID=PAC:19596126.CDS.1;Parent=PAC:19596126;pacid=19596126;
chr01	1289910	C<->T	-	CCC<->CCT;	P<->P;	1289628	1289930	ID=PAC:19596126.CDS.1;Parent=PAC:19596126;pacid=19596126;
chr01	1371501	C<->T	+	GAC<->GAT;	D<->D;	1371340	1371570	ID=PAC:19598914.CDS.1;Parent=PAC:19598914;pacid=19598914;
chr01	1458287	G<->A	+	GCA<->ACA;	A<->T;	1458269	1458433	ID=PAC:19612823.CDS.1;Parent=PAC:19612823;pacid=19612823;
chr01	1458310	A<->G	+	TTA<->TTG;	L<->L;	1458269	1458433	ID=PAC:19612823.CDS.1;Parent=PAC:19612823;pacid=19612823;
chr01	1482109	G<->A	+	CAG<->CAA;	Q<->Q;	1482074	1482211	ID=PAC:19612843.CDS.8;Parent=PAC:19612843;pacid=19612843;
chr01	1482109	G<->A	+	CAG<->CAA;	Q<->Q;	1482074	1482211	ID=PAC:19612844.CDS.4;Parent=PAC:19612844;pacid=19612844;
chr01	1491139	A<->C	+	ATA<->ATC;	I<->I;	1491086	1491223	ID=PAC:19612843.CDS.18;Parent=PAC:19612843;pacid=19612843;
chr01	1491139	A<->C	+	ATA<->ATC;	I<->I;	1491086	1491223	ID=PAC:19612844.CDS.14;Parent=PAC:19612844;pacid=19612844;
chr01	1505323	G<->R	+	GCC<->ACC;	A<->T;	1505293	1505727	ID=PAC:19593139.CDS.3;Parent=PAC:19593139;pacid=19593139;
chr01	1505637	C<->Y	+	GAC<->GAT;	D<->D;	1505293	1505727	ID=PAC:19593139.CDS.3;Parent=PAC:19593139;pacid=19593139;
chr01	1506060	T<->Y	+	ACT<->ACC;	T<->T;	1505854	1506087	ID=PAC:19593139.CDS.4;Parent=PAC:19593139;pacid=19593139;
chr01	1665424	A<->C	+	TAT<->TCT;	Y<->S;	1665216	1666172	ID=PAC:19613177.CDS.1;Parent=PAC:19613177;pacid=19613177;
chr01	1665430	C<->A	+	TCT<->TAT;	S<->Y;	1665216	1666172	ID=PAC:19613177.CDS.1;Parent=PAC:19613177;pacid=19613177;
chr01	1665878	T<->C	+	CGT<->CGC;	R<->R;	1665216	1666172	ID=PAC:19613177.CDS.1;Parent=PAC:19613177;pacid=19613177;
chr01	1665983	C<->G	+	CCC<->CCG;	P<->P;	1665216	1666172	ID=PAC:19613177.CDS.1;Parent=PAC:19613177;pacid=19613177;
chr01	1748520	C<->A	-	CGA<->AGA;	R<->R;	1748473	1748721	ID=PAC:19601674.CDS.1;Parent=PAC:19601674;pacid=19601674;
chr01	1748581	G<->A	-	CTG<->CTA;	L<->L;	1748473	1748721	ID=PAC:19601674.CDS.1;Parent=PAC:19601674;pacid=19601674;
chr01	1748588	A<->C	-	CAT<->CCT;	H<->P;	1748473	1748721	ID=PAC:19601674.CDS.1;Parent=PAC:19601674;pacid=19601674;
chr01	1754342	A<->G	-	CAC<->CGC;	H<->R;	1754287	1754598	ID=PAC:19594735.CDS.1;Parent=PAC:19594735;pacid=19594735;
chr01	1754533	C<->G	-	ACC<->ACG;	T<->T;	1754287	1754598	ID=PAC:19594735.CDS.1;Parent=PAC:19594735;pacid=19594735;
chr01	1762530	T<->A	+	GTG<->GAG;	V<->E;	1762520	1762876	ID=PAC:19604023.CDS.1;Parent=PAC:19604023;pacid=19604023;
chr01	1763023	G<->C	+	GCG<->CCG;	A<->P;	1762972	1763558	ID=PAC:19604023.CDS.2;Parent=PAC:19604023;pacid=19604023;
chr01	1763055	G<->C	+	AGG<->AGC;	R<->S;	1762972	1763558	ID=PAC:19604023.CDS.2;Parent=PAC:19604023;pacid=19604023;
chr01	1764544	T<->Y	+	TTG<->CTG;	L<->L;	1763824	1764682	ID=PAC:19604023.CDS.3;Parent=PAC:19604023;pacid=19604023;
chr01	1764601	G<->R	+	GGG<->AGG;	G<->R;	1763824	1764682	ID=PAC:19604023.CDS.3;Parent=PAC:19604023;pacid=19604023;
chr01	1780412	G<->T	+	GGG<->TGG;	G<->W;	1780238	1781389	ID=PAC:19593736.CDS.1;Parent=PAC:19593736;pacid=19593736;
chr01	1780705	A<->G	+	GTA<->GTG;	V<->V;	1780238	1781389	ID=PAC:19593736.CDS.1;Parent=PAC:19593736;pacid=19593736;
chr01	1781003	G<->A	+	GCC<->ACC;	A<->T;	1780238	1781389	ID=PAC:19593736.CDS.1;Parent=PAC:19593736;pacid=19593736;
chr01	1781247	G<->A	+	GGC<->GAC;	G<->D;	1780238	1781389	ID=PAC:19593736.CDS.1;Parent=PAC:19593736;pacid=19593736;
chr01	1781638	C<->T	-	CTG<->TTG;	L<->L;	1781501	1782901	ID=PAC:19612436.CDS.1;Parent=PAC:19612436;pacid=19612436;
chr01	1781765	G<->A	-	GTG<->GTA;	V<->V;	1781501	1782901	ID=PAC:19612436.CDS.1;Parent=PAC:19612436;pacid=19612436;
chr01	1789357	T<->A	-	GGT<->GGA;	G<->G;	1789162	1789533	ID=PAC:19608464.CDS.1;Parent=PAC:19608464;pacid=19608464;
chr01	1789381	C<->A	-	GAC<->GAA;	D<->E;	1789162	1789533	ID=PAC:19608464.CDS.1;Parent=PAC:19608464;pacid=19608464;
chr01	1789507	T<->A	-	GCT<->GCA;	A<->A;	1789162	1789533	ID=PAC:19608464.CDS.1;Parent=PAC:19608464;pacid=19608464;
chr01	1857282	C<->T	-	CTG<->TTG;	L<->L;	1857172	1857318	ID=PAC:19602667.CDS.1;Parent=PAC:19602667;pacid=19602667;
chr01	1860005	A<->R	-	CCA<->CCG;	P<->P;	1859969	1860187	ID=PAC:19606824.CDS.1;Parent=PAC:19606824;pacid=19606824;
chr01	1860032	G<->R	-	CCG<->CCA;	P<->P;	1859969	1860187	ID=PAC:19606824.CDS.1;Parent=PAC:19606824;pacid=19606824;
chr01	1860049	G<->A	-	GAC<->AAC;	D<->N;	1859969	1860187	ID=PAC:19606824.CDS.1;Parent=PAC:19606824;pacid=19606824;
chr01	1860059	T<->C	-	TCT<->TCC;	S<->S;	1859969	1860187	ID=PAC:19606824.CDS.1;Parent=PAC:19606824;pacid=19606824;
chr01	1860140	G<->R	-	GCG<->GCA;	A<->A;	1859969	1860187	ID=PAC:19606824.CDS.1;Parent=PAC:19606824;pacid=19606824;
chr01	1860148	G<->S	-	GGT<->CGT;	G<->R;	1859969	1860187	ID=PAC:19606824.CDS.1;Parent=PAC:19606824;pacid=19606824;
chr01	1860169	C<->Y	-	CGT<->TGT;	R<->C;	1859969	1860187	ID=PAC:19606824.CDS.1;Parent=PAC:19606824;pacid=19606824;
chr01	1963573	C<->T	-	CTA<->TTA;	L<->L;	1963493	1963576	ID=PAC:19613247.CDS.8;Parent=PAC:19613247;pacid=19613247;
chr01	1963573	C<->T	-	CTA<->TTA;	L<->L;	1963493	1963576	ID=PAC:19613248.CDS.8;Parent=PAC:19613248;pacid=19613248;
chr01	1963814	C<->T	-	AAC<->AAT;	N<->N;	1963694	1963819	ID=PAC:19613247.CDS.7;Parent=PAC:19613247;pacid=19613247;
chr01	1963814	C<->T	-	AAC<->AAT;	N<->N;	1963694	1963819	ID=PAC:19613248.CDS.7;Parent=PAC:19613248;pacid=19613248;
chr01	1968909	G<->A	-	GCA<->ACA;	A<->T;	1968775	1969758	ID=PAC:19613250.CDS.1;Parent=PAC:19613250;pacid=19613250;
chr01	1968909	G<->A	-	GCA<->ACA;	A<->T;	1968779	1969758	ID=PAC:19613247.CDS.1;Parent=PAC:19613247;pacid=19613247;
chr01	1968909	G<->A	-	GCA<->ACA;	A<->T;	1968779	1969758	ID=PAC:19613248.CDS.1;Parent=PAC:19613248;pacid=19613248;
chr01	1968909	G<->A	-	GCA<->ACA;	A<->T;	1968779	1969758	ID=PAC:19613249.CDS.1;Parent=PAC:19613249;pacid=19613249;
chr01	1969239	G<->A	-	GGC<->AGC;	G<->S;	1968775	1969758	ID=PAC:19613250.CDS.1;Parent=PAC:19613250;pacid=19613250;
chr01	1969239	G<->A	-	GGC<->AGC;	G<->S;	1968779	1969758	ID=PAC:19613247.CDS.1;Parent=PAC:19613247;pacid=19613247;
chr01	1969239	G<->A	-	GGC<->AGC;	G<->S;	1968779	1969758	ID=PAC:19613248.CDS.1;Parent=PAC:19613248;pacid=19613248;
chr01	1969239	G<->A	-	GGC<->AGC;	G<->S;	1968779	1969758	ID=PAC:19613249.CDS.1;Parent=PAC:19613249;pacid=19613249;
chr01	1969395	A<->G	-	ACC<->GCC;	T<->A;	1968775	1969758	ID=PAC:19613250.CDS.1;Parent=PAC:19613250;pacid=19613250;
chr01	1969395	A<->G	-	ACC<->GCC;	T<->A;	1968779	1969758	ID=PAC:19613247.CDS.1;Parent=PAC:19613247;pacid=19613247;
chr01	1969395	A<->G	-	ACC<->GCC;	T<->A;	1968779	1969758	ID=PAC:19613248.CDS.1;Parent=PAC:19613248;pacid=19613248;
chr01	1969395	A<->G	-	ACC<->GCC;	T<->A;	1968779	1969758	ID=PAC:19613249.CDS.1;Parent=PAC:19613249;pacid=19613249;
chr01	2038362	C<->T	+	TGC<->TGT;	C<->C;	2038327	2038720	ID=PAC:19598130.CDS.1;Parent=PAC:19598130;pacid=19598130;
chr01	2038362	C<->T	+	TGC<->TGT;	C<->C;	2038327	2038720	ID=PAC:19598131.CDS.1;Parent=PAC:19598131;pacid=19598131;
chr01	2038362	C<->T	+	TGC<->TGT;	C<->C;	2038327	2038720	ID=PAC:19598132.CDS.1;Parent=PAC:19598132;pacid=19598132;
chr01	2038392	G<->A	+	GAG<->GAA;	E<->E;	2038327	2038720	ID=PAC:19598130.CDS.1;Parent=PAC:19598130;pacid=19598130;
chr01	2038392	G<->A	+	GAG<->GAA;	E<->E;	2038327	2038720	ID=PAC:19598131.CDS.1;Parent=PAC:19598131;pacid=19598131;
chr01	2038392	G<->A	+	GAG<->GAA;	E<->E;	2038327	2038720	ID=PAC:19598132.CDS.1;Parent=PAC:19598132;pacid=19598132;
chr01	2038458	T<->C	+	CTT<->CTC;	L<->L;	2038327	2038720	ID=PAC:19598130.CDS.1;Parent=PAC:19598130;pacid=19598130;
chr01	2038458	T<->C	+	CTT<->CTC;	L<->L;	2038327	2038720	ID=PAC:19598131.CDS.1;Parent=PAC:19598131;pacid=19598131;
chr01	2038458	T<->C	+	CTT<->CTC;	L<->L;	2038327	2038720	ID=PAC:19598132.CDS.1;Parent=PAC:19598132;pacid=19598132;
chr01	2038515	C<->G	+	GCC<->GCG;	A<->A;	2038327	2038720	ID=PAC:19598130.CDS.1;Parent=PAC:19598130;pacid=19598130;
chr01	2038515	C<->G	+	GCC<->GCG;	A<->A;	2038327	2038720	ID=PAC:19598131.CDS.1;Parent=PAC:19598131;pacid=19598131;
chr01	2038515	C<->G	+	GCC<->GCG;	A<->A;	2038327	2038720	ID=PAC:19598132.CDS.1;Parent=PAC:19598132;pacid=19598132;
chr01	2038605	T<->C	+	GGT<->GGC;	G<->G;	2038327	2038720	ID=PAC:19598130.CDS.1;Parent=PAC:19598130;pacid=19598130;
chr01	2038605	T<->C	+	GGT<->GGC;	G<->G;	2038327	2038720	ID=PAC:19598131.CDS.1;Parent=PAC:19598131;pacid=19598131;
chr01	2038605	T<->C	+	GGT<->GGC;	G<->G;	2038327	2038720	ID=PAC:19598132.CDS.1;Parent=PAC:19598132;pacid=19598132;
chr01	2038689	A<->C	+	CGA<->CGC;	R<->R;	2038327	2038720	ID=PAC:19598130.CDS.1;Parent=PAC:19598130;pacid=19598130;
chr01	2038689	A<->C	+	CGA<->CGC;	R<->R;	2038327	2038720	ID=PAC:19598131.CDS.1;Parent=PAC:19598131;pacid=19598131;
chr01	2038689	A<->C	+	CGA<->CGC;	R<->R;	2038327	2038720	ID=PAC:19598132.CDS.1;Parent=PAC:19598132;pacid=19598132;
chr01	2038982	C<->G	+	TCC<->TGC;	S<->C;	2038810	2039216	ID=PAC:19598132.CDS.2;Parent=PAC:19598132;pacid=19598132;
chr01	2038982	C<->G	+	TCC<->TGC;	S<->C;	2038810	2039756	ID=PAC:19598130.CDS.2;Parent=PAC:19598130;pacid=19598130;
chr01	2038982	C<->G	+	TCC<->TGC;	S<->C;	2038810	2039756	ID=PAC:19598131.CDS.2;Parent=PAC:19598131;pacid=19598131;
chr01	2039036	C<->G	+	TCT<->TGT;	S<->C;	2038810	2039216	ID=PAC:19598132.CDS.2;Parent=PAC:19598132;pacid=19598132;
chr01	2039036	C<->G	+	TCT<->TGT;	S<->C;	2038810	2039756	ID=PAC:19598130.CDS.2;Parent=PAC:19598130;pacid=19598130;
chr01	2039036	C<->G	+	TCT<->TGT;	S<->C;	2038810	2039756	ID=PAC:19598131.CDS.2;Parent=PAC:19598131;pacid=19598131;
chr01	2039066	C<->T	+	TCA<->TTA;	S<->L;	2038810	2039216	ID=PAC:19598132.CDS.2;Parent=PAC:19598132;pacid=19598132;
chr01	2039066	C<->T	+	TCA<->TTA;	S<->L;	2038810	2039756	ID=PAC:19598130.CDS.2;Parent=PAC:19598130;pacid=19598130;
chr01	2039066	C<->T	+	TCA<->TTA;	S<->L;	2038810	2039756	ID=PAC:19598131.CDS.2;Parent=PAC:19598131;pacid=19598131;
chr01	2039072	A<->G	+	CAC<->CGC;	H<->R;	2038810	2039216	ID=PAC:19598132.CDS.2;Parent=PAC:19598132;pacid=19598132;
chr01	2039072	A<->G	+	CAC<->CGC;	H<->R;	2038810	2039756	ID=PAC:19598130.CDS.2;Parent=PAC:19598130;pacid=19598130;
chr01	2039072	A<->G	+	CAC<->CGC;	H<->R;	2038810	2039756	ID=PAC:19598131.CDS.2;Parent=PAC:19598131;pacid=19598131;
chr01	2039192	G<->A	+	CGT<->CAT;	R<->H;	2038810	2039216	ID=PAC:19598132.CDS.2;Parent=PAC:19598132;pacid=19598132;
chr01	2039192	G<->A	+	CGT<->CAT;	R<->H;	2038810	2039756	ID=PAC:19598130.CDS.2;Parent=PAC:19598130;pacid=19598130;
chr01	2039192	G<->A	+	CGT<->CAT;	R<->H;	2038810	2039756	ID=PAC:19598131.CDS.2;Parent=PAC:19598131;pacid=19598131;
chr01	2043319	G<->T	-	GGA<->TGA;	G<->U;	2043263	2045182	ID=PAC:19610971.CDS.1;Parent=PAC:19610971;pacid=19610971;
chr01	2043334	G<->C	-	GTG<->CTG;	V<->L;	2043263	2045182	ID=PAC:19610971.CDS.1;Parent=PAC:19610971;pacid=19610971;
chr01	2043350	C<->T	-	ATC<->ATT;	I<->I;	2043263	2045182	ID=PAC:19610971.CDS.1;Parent=PAC:19610971;pacid=19610971;
chr01	2043500	C<->T	-	TAC<->TAT;	Y<->Y;	2043371	2045113	ID=PAC:19610970.CDS.3;Parent=PAC:19610970;pacid=19610970;
chr01	2043500	C<->T	-	TAC<->TAT;	Y<->Y;	2043263	2045182	ID=PAC:19610971.CDS.1;Parent=PAC:19610971;pacid=19610971;
chr01	2043500	G<->A	+	CCG<->CCA;	P<->P;	2043387	2043674	ID=PAC:19598360.CDS.1;Parent=PAC:19598360;pacid=19598360;
chr01	2043512	A<->G	+	CTA<->CTG;	L<->L;	2043387	2043674	ID=PAC:19598360.CDS.1;Parent=PAC:19598360;pacid=19598360;
chr01	2043512	T<->C	-	GAT<->GAC;	D<->D;	2043371	2045113	ID=PAC:19610970.CDS.3;Parent=PAC:19610970;pacid=19610970;
chr01	2043512	T<->C	-	GAT<->GAC;	D<->D;	2043263	2045182	ID=PAC:19610971.CDS.1;Parent=PAC:19610971;pacid=19610971;
chr01	2043713	G<->A	-	TCG<->TCA;	S<->S;	2043371	2045113	ID=PAC:19610970.CDS.3;Parent=PAC:19610970;pacid=19610970;
chr01	2043713	G<->A	-	TCG<->TCA;	S<->S;	2043263	2045182	ID=PAC:19610971.CDS.1;Parent=PAC:19610971;pacid=19610971;
chr01	2044159	A<->C	-	AAG<->CAG;	K<->Q;	2043263	2045182	ID=PAC:19610971.CDS.1;Parent=PAC:19610971;pacid=19610971;
chr01	2044159	A<->C	-	AAG<->CAG;	K<->Q;	2043371	2045113	ID=PAC:19610970.CDS.3;Parent=PAC:19610970;pacid=19610970;
chr01	2044414	T<->A	-	TCC<->ACC;	S<->T;	2043371	2045113	ID=PAC:19610970.CDS.3;Parent=PAC:19610970;pacid=19610970;
chr01	2044414	T<->A	-	TCC<->ACC;	S<->T;	2043263	2045182	ID=PAC:19610971.CDS.1;Parent=PAC:19610971;pacid=19610971;
chr01	2044555	C<->T	-	CTG<->TTG;	L<->L;	2043371	2045113	ID=PAC:19610970.CDS.3;Parent=PAC:19610970;pacid=19610970;
chr01	2044555	C<->T	-	CTG<->TTG;	L<->L;	2043263	2045182	ID=PAC:19610971.CDS.1;Parent=PAC:19610971;pacid=19610971;
chr01	2045035	A<->G	-	AGG<->GGG;	R<->G;	2043263	2045182	ID=PAC:19610971.CDS.1;Parent=PAC:19610971;pacid=19610971;
chr01	2045035	A<->G	-	AGG<->GGG;	R<->G;	2043371	2045113	ID=PAC:19610970.CDS.3;Parent=PAC:19610970;pacid=19610970;
chr01	2045063	T<->G	-	CAT<->CAG;	H<->Q;	2043263	2045182	ID=PAC:19610971.CDS.1;Parent=PAC:19610971;pacid=19610971;
chr01	2045063	T<->G	-	CAT<->CAG;	H<->Q;	2043371	2045113	ID=PAC:19610970.CDS.3;Parent=PAC:19610970;pacid=19610970;
chr01	2089070	A<->G	-	AAT<->AGT;	N<->S;	2088877	2089665	ID=PAC:19593610.CDS.1;Parent=PAC:19593610;pacid=19593610;
chr01	2089070	A<->G	-	AAT<->AGT;	N<->S;	2088982	2089665	ID=PAC:19593608.CDS.1;Parent=PAC:19593608;pacid=19593608;
chr01	2089070	A<->G	-	AAT<->AGT;	N<->S;	2088982	2089665	ID=PAC:19593609.CDS.1;Parent=PAC:19593609;pacid=19593609;
chr01	2089079	G<->C	-	GGC<->GCC;	G<->A;	2088877	2089665	ID=PAC:19593610.CDS.1;Parent=PAC:19593610;pacid=19593610;
chr01	2089079	G<->C	-	GGC<->GCC;	G<->A;	2088982	2089665	ID=PAC:19593608.CDS.1;Parent=PAC:19593608;pacid=19593608;
chr01	2089079	G<->C	-	GGC<->GCC;	G<->A;	2088982	2089665	ID=PAC:19593609.CDS.1;Parent=PAC:19593609;pacid=19593609;
chr01	2091191	T<->G	-	GCT<->GCG;	A<->A;	2091113	2091553	ID=PAC:19597862.CDS.12;Parent=PAC:19597862;pacid=19597862;
chr01	2091191	T<->G	-	GCT<->GCG;	A<->A;	2091113	2091553	ID=PAC:19597863.CDS.2;Parent=PAC:19597863;pacid=19597863;
chr01	2091264	A<->G	-	AAC<->AGC;	N<->S;	2091113	2091553	ID=PAC:19597862.CDS.12;Parent=PAC:19597862;pacid=19597862;
chr01	2091264	A<->G	-	AAC<->AGC;	N<->S;	2091113	2091553	ID=PAC:19597863.CDS.2;Parent=PAC:19597863;pacid=19597863;
chr01	2091448	C<->G	-	CCG<->GCG;	P<->A;	2091113	2091553	ID=PAC:19597862.CDS.12;Parent=PAC:19597862;pacid=19597862;
chr01	2091448	C<->G	-	CCG<->GCG;	P<->A;	2091113	2091553	ID=PAC:19597863.CDS.2;Parent=PAC:19597863;pacid=19597863;
chr01	2091738	A<->G	-	AAA<->AGA;	K<->R;	2091686	2092000	ID=PAC:19597863.CDS.1;Parent=PAC:19597863;pacid=19597863;
chr01	2091738	A<->G	-	TAA<->TAG;	U<->U;	2091686	2092004	ID=PAC:19597862.CDS.11;Parent=PAC:19597862;pacid=19597862;
chr01	2091746	G<->A	-	TCG<->TCA;	S<->S;	2091686	2092000	ID=PAC:19597863.CDS.1;Parent=PAC:19597863;pacid=19597863;
chr01	2091746	G<->A	-	GTC<->ATC;	V<->I;	2091686	2092004	ID=PAC:19597862.CDS.11;Parent=PAC:19597862;pacid=19597862;
chr01	2091911	C<->T	-	AAC<->AAT;	N<->N;	2091686	2092000	ID=PAC:19597863.CDS.1;Parent=PAC:19597863;pacid=19597863;
chr01	2091911	C<->T	-	CGC<->TGC;	R<->C;	2091686	2092004	ID=PAC:19597862.CDS.11;Parent=PAC:19597862;pacid=19597862;
chr01	2091991	A<->T	-	ACG<->TCG;	T<->S;	2091686	2092000	ID=PAC:19597863.CDS.1;Parent=PAC:19597863;pacid=19597863;
chr01	2091991	A<->T	-	TAC<->TTC;	Y<->F;	2091686	2092004	ID=PAC:19597862.CDS.11;Parent=PAC:19597862;pacid=19597862;
chr01	2093016	T<->C	-	TGA<->CGA;	U<->R;	2092669	2095212	ID=PAC:19597862.CDS.10;Parent=PAC:19597862;pacid=19597862;
chr01	2096906	G<->T	-	TTG<->TTT;	L<->F;	2096229	2098513	ID=PAC:19597862.CDS.9;Parent=PAC:19597862;pacid=19597862;
chr01	2167308	C<->Y	-	TCA<->TTA;	S<->L;	2167213	2167363	ID=PAC:19594340.CDS.3;Parent=PAC:19594340;pacid=19594340;
chr01	2204828	C<->Y	-	AAC<->AAT;	N<->N;	2204804	2204908	ID=PAC:19610944.CDS.1;Parent=PAC:19610944;pacid=19610944;
chr01	2205295	C<->A	+	ATC<->ATA;	I<->I;	2205230	2205358	ID=PAC:19602014.CDS.1;Parent=PAC:19602014;pacid=19602014;
chr01	2209018	T<->C	-	GTC<->GCC;	V<->A;	2208949	2209106	ID=PAC:19594433.CDS.7;Parent=PAC:19594433;pacid=19594433;
chr01	2209018	T<->C	-	GTC<->GCC;	V<->A;	2208949	2209106	ID=PAC:19594434.CDS.7;Parent=PAC:19594434;pacid=19594434;
chr01	2209018	T<->C	-	GTC<->GCC;	V<->A;	2208949	2209106	ID=PAC:19594435.CDS.7;Parent=PAC:19594435;pacid=19594435;
chr01	2209018	T<->C	-	GTC<->GCC;	V<->A;	2208949	2209106	ID=PAC:19594436.CDS.6;Parent=PAC:19594436;pacid=19594436;
chr01	2209041	A<->G	-	CAA<->CAG;	Q<->Q;	2208949	2209106	ID=PAC:19594433.CDS.7;Parent=PAC:19594433;pacid=19594433;
chr01	2209041	A<->G	-	CAA<->CAG;	Q<->Q;	2208949	2209106	ID=PAC:19594434.CDS.7;Parent=PAC:19594434;pacid=19594434;
chr01	2209041	A<->G	-	CAA<->CAG;	Q<->Q;	2208949	2209106	ID=PAC:19594435.CDS.7;Parent=PAC:19594435;pacid=19594435;
chr01	2209041	A<->G	-	CAA<->CAG;	Q<->Q;	2208949	2209106	ID=PAC:19594436.CDS.6;Parent=PAC:19594436;pacid=19594436;
chr01	2210229	T<->C	-	GTT<->GTC;	V<->V;	2210211	2210366	ID=PAC:19594436.CDS.1;Parent=PAC:19594436;pacid=19594436;
chr01	2210229	T<->C	-	GTT<->GTC;	V<->V;	2210211	2210435	ID=PAC:19594433.CDS.2;Parent=PAC:19594433;pacid=19594433;
chr01	2210229	T<->C	-	GTT<->GTC;	V<->V;	2210211	2210435	ID=PAC:19594434.CDS.2;Parent=PAC:19594434;pacid=19594434;
chr01	2210229	T<->C	-	GTT<->GTC;	V<->V;	2210211	2210435	ID=PAC:19594435.CDS.2;Parent=PAC:19594435;pacid=19594435;
chr01	2221349	C<->G	+	CTG<->GTG;	L<->V;	2221340	2221375	ID=PAC:19604643.CDS.1;Parent=PAC:19604643;pacid=19604643;
chr01	2221349	C<->G	+	CTG<->GTG;	L<->V;	2221340	2221375	ID=PAC:19604645.CDS.1;Parent=PAC:19604645;pacid=19604645;
chr01	2222175	C<->T	+	TGC<->TGT;	C<->C;	2222002	2223060	ID=PAC:19604643.CDS.3;Parent=PAC:19604643;pacid=19604643;
chr01	2222175	C<->T	+	TGC<->TGT;	C<->C;	2222002	2223060	ID=PAC:19604644.CDS.2;Parent=PAC:19604644;pacid=19604644;
chr01	2222175	C<->T	+	TGC<->TGT;	C<->C;	2222002	2223060	ID=PAC:19604645.CDS.3;Parent=PAC:19604645;pacid=19604645;
chr01	2222313	T<->G	+	AAT<->AAG;	N<->K;	2222002	2223060	ID=PAC:19604643.CDS.3;Parent=PAC:19604643;pacid=19604643;
chr01	2222313	T<->G	+	AAT<->AAG;	N<->K;	2222002	2223060	ID=PAC:19604644.CDS.2;Parent=PAC:19604644;pacid=19604644;
chr01	2222313	T<->G	+	AAT<->AAG;	N<->K;	2222002	2223060	ID=PAC:19604645.CDS.3;Parent=PAC:19604645;pacid=19604645;
chr01	2223231	T<->C	+	TTC<->TCC;	F<->S;	2223134	2223251	ID=PAC:19604643.CDS.4;Parent=PAC:19604643;pacid=19604643;
chr01	2223231	T<->C	+	TTC<->TCC;	F<->S;	2223134	2223251	ID=PAC:19604644.CDS.3;Parent=PAC:19604644;pacid=19604644;
chr01	2307001	C<->T	-	CTG<->TTG;	L<->L;	2306965	2308123	ID=PAC:19603061.CDS.1;Parent=PAC:19603061;pacid=19603061;
chr01	2307029	C<->A	-	GGC<->GGA;	G<->G;	2306965	2308123	ID=PAC:19603061.CDS.1;Parent=PAC:19603061;pacid=19603061;
chr01	2307053	A<->C	-	CCA<->CCC;	P<->P;	2306965	2308123	ID=PAC:19603061.CDS.1;Parent=PAC:19603061;pacid=19603061;
chr01	2307071	A<->C	-	ATA<->ATC;	I<->I;	2306965	2308123	ID=PAC:19603061.CDS.1;Parent=PAC:19603061;pacid=19603061;
chr01	2307134	C<->A	-	GTC<->GTA;	V<->V;	2306965	2308123	ID=PAC:19603061.CDS.1;Parent=PAC:19603061;pacid=19603061;
chr01	2307173	C<->G	-	GCC<->GCG;	A<->A;	2306965	2308123	ID=PAC:19603061.CDS.1;Parent=PAC:19603061;pacid=19603061;
chr01	2307893	T<->C	-	AGT<->AGC;	S<->S;	2306965	2308123	ID=PAC:19603061.CDS.1;Parent=PAC:19603061;pacid=19603061;
chr01	2307914	T<->C	-	TTT<->TTC;	F<->F;	2306965	2308123	ID=PAC:19603061.CDS.1;Parent=PAC:19603061;pacid=19603061;
chr01	2354403	T<->Y	+	TTG<->CTG;	L<->L;	2354262	2354485	ID=PAC:19609450.CDS.2;Parent=PAC:19609450;pacid=19609450;
chr01	2355194	G<->R	+	TGA<->TAA;	U<->U;	2355130	2355246	ID=PAC:19609450.CDS.4;Parent=PAC:19609450;pacid=19609450;
chr01	2356947	A<->C	+	ATT<->CTT;	I<->L;	2356866	2357209	ID=PAC:19609450.CDS.5;Parent=PAC:19609450;pacid=19609450;
chr01	2356947	T<->G	-	TGC<->GGC;	C<->G;	2356909	2357115	ID=PAC:19611664.CDS.1;Parent=PAC:19611664;pacid=19611664;
chr01	2357014	A<->G	+	CAG<->CGG;	Q<->R;	2356866	2357209	ID=PAC:19609450.CDS.5;Parent=PAC:19609450;pacid=19609450;
chr01	2357014	T<->C	-	GCT<->GCC;	A<->A;	2356909	2357115	ID=PAC:19611664.CDS.1;Parent=PAC:19611664;pacid=19611664;
chr01	2357154	A<->G	+	ACA<->GCA;	T<->A;	2356866	2357209	ID=PAC:19609450.CDS.5;Parent=PAC:19609450;pacid=19609450;
chr01	2357197	G<->A	+	CGG<->CAG;	R<->Q;	2356866	2357209	ID=PAC:19609450.CDS.5;Parent=PAC:19609450;pacid=19609450;
chr01	2404894	T<->C	-	TGG<->CGG;	W<->R;	2404722	2405041	ID=PAC:19609441.CDS.1;Parent=PAC:19609441;pacid=19609441;
chr01	2404914	A<->C	-	GAG<->GCG;	E<->A;	2404722	2405041	ID=PAC:19609441.CDS.1;Parent=PAC:19609441;pacid=19609441;
chr01	2429803	C<->T	+	CTC<->TTC;	L<->F;	2429713	2429887	ID=PAC:19613006.CDS.5;Parent=PAC:19613006;pacid=19613006;
chr01	2429803	C<->T	+	CTC<->TTC;	L<->F;	2429713	2429887	ID=PAC:19613007.CDS.5;Parent=PAC:19613007;pacid=19613007;
chr01	2429816	T<->A	+	GTT<->GAT;	V<->D;	2429713	2429887	ID=PAC:19613006.CDS.5;Parent=PAC:19613006;pacid=19613006;
chr01	2429816	T<->A	+	GTT<->GAT;	V<->D;	2429713	2429887	ID=PAC:19613007.CDS.5;Parent=PAC:19613007;pacid=19613007;
chr01	2430798	T<->A	+	GTT<->GTA;	V<->V;	2430649	2433774	ID=PAC:19613006.CDS.6;Parent=PAC:19613006;pacid=19613006;
chr01	2430798	T<->A	+	GTT<->GTA;	V<->V;	2430649	2433774	ID=PAC:19613007.CDS.6;Parent=PAC:19613007;pacid=19613007;
chr01	2431104	A<->G	+	CTA<->CTG;	L<->L;	2430649	2433774	ID=PAC:19613006.CDS.6;Parent=PAC:19613006;pacid=19613006;
chr01	2431104	A<->G	+	CTA<->CTG;	L<->L;	2430649	2433774	ID=PAC:19613007.CDS.6;Parent=PAC:19613007;pacid=19613007;
chr01	2431476	C<->G	+	GAC<->GAG;	D<->E;	2430649	2433774	ID=PAC:19613006.CDS.6;Parent=PAC:19613006;pacid=19613006;
chr01	2431476	C<->G	+	GAC<->GAG;	D<->E;	2430649	2433774	ID=PAC:19613007.CDS.6;Parent=PAC:19613007;pacid=19613007;
chr01	2431535	G<->A	+	GGT<->GAT;	G<->D;	2430649	2433774	ID=PAC:19613006.CDS.6;Parent=PAC:19613006;pacid=19613006;
chr01	2431535	G<->A	+	GGT<->GAT;	G<->D;	2430649	2433774	ID=PAC:19613007.CDS.6;Parent=PAC:19613007;pacid=19613007;
chr01	2431663	C<->T	+	CTG<->TTG;	L<->L;	2430649	2433774	ID=PAC:19613006.CDS.6;Parent=PAC:19613006;pacid=19613006;
chr01	2431663	C<->T	+	CTG<->TTG;	L<->L;	2430649	2433774	ID=PAC:19613007.CDS.6;Parent=PAC:19613007;pacid=19613007;
chr01	2431680	C<->G	+	CTC<->CTG;	L<->L;	2430649	2433774	ID=PAC:19613006.CDS.6;Parent=PAC:19613006;pacid=19613006;
chr01	2431680	C<->G	+	CTC<->CTG;	L<->L;	2430649	2433774	ID=PAC:19613007.CDS.6;Parent=PAC:19613007;pacid=19613007;
chr01	2431698	A<->T	+	CCA<->CCT;	P<->P;	2430649	2433774	ID=PAC:19613006.CDS.6;Parent=PAC:19613006;pacid=19613006;
chr01	2431698	A<->T	+	CCA<->CCT;	P<->P;	2430649	2433774	ID=PAC:19613007.CDS.6;Parent=PAC:19613007;pacid=19613007;
chr01	2431710	C<->T	+	AAC<->AAT;	N<->N;	2430649	2433774	ID=PAC:19613006.CDS.6;Parent=PAC:19613006;pacid=19613006;
chr01	2431710	C<->T	+	AAC<->AAT;	N<->N;	2430649	2433774	ID=PAC:19613007.CDS.6;Parent=PAC:19613007;pacid=19613007;
chr01	2431947	C<->A	+	CTC<->CTA;	L<->L;	2430649	2433774	ID=PAC:19613006.CDS.6;Parent=PAC:19613006;pacid=19613006;
chr01	2431947	C<->A	+	CTC<->CTA;	L<->L;	2430649	2433774	ID=PAC:19613007.CDS.6;Parent=PAC:19613007;pacid=19613007;
chr01	2431979	G<->A	+	GGT<->GAT;	G<->D;	2430649	2433774	ID=PAC:19613006.CDS.6;Parent=PAC:19613006;pacid=19613006;
chr01	2431979	G<->A	+	GGT<->GAT;	G<->D;	2430649	2433774	ID=PAC:19613007.CDS.6;Parent=PAC:19613007;pacid=19613007;
chr01	2432072	C<->T	+	ACA<->ATA;	T<->I;	2430649	2433774	ID=PAC:19613006.CDS.6;Parent=PAC:19613006;pacid=19613006;
chr01	2432072	C<->T	+	ACA<->ATA;	T<->I;	2430649	2433774	ID=PAC:19613007.CDS.6;Parent=PAC:19613007;pacid=19613007;
chr01	2432204	T<->C	+	GTG<->GCG;	V<->A;	2430649	2433774	ID=PAC:19613006.CDS.6;Parent=PAC:19613006;pacid=19613006;
chr01	2432204	T<->C	+	GTG<->GCG;	V<->A;	2430649	2433774	ID=PAC:19613007.CDS.6;Parent=PAC:19613007;pacid=19613007;
chr01	2433292	A<->G	+	ACG<->GCG;	T<->A;	2430649	2433774	ID=PAC:19613006.CDS.6;Parent=PAC:19613006;pacid=19613006;
chr01	2433292	A<->G	+	ACG<->GCG;	T<->A;	2430649	2433774	ID=PAC:19613007.CDS.6;Parent=PAC:19613007;pacid=19613007;
chr01	2433939	C<->A	+	CTT<->ATT;	L<->I;	2433936	2434045	ID=PAC:19613006.CDS.7;Parent=PAC:19613006;pacid=19613006;
chr01	2433939	C<->A	+	CTT<->ATT;	L<->I;	2433936	2434045	ID=PAC:19613007.CDS.7;Parent=PAC:19613007;pacid=19613007;
chr01	2434798	A<->G	+	AGA<->GGA;	R<->G;	2434666	2434867	ID=PAC:19613006.CDS.8;Parent=PAC:19613006;pacid=19613006;
chr01	2434798	A<->G	+	AGA<->GGA;	R<->G;	2434666	2434867	ID=PAC:19613007.CDS.8;Parent=PAC:19613007;pacid=19613007;
chr01	2467298	G<->A	-	GAG<->GAA;	E<->E;	2467218	2467486	ID=PAC:19597049.CDS.5;Parent=PAC:19597049;pacid=19597049;
chr01	2467423	G<->A	-	GTG<->ATG;	V<->M;	2467218	2467486	ID=PAC:19597049.CDS.5;Parent=PAC:19597049;pacid=19597049;
chr01	2538635	C<->G	-	CCG<->CGG;	P<->R;	2538556	2538693	ID=PAC:19593342.CDS.14;Parent=PAC:19593342;pacid=19593342;
chr01	2538635	C<->G	-	CCG<->CGG;	P<->R;	2538556	2538693	ID=PAC:19593343.CDS.14;Parent=PAC:19593343;pacid=19593343;
chr01	2561635	G<->R	-	CCG<->CCA;	P<->P;	2561491	2561925	ID=PAC:19597518.CDS.4;Parent=PAC:19597518;pacid=19597518;
chr01	2561709	G<->R	-	GCA<->ACA;	A<->T;	2561491	2561925	ID=PAC:19597518.CDS.4;Parent=PAC:19597518;pacid=19597518;
chr01	2561717	C<->Y	-	GCG<->GTG;	A<->V;	2561491	2561925	ID=PAC:19597518.CDS.4;Parent=PAC:19597518;pacid=19597518;
chr01	2561747	C<->Y	-	GCA<->GTA;	A<->V;	2561491	2561925	ID=PAC:19597518.CDS.4;Parent=PAC:19597518;pacid=19597518;
chr01	2561762	T<->Y	-	TTA<->TCA;	L<->S;	2561491	2561925	ID=PAC:19597518.CDS.4;Parent=PAC:19597518;pacid=19597518;
chr01	2561880	A<->R	-	ACT<->GCT;	T<->A;	2561491	2561925	ID=PAC:19597518.CDS.4;Parent=PAC:19597518;pacid=19597518;
chr01	2562980	G<->R	-	AGA<->AAA;	R<->K;	2562923	2563023	ID=PAC:19597518.CDS.2;Parent=PAC:19597518;pacid=19597518;
chr01	2564094	T<->Y	-	TGT<->TGC;	C<->C;	2564045	2564108	ID=PAC:19604219.CDS.2;Parent=PAC:19604219;pacid=19604219;
chr01	2564101	A<->R	-	GAA<->GGA;	E<->G;	2564045	2564108	ID=PAC:19604219.CDS.2;Parent=PAC:19604219;pacid=19604219;
chr01	2564421	G<->R	-	GTG<->ATG;	V<->M;	2564405	2564505	ID=PAC:19604219.CDS.1;Parent=PAC:19604219;pacid=19604219;
chr01	2564499	G<->R	-	GCA<->ACA;	A<->T;	2564405	2564505	ID=PAC:19604219.CDS.1;Parent=PAC:19604219;pacid=19604219;
chr01	2565645	C<->Y	-	CGA<->TGA;	R<->U;	2565607	2565741	ID=PAC:19594117.CDS.1;Parent=PAC:19594117;pacid=19594117;
chr01	2684777	G<->A	-	GAC<->AAC;	D<->N;	2684742	2684870	ID=PAC:19598711.CDS.1;Parent=PAC:19598711;pacid=19598711;
chr01	2686253	C<->T	+	CTG<->TTG;	L<->L;	2686109	2686340	ID=PAC:19610426.CDS.2;Parent=PAC:19610426;pacid=19610426;
chr01	2686253	C<->T	+	GCT<->GTT;	A<->V;	2685961	2686340	ID=PAC:19610425.CDS.1;Parent=PAC:19610425;pacid=19610425;
chr01	2686285	G<->T	+	CGG<->CGT;	R<->R;	2686109	2686340	ID=PAC:19610426.CDS.2;Parent=PAC:19610426;pacid=19610426;
chr01	2686285	G<->T	+	GCC<->TCC;	A<->S;	2685961	2686340	ID=PAC:19610425.CDS.1;Parent=PAC:19610425;pacid=19610425;
chr01	2687085	G<->C	+	GAG<->CAG;	E<->Q;	2687058	2687136	ID=PAC:19610425.CDS.2;Parent=PAC:19610425;pacid=19610425;
chr01	2687085	G<->C	+	GAG<->CAG;	E<->Q;	2687058	2687136	ID=PAC:19610426.CDS.3;Parent=PAC:19610426;pacid=19610426;
chr01	2687114	A<->T	+	CCA<->CCT;	P<->P;	2687058	2687136	ID=PAC:19610425.CDS.2;Parent=PAC:19610425;pacid=19610425;
chr01	2687114	A<->T	+	CCA<->CCT;	P<->P;	2687058	2687136	ID=PAC:19610426.CDS.3;Parent=PAC:19610426;pacid=19610426;
chr01	2687126	G<->A	+	CCG<->CCA;	P<->P;	2687058	2687136	ID=PAC:19610425.CDS.2;Parent=PAC:19610425;pacid=19610425;
chr01	2687126	G<->A	+	CCG<->CCA;	P<->P;	2687058	2687136	ID=PAC:19610426.CDS.3;Parent=PAC:19610426;pacid=19610426;
chr01	2687631	T<->C	+	ATC<->ACC;	I<->T;	2687597	2687635	ID=PAC:19610425.CDS.5;Parent=PAC:19610425;pacid=19610425;
chr01	2687631	T<->C	+	ATC<->ACC;	I<->T;	2687597	2687635	ID=PAC:19610426.CDS.6;Parent=PAC:19610426;pacid=19610426;
chr01	2687778	T<->C	+	GTT<->GCT;	V<->A;	2687762	2687794	ID=PAC:19610425.CDS.6;Parent=PAC:19610425;pacid=19610425;
chr01	2687778	T<->C	+	GTT<->GCT;	V<->A;	2687762	2687794	ID=PAC:19610426.CDS.7;Parent=PAC:19610426;pacid=19610426;
chr01	2687909	T<->A	+	GTG<->GAG;	V<->E;	2687872	2687946	ID=PAC:19610425.CDS.7;Parent=PAC:19610425;pacid=19610425;
chr01	2687909	T<->A	+	GTG<->GAG;	V<->E;	2687872	2687946	ID=PAC:19610426.CDS.8;Parent=PAC:19610426;pacid=19610426;
chr01	2690344	G<->C	+	GTT<->CTT;	V<->L;	2690242	2690352	ID=PAC:19610425.CDS.8;Parent=PAC:19610425;pacid=19610425;
chr01	2690344	G<->C	+	GTT<->CTT;	V<->L;	2690242	2690352	ID=PAC:19610426.CDS.9;Parent=PAC:19610426;pacid=19610426;
chr01	2690704	G<->A	+	GGC<->GAC;	G<->D;	2690700	2690739	ID=PAC:19610425.CDS.10;Parent=PAC:19610425;pacid=19610425;
chr01	2690704	G<->A	+	GGC<->GAC;	G<->D;	2690700	2690739	ID=PAC:19610426.CDS.11;Parent=PAC:19610426;pacid=19610426;
chr01	2691148	A<->T	+	GGA<->GGT;	G<->G;	2691092	2691154	ID=PAC:19610425.CDS.11;Parent=PAC:19610425;pacid=19610425;
chr01	2691148	A<->T	+	GGA<->GGT;	G<->G;	2691092	2691154	ID=PAC:19610426.CDS.12;Parent=PAC:19610426;pacid=19610426;
chr01	2691656	C<->T	+	CGC<->TGC;	R<->C;	2691599	2692109	ID=PAC:19610425.CDS.13;Parent=PAC:19610425;pacid=19610425;
chr01	2691656	C<->T	+	CGC<->TGC;	R<->C;	2691599	2692109	ID=PAC:19610426.CDS.14;Parent=PAC:19610426;pacid=19610426;
chr01	2691656	C<->T	+	CGC<->TGC;	R<->C;	2691599	2692109	ID=PAC:19610427.CDS.2;Parent=PAC:19610427;pacid=19610427;
chr01	2691698	A<->G	+	AGT<->GGT;	S<->G;	2691599	2692109	ID=PAC:19610425.CDS.13;Parent=PAC:19610425;pacid=19610425;
chr01	2691698	A<->G	+	AGT<->GGT;	S<->G;	2691599	2692109	ID=PAC:19610426.CDS.14;Parent=PAC:19610426;pacid=19610426;
chr01	2691698	A<->G	+	AGT<->GGT;	S<->G;	2691599	2692109	ID=PAC:19610427.CDS.2;Parent=PAC:19610427;pacid=19610427;
chr01	2691832	G<->C	+	AGG<->AGC;	R<->S;	2691599	2692109	ID=PAC:19610425.CDS.13;Parent=PAC:19610425;pacid=19610425;
chr01	2691832	G<->C	+	AGG<->AGC;	R<->S;	2691599	2692109	ID=PAC:19610426.CDS.14;Parent=PAC:19610426;pacid=19610426;
chr01	2691832	G<->C	+	AGG<->AGC;	R<->S;	2691599	2692109	ID=PAC:19610427.CDS.2;Parent=PAC:19610427;pacid=19610427;
chr01	2692044	A<->T	+	AAC<->ATC;	N<->I;	2691599	2692109	ID=PAC:19610425.CDS.13;Parent=PAC:19610425;pacid=19610425;
chr01	2692044	A<->T	+	AAC<->ATC;	N<->I;	2691599	2692109	ID=PAC:19610426.CDS.14;Parent=PAC:19610426;pacid=19610426;
chr01	2692044	A<->T	+	AAC<->ATC;	N<->I;	2691599	2692109	ID=PAC:19610427.CDS.2;Parent=PAC:19610427;pacid=19610427;
chr01	2693358	A<->C	-	GGA<->GGC;	G<->G;	2693109	2693699	ID=PAC:19608533.CDS.2;Parent=PAC:19608533;pacid=19608533;
chr01	2693562	G<->C	-	GGG<->GGC;	G<->G;	2693109	2693699	ID=PAC:19608533.CDS.2;Parent=PAC:19608533;pacid=19608533;
chr01	2693911	G<->C	-	CTG<->CTC;	L<->L;	2693785	2694099	ID=PAC:19608533.CDS.1;Parent=PAC:19608533;pacid=19608533;
chr01	2693995	A<->G	-	ACA<->ACG;	T<->T;	2693785	2694099	ID=PAC:19608533.CDS.1;Parent=PAC:19608533;pacid=19608533;
chr01	2694019	G<->T	-	TCG<->TCT;	S<->S;	2693785	2694099	ID=PAC:19608533.CDS.1;Parent=PAC:19608533;pacid=19608533;
chr01	2694025	A<->G	-	CAA<->CAG;	Q<->Q;	2693785	2694099	ID=PAC:19608533.CDS.1;Parent=PAC:19608533;pacid=19608533;
chr01	2694030	G<->T	-	GCG<->TCG;	A<->S;	2693785	2694099	ID=PAC:19608533.CDS.1;Parent=PAC:19608533;pacid=19608533;
chr01	2710116	A<->G	-	ATT<->GTT;	I<->V;	2710108	2710275	ID=PAC:19608890.CDS.1;Parent=PAC:19608890;pacid=19608890;
chr01	2710209	G<->A	-	GGA<->AGA;	G<->R;	2710108	2710275	ID=PAC:19608890.CDS.1;Parent=PAC:19608890;pacid=19608890;
chr01	2710215	C<->A	-	CTA<->ATA;	L<->I;	2710108	2710275	ID=PAC:19608890.CDS.1;Parent=PAC:19608890;pacid=19608890;
chr01	2738648	G<->A	-	TTG<->TTA;	L<->L;	2738583	2738680	ID=PAC:19607475.CDS.5;Parent=PAC:19607475;pacid=19607475;
chr01	2739971	A<->G	-	AGT<->GGT;	S<->G;	2739810	2739983	ID=PAC:19607475.CDS.3;Parent=PAC:19607475;pacid=19607475;
chr01	2740208	C<->T	-	CTG<->TTG;	L<->L;	2740141	2740226	ID=PAC:19607475.CDS.2;Parent=PAC:19607475;pacid=19607475;
chr01	2740559	A<->G	-	TCA<->TCG;	S<->S;	2740550	2741182	ID=PAC:19607475.CDS.1;Parent=PAC:19607475;pacid=19607475;
chr01	2740591	T<->C	-	TTG<->CTG;	L<->L;	2740550	2741182	ID=PAC:19607475.CDS.1;Parent=PAC:19607475;pacid=19607475;
chr01	2740616	C<->T	-	TCC<->TCT;	S<->S;	2740550	2741182	ID=PAC:19607475.CDS.1;Parent=PAC:19607475;pacid=19607475;
chr01	2740636	T<->A	-	TTT<->ATT;	F<->I;	2740550	2741182	ID=PAC:19607475.CDS.1;Parent=PAC:19607475;pacid=19607475;
chr01	2740652	G<->C	-	GTG<->GTC;	V<->V;	2740550	2741182	ID=PAC:19607475.CDS.1;Parent=PAC:19607475;pacid=19607475;
chr01	2740661	A<->G	-	GCA<->GCG;	A<->A;	2740550	2741182	ID=PAC:19607475.CDS.1;Parent=PAC:19607475;pacid=19607475;
chr01	2740667	C<->T	-	GAC<->GAT;	D<->D;	2740550	2741182	ID=PAC:19607475.CDS.1;Parent=PAC:19607475;pacid=19607475;
chr01	2740690	T<->C	-	TTG<->CTG;	L<->L;	2740550	2741182	ID=PAC:19607475.CDS.1;Parent=PAC:19607475;pacid=19607475;
chr01	2740706	C<->T	-	GGC<->GGT;	G<->G;	2740550	2741182	ID=PAC:19607475.CDS.1;Parent=PAC:19607475;pacid=19607475;
chr01	2740734	G<->C	-	GGT<->GCT;	G<->A;	2740550	2741182	ID=PAC:19607475.CDS.1;Parent=PAC:19607475;pacid=19607475;
chr01	2740748	A<->G	-	GAA<->GAG;	E<->E;	2740550	2741182	ID=PAC:19607475.CDS.1;Parent=PAC:19607475;pacid=19607475;
chr01	2740843	G<->C	-	GAA<->CAA;	E<->Q;	2740550	2741182	ID=PAC:19607475.CDS.1;Parent=PAC:19607475;pacid=19607475;
chr01	2740913	T<->C	-	AGT<->AGC;	S<->S;	2740550	2741182	ID=PAC:19607475.CDS.1;Parent=PAC:19607475;pacid=19607475;
chr01	2740925	A<->G	-	GAA<->GAG;	E<->E;	2740550	2741182	ID=PAC:19607475.CDS.1;Parent=PAC:19607475;pacid=19607475;
chr01	2741099	C<->G	-	GGC<->GGG;	G<->G;	2740550	2741182	ID=PAC:19607475.CDS.1;Parent=PAC:19607475;pacid=19607475;
chr01	2741117	A<->C	-	GGA<->GGC;	G<->G;	2740550	2741182	ID=PAC:19607475.CDS.1;Parent=PAC:19607475;pacid=19607475;
chr01	2741123	A<->C	-	ATA<->ATC;	I<->I;	2740550	2741182	ID=PAC:19607475.CDS.1;Parent=PAC:19607475;pacid=19607475;
chr01	2753215	T<->G	+	GTG<->GGG;	V<->G;	2753193	2753507	ID=PAC:19593124.CDS.1;Parent=PAC:19593124;pacid=19593124;
chr01	2753327	C<->T	+	GTC<->GTT;	V<->V;	2753193	2753507	ID=PAC:19593124.CDS.1;Parent=PAC:19593124;pacid=19593124;
chr01	2753420	C<->T	+	GCC<->GCT;	A<->A;	2753193	2753507	ID=PAC:19593124.CDS.1;Parent=PAC:19593124;pacid=19593124;
chr01	2754071	C<->G	+	GCC<->GCG;	A<->A;	2753595	2755394	ID=PAC:19593124.CDS.2;Parent=PAC:19593124;pacid=19593124;
chr01	2754264	T<->C	+	TTC<->CTC;	F<->L;	2753595	2755394	ID=PAC:19593124.CDS.2;Parent=PAC:19593124;pacid=19593124;
chr01	2754283	G<->A	+	AGA<->AAA;	R<->K;	2753595	2755394	ID=PAC:19593124.CDS.2;Parent=PAC:19593124;pacid=19593124;
chr01	2754296	A<->C	+	GGA<->GGC;	G<->G;	2753595	2755394	ID=PAC:19593124.CDS.2;Parent=PAC:19593124;pacid=19593124;
chr01	2754503	C<->T	+	CTC<->CTT;	L<->L;	2753595	2755394	ID=PAC:19593124.CDS.2;Parent=PAC:19593124;pacid=19593124;
chr01	2755301	T<->C	+	GAT<->GAC;	D<->D;	2753595	2755394	ID=PAC:19593124.CDS.2;Parent=PAC:19593124;pacid=19593124;
chr01	2755347	C<->A	+	CGG<->AGG;	R<->R;	2753595	2755394	ID=PAC:19593124.CDS.2;Parent=PAC:19593124;pacid=19593124;
chr01	2784065	G<->A	+	CCG<->CCA;	P<->P;	2784036	2784147	ID=PAC:19598969.CDS.1;Parent=PAC:19598969;pacid=19598969;
chr01	2784065	G<->A	+	CCG<->CCA;	P<->P;	2784036	2784147	ID=PAC:19598970.CDS.1;Parent=PAC:19598970;pacid=19598970;
chr01	2784234	C<->T	+	GAC<->GAT;	D<->D;	2784214	2784326	ID=PAC:19598969.CDS.2;Parent=PAC:19598969;pacid=19598969;
chr01	2784430	T<->A	+	ATG<->AAG;	M<->K;	2784420	2784522	ID=PAC:19598969.CDS.3;Parent=PAC:19598969;pacid=19598969;
chr01	2784430	T<->A	+	ATG<->AAG;	M<->K;	2784420	2784522	ID=PAC:19598970.CDS.3;Parent=PAC:19598970;pacid=19598970;
chr01	2785244	A<->T	+	CAG<->CTG;	Q<->L;	2785240	2785361	ID=PAC:19598969.CDS.4;Parent=PAC:19598969;pacid=19598969;
chr01	2785244	A<->T	+	CAG<->CTG;	Q<->L;	2785240	2785361	ID=PAC:19598970.CDS.4;Parent=PAC:19598970;pacid=19598970;
chr01	2785299	G<->A	+	GGC<->AGC;	G<->S;	2785284	2785361	ID=PAC:19598971.CDS.1;Parent=PAC:19598971;pacid=19598971;
chr01	2785299	G<->A	+	ACG<->ACA;	T<->T;	2785240	2785361	ID=PAC:19598969.CDS.4;Parent=PAC:19598969;pacid=19598969;
chr01	2785299	G<->A	+	ACG<->ACA;	T<->T;	2785240	2785361	ID=PAC:19598970.CDS.4;Parent=PAC:19598970;pacid=19598970;
chr01	2785316	C<->G	+	CCC<->CCG;	P<->P;	2785284	2785361	ID=PAC:19598971.CDS.1;Parent=PAC:19598971;pacid=19598971;
chr01	2785316	C<->G	+	CCG<->CGG;	P<->R;	2785240	2785361	ID=PAC:19598969.CDS.4;Parent=PAC:19598969;pacid=19598969;
chr01	2785316	C<->G	+	CCG<->CGG;	P<->R;	2785240	2785361	ID=PAC:19598970.CDS.4;Parent=PAC:19598970;pacid=19598970;
chr01	2785322	C<->T	+	GTC<->GTT;	V<->V;	2785284	2785361	ID=PAC:19598971.CDS.1;Parent=PAC:19598971;pacid=19598971;
chr01	2785322	C<->T	+	TCG<->TTG;	S<->L;	2785240	2785361	ID=PAC:19598969.CDS.4;Parent=PAC:19598969;pacid=19598969;
chr01	2785322	C<->T	+	TCG<->TTG;	S<->L;	2785240	2785361	ID=PAC:19598970.CDS.4;Parent=PAC:19598970;pacid=19598970;
chr01	2785511	G<->T	+	ACG<->ACT;	T<->T;	2785467	2785661	ID=PAC:19598969.CDS.5;Parent=PAC:19598969;pacid=19598969;
chr01	2785511	G<->T	+	ACG<->ACT;	T<->T;	2785467	2785661	ID=PAC:19598970.CDS.5;Parent=PAC:19598970;pacid=19598970;
chr01	2785511	G<->T	+	ACG<->ACT;	T<->T;	2785467	2785661	ID=PAC:19598971.CDS.2;Parent=PAC:19598971;pacid=19598971;
chr01	2794382	C<->Y	+	GCG<->GTG;	A<->V;	2794366	2794604	ID=PAC:19608524.CDS.1;Parent=PAC:19608524;pacid=19608524;
chr01	2794382	C<->Y	+	GCG<->GTG;	A<->V;	2794366	2794604	ID=PAC:19608525.CDS.1;Parent=PAC:19608525;pacid=19608525;
chr01	2794382	C<->Y	+	GCG<->GTG;	A<->V;	2794366	2794604	ID=PAC:19608526.CDS.1;Parent=PAC:19608526;pacid=19608526;
chr01	2794382	C<->Y	+	GCG<->GTG;	A<->V;	2794366	2794604	ID=PAC:19608527.CDS.1;Parent=PAC:19608527;pacid=19608527;
chr01	2794408	G<->R	+	GGA<->AGA;	G<->R;	2794366	2794604	ID=PAC:19608524.CDS.1;Parent=PAC:19608524;pacid=19608524;
chr01	2794408	G<->R	+	GGA<->AGA;	G<->R;	2794366	2794604	ID=PAC:19608525.CDS.1;Parent=PAC:19608525;pacid=19608525;
chr01	2794408	G<->R	+	GGA<->AGA;	G<->R;	2794366	2794604	ID=PAC:19608526.CDS.1;Parent=PAC:19608526;pacid=19608526;
chr01	2794408	G<->R	+	GGA<->AGA;	G<->R;	2794366	2794604	ID=PAC:19608527.CDS.1;Parent=PAC:19608527;pacid=19608527;
chr01	2794466	A<->R	+	GAG<->GGG;	E<->G;	2794366	2794604	ID=PAC:19608524.CDS.1;Parent=PAC:19608524;pacid=19608524;
chr01	2794466	A<->R	+	GAG<->GGG;	E<->G;	2794366	2794604	ID=PAC:19608525.CDS.1;Parent=PAC:19608525;pacid=19608525;
chr01	2794466	A<->R	+	GAG<->GGG;	E<->G;	2794366	2794604	ID=PAC:19608526.CDS.1;Parent=PAC:19608526;pacid=19608526;
chr01	2794466	A<->R	+	GAG<->GGG;	E<->G;	2794366	2794604	ID=PAC:19608527.CDS.1;Parent=PAC:19608527;pacid=19608527;
chr01	2794473	T<->W	+	GTT<->GTA;	V<->V;	2794366	2794604	ID=PAC:19608524.CDS.1;Parent=PAC:19608524;pacid=19608524;
chr01	2794473	T<->W	+	GTT<->GTA;	V<->V;	2794366	2794604	ID=PAC:19608525.CDS.1;Parent=PAC:19608525;pacid=19608525;
chr01	2794473	T<->W	+	GTT<->GTA;	V<->V;	2794366	2794604	ID=PAC:19608526.CDS.1;Parent=PAC:19608526;pacid=19608526;
chr01	2794473	T<->W	+	GTT<->GTA;	V<->V;	2794366	2794604	ID=PAC:19608527.CDS.1;Parent=PAC:19608527;pacid=19608527;
chr01	2794511	C<->Y	+	CCA<->CTA;	P<->L;	2794366	2794604	ID=PAC:19608524.CDS.1;Parent=PAC:19608524;pacid=19608524;
chr01	2794511	C<->Y	+	CCA<->CTA;	P<->L;	2794366	2794604	ID=PAC:19608525.CDS.1;Parent=PAC:19608525;pacid=19608525;
chr01	2794511	C<->Y	+	CCA<->CTA;	P<->L;	2794366	2794604	ID=PAC:19608526.CDS.1;Parent=PAC:19608526;pacid=19608526;
chr01	2794511	C<->Y	+	CCA<->CTA;	P<->L;	2794366	2794604	ID=PAC:19608527.CDS.1;Parent=PAC:19608527;pacid=19608527;
chr01	2794600	C<->Y	+	CGA<->TGA;	R<->U;	2794366	2794604	ID=PAC:19608524.CDS.1;Parent=PAC:19608524;pacid=19608524;
chr01	2794600	C<->Y	+	CGA<->TGA;	R<->U;	2794366	2794604	ID=PAC:19608525.CDS.1;Parent=PAC:19608525;pacid=19608525;
chr01	2794600	C<->Y	+	CGA<->TGA;	R<->U;	2794366	2794604	ID=PAC:19608526.CDS.1;Parent=PAC:19608526;pacid=19608526;
chr01	2794600	C<->Y	+	CGA<->TGA;	R<->U;	2794366	2794604	ID=PAC:19608527.CDS.1;Parent=PAC:19608527;pacid=19608527;
chr01	2795578	G<->A	+	TCG<->TCA;	S<->S;	2795543	2795638	ID=PAC:19608524.CDS.5;Parent=PAC:19608524;pacid=19608524;
chr01	2795578	G<->A	+	TCG<->TCA;	S<->S;	2795543	2795638	ID=PAC:19608525.CDS.5;Parent=PAC:19608525;pacid=19608525;
chr01	2795578	G<->A	+	TCG<->TCA;	S<->S;	2795543	2795638	ID=PAC:19608526.CDS.5;Parent=PAC:19608526;pacid=19608526;
chr01	2795578	G<->A	+	TCG<->TCA;	S<->S;	2795543	2795638	ID=PAC:19608527.CDS.5;Parent=PAC:19608527;pacid=19608527;
chr01	2796496	C<->T	+	CTC<->CTT;	L<->L;	2796344	2796499	ID=PAC:19608524.CDS.8;Parent=PAC:19608524;pacid=19608524;
chr01	2796496	C<->T	+	CTC<->CTT;	L<->L;	2796344	2796499	ID=PAC:19608525.CDS.8;Parent=PAC:19608525;pacid=19608525;
chr01	2796496	C<->T	+	CTC<->CTT;	L<->L;	2796344	2796499	ID=PAC:19608526.CDS.8;Parent=PAC:19608526;pacid=19608526;
chr01	2796496	C<->T	+	CTC<->CTT;	L<->L;	2796344	2796499	ID=PAC:19608527.CDS.8;Parent=PAC:19608527;pacid=19608527;
chr01	2797915	T<->C	+	GCT<->GCC;	A<->A;	2797859	2798047	ID=PAC:19608524.CDS.12;Parent=PAC:19608524;pacid=19608524;
chr01	2797915	T<->C	+	GCT<->GCC;	A<->A;	2797859	2798047	ID=PAC:19608525.CDS.12;Parent=PAC:19608525;pacid=19608525;
chr01	2797915	T<->C	+	GCT<->GCC;	A<->A;	2797859	2798047	ID=PAC:19608526.CDS.12;Parent=PAC:19608526;pacid=19608526;
chr01	2797915	T<->C	+	GCT<->GCC;	A<->A;	2797859	2798047	ID=PAC:19608527.CDS.12;Parent=PAC:19608527;pacid=19608527;
chr01	2797932	C<->T	+	GCG<->GTG;	A<->V;	2797859	2798047	ID=PAC:19608524.CDS.12;Parent=PAC:19608524;pacid=19608524;
chr01	2797932	C<->T	+	GCG<->GTG;	A<->V;	2797859	2798047	ID=PAC:19608525.CDS.12;Parent=PAC:19608525;pacid=19608525;
chr01	2797932	C<->T	+	GCG<->GTG;	A<->V;	2797859	2798047	ID=PAC:19608526.CDS.12;Parent=PAC:19608526;pacid=19608526;
chr01	2797932	C<->T	+	GCG<->GTG;	A<->V;	2797859	2798047	ID=PAC:19608527.CDS.12;Parent=PAC:19608527;pacid=19608527;
chr01	2799542	T<->C	+	TCT<->TCC;	S<->S;	2799267	2799592	ID=PAC:19608524.CDS.15;Parent=PAC:19608524;pacid=19608524;
chr01	2799542	T<->C	+	TCT<->TCC;	S<->S;	2799267	2799592	ID=PAC:19608525.CDS.15;Parent=PAC:19608525;pacid=19608525;
chr01	2799542	T<->C	+	TCT<->TCC;	S<->S;	2799267	2799592	ID=PAC:19608526.CDS.15;Parent=PAC:19608526;pacid=19608526;
chr01	2799806	G<->A	+	TGT<->TAT;	C<->Y;	2799721	2799826	ID=PAC:19608525.CDS.16;Parent=PAC:19608525;pacid=19608525;
chr01	2799806	G<->A	+	TGT<->TAT;	C<->Y;	2799721	2799826	ID=PAC:19608526.CDS.16;Parent=PAC:19608526;pacid=19608526;
chr01	2799806	G<->A	+	TGT<->TAT;	C<->Y;	2799721	2799896	ID=PAC:19608524.CDS.16;Parent=PAC:19608524;pacid=19608524;
chr01	2801445	G<->C	-	AGT<->ACT;	S<->T;	2801439	2801635	ID=PAC:19595454.CDS.5;Parent=PAC:19595454;pacid=19595454;
chr01	2801490	G<->C	-	CGG<->CCG;	R<->P;	2801439	2801635	ID=PAC:19595454.CDS.5;Parent=PAC:19595454;pacid=19595454;
chr01	2801538	T<->G	-	ATG<->AGG;	M<->R;	2801439	2801635	ID=PAC:19595454.CDS.5;Parent=PAC:19595454;pacid=19595454;
chr01	2801547	A<->C	-	CAC<->CCC;	H<->P;	2801439	2801635	ID=PAC:19595454.CDS.5;Parent=PAC:19595454;pacid=19595454;
chr01	2841935	G<->C	+	GCG<->GCC;	A<->A;	2841597	2842100	ID=PAC:19594610.CDS.1;Parent=PAC:19594610;pacid=19594610;
chr01	2841953	G<->A	+	GTG<->GTA;	V<->V;	2841597	2842100	ID=PAC:19594610.CDS.1;Parent=PAC:19594610;pacid=19594610;
chr01	2841983	T<->C	+	TCT<->TCC;	S<->S;	2841597	2842100	ID=PAC:19594610.CDS.1;Parent=PAC:19594610;pacid=19594610;
chr01	2842049	T<->G	+	AAT<->AAG;	N<->K;	2841597	2842100	ID=PAC:19594610.CDS.1;Parent=PAC:19594610;pacid=19594610;
chr01	2866370	T<->A	+	CTT<->CTA;	L<->L;	2866329	2866401	ID=PAC:19600352.CDS.7;Parent=PAC:19600352;pacid=19600352;
chr01	2866370	T<->A	+	CTT<->CTA;	L<->L;	2866329	2866401	ID=PAC:19600353.CDS.7;Parent=PAC:19600353;pacid=19600353;
chr01	2866528	G<->A	+	GGG<->GAG;	G<->E;	2866512	2866577	ID=PAC:19600352.CDS.8;Parent=PAC:19600352;pacid=19600352;
chr01	2866528	G<->A	+	GGG<->GAG;	G<->E;	2866512	2866577	ID=PAC:19600353.CDS.8;Parent=PAC:19600353;pacid=19600353;
chr01	2866735	T<->C	+	ATT<->ACT;	I<->T;	2866722	2866768	ID=PAC:19600352.CDS.9;Parent=PAC:19600352;pacid=19600352;
chr01	2866735	T<->C	+	ATT<->ACT;	I<->T;	2866722	2866768	ID=PAC:19600353.CDS.9;Parent=PAC:19600353;pacid=19600353;
chr01	2868695	A<->G	+	CCA<->CCG;	P<->P;	2868654	2868736	ID=PAC:19600352.CDS.15;Parent=PAC:19600352;pacid=19600352;
chr01	2868695	A<->G	+	CCA<->CCG;	P<->P;	2868654	2868736	ID=PAC:19600353.CDS.15;Parent=PAC:19600353;pacid=19600353;
chr01	2869101	G<->T	+	GGG<->TGG;	G<->W;	2869083	2869149	ID=PAC:19600352.CDS.16;Parent=PAC:19600352;pacid=19600352;
chr01	2869101	G<->T	+	GGG<->TGG;	G<->W;	2869083	2869149	ID=PAC:19600353.CDS.16;Parent=PAC:19600353;pacid=19600353;
chr01	2870799	A<->G	+	TCA<->TCG;	S<->S;	2870794	2870946	ID=PAC:19600352.CDS.20;Parent=PAC:19600352;pacid=19600352;
chr01	2870799	A<->G	+	TCA<->TCG;	S<->S;	2870794	2870946	ID=PAC:19600353.CDS.20;Parent=PAC:19600353;pacid=19600353;
chr01	2870835	G<->A	+	CTG<->CTA;	L<->L;	2870794	2870946	ID=PAC:19600352.CDS.20;Parent=PAC:19600352;pacid=19600352;
chr01	2870835	G<->A	+	CTG<->CTA;	L<->L;	2870794	2870946	ID=PAC:19600353.CDS.20;Parent=PAC:19600353;pacid=19600353;
chr01	2870877	C<->A	+	GCC<->GCA;	A<->A;	2870794	2870946	ID=PAC:19600352.CDS.20;Parent=PAC:19600352;pacid=19600352;
chr01	2870877	C<->A	+	GCC<->GCA;	A<->A;	2870794	2870946	ID=PAC:19600353.CDS.20;Parent=PAC:19600353;pacid=19600353;
chr01	2871071	T<->C	+	CCT<->CCC;	P<->P;	2871057	2871275	ID=PAC:19600352.CDS.21;Parent=PAC:19600352;pacid=19600352;
chr01	2871071	T<->C	+	CCT<->CCC;	P<->P;	2871057	2871275	ID=PAC:19600353.CDS.21;Parent=PAC:19600353;pacid=19600353;
chr01	2873865	A<->T	+	CAC<->CTC;	H<->L;	2873759	2873923	ID=PAC:19611476.CDS.1;Parent=PAC:19611476;pacid=19611476;
chr01	2875412	G<->R	+	GGC<->AGC;	G<->S;	2875298	2875455	ID=PAC:19611476.CDS.3;Parent=PAC:19611476;pacid=19611476;
chr01	2941345	C<->T	+	CTG<->TTG;	L<->L;	2940769	2941932	ID=PAC:19596499.CDS.8;Parent=PAC:19596499;pacid=19596499;
chr01	2941401	C<->T	+	CCC<->CCT;	P<->P;	2940769	2941932	ID=PAC:19596499.CDS.8;Parent=PAC:19596499;pacid=19596499;
chr01	2941443	G<->A	+	AAG<->AAA;	K<->K;	2940769	2941932	ID=PAC:19596499.CDS.8;Parent=PAC:19596499;pacid=19596499;
chr01	2941567	T<->C	+	TTG<->CTG;	L<->L;	2940769	2941932	ID=PAC:19596499.CDS.8;Parent=PAC:19596499;pacid=19596499;
chr01	2941620	T<->C	+	GGT<->GGC;	G<->G;	2940769	2941932	ID=PAC:19596499.CDS.8;Parent=PAC:19596499;pacid=19596499;
chr01	2941639	G<->A	+	GTT<->ATT;	V<->I;	2940769	2941932	ID=PAC:19596499.CDS.8;Parent=PAC:19596499;pacid=19596499;
chr01	2941698	A<->G	+	ACA<->ACG;	T<->T;	2940769	2941932	ID=PAC:19596499.CDS.8;Parent=PAC:19596499;pacid=19596499;
chr01	2941704	T<->C	+	ACT<->ACC;	T<->T;	2940769	2941932	ID=PAC:19596499.CDS.8;Parent=PAC:19596499;pacid=19596499;
chr01	2941797	A<->C	+	ATA<->ATC;	I<->I;	2940769	2941932	ID=PAC:19596499.CDS.8;Parent=PAC:19596499;pacid=19596499;
chr01	2941872	A<->C	+	TCA<->TCC;	S<->S;	2940769	2941932	ID=PAC:19596499.CDS.8;Parent=PAC:19596499;pacid=19596499;
chr01	2941878	T<->C	+	TTT<->TTC;	F<->F;	2940769	2941932	ID=PAC:19596499.CDS.8;Parent=PAC:19596499;pacid=19596499;
chr01	2942391	T<->A	+	CTG<->CAG;	L<->Q;	2942333	2942414	ID=PAC:19599923.CDS.1;Parent=PAC:19599923;pacid=19599923;
chr01	2942570	T<->C	+	GTG<->GCG;	V<->A;	2942500	2942602	ID=PAC:19599923.CDS.2;Parent=PAC:19599923;pacid=19599923;
chr01	2942577	C<->T	+	CAC<->CAT;	H<->H;	2942500	2942602	ID=PAC:19599923.CDS.2;Parent=PAC:19599923;pacid=19599923;
chr01	2957286	C<->T	+	GCT<->GTT;	A<->V;	2957246	2957299	ID=PAC:19600742.CDS.2;Parent=PAC:19600742;pacid=19600742;
chr01	2957405	G<->C	+	AGA<->ACA;	R<->T;	2957377	2957464	ID=PAC:19600742.CDS.3;Parent=PAC:19600742;pacid=19600742;
chr01	2957405	G<->C	+	AGA<->ACA;	R<->T;	2957377	2957464	ID=PAC:19600743.CDS.2;Parent=PAC:19600743;pacid=19600743;
chr01	2998426	T<->K	+	ATA<->AGA;	I<->R;	2998299	2998691	ID=PAC:19610050.CDS.1;Parent=PAC:19610050;pacid=19610050;
chr01	2998497	C<->Y	+	CCG<->TCG;	P<->S;	2998299	2998691	ID=PAC:19610050.CDS.1;Parent=PAC:19610050;pacid=19610050;
chr01	2998511	G<->S	+	GGG<->GGC;	G<->G;	2998299	2998691	ID=PAC:19610050.CDS.1;Parent=PAC:19610050;pacid=19610050;
chr01	2998533	A<->R	+	AGG<->GGG;	R<->G;	2998299	2998691	ID=PAC:19610050.CDS.1;Parent=PAC:19610050;pacid=19610050;
chr01	2998544	A<->R	+	GCA<->GCG;	A<->A;	2998299	2998691	ID=PAC:19610050.CDS.1;Parent=PAC:19610050;pacid=19610050;
chr01	2998570	A<->W	+	CAT<->CTT;	H<->L;	2998299	2998691	ID=PAC:19610050.CDS.1;Parent=PAC:19610050;pacid=19610050;
chr01	2998613	A<->R	+	GAA<->GAG;	E<->E;	2998299	2998691	ID=PAC:19610050.CDS.1;Parent=PAC:19610050;pacid=19610050;
chr01	3013633	T<->G	+	GGT<->GGG;	G<->G;	3013616	3013678	ID=PAC:19605179.CDS.5;Parent=PAC:19605179;pacid=19605179;
chr01	3014858	G<->A	+	GCT<->ACT;	A<->T;	3014798	3014869	ID=PAC:19605179.CDS.8;Parent=PAC:19605179;pacid=19605179;
chr01	3021158	A<->T	+	GAA<->GAT;	E<->D;	3021153	3021268	ID=PAC:19605179.CDS.13;Parent=PAC:19605179;pacid=19605179;
chr01	3024956	T<->C	+	TTT<->TCT;	F<->S;	3024829	3025332	ID=PAC:19605179.CDS.19;Parent=PAC:19605179;pacid=19605179;
chr01	3025690	C<->T	+	CTG<->TTG;	L<->L;	3025639	3025803	ID=PAC:19605179.CDS.21;Parent=PAC:19605179;pacid=19605179;
chr01	3027350	A<->G	+	AGA<->GGA;	R<->G;	3027332	3027473	ID=PAC:19605179.CDS.27;Parent=PAC:19605179;pacid=19605179;
chr01	3032277	A<->C	+	CAA<->CAC;	Q<->H;	3032095	3032303	ID=PAC:19602162.CDS.4;Parent=PAC:19602162;pacid=19602162;
chr01	3032651	G<->A	+	TCG<->TCA;	S<->S;	3032577	3033066	ID=PAC:19602162.CDS.5;Parent=PAC:19602162;pacid=19602162;
chr01	3032661	T<->C	+	TTC<->CTC;	F<->L;	3032577	3033066	ID=PAC:19602162.CDS.5;Parent=PAC:19602162;pacid=19602162;
chr01	3032728	C<->T	+	ACG<->ATG;	T<->M;	3032577	3033066	ID=PAC:19602162.CDS.5;Parent=PAC:19602162;pacid=19602162;
chr01	3032984	T<->C	+	GAT<->GAC;	D<->D;	3032577	3033066	ID=PAC:19602162.CDS.5;Parent=PAC:19602162;pacid=19602162;
chr01	3040288	T<->C	+	ATT<->ACT;	I<->T;	3040173	3040601	ID=PAC:19612860.CDS.3;Parent=PAC:19612860;pacid=19612860;
chr01	3040300	C<->T	+	GCC<->GTC;	A<->V;	3040173	3040601	ID=PAC:19612860.CDS.3;Parent=PAC:19612860;pacid=19612860;
chr01	3040374	G<->A	+	GCC<->ACC;	A<->T;	3040173	3040601	ID=PAC:19612860.CDS.3;Parent=PAC:19612860;pacid=19612860;
chr01	3040411	G<->C	+	GGA<->GCA;	G<->A;	3040173	3040601	ID=PAC:19612860.CDS.3;Parent=PAC:19612860;pacid=19612860;
chr01	3072578	T<->C	-	ATG<->ACG;	M<->T;	3072428	3072579	ID=PAC:19612056.CDS.1;Parent=PAC:19612056;pacid=19612056;
chr01	3131650	T<->G	+	GTA<->GGA;	V<->G;	3131538	3131681	ID=PAC:19603342.CDS.3;Parent=PAC:19603342;pacid=19603342;
chr01	3131650	T<->G	+	GTA<->GGA;	V<->G;	3131538	3131681	ID=PAC:19603343.CDS.3;Parent=PAC:19603343;pacid=19603343;
chr01	3131650	T<->G	+	GTA<->GGA;	V<->G;	3131538	3131681	ID=PAC:19603344.CDS.3;Parent=PAC:19603344;pacid=19603344;
chr01	3131671	A<->T	+	CAC<->CTC;	H<->L;	3131538	3131681	ID=PAC:19603342.CDS.3;Parent=PAC:19603342;pacid=19603342;
chr01	3131671	A<->T	+	CAC<->CTC;	H<->L;	3131538	3131681	ID=PAC:19603343.CDS.3;Parent=PAC:19603343;pacid=19603343;
chr01	3131671	A<->T	+	CAC<->CTC;	H<->L;	3131538	3131681	ID=PAC:19603344.CDS.3;Parent=PAC:19603344;pacid=19603344;
chr01	3132524	G<->A	+	AGT<->AAT;	S<->N;	3132517	3132603	ID=PAC:19603342.CDS.6;Parent=PAC:19603342;pacid=19603342;
chr01	3132524	G<->A	+	AGT<->AAT;	S<->N;	3132517	3132603	ID=PAC:19603343.CDS.6;Parent=PAC:19603343;pacid=19603343;
chr01	3132524	G<->A	+	AGT<->AAT;	S<->N;	3132517	3132603	ID=PAC:19603344.CDS.6;Parent=PAC:19603344;pacid=19603344;
chr01	3132524	G<->A	+	AGT<->AAT;	S<->N;	3132517	3132603	ID=PAC:19603345.CDS.2;Parent=PAC:19603345;pacid=19603345;
chr01	3132539	G<->A	+	AGT<->AAT;	S<->N;	3132517	3132603	ID=PAC:19603342.CDS.6;Parent=PAC:19603342;pacid=19603342;
chr01	3132539	G<->A	+	AGT<->AAT;	S<->N;	3132517	3132603	ID=PAC:19603343.CDS.6;Parent=PAC:19603343;pacid=19603343;
chr01	3132539	G<->A	+	AGT<->AAT;	S<->N;	3132517	3132603	ID=PAC:19603344.CDS.6;Parent=PAC:19603344;pacid=19603344;
chr01	3132539	G<->A	+	AGT<->AAT;	S<->N;	3132517	3132603	ID=PAC:19603345.CDS.2;Parent=PAC:19603345;pacid=19603345;
chr01	3132596	G<->A	+	AGA<->AAA;	R<->K;	3132517	3132603	ID=PAC:19603342.CDS.6;Parent=PAC:19603342;pacid=19603342;
chr01	3132596	G<->A	+	AGA<->AAA;	R<->K;	3132517	3132603	ID=PAC:19603343.CDS.6;Parent=PAC:19603343;pacid=19603343;
chr01	3132596	G<->A	+	AGA<->AAA;	R<->K;	3132517	3132603	ID=PAC:19603344.CDS.6;Parent=PAC:19603344;pacid=19603344;
chr01	3132596	G<->A	+	AGA<->AAA;	R<->K;	3132517	3132603	ID=PAC:19603345.CDS.2;Parent=PAC:19603345;pacid=19603345;
chr01	3132804	T<->C	+	ATG<->ACG;	M<->T;	3132710	3132883	ID=PAC:19603342.CDS.7;Parent=PAC:19603342;pacid=19603342;
chr01	3132804	T<->C	+	ATG<->ACG;	M<->T;	3132710	3132883	ID=PAC:19603343.CDS.7;Parent=PAC:19603343;pacid=19603343;
chr01	3132804	T<->C	+	ATG<->ACG;	M<->T;	3132710	3132883	ID=PAC:19603344.CDS.7;Parent=PAC:19603344;pacid=19603344;
chr01	3132804	T<->C	+	ATG<->ACG;	M<->T;	3132710	3132883	ID=PAC:19603345.CDS.3;Parent=PAC:19603345;pacid=19603345;
chr01	3133278	A<->G	+	TAG<->TGG;	U<->W;	3133250	3133520	ID=PAC:19603342.CDS.8;Parent=PAC:19603342;pacid=19603342;
chr01	3133278	A<->G	+	TAG<->TGG;	U<->W;	3133250	3133520	ID=PAC:19603343.CDS.8;Parent=PAC:19603343;pacid=19603343;
chr01	3133278	A<->G	+	TAG<->TGG;	U<->W;	3133250	3133520	ID=PAC:19603344.CDS.8;Parent=PAC:19603344;pacid=19603344;
chr01	3133278	A<->G	+	TAG<->TGG;	U<->W;	3133250	3133520	ID=PAC:19603345.CDS.4;Parent=PAC:19603345;pacid=19603345;
chr01	3133332	G<->A	+	CGG<->CAG;	R<->Q;	3133250	3133520	ID=PAC:19603342.CDS.8;Parent=PAC:19603342;pacid=19603342;
chr01	3133332	G<->A	+	CGG<->CAG;	R<->Q;	3133250	3133520	ID=PAC:19603343.CDS.8;Parent=PAC:19603343;pacid=19603343;
chr01	3133332	G<->A	+	CGG<->CAG;	R<->Q;	3133250	3133520	ID=PAC:19603344.CDS.8;Parent=PAC:19603344;pacid=19603344;
chr01	3133332	G<->A	+	CGG<->CAG;	R<->Q;	3133250	3133520	ID=PAC:19603345.CDS.4;Parent=PAC:19603345;pacid=19603345;
chr01	3133370	G<->T	+	GTA<->TTA;	V<->L;	3133250	3133520	ID=PAC:19603342.CDS.8;Parent=PAC:19603342;pacid=19603342;
chr01	3133370	G<->T	+	GTA<->TTA;	V<->L;	3133250	3133520	ID=PAC:19603343.CDS.8;Parent=PAC:19603343;pacid=19603343;
chr01	3133370	G<->T	+	GTA<->TTA;	V<->L;	3133250	3133520	ID=PAC:19603344.CDS.8;Parent=PAC:19603344;pacid=19603344;
chr01	3133370	G<->T	+	GTA<->TTA;	V<->L;	3133250	3133520	ID=PAC:19603345.CDS.4;Parent=PAC:19603345;pacid=19603345;
chr01	3133437	C<->T	+	GCG<->GTG;	A<->V;	3133250	3133520	ID=PAC:19603342.CDS.8;Parent=PAC:19603342;pacid=19603342;
chr01	3133437	C<->T	+	GCG<->GTG;	A<->V;	3133250	3133520	ID=PAC:19603343.CDS.8;Parent=PAC:19603343;pacid=19603343;
chr01	3133437	C<->T	+	GCG<->GTG;	A<->V;	3133250	3133520	ID=PAC:19603344.CDS.8;Parent=PAC:19603344;pacid=19603344;
chr01	3133437	C<->T	+	GCG<->GTG;	A<->V;	3133250	3133520	ID=PAC:19603345.CDS.4;Parent=PAC:19603345;pacid=19603345;
chr01	3133455	T<->G	+	CTG<->CGG;	L<->R;	3133250	3133520	ID=PAC:19603342.CDS.8;Parent=PAC:19603342;pacid=19603342;
chr01	3133455	T<->G	+	CTG<->CGG;	L<->R;	3133250	3133520	ID=PAC:19603343.CDS.8;Parent=PAC:19603343;pacid=19603343;
chr01	3133455	T<->G	+	CTG<->CGG;	L<->R;	3133250	3133520	ID=PAC:19603344.CDS.8;Parent=PAC:19603344;pacid=19603344;
chr01	3133455	T<->G	+	CTG<->CGG;	L<->R;	3133250	3133520	ID=PAC:19603345.CDS.4;Parent=PAC:19603345;pacid=19603345;
chr01	3133506	G<->A	+	CGT<->CAT;	R<->H;	3133250	3133520	ID=PAC:19603342.CDS.8;Parent=PAC:19603342;pacid=19603342;
chr01	3133506	G<->A	+	CGT<->CAT;	R<->H;	3133250	3133520	ID=PAC:19603343.CDS.8;Parent=PAC:19603343;pacid=19603343;
chr01	3133506	G<->A	+	CGT<->CAT;	R<->H;	3133250	3133520	ID=PAC:19603344.CDS.8;Parent=PAC:19603344;pacid=19603344;
chr01	3133506	G<->A	+	CGT<->CAT;	R<->H;	3133250	3133520	ID=PAC:19603345.CDS.4;Parent=PAC:19603345;pacid=19603345;
chr01	3134334	G<->A	+	TGA<->TAA;	U<->U;	3134315	3134478	ID=PAC:19603342.CDS.12;Parent=PAC:19603342;pacid=19603342;
chr01	3134334	G<->A	+	TGA<->TAA;	U<->U;	3134315	3134478	ID=PAC:19603343.CDS.12;Parent=PAC:19603343;pacid=19603343;
chr01	3134334	G<->A	+	TGA<->TAA;	U<->U;	3134315	3134478	ID=PAC:19603344.CDS.12;Parent=PAC:19603344;pacid=19603344;
chr01	3134633	G<->A	+	AGG<->AGA;	R<->R;	3134607	3134732	ID=PAC:19603342.CDS.13;Parent=PAC:19603342;pacid=19603342;
chr01	3134633	G<->A	+	AGG<->AGA;	R<->R;	3134607	3134732	ID=PAC:19603343.CDS.13;Parent=PAC:19603343;pacid=19603343;
chr01	3134633	G<->A	+	AGG<->AGA;	R<->R;	3134607	3134732	ID=PAC:19603344.CDS.13;Parent=PAC:19603344;pacid=19603344;
chr01	3134877	A<->T	+	ATA<->ATT;	I<->I;	3134830	3134955	ID=PAC:19603342.CDS.14;Parent=PAC:19603342;pacid=19603342;
chr01	3134877	A<->T	+	ATA<->ATT;	I<->I;	3134830	3134955	ID=PAC:19603343.CDS.14;Parent=PAC:19603343;pacid=19603343;
chr01	3134877	A<->T	+	ATA<->ATT;	I<->I;	3134830	3134955	ID=PAC:19603344.CDS.14;Parent=PAC:19603344;pacid=19603344;
chr01	3135768	A<->G	+	ATT<->GTT;	I<->V;	3135678	3135776	ID=PAC:19603343.CDS.19;Parent=PAC:19603343;pacid=19603343;
chr01	3136094	C<->A	+	ACT<->AAT;	T<->N;	3135832	3136314	ID=PAC:19603342.CDS.20;Parent=PAC:19603342;pacid=19603342;
chr01	3136094	G<->T	-	AGT<->ATT;	S<->I;	3135964	3136320	ID=PAC:19596709.CDS.1;Parent=PAC:19596709;pacid=19596709;
chr01	3136177	C<->T	-	CAC<->CAT;	H<->H;	3135964	3136320	ID=PAC:19596709.CDS.1;Parent=PAC:19596709;pacid=19596709;
chr01	3136177	G<->A	+	GTG<->ATG;	V<->M;	3135832	3136314	ID=PAC:19603342.CDS.20;Parent=PAC:19603342;pacid=19603342;
chr01	3137085	C<->G	+	CTC<->CTG;	L<->L;	3136999	3137718	ID=PAC:19601861.CDS.1;Parent=PAC:19601861;pacid=19601861;
chr01	3137085	G<->C	-	GAG<->CAG;	E<->Q;	3136975	3137772	ID=PAC:19599815.CDS.1;Parent=PAC:19599815;pacid=19599815;
chr01	3137691	A<->G	-	ACG<->GCG;	T<->A;	3136975	3137772	ID=PAC:19599815.CDS.1;Parent=PAC:19599815;pacid=19599815;
chr01	3137691	T<->C	+	CGT<->CGC;	R<->R;	3136999	3137718	ID=PAC:19601861.CDS.1;Parent=PAC:19601861;pacid=19601861;
chr01	3138575	T<->C	-	TTC<->CTC;	F<->L;	3138473	3138728	ID=PAC:19601723.CDS.3;Parent=PAC:19601723;pacid=19601723;
chr01	3138575	T<->C	-	TTC<->CTC;	F<->L;	3138473	3138665	ID=PAC:19601724.CDS.4;Parent=PAC:19601724;pacid=19601724;
chr01	3138696	G<->C	-	GTG<->GTC;	V<->V;	3138473	3138728	ID=PAC:19601723.CDS.3;Parent=PAC:19601723;pacid=19601723;
chr01	3138701	T<->C	-	TGG<->CGG;	W<->R;	3138473	3138728	ID=PAC:19601723.CDS.3;Parent=PAC:19601723;pacid=19601723;
chr01	3138710	T<->A	-	TTA<->ATA;	L<->I;	3138473	3138728	ID=PAC:19601723.CDS.3;Parent=PAC:19601723;pacid=19601723;
chr01	3138728	C<->A	-	CAT<->AAT;	H<->N;	3138473	3138728	ID=PAC:19601723.CDS.3;Parent=PAC:19601723;pacid=19601723;
chr01	3139101	T<->C	-	TTT<->TCT;	F<->S;	3139048	3139174	ID=PAC:19601723.CDS.2;Parent=PAC:19601723;pacid=19601723;
chr01	3139101	T<->C	-	TTT<->TCT;	F<->S;	3139048	3139174	ID=PAC:19601724.CDS.3;Parent=PAC:19601724;pacid=19601724;
chr01	3139493	A<->M	-	AGA<->CGA;	R<->R;	3139445	3139736	ID=PAC:19601723.CDS.1;Parent=PAC:19601723;pacid=19601723;
chr01	3139493	A<->M	-	GGA<->GGC;	G<->G;	3139445	3139561	ID=PAC:19601724.CDS.1;Parent=PAC:19601724;pacid=19601724;
chr01	3139520	G<->R	-	GGG<->AGG;	G<->R;	3139445	3139736	ID=PAC:19601723.CDS.1;Parent=PAC:19601723;pacid=19601723;
chr01	3139520	G<->R	-	GAG<->GAA;	E<->E;	3139445	3139561	ID=PAC:19601724.CDS.1;Parent=PAC:19601724;pacid=19601724;
chr01	3139556	A<->G	-	AGC<->GGC;	S<->G;	3139445	3139736	ID=PAC:19601723.CDS.1;Parent=PAC:19601723;pacid=19601723;
chr01	3139556	A<->G	-	AAA<->AAG;	K<->K;	3139445	3139561	ID=PAC:19601724.CDS.1;Parent=PAC:19601724;pacid=19601724;
chr01	3178746	C<->T	+	CCC<->TCC;	P<->S;	3178674	3178877	ID=PAC:19605325.CDS.1;Parent=PAC:19605325;pacid=19605325;
chr01	3178746	C<->T	+	CCC<->TCC;	P<->S;	3178674	3178877	ID=PAC:19605326.CDS.1;Parent=PAC:19605326;pacid=19605326;
chr01	3180076	C<->T	+	CTC<->CTT;	L<->L;	3180035	3180159	ID=PAC:19605325.CDS.3;Parent=PAC:19605325;pacid=19605325;
chr01	3181742	T<->G	+	TCT<->TCG;	S<->S;	3181674	3181832	ID=PAC:19605327.CDS.1;Parent=PAC:19605327;pacid=19605327;
chr01	3181742	T<->G	+	TCT<->TCG;	S<->S;	3181662	3181832	ID=PAC:19605325.CDS.7;Parent=PAC:19605325;pacid=19605325;
chr01	3181772	A<->T	+	CTA<->CTT;	L<->L;	3181662	3181832	ID=PAC:19605325.CDS.7;Parent=PAC:19605325;pacid=19605325;
chr01	3181772	A<->T	+	CTA<->CTT;	L<->L;	3181674	3181832	ID=PAC:19605327.CDS.1;Parent=PAC:19605327;pacid=19605327;
chr01	3181783	A<->G	+	AAC<->AGC;	N<->S;	3181674	3181832	ID=PAC:19605327.CDS.1;Parent=PAC:19605327;pacid=19605327;
chr01	3181783	A<->G	+	AAC<->AGC;	N<->S;	3181662	3181832	ID=PAC:19605325.CDS.7;Parent=PAC:19605325;pacid=19605325;
chr01	3184169	T<->C	+	ATA<->ACA;	I<->T;	3184063	3184176	ID=PAC:19605325.CDS.9;Parent=PAC:19605325;pacid=19605325;
chr01	3184169	T<->C	+	ATA<->ACA;	I<->T;	3184063	3184176	ID=PAC:19605327.CDS.3;Parent=PAC:19605327;pacid=19605327;
chr01	3191864	T<->C	+	ATC<->ACC;	I<->T;	3191779	3191873	ID=PAC:19611863.CDS.3;Parent=PAC:19611863;pacid=19611863;
chr01	3191864	T<->C	+	ATC<->ACC;	I<->T;	3191779	3191873	ID=PAC:19611864.CDS.3;Parent=PAC:19611864;pacid=19611864;
chr01	3191986	A<->T	+	GAG<->GTG;	E<->V;	3191943	3191987	ID=PAC:19611863.CDS.4;Parent=PAC:19611863;pacid=19611863;
chr01	3191986	A<->T	+	GAG<->GTG;	E<->V;	3191943	3191987	ID=PAC:19611864.CDS.4;Parent=PAC:19611864;pacid=19611864;
chr01	3192090	T<->C	+	GGT<->GGC;	G<->G;	3192058	3192117	ID=PAC:19611863.CDS.5;Parent=PAC:19611863;pacid=19611863;
chr01	3192090	T<->C	+	GGT<->GGC;	G<->G;	3192058	3192117	ID=PAC:19611864.CDS.5;Parent=PAC:19611864;pacid=19611864;
chr01	3192102	G<->A	+	GCG<->GCA;	A<->A;	3192058	3192117	ID=PAC:19611863.CDS.5;Parent=PAC:19611863;pacid=19611863;
chr01	3192102	G<->A	+	GCG<->GCA;	A<->A;	3192058	3192117	ID=PAC:19611864.CDS.5;Parent=PAC:19611864;pacid=19611864;
chr01	3192418	T<->C	+	TTC<->CTC;	F<->L;	3192325	3192426	ID=PAC:19611863.CDS.6;Parent=PAC:19611863;pacid=19611863;
chr01	3192418	T<->C	+	TTC<->CTC;	F<->L;	3192325	3192426	ID=PAC:19611864.CDS.6;Parent=PAC:19611864;pacid=19611864;
chr01	3194137	G<->A	+	AGC<->AAC;	S<->N;	3194073	3194150	ID=PAC:19611863.CDS.11;Parent=PAC:19611863;pacid=19611863;
chr01	3194137	G<->A	+	AGC<->AAC;	S<->N;	3194073	3194150	ID=PAC:19611864.CDS.11;Parent=PAC:19611864;pacid=19611864;
chr01	3198451	T<->G	-	ATT<->ATG;	I<->M;	3198445	3198597	ID=PAC:19607905.CDS.1;Parent=PAC:19607905;pacid=19607905;
chr01	3198593	G<->A	-	TGG<->TAG;	W<->U;	3198445	3198597	ID=PAC:19607905.CDS.1;Parent=PAC:19607905;pacid=19607905;
chr01	3199601	T<->C	-	GGT<->GGC;	G<->G;	3199583	3199762	ID=PAC:19599711.CDS.1;Parent=PAC:19599711;pacid=19599711;
chr01	3199601	T<->C	-	TGT<->CGT;	C<->R;	3199583	3199769	ID=PAC:19599709.CDS.2;Parent=PAC:19599709;pacid=19599709;
chr01	3199601	T<->C	-	TGT<->CGT;	C<->R;	3199583	3199769	ID=PAC:19599710.CDS.2;Parent=PAC:19599710;pacid=19599710;
chr01	3270335	C<->T	+	CAC<->CAT;	H<->H;	3269367	3271043	ID=PAC:19598085.CDS.1;Parent=PAC:19598085;pacid=19598085;
chr01	3270679	C<->A	+	GCG<->GAG;	A<->E;	3269367	3271043	ID=PAC:19598085.CDS.1;Parent=PAC:19598085;pacid=19598085;
chr01	3270948	G<->A	+	GTC<->ATC;	V<->I;	3269367	3271043	ID=PAC:19598085.CDS.1;Parent=PAC:19598085;pacid=19598085;
chr01	3271003	C<->T	+	GCG<->GTG;	A<->V;	3269367	3271043	ID=PAC:19598085.CDS.1;Parent=PAC:19598085;pacid=19598085;
chr01	3272837	T<->C	+	ACT<->ACC;	T<->T;	3272745	3272895	ID=PAC:19601741.CDS.1;Parent=PAC:19601741;pacid=19601741;
chr01	3274442	A<->G	+	CCA<->CCG;	P<->P;	3274308	3274578	ID=PAC:19601741.CDS.4;Parent=PAC:19601741;pacid=19601741;
chr01	3274706	G<->A	+	AGT<->AAT;	S<->N;	3274675	3274937	ID=PAC:19601741.CDS.5;Parent=PAC:19601741;pacid=19601741;
chr01	3274757	G<->A	+	CGT<->CAT;	R<->H;	3274675	3274937	ID=PAC:19601741.CDS.5;Parent=PAC:19601741;pacid=19601741;
chr01	3274892	G<->A	+	TGT<->TAT;	C<->Y;	3274675	3274937	ID=PAC:19601741.CDS.5;Parent=PAC:19601741;pacid=19601741;
chr01	3275081	C<->T	+	TCC<->TCT;	S<->S;	3275028	3275243	ID=PAC:19601741.CDS.6;Parent=PAC:19601741;pacid=19601741;
chr01	3275210	G<->T	+	CCG<->CCT;	P<->P;	3275028	3275243	ID=PAC:19601741.CDS.6;Parent=PAC:19601741;pacid=19601741;
chr01	3275438	G<->A	+	AAG<->AAA;	K<->K;	3275334	3275448	ID=PAC:19601741.CDS.7;Parent=PAC:19601741;pacid=19601741;
chr01	3280583	T<->C	+	TCT<->TCC;	S<->S;	3280551	3280755	ID=PAC:19595563.CDS.1;Parent=PAC:19595563;pacid=19595563;
chr01	3280639	C<->T	+	GCG<->GTG;	A<->V;	3280551	3280755	ID=PAC:19595563.CDS.1;Parent=PAC:19595563;pacid=19595563;
chr01	3282206	T<->C	-	TTG<->CTG;	L<->L;	3281979	3282377	ID=PAC:19594070.CDS.7;Parent=PAC:19594070;pacid=19594070;
chr01	3282206	T<->C	-	TTG<->CTG;	L<->L;	3281979	3282377	ID=PAC:19594071.CDS.5;Parent=PAC:19594071;pacid=19594071;
chr01	3282206	T<->C	-	TTG<->CTG;	L<->L;	3281979	3282377	ID=PAC:19594072.CDS.3;Parent=PAC:19594072;pacid=19594072;
chr01	3282664	A<->G	-	TGA<->TGG;	U<->W;	3282647	3283341	ID=PAC:19594070.CDS.6;Parent=PAC:19594070;pacid=19594070;
chr01	3282664	A<->G	-	TGA<->TGG;	U<->W;	3282647	3283341	ID=PAC:19594071.CDS.4;Parent=PAC:19594071;pacid=19594071;
chr01	3282664	A<->G	-	TGA<->TGG;	U<->W;	3282647	3283341	ID=PAC:19594072.CDS.2;Parent=PAC:19594072;pacid=19594072;
chr01	3282920	T<->C	-	CTA<->CCA;	L<->P;	3282647	3283341	ID=PAC:19594070.CDS.6;Parent=PAC:19594070;pacid=19594070;
chr01	3282920	T<->C	-	CTA<->CCA;	L<->P;	3282647	3283341	ID=PAC:19594071.CDS.4;Parent=PAC:19594071;pacid=19594071;
chr01	3282920	T<->C	-	CTA<->CCA;	L<->P;	3282647	3283341	ID=PAC:19594072.CDS.2;Parent=PAC:19594072;pacid=19594072;
chr01	3283050	G<->A	-	GTG<->ATG;	V<->M;	3282647	3283341	ID=PAC:19594070.CDS.6;Parent=PAC:19594070;pacid=19594070;
chr01	3283050	G<->A	-	GTG<->ATG;	V<->M;	3282647	3283341	ID=PAC:19594071.CDS.4;Parent=PAC:19594071;pacid=19594071;
chr01	3283050	G<->A	-	GTG<->ATG;	V<->M;	3282647	3283341	ID=PAC:19594072.CDS.2;Parent=PAC:19594072;pacid=19594072;
chr01	3283153	A<->G	-	TGA<->TGG;	U<->W;	3282647	3283341	ID=PAC:19594070.CDS.6;Parent=PAC:19594070;pacid=19594070;
chr01	3283153	A<->G	-	TGA<->TGG;	U<->W;	3282647	3283341	ID=PAC:19594071.CDS.4;Parent=PAC:19594071;pacid=19594071;
chr01	3283153	A<->G	-	TGA<->TGG;	U<->W;	3282647	3283341	ID=PAC:19594072.CDS.2;Parent=PAC:19594072;pacid=19594072;
chr01	3283567	T<->A	-	TCG<->ACG;	S<->T;	3283543	3284446	ID=PAC:19594072.CDS.1;Parent=PAC:19594072;pacid=19594072;
chr01	3283567	T<->A	-	CGT<->CGA;	R<->R;	3283543	3284535	ID=PAC:19594070.CDS.5;Parent=PAC:19594070;pacid=19594070;
chr01	3283567	T<->A	-	CGT<->CGA;	R<->R;	3283543	3284535	ID=PAC:19594071.CDS.3;Parent=PAC:19594071;pacid=19594071;
chr01	3283964	C<->T	-	TGC<->TGT;	C<->C;	3283543	3284446	ID=PAC:19594072.CDS.1;Parent=PAC:19594072;pacid=19594072;
chr01	3283964	C<->T	-	GCG<->GTG;	A<->V;	3283543	3284535	ID=PAC:19594070.CDS.5;Parent=PAC:19594070;pacid=19594070;
chr01	3283964	C<->T	-	GCG<->GTG;	A<->V;	3283543	3284535	ID=PAC:19594071.CDS.3;Parent=PAC:19594071;pacid=19594071;
chr01	3284287	T<->A	-	TCG<->ACG;	S<->T;	3283543	3284446	ID=PAC:19594072.CDS.1;Parent=PAC:19594072;pacid=19594072;
chr01	3284287	T<->A	-	TCT<->TCA;	S<->S;	3283543	3284535	ID=PAC:19594070.CDS.5;Parent=PAC:19594070;pacid=19594070;
chr01	3284287	T<->A	-	TCT<->TCA;	S<->S;	3283543	3284535	ID=PAC:19594071.CDS.3;Parent=PAC:19594071;pacid=19594071;
chr01	3284528	T<->C	-	TTT<->TCT;	F<->S;	3283543	3284535	ID=PAC:19594070.CDS.5;Parent=PAC:19594070;pacid=19594070;
chr01	3284528	T<->C	-	TTT<->TCT;	F<->S;	3283543	3284535	ID=PAC:19594071.CDS.3;Parent=PAC:19594071;pacid=19594071;
chr01	3284758	G<->A	-	AGG<->AGA;	R<->R;	3284739	3284865	ID=PAC:19594070.CDS.4;Parent=PAC:19594070;pacid=19594070;
chr01	3284758	G<->A	-	AGG<->AGA;	R<->R;	3284739	3284865	ID=PAC:19594071.CDS.2;Parent=PAC:19594071;pacid=19594071;
chr01	3284839	A<->G	-	GCA<->GCG;	A<->A;	3284739	3284865	ID=PAC:19594070.CDS.4;Parent=PAC:19594070;pacid=19594070;
chr01	3284839	A<->G	-	GCA<->GCG;	A<->A;	3284739	3284865	ID=PAC:19594071.CDS.2;Parent=PAC:19594071;pacid=19594071;
chr01	3284863	A<->C	-	CTA<->CTC;	L<->L;	3284739	3284865	ID=PAC:19594070.CDS.4;Parent=PAC:19594070;pacid=19594070;
chr01	3284863	A<->C	-	CTA<->CTC;	L<->L;	3284739	3284865	ID=PAC:19594071.CDS.2;Parent=PAC:19594071;pacid=19594071;
chr01	3285599	G<->T	-	CCG<->CCT;	P<->P;	3285434	3285790	ID=PAC:19594071.CDS.1;Parent=PAC:19594071;pacid=19594071;
chr01	3285599	G<->T	-	CGA<->CTA;	R<->L;	3285434	3285804	ID=PAC:19594070.CDS.3;Parent=PAC:19594070;pacid=19594070;
chr01	3285627	G<->A	-	TGC<->TAC;	C<->Y;	3285434	3285790	ID=PAC:19594071.CDS.1;Parent=PAC:19594071;pacid=19594071;
chr01	3285627	G<->A	-	GCT<->ACT;	A<->T;	3285434	3285804	ID=PAC:19594070.CDS.3;Parent=PAC:19594070;pacid=19594070;
chr01	3355972	C<->G	+	GCC<->GCG;	A<->A;	3355949	3356010	ID=PAC:19605742.CDS.3;Parent=PAC:19605742;pacid=19605742;
chr01	3355972	C<->G	+	GCC<->GCG;	A<->A;	3355949	3356036	ID=PAC:19605741.CDS.4;Parent=PAC:19605741;pacid=19605741;
chr01	3355972	C<->G	+	GCC<->GCG;	A<->A;	3355949	3356071	ID=PAC:19605743.CDS.4;Parent=PAC:19605743;pacid=19605743;
chr01	3356032	A<->C	+	CTA<->CTC;	L<->L;	3355949	3356036	ID=PAC:19605741.CDS.4;Parent=PAC:19605741;pacid=19605741;
chr01	3356032	A<->C	+	CTA<->CTC;	L<->L;	3355949	3356071	ID=PAC:19605743.CDS.4;Parent=PAC:19605743;pacid=19605743;
chr01	3356514	G<->T	+	GCT<->TCT;	A<->S;	3356319	3356600	ID=PAC:19605741.CDS.6;Parent=PAC:19605741;pacid=19605741;
chr01	3356524	C<->T	+	CCA<->CTA;	P<->L;	3356319	3356600	ID=PAC:19605741.CDS.6;Parent=PAC:19605741;pacid=19605741;
chr01	3360473	T<->C	-	AAT<->AAC;	N<->N;	3360446	3360544	ID=PAC:19604996.CDS.7;Parent=PAC:19604996;pacid=19604996;
chr01	3360681	C<->T	-	GCT<->GTT;	A<->V;	3360605	3360802	ID=PAC:19604995.CDS.8;Parent=PAC:19604995;pacid=19604995;
chr01	3360729	T<->C	-	ATC<->ACC;	I<->T;	3360605	3360802	ID=PAC:19604995.CDS.8;Parent=PAC:19604995;pacid=19604995;
chr01	3360747	G<->T	-	AGG<->ATG;	R<->M;	3360605	3360802	ID=PAC:19604995.CDS.8;Parent=PAC:19604995;pacid=19604995;
chr01	3360755	T<->A	-	TAT<->TAA;	Y<->U;	3360605	3360802	ID=PAC:19604995.CDS.8;Parent=PAC:19604995;pacid=19604995;
chr01	3360760	C<->T	-	CGG<->TGG;	R<->W;	3360605	3360802	ID=PAC:19604995.CDS.8;Parent=PAC:19604995;pacid=19604995;
chr01	3360788	G<->A	-	ACG<->ACA;	T<->T;	3360605	3360802	ID=PAC:19604995.CDS.8;Parent=PAC:19604995;pacid=19604995;
chr01	3360796	T<->A	-	TGG<->AGG;	W<->R;	3360605	3360802	ID=PAC:19604995.CDS.8;Parent=PAC:19604995;pacid=19604995;
chr01	3361395	A<->G	-	GAC<->GGC;	D<->G;	3361328	3361495	ID=PAC:19604995.CDS.7;Parent=PAC:19604995;pacid=19604995;
chr01	3361395	A<->G	-	GAC<->GGC;	D<->G;	3361328	3361495	ID=PAC:19604996.CDS.6;Parent=PAC:19604996;pacid=19604996;
chr01	3361415	A<->W	-	CTA<->CTT;	L<->L;	3361328	3361495	ID=PAC:19604995.CDS.7;Parent=PAC:19604995;pacid=19604995;
chr01	3361415	A<->W	-	CTA<->CTT;	L<->L;	3361328	3361495	ID=PAC:19604996.CDS.6;Parent=PAC:19604996;pacid=19604996;
chr01	3361452	C<->T	-	TCG<->TTG;	S<->L;	3361328	3361495	ID=PAC:19604995.CDS.7;Parent=PAC:19604995;pacid=19604995;
chr01	3361452	C<->T	-	TCG<->TTG;	S<->L;	3361328	3361495	ID=PAC:19604996.CDS.6;Parent=PAC:19604996;pacid=19604996;
chr01	3362362	T<->C	-	ATT<->ATC;	I<->I;	3362350	3362547	ID=PAC:19604995.CDS.4;Parent=PAC:19604995;pacid=19604995;
chr01	3362458	T<->G	-	GCT<->GCG;	A<->A;	3362398	3362508	ID=PAC:19604996.CDS.1;Parent=PAC:19604996;pacid=19604996;
chr01	3362458	T<->G	-	GCT<->GCG;	A<->A;	3362350	3362547	ID=PAC:19604995.CDS.4;Parent=PAC:19604995;pacid=19604995;
chr01	3363439	T<->G	-	TTT<->TTG;	F<->L;	3363309	3363453	ID=PAC:19604995.CDS.3;Parent=PAC:19604995;pacid=19604995;
chr01	3365465	G<->A	-	CGT<->CAT;	R<->H;	3365318	3365922	ID=PAC:19594646.CDS.7;Parent=PAC:19594646;pacid=19594646;
chr01	3365546	C<->T	-	CCG<->CTG;	P<->L;	3365318	3365922	ID=PAC:19594646.CDS.7;Parent=PAC:19594646;pacid=19594646;
chr01	3365613	G<->A	-	GCT<->ACT;	A<->T;	3365318	3365922	ID=PAC:19594646.CDS.7;Parent=PAC:19594646;pacid=19594646;
chr01	3365626	T<->C	-	GCT<->GCC;	A<->A;	3365318	3365922	ID=PAC:19594646.CDS.7;Parent=PAC:19594646;pacid=19594646;
chr01	3365852	T<->C	-	ATG<->ACG;	M<->T;	3365318	3365922	ID=PAC:19594646.CDS.7;Parent=PAC:19594646;pacid=19594646;
chr01	3368061	G<->A	-	AGG<->AGA;	R<->R;	3367524	3368699	ID=PAC:19594646.CDS.1;Parent=PAC:19594646;pacid=19594646;
chr01	3368086	G<->C	-	CGG<->CCG;	R<->P;	3367524	3368699	ID=PAC:19594646.CDS.1;Parent=PAC:19594646;pacid=19594646;
chr01	3368102	C<->G	-	CTG<->GTG;	L<->V;	3367524	3368699	ID=PAC:19594646.CDS.1;Parent=PAC:19594646;pacid=19594646;
chr01	3368128	A<->G	-	GAA<->GGA;	E<->G;	3367524	3368699	ID=PAC:19594646.CDS.1;Parent=PAC:19594646;pacid=19594646;
chr01	3368156	C<->A	-	CTG<->ATG;	L<->M;	3367524	3368699	ID=PAC:19594646.CDS.1;Parent=PAC:19594646;pacid=19594646;
chr01	3368408	A<->G	-	ACC<->GCC;	T<->A;	3367524	3368699	ID=PAC:19594646.CDS.1;Parent=PAC:19594646;pacid=19594646;
chr01	3368505	G<->C	-	CTG<->CTC;	L<->L;	3367524	3368699	ID=PAC:19594646.CDS.1;Parent=PAC:19594646;pacid=19594646;
chr01	3368555	C<->A	-	CGG<->AGG;	R<->R;	3367524	3368699	ID=PAC:19594646.CDS.1;Parent=PAC:19594646;pacid=19594646;
chr01	3400249	G<->C	+	GTC<->CTC;	V<->L;	3400234	3400359	ID=PAC:19597861.CDS.1;Parent=PAC:19597861;pacid=19597861;
chr01	3404081	A<->G	+	AAT<->AGT;	N<->S;	3404005	3404094	ID=PAC:19607202.CDS.1;Parent=PAC:19607202;pacid=19607202;
chr01	3405435	T<->C	+	GCT<->GCC;	A<->A;	3405139	3405468	ID=PAC:19599747.CDS.1;Parent=PAC:19599747;pacid=19599747;
chr01	3405435	T<->C	+	GCT<->GCC;	A<->A;	3405139	3405813	ID=PAC:19599748.CDS.1;Parent=PAC:19599748;pacid=19599748;
chr01	3406324	T<->G	+	CGT<->CGG;	R<->R;	3405572	3406669	ID=PAC:19599747.CDS.2;Parent=PAC:19599747;pacid=19599747;
chr01	3406445	A<->G	+	AAT<->GAT;	N<->D;	3405572	3406669	ID=PAC:19599747.CDS.2;Parent=PAC:19599747;pacid=19599747;
chr01	3406626	T<->G	+	ATG<->AGG;	M<->R;	3405572	3406669	ID=PAC:19599747.CDS.2;Parent=PAC:19599747;pacid=19599747;
chr01	3406639	A<->G	+	ATA<->ATG;	I<->M;	3405572	3406669	ID=PAC:19599747.CDS.2;Parent=PAC:19599747;pacid=19599747;
chr01	3408706	G<->C	-	GAG<->GAC;	E<->D;	3407938	3409446	ID=PAC:19610562.CDS.1;Parent=PAC:19610562;pacid=19610562;
chr01	3408750	A<->G	-	AAG<->GAG;	K<->E;	3407938	3409446	ID=PAC:19610562.CDS.1;Parent=PAC:19610562;pacid=19610562;
chr01	3408786	G<->A	-	GAG<->AAG;	E<->K;	3407938	3409446	ID=PAC:19610562.CDS.1;Parent=PAC:19610562;pacid=19610562;
chr01	3408794	T<->C	-	GTC<->GCC;	V<->A;	3407938	3409446	ID=PAC:19610562.CDS.1;Parent=PAC:19610562;pacid=19610562;
chr01	3409149	G<->R	-	GCG<->ACG;	A<->T;	3407938	3409446	ID=PAC:19610562.CDS.1;Parent=PAC:19610562;pacid=19610562;
chr01	3409216	C<->Y	-	CTC<->CTT;	L<->L;	3407938	3409446	ID=PAC:19610562.CDS.1;Parent=PAC:19610562;pacid=19610562;
chr01	3409290	A<->G	-	AAC<->GAC;	N<->D;	3407938	3409446	ID=PAC:19610562.CDS.1;Parent=PAC:19610562;pacid=19610562;
chr01	3409375	T<->C	-	CAT<->CAC;	H<->H;	3407938	3409446	ID=PAC:19610562.CDS.1;Parent=PAC:19610562;pacid=19610562;
chr01	3409428	C<->A	-	CGG<->AGG;	R<->R;	3407938	3409446	ID=PAC:19610562.CDS.1;Parent=PAC:19610562;pacid=19610562;
chr01	3450739	A<->G	+	AAG<->AGG;	K<->R;	3450669	3451015	ID=PAC:19603128.CDS.7;Parent=PAC:19603128;pacid=19603128;
chr01	3450739	T<->C	-	ACT<->ACC;	T<->T;	3450724	3451323	ID=PAC:19609359.CDS.1;Parent=PAC:19609359;pacid=19609359;
chr01	3554762	T<->G	-	CGT<->CGG;	R<->R;	3554705	3554887	ID=PAC:19600165.CDS.6;Parent=PAC:19600165;pacid=19600165;
chr01	3554813	C<->G	-	GTC<->GTG;	V<->V;	3554705	3554887	ID=PAC:19600165.CDS.6;Parent=PAC:19600165;pacid=19600165;
chr01	3555000	G<->A	-	GAA<->AAA;	E<->K;	3554961	3555195	ID=PAC:19600165.CDS.5;Parent=PAC:19600165;pacid=19600165;
chr01	3555087	A<->G	-	AGC<->GGC;	S<->G;	3554961	3555195	ID=PAC:19600165.CDS.5;Parent=PAC:19600165;pacid=19600165;
chr01	3555126	T<->C	-	TCA<->CCA;	S<->P;	3554961	3555195	ID=PAC:19600165.CDS.5;Parent=PAC:19600165;pacid=19600165;
chr01	3562026	G<->T	-	TGC<->TTC;	C<->F;	3562007	3562228	ID=PAC:19600166.CDS.3;Parent=PAC:19600166;pacid=19600166;
chr01	3562194	T<->A	-	TTC<->TAC;	F<->Y;	3562007	3562228	ID=PAC:19600166.CDS.3;Parent=PAC:19600166;pacid=19600166;
chr01	3562194	T<->A	-	TTC<->TAC;	F<->Y;	3562112	3562228	ID=PAC:19600165.CDS.3;Parent=PAC:19600165;pacid=19600165;
chr01	3563322	C<->T	-	ACC<->ATC;	T<->I;	3563246	3563566	ID=PAC:19600165.CDS.2;Parent=PAC:19600165;pacid=19600165;
chr01	3563322	C<->T	-	ACC<->ATC;	T<->I;	3563246	3563566	ID=PAC:19600166.CDS.2;Parent=PAC:19600166;pacid=19600166;
chr01	3563519	T<->C	-	GGT<->GGC;	G<->G;	3563246	3563566	ID=PAC:19600165.CDS.2;Parent=PAC:19600165;pacid=19600165;
chr01	3563519	T<->C	-	GGT<->GGC;	G<->G;	3563246	3563566	ID=PAC:19600166.CDS.2;Parent=PAC:19600166;pacid=19600166;
chr01	3646481	C<->T	+	GCC<->GTC;	A<->V;	3646162	3646596	ID=PAC:19593438.CDS.2;Parent=PAC:19593438;pacid=19593438;
chr01	3646481	C<->T	+	GCC<->GTC;	A<->V;	3646162	3646596	ID=PAC:19593439.CDS.2;Parent=PAC:19593439;pacid=19593439;
chr01	3646481	C<->T	+	GCC<->GTC;	A<->V;	3646162	3646596	ID=PAC:19593440.CDS.2;Parent=PAC:19593440;pacid=19593440;
chr01	3646481	C<->T	+	GCC<->GTC;	A<->V;	3646162	3646596	ID=PAC:19593441.CDS.2;Parent=PAC:19593441;pacid=19593441;
chr01	3646517	C<->G	+	CCG<->CGG;	P<->R;	3646162	3646596	ID=PAC:19593438.CDS.2;Parent=PAC:19593438;pacid=19593438;
chr01	3646517	C<->G	+	CCG<->CGG;	P<->R;	3646162	3646596	ID=PAC:19593439.CDS.2;Parent=PAC:19593439;pacid=19593439;
chr01	3646517	C<->G	+	CCG<->CGG;	P<->R;	3646162	3646596	ID=PAC:19593440.CDS.2;Parent=PAC:19593440;pacid=19593440;
chr01	3646517	C<->G	+	CCG<->CGG;	P<->R;	3646162	3646596	ID=PAC:19593441.CDS.2;Parent=PAC:19593441;pacid=19593441;
chr01	3646523	C<->T	+	TCC<->TTC;	S<->F;	3646162	3646596	ID=PAC:19593438.CDS.2;Parent=PAC:19593438;pacid=19593438;
chr01	3646523	C<->T	+	TCC<->TTC;	S<->F;	3646162	3646596	ID=PAC:19593439.CDS.2;Parent=PAC:19593439;pacid=19593439;
chr01	3646523	C<->T	+	TCC<->TTC;	S<->F;	3646162	3646596	ID=PAC:19593440.CDS.2;Parent=PAC:19593440;pacid=19593440;
chr01	3646523	C<->T	+	TCC<->TTC;	S<->F;	3646162	3646596	ID=PAC:19593441.CDS.2;Parent=PAC:19593441;pacid=19593441;
chr01	3646778	G<->A	+	TCG<->TCA;	S<->S;	3646755	3646816	ID=PAC:19593441.CDS.3;Parent=PAC:19593441;pacid=19593441;
chr01	3646778	G<->A	+	CGA<->CAA;	R<->Q;	3646744	3646922	ID=PAC:19593438.CDS.3;Parent=PAC:19593438;pacid=19593438;
chr01	3646778	G<->A	+	CGA<->CAA;	R<->Q;	3646744	3646922	ID=PAC:19593439.CDS.3;Parent=PAC:19593439;pacid=19593439;
chr01	3646778	G<->A	+	CGA<->CAA;	R<->Q;	3646744	3646922	ID=PAC:19593440.CDS.3;Parent=PAC:19593440;pacid=19593440;
chr01	3646885	T<->C	+	TGT<->CGT;	C<->R;	3646744	3646922	ID=PAC:19593438.CDS.3;Parent=PAC:19593438;pacid=19593438;
chr01	3646885	T<->C	+	TGT<->CGT;	C<->R;	3646744	3646922	ID=PAC:19593439.CDS.3;Parent=PAC:19593439;pacid=19593439;
chr01	3646885	T<->C	+	TGT<->CGT;	C<->R;	3646744	3646922	ID=PAC:19593440.CDS.3;Parent=PAC:19593440;pacid=19593440;
chr01	3647734	T<->C	+	GCT<->GCC;	A<->A;	3647696	3647814	ID=PAC:19593438.CDS.4;Parent=PAC:19593438;pacid=19593438;
chr01	3647734	T<->C	+	GCT<->GCC;	A<->A;	3647696	3647814	ID=PAC:19593439.CDS.4;Parent=PAC:19593439;pacid=19593439;
chr01	3647734	T<->C	+	GCT<->GCC;	A<->A;	3647696	3647818	ID=PAC:19593440.CDS.4;Parent=PAC:19593440;pacid=19593440;
chr01	3648423	T<->C	+	CAT<->CAC;	H<->H;	3648289	3648562	ID=PAC:19593438.CDS.5;Parent=PAC:19593438;pacid=19593438;
chr01	3649619	G<->C	-	CGG<->CGC;	R<->R;	3649601	3649687	ID=PAC:19596865.CDS.9;Parent=PAC:19596865;pacid=19596865;
chr01	3649664	T<->C	-	GTT<->GTC;	V<->V;	3649601	3649687	ID=PAC:19596865.CDS.9;Parent=PAC:19596865;pacid=19596865;
chr01	3651698	C<->G	-	GCG<->GGG;	A<->G;	3651592	3651747	ID=PAC:19596865.CDS.1;Parent=PAC:19596865;pacid=19596865;
chr01	3664911	A<->G	-	GAA<->GAG;	E<->E;	3664907	3665342	ID=PAC:19606485.CDS.3;Parent=PAC:19606485;pacid=19606485;
chr01	3664911	A<->G	-	GAA<->GAG;	E<->E;	3664907	3665342	ID=PAC:19606486.CDS.2;Parent=PAC:19606486;pacid=19606486;
chr01	3664911	A<->G	-	AAA<->AGA;	K<->R;	3664907	3665365	ID=PAC:19606487.CDS.1;Parent=PAC:19606487;pacid=19606487;
chr01	3664911	T<->C	+	ATT<->ATC;	I<->I;	3664744	3664920	ID=PAC:19608255.CDS.1;Parent=PAC:19608255;pacid=19608255;
chr01	3664911	T<->C	+	ATT<->ATC;	I<->I;	3664744	3664920	ID=PAC:19608256.CDS.1;Parent=PAC:19608256;pacid=19608256;
chr01	3665363	C<->G	-	CCC<->CCG;	P<->P;	3664907	3665365	ID=PAC:19606487.CDS.1;Parent=PAC:19606487;pacid=19606487;
chr01	3666926	A<->C	-	CTA<->CTC;	L<->L;	3666737	3667078	ID=PAC:19606485.CDS.1;Parent=PAC:19606485;pacid=19606485;
chr01	3699537	G<->T	+	GCA<->TCA;	A<->S;	3699531	3699687	ID=PAC:19608441.CDS.1;Parent=PAC:19608441;pacid=19608441;
chr01	3703856	G<->A	+	CCG<->CCA;	P<->P;	3702432	3704149	ID=PAC:19608441.CDS.2;Parent=PAC:19608441;pacid=19608441;
chr01	3703891	C<->G	+	CCA<->CGA;	P<->R;	3702432	3704149	ID=PAC:19608441.CDS.2;Parent=PAC:19608441;pacid=19608441;
chr01	3703921	A<->G	+	AAT<->AGT;	N<->S;	3702432	3704149	ID=PAC:19608441.CDS.2;Parent=PAC:19608441;pacid=19608441;
chr01	3704032	C<->G	+	TCA<->TGA;	S<->U;	3702432	3704149	ID=PAC:19608441.CDS.2;Parent=PAC:19608441;pacid=19608441;
chr01	3708518	T<->C	-	CTT<->CTC;	L<->L;	3708503	3708655	ID=PAC:19605839.CDS.1;Parent=PAC:19605839;pacid=19605839;
chr01	3708518	T<->C	-	CTT<->CTC;	L<->L;	3708497	3708676	ID=PAC:19605838.CDS.6;Parent=PAC:19605838;pacid=19605838;
chr01	3708518	T<->C	-	CTT<->CTC;	L<->L;	3708503	3708676	ID=PAC:19605835.CDS.6;Parent=PAC:19605835;pacid=19605835;
chr01	3708518	T<->C	-	CTT<->CTC;	L<->L;	3708503	3708676	ID=PAC:19605836.CDS.6;Parent=PAC:19605836;pacid=19605836;
chr01	3708518	T<->C	-	CTT<->CTC;	L<->L;	3708503	3708676	ID=PAC:19605837.CDS.6;Parent=PAC:19605837;pacid=19605837;
chr01	3709187	C<->A	-	TTC<->TTA;	F<->L;	3709145	3709219	ID=PAC:19605835.CDS.3;Parent=PAC:19605835;pacid=19605835;
chr01	3709187	C<->A	-	TTC<->TTA;	F<->L;	3709145	3709219	ID=PAC:19605836.CDS.3;Parent=PAC:19605836;pacid=19605836;
chr01	3709187	C<->A	-	TTC<->TTA;	F<->L;	3709145	3709219	ID=PAC:19605837.CDS.3;Parent=PAC:19605837;pacid=19605837;
chr01	3709187	C<->A	-	TTC<->TTA;	F<->L;	3709145	3709219	ID=PAC:19605838.CDS.3;Parent=PAC:19605838;pacid=19605838;
chr01	3712418	A<->G	+	CAT<->CGT;	H<->R;	3712393	3712981	ID=PAC:19606851.CDS.3;Parent=PAC:19606851;pacid=19606851;
chr01	3712432	T<->C	+	TGG<->CGG;	W<->R;	3712393	3712981	ID=PAC:19606851.CDS.3;Parent=PAC:19606851;pacid=19606851;
chr01	3712527	C<->G	+	GGC<->GGG;	G<->G;	3712393	3712981	ID=PAC:19606851.CDS.3;Parent=PAC:19606851;pacid=19606851;
chr01	3712628	C<->G	+	GCA<->GGA;	A<->G;	3712393	3712981	ID=PAC:19606851.CDS.3;Parent=PAC:19606851;pacid=19606851;
chr01	3712654	C<->T	+	CGA<->TGA;	R<->U;	3712393	3712981	ID=PAC:19606851.CDS.3;Parent=PAC:19606851;pacid=19606851;
chr01	3712763	C<->T	+	GCT<->GTT;	A<->V;	3712393	3712981	ID=PAC:19606851.CDS.3;Parent=PAC:19606851;pacid=19606851;
chr01	3714556	C<->T	+	GGC<->GGT;	G<->G;	3714500	3715252	ID=PAC:19601218.CDS.1;Parent=PAC:19601218;pacid=19601218;
chr01	3714563	C<->T	+	CCG<->TCG;	P<->S;	3714500	3715252	ID=PAC:19601218.CDS.1;Parent=PAC:19601218;pacid=19601218;
chr01	3731102	C<->T	+	CGG<->TGG;	R<->W;	3730976	3731129	ID=PAC:19600787.CDS.2;Parent=PAC:19600787;pacid=19600787;
chr01	3731102	C<->T	+	CGG<->TGG;	R<->W;	3730976	3731129	ID=PAC:19600788.CDS.2;Parent=PAC:19600788;pacid=19600788;
chr01	3731102	C<->T	+	CGG<->TGG;	R<->W;	3730976	3731129	ID=PAC:19600789.CDS.2;Parent=PAC:19600789;pacid=19600789;
chr01	3733167	A<->G	+	CAT<->CGT;	H<->R;	3733112	3733252	ID=PAC:19600787.CDS.7;Parent=PAC:19600787;pacid=19600787;
chr01	3733167	A<->G	+	CAT<->CGT;	H<->R;	3733112	3733260	ID=PAC:19600788.CDS.7;Parent=PAC:19600788;pacid=19600788;
chr01	3734685	A<->G	+	GCA<->GCG;	A<->A;	3734668	3735006	ID=PAC:19595030.CDS.1;Parent=PAC:19595030;pacid=19595030;
chr01	3734702	G<->C	+	GGT<->GCT;	G<->A;	3734668	3735006	ID=PAC:19595030.CDS.1;Parent=PAC:19595030;pacid=19595030;
chr01	3739872	G<->C	+	GAG<->GAC;	E<->D;	3739753	3739963	ID=PAC:19594082.CDS.2;Parent=PAC:19594082;pacid=19594082;
chr01	3882199	G<->K	+	CTG<->CTT;	L<->L;	3882164	3882327	ID=PAC:19608789.CDS.5;Parent=PAC:19608789;pacid=19608789;
chr01	3882232	T<->Y	+	GAT<->GAC;	D<->D;	3882164	3882327	ID=PAC:19608789.CDS.5;Parent=PAC:19608789;pacid=19608789;
chr01	3892949	C<->T	-	CTT<->TTT;	L<->F;	3892929	3893600	ID=PAC:19607488.CDS.1;Parent=PAC:19607488;pacid=19607488;
chr01	3892949	C<->T	-	ACC<->ACT;	T<->T;	3892929	3893614	ID=PAC:19607484.CDS.6;Parent=PAC:19607484;pacid=19607484;
chr01	3892949	C<->T	-	ACC<->ACT;	T<->T;	3892929	3893614	ID=PAC:19607485.CDS.6;Parent=PAC:19607485;pacid=19607485;
chr01	3892949	C<->T	-	ACC<->ACT;	T<->T;	3892929	3893614	ID=PAC:19607486.CDS.6;Parent=PAC:19607486;pacid=19607486;
chr01	3892949	C<->T	-	ACC<->ACT;	T<->T;	3892929	3893614	ID=PAC:19607487.CDS.6;Parent=PAC:19607487;pacid=19607487;
chr01	3893016	G<->A	-	CCG<->CCA;	P<->P;	3892929	3893600	ID=PAC:19607488.CDS.1;Parent=PAC:19607488;pacid=19607488;
chr01	3893016	G<->A	-	CGG<->CAG;	R<->Q;	3892929	3893614	ID=PAC:19607484.CDS.6;Parent=PAC:19607484;pacid=19607484;
chr01	3893016	G<->A	-	CGG<->CAG;	R<->Q;	3892929	3893614	ID=PAC:19607485.CDS.6;Parent=PAC:19607485;pacid=19607485;
chr01	3893016	G<->A	-	CGG<->CAG;	R<->Q;	3892929	3893614	ID=PAC:19607486.CDS.6;Parent=PAC:19607486;pacid=19607486;
chr01	3893016	G<->A	-	CGG<->CAG;	R<->Q;	3892929	3893614	ID=PAC:19607487.CDS.6;Parent=PAC:19607487;pacid=19607487;
chr01	3893102	T<->G	-	TCA<->GCA;	S<->A;	3892929	3893600	ID=PAC:19607488.CDS.1;Parent=PAC:19607488;pacid=19607488;
chr01	3893102	T<->G	-	CTT<->CTG;	L<->L;	3892929	3893614	ID=PAC:19607484.CDS.6;Parent=PAC:19607484;pacid=19607484;
chr01	3893102	T<->G	-	CTT<->CTG;	L<->L;	3892929	3893614	ID=PAC:19607485.CDS.6;Parent=PAC:19607485;pacid=19607485;
chr01	3893102	T<->G	-	CTT<->CTG;	L<->L;	3892929	3893614	ID=PAC:19607486.CDS.6;Parent=PAC:19607486;pacid=19607486;
chr01	3893102	T<->G	-	CTT<->CTG;	L<->L;	3892929	3893614	ID=PAC:19607487.CDS.6;Parent=PAC:19607487;pacid=19607487;
chr01	3893192	C<->A	-	CTC<->ATC;	L<->I;	3892929	3893600	ID=PAC:19607488.CDS.1;Parent=PAC:19607488;pacid=19607488;
chr01	3893192	C<->A	-	ACC<->ACA;	T<->T;	3892929	3893614	ID=PAC:19607484.CDS.6;Parent=PAC:19607484;pacid=19607484;
chr01	3893192	C<->A	-	ACC<->ACA;	T<->T;	3892929	3893614	ID=PAC:19607485.CDS.6;Parent=PAC:19607485;pacid=19607485;
chr01	3893192	C<->A	-	ACC<->ACA;	T<->T;	3892929	3893614	ID=PAC:19607486.CDS.6;Parent=PAC:19607486;pacid=19607486;
chr01	3893192	C<->A	-	ACC<->ACA;	T<->T;	3892929	3893614	ID=PAC:19607487.CDS.6;Parent=PAC:19607487;pacid=19607487;
chr01	3893298	G<->A	-	ATG<->ATA;	M<->I;	3892929	3893600	ID=PAC:19607488.CDS.1;Parent=PAC:19607488;pacid=19607488;
chr01	3893298	G<->A	-	TGG<->TAG;	W<->U;	3892929	3893614	ID=PAC:19607484.CDS.6;Parent=PAC:19607484;pacid=19607484;
chr01	3893298	G<->A	-	TGG<->TAG;	W<->U;	3892929	3893614	ID=PAC:19607485.CDS.6;Parent=PAC:19607485;pacid=19607485;
chr01	3893298	G<->A	-	TGG<->TAG;	W<->U;	3892929	3893614	ID=PAC:19607486.CDS.6;Parent=PAC:19607486;pacid=19607486;
chr01	3893298	G<->A	-	TGG<->TAG;	W<->U;	3892929	3893614	ID=PAC:19607487.CDS.6;Parent=PAC:19607487;pacid=19607487;
chr01	3893325	G<->A	-	GAG<->GAA;	E<->E;	3892929	3893600	ID=PAC:19607488.CDS.1;Parent=PAC:19607488;pacid=19607488;
chr01	3893325	G<->A	-	AGG<->AAG;	R<->K;	3892929	3893614	ID=PAC:19607484.CDS.6;Parent=PAC:19607484;pacid=19607484;
chr01	3893325	G<->A	-	AGG<->AAG;	R<->K;	3892929	3893614	ID=PAC:19607485.CDS.6;Parent=PAC:19607485;pacid=19607485;
chr01	3893325	G<->A	-	AGG<->AAG;	R<->K;	3892929	3893614	ID=PAC:19607486.CDS.6;Parent=PAC:19607486;pacid=19607486;
chr01	3893325	G<->A	-	AGG<->AAG;	R<->K;	3892929	3893614	ID=PAC:19607487.CDS.6;Parent=PAC:19607487;pacid=19607487;
chr01	3893380	G<->A	-	CGA<->CAA;	R<->Q;	3892929	3893600	ID=PAC:19607488.CDS.1;Parent=PAC:19607488;pacid=19607488;
chr01	3893380	G<->A	-	GAA<->AAA;	E<->K;	3892929	3893614	ID=PAC:19607484.CDS.6;Parent=PAC:19607484;pacid=19607484;
chr01	3893380	G<->A	-	GAA<->AAA;	E<->K;	3892929	3893614	ID=PAC:19607485.CDS.6;Parent=PAC:19607485;pacid=19607485;
chr01	3893380	G<->A	-	GAA<->AAA;	E<->K;	3892929	3893614	ID=PAC:19607486.CDS.6;Parent=PAC:19607486;pacid=19607486;
chr01	3893380	G<->A	-	GAA<->AAA;	E<->K;	3892929	3893614	ID=PAC:19607487.CDS.6;Parent=PAC:19607487;pacid=19607487;
chr01	3893396	C<->T	-	CCT<->TCT;	P<->S;	3892929	3893600	ID=PAC:19607488.CDS.1;Parent=PAC:19607488;pacid=19607488;
chr01	3893396	C<->T	-	ACC<->ACT;	T<->T;	3892929	3893614	ID=PAC:19607484.CDS.6;Parent=PAC:19607484;pacid=19607484;
chr01	3893396	C<->T	-	ACC<->ACT;	T<->T;	3892929	3893614	ID=PAC:19607485.CDS.6;Parent=PAC:19607485;pacid=19607485;
chr01	3893396	C<->T	-	ACC<->ACT;	T<->T;	3892929	3893614	ID=PAC:19607486.CDS.6;Parent=PAC:19607486;pacid=19607486;
chr01	3893396	C<->T	-	ACC<->ACT;	T<->T;	3892929	3893614	ID=PAC:19607487.CDS.6;Parent=PAC:19607487;pacid=19607487;
chr01	3894205	T<->C	-	TGG<->CGG;	W<->R;	3894102	3894253	ID=PAC:19607484.CDS.5;Parent=PAC:19607484;pacid=19607484;
chr01	3894205	T<->C	-	TGG<->CGG;	W<->R;	3894102	3894253	ID=PAC:19607485.CDS.5;Parent=PAC:19607485;pacid=19607485;
chr01	3894205	T<->C	-	TGG<->CGG;	W<->R;	3894102	3894253	ID=PAC:19607486.CDS.5;Parent=PAC:19607486;pacid=19607486;
chr01	3894205	T<->C	-	TGG<->CGG;	W<->R;	3894102	3894253	ID=PAC:19607487.CDS.5;Parent=PAC:19607487;pacid=19607487;
chr01	3894219	C<->T	-	GCA<->GTA;	A<->V;	3894102	3894253	ID=PAC:19607484.CDS.5;Parent=PAC:19607484;pacid=19607484;
chr01	3894219	C<->T	-	GCA<->GTA;	A<->V;	3894102	3894253	ID=PAC:19607485.CDS.5;Parent=PAC:19607485;pacid=19607485;
chr01	3894219	C<->T	-	GCA<->GTA;	A<->V;	3894102	3894253	ID=PAC:19607486.CDS.5;Parent=PAC:19607486;pacid=19607486;
chr01	3894219	C<->T	-	GCA<->GTA;	A<->V;	3894102	3894253	ID=PAC:19607487.CDS.5;Parent=PAC:19607487;pacid=19607487;
chr01	3894364	G<->T	-	GCG<->GCT;	A<->A;	3894335	3894510	ID=PAC:19607484.CDS.4;Parent=PAC:19607484;pacid=19607484;
chr01	3894364	G<->T	-	GCG<->GCT;	A<->A;	3894335	3894510	ID=PAC:19607485.CDS.4;Parent=PAC:19607485;pacid=19607485;
chr01	3894364	G<->T	-	GCG<->GCT;	A<->A;	3894335	3894510	ID=PAC:19607486.CDS.4;Parent=PAC:19607486;pacid=19607486;
chr01	3894364	G<->T	-	GCG<->GCT;	A<->A;	3894335	3894510	ID=PAC:19607487.CDS.4;Parent=PAC:19607487;pacid=19607487;
chr01	3894460	T<->G	-	GTT<->GTG;	V<->V;	3894335	3894510	ID=PAC:19607484.CDS.4;Parent=PAC:19607484;pacid=19607484;
chr01	3894460	T<->G	-	GTT<->GTG;	V<->V;	3894335	3894510	ID=PAC:19607485.CDS.4;Parent=PAC:19607485;pacid=19607485;
chr01	3894460	T<->G	-	GTT<->GTG;	V<->V;	3894335	3894510	ID=PAC:19607486.CDS.4;Parent=PAC:19607486;pacid=19607486;
chr01	3894460	T<->G	-	GTT<->GTG;	V<->V;	3894335	3894510	ID=PAC:19607487.CDS.4;Parent=PAC:19607487;pacid=19607487;
chr01	3894767	T<->G	-	CAT<->CAG;	H<->Q;	3894764	3894898	ID=PAC:19607484.CDS.3;Parent=PAC:19607484;pacid=19607484;
chr01	3894767	T<->G	-	CAT<->CAG;	H<->Q;	3894764	3894898	ID=PAC:19607485.CDS.3;Parent=PAC:19607485;pacid=19607485;
chr01	3894767	T<->G	-	CAT<->CAG;	H<->Q;	3894764	3894898	ID=PAC:19607486.CDS.3;Parent=PAC:19607486;pacid=19607486;
chr01	3894767	T<->G	-	CAT<->CAG;	H<->Q;	3894764	3894898	ID=PAC:19607487.CDS.3;Parent=PAC:19607487;pacid=19607487;
chr01	3900653	A<->G	-	GAT<->GGT;	D<->G;	3900506	3900756	ID=PAC:19607484.CDS.1;Parent=PAC:19607484;pacid=19607484;
chr01	3900653	A<->G	-	GAT<->GGT;	D<->G;	3900506	3900756	ID=PAC:19607485.CDS.1;Parent=PAC:19607485;pacid=19607485;
chr01	3900653	A<->G	-	GAT<->GGT;	D<->G;	3900506	3900756	ID=PAC:19607486.CDS.1;Parent=PAC:19607486;pacid=19607486;
chr01	3900653	A<->G	-	GAT<->GGT;	D<->G;	3900506	3900756	ID=PAC:19607487.CDS.1;Parent=PAC:19607487;pacid=19607487;
chr01	4021601	T<->G	+	GTC<->GGC;	V<->G;	4021585	4021672	ID=PAC:19593704.CDS.9;Parent=PAC:19593704;pacid=19593704;
chr01	4022070	T<->A	+	AAT<->AAA;	N<->K;	4021999	4022148	ID=PAC:19593704.CDS.11;Parent=PAC:19593704;pacid=19593704;
chr01	4022442	T<->C	+	CAT<->CAC;	H<->H;	4022323	4022520	ID=PAC:19593704.CDS.12;Parent=PAC:19593704;pacid=19593704;
chr01	4023382	C<->A	+	CTC<->ATC;	L<->I;	4023202	4023805	ID=PAC:19596627.CDS.1;Parent=PAC:19596627;pacid=19596627;
chr01	4024318	A<->G	+	ATA<->GTA;	I<->V;	4024180	4025021	ID=PAC:19596627.CDS.2;Parent=PAC:19596627;pacid=19596627;
chr01	4024540	C<->T	+	CTC<->TTC;	L<->F;	4024180	4025021	ID=PAC:19596627.CDS.2;Parent=PAC:19596627;pacid=19596627;
chr01	4024553	T<->G	+	TTG<->TGG;	L<->W;	4024180	4025021	ID=PAC:19596627.CDS.2;Parent=PAC:19596627;pacid=19596627;
chr01	4024610	T<->G	+	TTG<->TGG;	L<->W;	4024180	4025021	ID=PAC:19596627.CDS.2;Parent=PAC:19596627;pacid=19596627;
chr01	4024814	A<->G	+	AAT<->AGT;	N<->S;	4024180	4025021	ID=PAC:19596627.CDS.2;Parent=PAC:19596627;pacid=19596627;
chr01	4024827	G<->A	+	ATG<->ATA;	M<->I;	4024180	4025021	ID=PAC:19596627.CDS.2;Parent=PAC:19596627;pacid=19596627;
chr01	4024901	A<->G	+	AAA<->AGA;	K<->R;	4024180	4025021	ID=PAC:19596627.CDS.2;Parent=PAC:19596627;pacid=19596627;
chr01	4025000	G<->A	+	CGA<->CAA;	R<->Q;	4024180	4025021	ID=PAC:19596627.CDS.2;Parent=PAC:19596627;pacid=19596627;
chr01	4038625	C<->T	-	GCT<->GTT;	A<->V;	4038573	4038695	ID=PAC:19602481.CDS.4;Parent=PAC:19602481;pacid=19602481;
chr01	4039301	G<->T	-	CGG<->CTG;	R<->L;	4039167	4039353	ID=PAC:19602481.CDS.3;Parent=PAC:19602481;pacid=19602481;
chr01	4039515	C<->A	-	TCT<->TAT;	S<->Y;	4039470	4039717	ID=PAC:19602481.CDS.2;Parent=PAC:19602481;pacid=19602481;
chr01	4039623	A<->R	-	AAG<->AGG;	K<->R;	4039470	4039717	ID=PAC:19602481.CDS.2;Parent=PAC:19602481;pacid=19602481;
chr01	4040233	T<->C	-	GGT<->GGC;	G<->G;	4040152	4040343	ID=PAC:19602481.CDS.1;Parent=PAC:19602481;pacid=19602481;
chr01	4040251	G<->A	-	AAG<->AAA;	K<->K;	4040152	4040343	ID=PAC:19602481.CDS.1;Parent=PAC:19602481;pacid=19602481;
chr01	4040338	A<->G	-	CCA<->CCG;	P<->P;	4040152	4040343	ID=PAC:19602481.CDS.1;Parent=PAC:19602481;pacid=19602481;
chr01	4042211	T<->C	-	ATT<->ATC;	I<->I;	4041956	4042249	ID=PAC:19600620.CDS.10;Parent=PAC:19600620;pacid=19600620;
chr01	4042211	T<->C	-	ATT<->ATC;	I<->I;	4041956	4042285	ID=PAC:19600622.CDS.1;Parent=PAC:19600622;pacid=19600622;
chr01	4043946	T<->Y	-	TTT<->TTC;	F<->F;	4043916	4043984	ID=PAC:19600620.CDS.5;Parent=PAC:19600620;pacid=19600620;
chr01	4043946	T<->Y	-	TTT<->TTC;	F<->F;	4043916	4043984	ID=PAC:19600621.CDS.5;Parent=PAC:19600621;pacid=19600621;
chr01	4044662	T<->C	-	GAT<->GAC;	D<->D;	4044600	4044715	ID=PAC:19600620.CDS.3;Parent=PAC:19600620;pacid=19600620;
chr01	4044662	T<->C	-	GAT<->GAC;	D<->D;	4044600	4044715	ID=PAC:19600621.CDS.3;Parent=PAC:19600621;pacid=19600621;
chr01	4045304	C<->A	-	CGG<->AGG;	R<->R;	4044993	4045880	ID=PAC:19600620.CDS.1;Parent=PAC:19600620;pacid=19600620;
chr01	4045304	C<->A	-	CGG<->AGG;	R<->R;	4044993	4045880	ID=PAC:19600621.CDS.1;Parent=PAC:19600621;pacid=19600621;
chr01	4045686	C<->G	+	TAC<->TAG;	Y<->U;	4045372	4045905	ID=PAC:19599332.CDS.1;Parent=PAC:19599332;pacid=19599332;
chr01	4045686	G<->C	-	CCG<->CCC;	P<->P;	4044993	4045880	ID=PAC:19600620.CDS.1;Parent=PAC:19600620;pacid=19600620;
chr01	4045686	G<->C	-	CCG<->CCC;	P<->P;	4044993	4045880	ID=PAC:19600621.CDS.1;Parent=PAC:19600621;pacid=19600621;
chr01	4045761	A<->C	+	GGA<->GGC;	G<->G;	4045372	4045905	ID=PAC:19599332.CDS.1;Parent=PAC:19599332;pacid=19599332;
chr01	4045761	T<->G	-	CTT<->CTG;	L<->L;	4044993	4045880	ID=PAC:19600620.CDS.1;Parent=PAC:19600620;pacid=19600620;
chr01	4045761	T<->G	-	CTT<->CTG;	L<->L;	4044993	4045880	ID=PAC:19600621.CDS.1;Parent=PAC:19600621;pacid=19600621;
chr01	4053052	T<->G	-	GTT<->GTG;	V<->V;	4053025	4055271	ID=PAC:19611480.CDS.1;Parent=PAC:19611480;pacid=19611480;
chr01	4053280	C<->T	-	CGC<->CGT;	R<->R;	4053025	4055271	ID=PAC:19611480.CDS.1;Parent=PAC:19611480;pacid=19611480;
chr01	4054951	C<->M	+	CGC<->AGC;	R<->S;	4053295	4055325	ID=PAC:19607361.CDS.1;Parent=PAC:19607361;pacid=19607361;
chr01	4054951	G<->K	-	GCG<->GCT;	A<->A;	4053025	4055271	ID=PAC:19611480.CDS.1;Parent=PAC:19611480;pacid=19611480;
chr01	4054972	A<->R	-	CCA<->CCG;	P<->P;	4053025	4055271	ID=PAC:19611480.CDS.1;Parent=PAC:19611480;pacid=19611480;
chr01	4054972	T<->Y	+	TGG<->CGG;	W<->R;	4053295	4055325	ID=PAC:19607361.CDS.1;Parent=PAC:19607361;pacid=19607361;
chr01	4054987	A<->R	+	ACA<->GCA;	T<->A;	4053295	4055325	ID=PAC:19607361.CDS.1;Parent=PAC:19607361;pacid=19607361;
chr01	4054987	T<->Y	-	TGT<->TGC;	C<->C;	4053025	4055271	ID=PAC:19611480.CDS.1;Parent=PAC:19611480;pacid=19611480;
chr01	4055004	C<->M	-	CGG<->AGG;	R<->R;	4053025	4055271	ID=PAC:19611480.CDS.1;Parent=PAC:19611480;pacid=19611480;
chr01	4055004	G<->K	+	CCG<->CCT;	P<->P;	4053295	4055325	ID=PAC:19607361.CDS.1;Parent=PAC:19607361;pacid=19607361;
chr01	4057500	T<->C	-	ATC<->ACC;	I<->T;	4057292	4057831	ID=PAC:19599272.CDS.1;Parent=PAC:19599272;pacid=19599272;
chr01	4062229	T<->C	-	TTT<->TTC;	F<->F;	4062196	4062372	ID=PAC:19612707.CDS.1;Parent=PAC:19612707;pacid=19612707;
chr01	4062229	T<->C	-	TTT<->TTC;	F<->F;	4062196	4062381	ID=PAC:19612706.CDS.2;Parent=PAC:19612706;pacid=19612706;
chr01	4062265	C<->T	-	CAC<->CAT;	H<->H;	4062196	4062372	ID=PAC:19612707.CDS.1;Parent=PAC:19612707;pacid=19612707;
chr01	4062265	C<->T	-	CAC<->CAT;	H<->H;	4062196	4062381	ID=PAC:19612706.CDS.2;Parent=PAC:19612706;pacid=19612706;
chr01	4062310	T<->C	-	CAT<->CAC;	H<->H;	4062196	4062372	ID=PAC:19612707.CDS.1;Parent=PAC:19612707;pacid=19612707;
chr01	4062310	T<->C	-	CAT<->CAC;	H<->H;	4062196	4062381	ID=PAC:19612706.CDS.2;Parent=PAC:19612706;pacid=19612706;
chr01	4096374	G<->A	-	CTG<->CTA;	L<->L;	4096347	4096733	ID=PAC:19605692.CDS.1;Parent=PAC:19605692;pacid=19605692;
chr01	4096435	G<->A	-	GGA<->GAA;	G<->E;	4096347	4096733	ID=PAC:19605692.CDS.1;Parent=PAC:19605692;pacid=19605692;
chr01	4115087	A<->G	+	AAA<->GAA;	K<->E;	4115027	4115182	ID=PAC:19598216.CDS.1;Parent=PAC:19598216;pacid=19598216;
chr01	4115468	G<->R	-	GCG<->ACG;	A<->T;	4115412	4115807	ID=PAC:19610852.CDS.1;Parent=PAC:19610852;pacid=19610852;
chr01	4115480	T<->C	-	TTG<->CTG;	L<->L;	4115412	4115807	ID=PAC:19610852.CDS.1;Parent=PAC:19610852;pacid=19610852;
chr01	4115715	C<->Y	-	TAC<->TAT;	Y<->Y;	4115412	4115807	ID=PAC:19610852.CDS.1;Parent=PAC:19610852;pacid=19610852;
chr01	4134792	A<->R	+	GTA<->GTG;	V<->V;	4134715	4134840	ID=PAC:19593861.CDS.2;Parent=PAC:19593861;pacid=19593861;
chr01	4134792	A<->R	+	GTA<->GTG;	V<->V;	4134715	4134840	ID=PAC:19593862.CDS.2;Parent=PAC:19593862;pacid=19593862;
chr01	4135437	T<->W	+	TCT<->ACT;	S<->T;	4135401	4135517	ID=PAC:19593861.CDS.5;Parent=PAC:19593861;pacid=19593861;
chr01	4135437	T<->W	+	TCT<->ACT;	S<->T;	4135401	4135517	ID=PAC:19593862.CDS.5;Parent=PAC:19593862;pacid=19593862;
chr01	4135477	G<->R	+	AGC<->AAC;	S<->N;	4135401	4135517	ID=PAC:19593861.CDS.5;Parent=PAC:19593861;pacid=19593861;
chr01	4135477	G<->R	+	AGC<->AAC;	S<->N;	4135401	4135517	ID=PAC:19593862.CDS.5;Parent=PAC:19593862;pacid=19593862;
chr01	4160746	G<->R	+	CAG<->CAA;	Q<->Q;	4160714	4160834	ID=PAC:19593861.CDS.19;Parent=PAC:19593861;pacid=19593861;
chr01	4160780	T<->W	+	TTT<->ATT;	F<->I;	4160714	4160834	ID=PAC:19593861.CDS.19;Parent=PAC:19593861;pacid=19593861;
chr01	4160820	G<->R	+	TGT<->TAT;	C<->Y;	4160714	4160834	ID=PAC:19593861.CDS.19;Parent=PAC:19593861;pacid=19593861;
chr01	4161461	G<->R	+	AAG<->AAA;	K<->K;	4161423	4161513	ID=PAC:19593861.CDS.21;Parent=PAC:19593861;pacid=19593861;
chr01	4241097	C<->A	+	CGC<->CGA;	R<->R;	4241044	4241238	ID=PAC:19600020.CDS.1;Parent=PAC:19600020;pacid=19600020;
chr01	4241097	C<->A	+	CGC<->CGA;	R<->R;	4241044	4241355	ID=PAC:19600019.CDS.1;Parent=PAC:19600019;pacid=19600019;
chr01	4241160	T<->G	+	GCT<->GCG;	A<->A;	4241044	4241238	ID=PAC:19600020.CDS.1;Parent=PAC:19600020;pacid=19600020;
chr01	4241160	T<->G	+	GCT<->GCG;	A<->A;	4241044	4241355	ID=PAC:19600019.CDS.1;Parent=PAC:19600019;pacid=19600019;
chr01	4241160	T<->G	+	GCT<->GCG;	A<->A;	4241140	4241355	ID=PAC:19600021.CDS.2;Parent=PAC:19600021;pacid=19600021;
chr01	4241274	C<->A	+	GCC<->GCA;	A<->A;	4241140	4241355	ID=PAC:19600021.CDS.2;Parent=PAC:19600021;pacid=19600021;
chr01	4241274	C<->A	+	GCC<->GCA;	A<->A;	4241044	4241355	ID=PAC:19600019.CDS.1;Parent=PAC:19600019;pacid=19600019;
chr01	4310941	A<->C	-	CAC<->CCC;	H<->P;	4310894	4310954	ID=PAC:19611677.CDS.8;Parent=PAC:19611677;pacid=19611677;
chr01	4310941	A<->C	-	CAC<->CCC;	H<->P;	4310894	4310954	ID=PAC:19611678.CDS.8;Parent=PAC:19611678;pacid=19611678;
chr01	4310941	A<->C	-	CAC<->CCC;	H<->P;	4310894	4310954	ID=PAC:19611679.CDS.8;Parent=PAC:19611679;pacid=19611679;
chr01	4310941	A<->C	-	CAC<->CCC;	H<->P;	4310894	4310954	ID=PAC:19611680.CDS.8;Parent=PAC:19611680;pacid=19611680;
chr01	4311670	A<->G	-	TAA<->TAG;	U<->U;	4311621	4311951	ID=PAC:19611677.CDS.6;Parent=PAC:19611677;pacid=19611677;
chr01	4311670	A<->G	-	TAA<->TAG;	U<->U;	4311621	4311951	ID=PAC:19611678.CDS.6;Parent=PAC:19611678;pacid=19611678;
chr01	4311670	A<->G	-	TAA<->TAG;	U<->U;	4311651	4311951	ID=PAC:19611679.CDS.6;Parent=PAC:19611679;pacid=19611679;
chr01	4311670	A<->G	-	TAA<->TAG;	U<->U;	4311651	4311951	ID=PAC:19611680.CDS.6;Parent=PAC:19611680;pacid=19611680;
chr01	4311768	T<->C	-	TAA<->CAA;	U<->Q;	4311621	4311951	ID=PAC:19611677.CDS.6;Parent=PAC:19611677;pacid=19611677;
chr01	4311768	T<->C	-	TAA<->CAA;	U<->Q;	4311621	4311951	ID=PAC:19611678.CDS.6;Parent=PAC:19611678;pacid=19611678;
chr01	4311768	T<->C	-	TAA<->CAA;	U<->Q;	4311651	4311951	ID=PAC:19611679.CDS.6;Parent=PAC:19611679;pacid=19611679;
chr01	4311768	T<->C	-	TAA<->CAA;	U<->Q;	4311651	4311951	ID=PAC:19611680.CDS.6;Parent=PAC:19611680;pacid=19611680;
chr01	4311861	C<->T	-	CGG<->TGG;	R<->W;	4311621	4311951	ID=PAC:19611677.CDS.6;Parent=PAC:19611677;pacid=19611677;
chr01	4311861	C<->T	-	CGG<->TGG;	R<->W;	4311621	4311951	ID=PAC:19611678.CDS.6;Parent=PAC:19611678;pacid=19611678;
chr01	4311861	C<->T	-	CGG<->TGG;	R<->W;	4311651	4311951	ID=PAC:19611679.CDS.6;Parent=PAC:19611679;pacid=19611679;
chr01	4311861	C<->T	-	CGG<->TGG;	R<->W;	4311651	4311951	ID=PAC:19611680.CDS.6;Parent=PAC:19611680;pacid=19611680;
chr01	4312438	C<->A	-	CCC<->ACC;	P<->T;	4312370	4312477	ID=PAC:19611677.CDS.4;Parent=PAC:19611677;pacid=19611677;
chr01	4312438	C<->A	-	CCC<->ACC;	P<->T;	4312370	4312477	ID=PAC:19611678.CDS.4;Parent=PAC:19611678;pacid=19611678;
chr01	4312438	C<->A	-	CCC<->ACC;	P<->T;	4312370	4312477	ID=PAC:19611679.CDS.4;Parent=PAC:19611679;pacid=19611679;
chr01	4312438	C<->A	-	CCC<->ACC;	P<->T;	4312370	4312477	ID=PAC:19611680.CDS.4;Parent=PAC:19611680;pacid=19611680;
chr01	4312454	C<->T	-	TAC<->TAT;	Y<->Y;	4312370	4312477	ID=PAC:19611677.CDS.4;Parent=PAC:19611677;pacid=19611677;
chr01	4312454	C<->T	-	TAC<->TAT;	Y<->Y;	4312370	4312477	ID=PAC:19611678.CDS.4;Parent=PAC:19611678;pacid=19611678;
chr01	4312454	C<->T	-	TAC<->TAT;	Y<->Y;	4312370	4312477	ID=PAC:19611679.CDS.4;Parent=PAC:19611679;pacid=19611679;
chr01	4312454	C<->T	-	TAC<->TAT;	Y<->Y;	4312370	4312477	ID=PAC:19611680.CDS.4;Parent=PAC:19611680;pacid=19611680;
chr01	4354295	T<->C	-	TCT<->TCC;	S<->S;	4354268	4354471	ID=PAC:19612230.CDS.6;Parent=PAC:19612230;pacid=19612230;
chr01	4355611	T<->C	-	CTA<->CCA;	L<->P;	4355509	4355972	ID=PAC:19612231.CDS.4;Parent=PAC:19612231;pacid=19612231;
chr01	4355611	T<->C	-	CTA<->CCA;	L<->P;	4355519	4355972	ID=PAC:19612230.CDS.4;Parent=PAC:19612230;pacid=19612230;
chr01	4355611	T<->C	-	CTA<->CCA;	L<->P;	4355519	4355972	ID=PAC:19612232.CDS.4;Parent=PAC:19612232;pacid=19612232;
chr01	4355945	T<->C	-	TTG<->CTG;	L<->L;	4355509	4355972	ID=PAC:19612231.CDS.4;Parent=PAC:19612231;pacid=19612231;
chr01	4355945	T<->C	-	TTG<->CTG;	L<->L;	4355519	4355972	ID=PAC:19612230.CDS.4;Parent=PAC:19612230;pacid=19612230;
chr01	4355945	T<->C	-	TTG<->CTG;	L<->L;	4355519	4355972	ID=PAC:19612232.CDS.4;Parent=PAC:19612232;pacid=19612232;
chr01	4355968	T<->C	-	TTG<->TCG;	L<->S;	4355509	4355972	ID=PAC:19612231.CDS.4;Parent=PAC:19612231;pacid=19612231;
chr01	4355968	T<->C	-	TTG<->TCG;	L<->S;	4355519	4355972	ID=PAC:19612230.CDS.4;Parent=PAC:19612230;pacid=19612230;
chr01	4355968	T<->C	-	TTG<->TCG;	L<->S;	4355519	4355972	ID=PAC:19612232.CDS.4;Parent=PAC:19612232;pacid=19612232;
chr01	4356970	C<->G	-	GCC<->GGC;	A<->G;	4356765	4357136	ID=PAC:19612230.CDS.3;Parent=PAC:19612230;pacid=19612230;
chr01	4356970	C<->G	-	GCC<->GGC;	A<->G;	4356765	4357136	ID=PAC:19612231.CDS.3;Parent=PAC:19612231;pacid=19612231;
chr01	4356970	C<->G	-	GCC<->GGC;	A<->G;	4356765	4357136	ID=PAC:19612232.CDS.3;Parent=PAC:19612232;pacid=19612232;
chr01	4357964	A<->G	-	ATT<->GTT;	I<->V;	4357944	4358489	ID=PAC:19612233.CDS.1;Parent=PAC:19612233;pacid=19612233;
chr01	4357997	T<->G	-	TTT<->GTT;	F<->V;	4357944	4358489	ID=PAC:19612233.CDS.1;Parent=PAC:19612233;pacid=19612233;
chr01	4358024	G<->A	-	GCT<->ACT;	A<->T;	4357944	4358489	ID=PAC:19612233.CDS.1;Parent=PAC:19612233;pacid=19612233;
chr01	4360127	T<->A	+	GTT<->GAT;	V<->D;	4360018	4360227	ID=PAC:19610759.CDS.1;Parent=PAC:19610759;pacid=19610759;
chr01	4360132	G<->A	+	GGC<->AGC;	G<->S;	4360018	4360227	ID=PAC:19610759.CDS.1;Parent=PAC:19610759;pacid=19610759;
chr01	4441243	G<->A	-	AG<->AA;	<->;	4441243	4441319	ID=PAC:19599959.CDS.3;Parent=PAC:19599959;pacid=19599959;
chr01	4441902	T<->C	-	GTG<->GCG;	V<->A;	4441814	4442050	ID=PAC:19599959.CDS.2;Parent=PAC:19599959;pacid=19599959;
chr01	4446999	G<->C	+	AGG<->ACG;	R<->T;	4446758	4447111	ID=PAC:19610767.CDS.1;Parent=PAC:19610767;pacid=19610767;
chr01	4447061	T<->C	+	TGC<->CGC;	C<->R;	4446758	4447111	ID=PAC:19610767.CDS.1;Parent=PAC:19610767;pacid=19610767;
chr01	4451509	G<->C	-	GTT<->CTT;	V<->L;	4451438	4451545	ID=PAC:19595698.CDS.1;Parent=PAC:19595698;pacid=19595698;
chr01	4521922	A<->C	-	ATG<->CTG;	M<->L;	4521905	4522024	ID=PAC:19608610.CDS.6;Parent=PAC:19608610;pacid=19608610;
chr01	4521943	G<->K	-	GAT<->TAT;	D<->Y;	4521905	4522024	ID=PAC:19608610.CDS.6;Parent=PAC:19608610;pacid=19608610;
chr01	4521956	T<->C	-	AAT<->AAC;	N<->N;	4521905	4522024	ID=PAC:19608610.CDS.6;Parent=PAC:19608610;pacid=19608610;
chr01	4521966	A<->G	-	CAT<->CGT;	H<->R;	4521905	4522024	ID=PAC:19608610.CDS.6;Parent=PAC:19608610;pacid=19608610;
chr01	4522487	T<->W	-	ATG<->AAG;	M<->K;	4522463	4522524	ID=PAC:19608610.CDS.4;Parent=PAC:19608610;pacid=19608610;
chr01	4522687	C<->T	-	CCG<->CTG;	P<->L;	4522664	4522757	ID=PAC:19608610.CDS.3;Parent=PAC:19608610;pacid=19608610;
chr01	4522703	T<->Y	-	TGA<->CGA;	U<->R;	4522664	4522757	ID=PAC:19608610.CDS.3;Parent=PAC:19608610;pacid=19608610;
chr01	4522732	C<->Y	-	CCA<->CTA;	P<->L;	4522664	4522757	ID=PAC:19608610.CDS.3;Parent=PAC:19608610;pacid=19608610;
chr01	4597243	C<->A	-	CCT<->CAT;	P<->H;	4597194	4597436	ID=PAC:19608440.CDS.1;Parent=PAC:19608440;pacid=19608440;
chr01	4597263	A<->G	-	CTA<->CTG;	L<->L;	4597194	4597436	ID=PAC:19608440.CDS.1;Parent=PAC:19608440;pacid=19608440;
chr01	4601500	G<->C	-	ATG<->ATC;	M<->I;	4601425	4602006	ID=PAC:19609258.CDS.3;Parent=PAC:19609258;pacid=19609258;
chr01	4601500	G<->C	-	ATG<->ATC;	M<->I;	4601425	4602006	ID=PAC:19609259.CDS.3;Parent=PAC:19609259;pacid=19609259;
chr01	4601500	G<->C	-	ATG<->ATC;	M<->I;	4601425	4602006	ID=PAC:19609260.CDS.2;Parent=PAC:19609260;pacid=19609260;
chr01	4603814	C<->G	-	GTC<->GTG;	V<->V;	4603718	4603960	ID=PAC:19609260.CDS.1;Parent=PAC:19609260;pacid=19609260;
chr01	4603814	C<->G	-	GTC<->GTG;	V<->V;	4603718	4603906	ID=PAC:19609258.CDS.2;Parent=PAC:19609258;pacid=19609258;
chr01	4603814	C<->G	-	GTC<->GTG;	V<->V;	4603718	4603906	ID=PAC:19609259.CDS.2;Parent=PAC:19609259;pacid=19609259;
chr01	4618831	A<->W	-	ACA<->TCA;	T<->S;	4618706	4618912	ID=PAC:19599772.CDS.1;Parent=PAC:19599772;pacid=19599772;
chr01	4715610	G<->R	+	AGG<->AAG;	R<->K;	4715552	4715788	ID=PAC:19601130.CDS.1;Parent=PAC:19601130;pacid=19601130;
chr01	4715662	C<->Y	+	CCC<->CCT;	P<->P;	4715552	4715788	ID=PAC:19601130.CDS.1;Parent=PAC:19601130;pacid=19601130;
chr01	4716238	G<->R	+	GGA<->GAA;	G<->E;	4716213	4716271	ID=PAC:19601130.CDS.3;Parent=PAC:19601130;pacid=19601130;
chr01	4716271	G<->K	+	AG<->AT;	<->;	4716213	4716271	ID=PAC:19601130.CDS.3;Parent=PAC:19601130;pacid=19601130;
chr01	4717051	G<->R	+	TCG<->TCA;	S<->S;	4717049	4717129	ID=PAC:19601130.CDS.6;Parent=PAC:19601130;pacid=19601130;
chr01	4717104	C<->Y	+	CCA<->CTA;	P<->L;	4717049	4717129	ID=PAC:19601130.CDS.6;Parent=PAC:19601130;pacid=19601130;
chr01	4717238	G<->R	+	GTC<->ATC;	V<->I;	4717226	4717337	ID=PAC:19601130.CDS.7;Parent=PAC:19601130;pacid=19601130;
chr01	4718644	C<->M	+	TGC<->TGA;	C<->U;	4718621	4718733	ID=PAC:19601130.CDS.9;Parent=PAC:19601130;pacid=19601130;
chr01	4718699	A<->R	+	AAA<->GAA;	K<->E;	4718621	4718733	ID=PAC:19601130.CDS.9;Parent=PAC:19601130;pacid=19601130;
chr01	4718707	G<->R	+	TGG<->TGA;	W<->U;	4718621	4718733	ID=PAC:19601130.CDS.9;Parent=PAC:19601130;pacid=19601130;
chr01	4718729	G<->R	+	GAA<->AAA;	E<->K;	4718621	4718733	ID=PAC:19601130.CDS.9;Parent=PAC:19601130;pacid=19601130;
chr01	4718948	G<->R	+	GGT<->GAT;	G<->D;	4718815	4719155	ID=PAC:19601130.CDS.10;Parent=PAC:19601130;pacid=19601130;
chr01	4719036	G<->S	+	TGG<->TGC;	W<->C;	4718815	4719155	ID=PAC:19601130.CDS.10;Parent=PAC:19601130;pacid=19601130;
chr01	4719470	A<->W	+	CTA<->CTT;	L<->L;	4719468	4719756	ID=PAC:19601130.CDS.11;Parent=PAC:19601130;pacid=19601130;
chr01	4719470	A<->W	+	CTA<->CTT;	L<->L;	4719468	4719756	ID=PAC:19601131.CDS.3;Parent=PAC:19601131;pacid=19601131;
chr01	4719581	A<->T	+	AAA<->AAT;	K<->N;	4719468	4719756	ID=PAC:19601130.CDS.11;Parent=PAC:19601130;pacid=19601130;
chr01	4719581	A<->T	+	AAA<->AAT;	K<->N;	4719468	4719756	ID=PAC:19601131.CDS.3;Parent=PAC:19601131;pacid=19601131;
chr01	4719595	G<->S	+	TGT<->TCT;	C<->S;	4719468	4719756	ID=PAC:19601130.CDS.11;Parent=PAC:19601130;pacid=19601130;
chr01	4719595	G<->S	+	TGT<->TCT;	C<->S;	4719468	4719756	ID=PAC:19601131.CDS.3;Parent=PAC:19601131;pacid=19601131;
chr01	4719648	G<->R	+	GGA<->AGA;	G<->R;	4719468	4719756	ID=PAC:19601130.CDS.11;Parent=PAC:19601130;pacid=19601130;
chr01	4719648	G<->R	+	GGA<->AGA;	G<->R;	4719468	4719756	ID=PAC:19601131.CDS.3;Parent=PAC:19601131;pacid=19601131;
chr01	4719664	G<->S	+	CGG<->CCG;	R<->P;	4719468	4719756	ID=PAC:19601130.CDS.11;Parent=PAC:19601130;pacid=19601130;
chr01	4719664	G<->S	+	CGG<->CCG;	R<->P;	4719468	4719756	ID=PAC:19601131.CDS.3;Parent=PAC:19601131;pacid=19601131;
chr01	4719683	T<->C	+	TCT<->TCC;	S<->S;	4719468	4719756	ID=PAC:19601130.CDS.11;Parent=PAC:19601130;pacid=19601130;
chr01	4719683	T<->C	+	TCT<->TCC;	S<->S;	4719468	4719756	ID=PAC:19601131.CDS.3;Parent=PAC:19601131;pacid=19601131;
chr01	4719850	G<->A	+	CAG<->CAA;	Q<->Q;	4719827	4719879	ID=PAC:19601130.CDS.12;Parent=PAC:19601130;pacid=19601130;
chr01	4719850	G<->A	+	CAG<->CAA;	Q<->Q;	4719827	4719879	ID=PAC:19601131.CDS.4;Parent=PAC:19601131;pacid=19601131;
chr01	4719859	A<->R	+	TTA<->TTG;	L<->L;	4719827	4719879	ID=PAC:19601130.CDS.12;Parent=PAC:19601130;pacid=19601130;
chr01	4719859	A<->R	+	TTA<->TTG;	L<->L;	4719827	4719879	ID=PAC:19601131.CDS.4;Parent=PAC:19601131;pacid=19601131;
chr01	4722819	C<->S	-	TAC<->TAG;	Y<->U;	4722686	4723310	ID=PAC:19605757.CDS.2;Parent=PAC:19605757;pacid=19605757;
chr01	4722819	G<->S	+	GTA<->CTA;	V<->L;	4722762	4723049	ID=PAC:19611027.CDS.1;Parent=PAC:19611027;pacid=19611027;
chr01	4722830	C<->Y	-	CTT<->TTT;	L<->F;	4722686	4723310	ID=PAC:19605757.CDS.2;Parent=PAC:19605757;pacid=19605757;
chr01	4722830	G<->R	+	AAG<->AAA;	K<->K;	4722762	4723049	ID=PAC:19611027.CDS.1;Parent=PAC:19611027;pacid=19611027;
chr01	4723060	G<->K	-	AGA<->ATA;	R<->I;	4722686	4723310	ID=PAC:19605757.CDS.2;Parent=PAC:19605757;pacid=19605757;
chr01	4723106	T<->Y	-	TAA<->CAA;	U<->Q;	4722686	4723310	ID=PAC:19605757.CDS.2;Parent=PAC:19605757;pacid=19605757;
chr01	4723147	C<->Y	-	CCG<->CTG;	P<->L;	4722686	4723310	ID=PAC:19605757.CDS.2;Parent=PAC:19605757;pacid=19605757;
chr01	4723274	C<->Y	-	CGA<->TGA;	R<->U;	4722686	4723310	ID=PAC:19605757.CDS.2;Parent=PAC:19605757;pacid=19605757;
chr01	4724877	T<->C	-	TTG<->CTG;	L<->L;	4724378	4725234	ID=PAC:19605757.CDS.1;Parent=PAC:19605757;pacid=19605757;
chr01	4725031	G<->A	-	CCG<->CCA;	P<->P;	4724378	4725234	ID=PAC:19605757.CDS.1;Parent=PAC:19605757;pacid=19605757;
chr01	4725183	A<->G	-	ATA<->GTA;	I<->V;	4724378	4725234	ID=PAC:19605757.CDS.1;Parent=PAC:19605757;pacid=19605757;
chr01	4729788	A<->R	-	GAG<->GGG;	E<->G;	4729511	4729843	ID=PAC:19607636.CDS.1;Parent=PAC:19607636;pacid=19607636;
chr01	4729838	C<->S	-	GAC<->GAG;	D<->E;	4729511	4729843	ID=PAC:19607636.CDS.1;Parent=PAC:19607636;pacid=19607636;
chr01	4735095	G<->R	+	AGG<->AAG;	R<->K;	4734986	4735321	ID=PAC:19604518.CDS.1;Parent=PAC:19604518;pacid=19604518;
chr01	4735129	G<->S	+	GAG<->GAC;	E<->D;	4734986	4735321	ID=PAC:19604518.CDS.1;Parent=PAC:19604518;pacid=19604518;
chr01	4748996	C<->T	+	TCT<->TTT;	S<->F;	4748956	4749003	ID=PAC:19600257.CDS.1;Parent=PAC:19600257;pacid=19600257;
chr01	4749578	C<->T	+	GGC<->GGT;	G<->G;	4749420	4749923	ID=PAC:19600256.CDS.1;Parent=PAC:19600256;pacid=19600256;
chr01	4749578	C<->T	+	GGC<->GGT;	G<->G;	4749489	4749923	ID=PAC:19600257.CDS.2;Parent=PAC:19600257;pacid=19600257;
chr01	4754674	G<->T	-	GCG<->TCG;	A<->S;	4754609	4754992	ID=PAC:19613366.CDS.1;Parent=PAC:19613366;pacid=19613366;
chr01	4754685	A<->C	-	TAT<->TCT;	Y<->S;	4754609	4754992	ID=PAC:19613366.CDS.1;Parent=PAC:19613366;pacid=19613366;
chr01	4758697	C<->T	+	CAA<->TAA;	Q<->U;	4758547	4758771	ID=PAC:19593637.CDS.1;Parent=PAC:19593637;pacid=19593637;
chr01	4758697	G<->A	-	TGC<->TAC;	C<->Y;	4758577	4758785	ID=PAC:19608962.CDS.4;Parent=PAC:19608962;pacid=19608962;
chr01	4760760	A<->G	-	ACA<->GCA;	T<->A;	4760559	4760766	ID=PAC:19608962.CDS.1;Parent=PAC:19608962;pacid=19608962;
chr01	4765903	G<->A	-	AAG<->AAA;	K<->K;	4765855	4765926	ID=PAC:19605731.CDS.5;Parent=PAC:19605731;pacid=19605731;
chr01	4766287	C<->A	-	GCT<->GAT;	A<->D;	4766257	4766339	ID=PAC:19605731.CDS.3;Parent=PAC:19605731;pacid=19605731;
chr01	4766304	G<->A	-	TCG<->TCA;	S<->S;	4766257	4766339	ID=PAC:19605731.CDS.3;Parent=PAC:19605731;pacid=19605731;
chr01	4767449	C<->G	-	CCT<->CGT;	P<->R;	4767327	4767993	ID=PAC:19594443.CDS.3;Parent=PAC:19594443;pacid=19594443;
chr01	4767601	A<->C	-	CCA<->CCC;	P<->P;	4767327	4767993	ID=PAC:19594443.CDS.3;Parent=PAC:19594443;pacid=19594443;
chr01	4767920	C<->T	-	CCT<->CTT;	P<->L;	4767327	4767993	ID=PAC:19594443.CDS.3;Parent=PAC:19594443;pacid=19594443;
chr01	4767920	G<->A	+	AGG<->AAG;	R<->K;	4767865	4767999	ID=PAC:19613271.CDS.1;Parent=PAC:19613271;pacid=19613271;
chr01	4771560	C<->T	-	TTC<->TTT;	F<->F;	4771453	4771700	ID=PAC:19594443.CDS.2;Parent=PAC:19594443;pacid=19594443;
chr01	4771890	G<->C	-	GCG<->GCC;	A<->A;	4771866	4772060	ID=PAC:19594443.CDS.1;Parent=PAC:19594443;pacid=19594443;
chr01	4771989	G<->A	-	CAG<->CAA;	Q<->Q;	4771866	4772060	ID=PAC:19594443.CDS.1;Parent=PAC:19594443;pacid=19594443;
chr01	4982011	C<->M	+	TCG<->TAG;	S<->U;	4981989	4982072	ID=PAC:19610033.CDS.2;Parent=PAC:19610033;pacid=19610033;
chr01	4983522	A<->G	+	GAA<->GAG;	E<->E;	4983511	4983663	ID=PAC:19610033.CDS.3;Parent=PAC:19610033;pacid=19610033;
chr01	4983648	T<->C	+	ATT<->ATC;	I<->I;	4983511	4983663	ID=PAC:19610033.CDS.3;Parent=PAC:19610033;pacid=19610033;
chr01	4983841	C<->T	+	GAC<->GAT;	D<->D;	4983749	4983862	ID=PAC:19610033.CDS.4;Parent=PAC:19610033;pacid=19610033;
chr01	4988654	A<->C	-	GTA<->GTC;	V<->V;	4988543	4989001	ID=PAC:19608863.CDS.2;Parent=PAC:19608863;pacid=19608863;
chr01	4988964	C<->T	-	GCG<->GTG;	A<->V;	4988543	4989001	ID=PAC:19608863.CDS.2;Parent=PAC:19608863;pacid=19608863;
chr01	4989214	C<->G	-	CTC<->CTG;	L<->L;	4989088	4990638	ID=PAC:19608863.CDS.1;Parent=PAC:19608863;pacid=19608863;
chr01	4989250	A<->C	-	CTA<->CTC;	L<->L;	4989088	4990638	ID=PAC:19608863.CDS.1;Parent=PAC:19608863;pacid=19608863;
chr01	4994054	T<->A	+	CTT<->CTA;	L<->L;	4994022	4994068	ID=PAC:19593400.CDS.2;Parent=PAC:19593400;pacid=19593400;
chr01	4994206	C<->G	+	GGC<->GGG;	G<->G;	4994165	4994510	ID=PAC:19593400.CDS.3;Parent=PAC:19593400;pacid=19593400;
chr01	4994388	C<->T	+	CCG<->CTG;	P<->L;	4994165	4994510	ID=PAC:19593400.CDS.3;Parent=PAC:19593400;pacid=19593400;
chr01	4994408	A<->T	+	ATT<->TTT;	I<->F;	4994165	4994510	ID=PAC:19593400.CDS.3;Parent=PAC:19593400;pacid=19593400;
chr01	4994459	A<->G	+	ACT<->GCT;	T<->A;	4994165	4994510	ID=PAC:19593400.CDS.3;Parent=PAC:19593400;pacid=19593400;
chr01	4998017	G<->K	+	GGG<->TGG;	G<->W;	4997534	4998163	ID=PAC:19596689.CDS.1;Parent=PAC:19596689;pacid=19596689;
chr01	4998149	A<->C	+	AGG<->CGG;	R<->R;	4997534	4998163	ID=PAC:19596689.CDS.1;Parent=PAC:19596689;pacid=19596689;
chr01	4999683	T<->A	+	CGT<->CGA;	R<->R;	4999549	4999728	ID=PAC:19596689.CDS.4;Parent=PAC:19596689;pacid=19596689;
chr01	5001980	T<->C	+	GCT<->GCC;	A<->A;	5001936	5001998	ID=PAC:19596689.CDS.8;Parent=PAC:19596689;pacid=19596689;
chr01	5003440	T<->C	+	TGG<->CGG;	W<->R;	5003380	5003481	ID=PAC:19611142.CDS.1;Parent=PAC:19611142;pacid=19611142;
chr01	5010315	C<->M	+	CGC<->AGC;	R<->S;	5010012	5010362	ID=PAC:19608319.CDS.1;Parent=PAC:19608319;pacid=19608319;
chr01	5010315	G<->K	-	GCG<->GCT;	A<->A;	5010302	5010362	ID=PAC:19594953.CDS.5;Parent=PAC:19594953;pacid=19594953;
chr01	5010597	A<->T	+	CTA<->CTT;	L<->L;	5010481	5010601	ID=PAC:19608319.CDS.2;Parent=PAC:19608319;pacid=19608319;
chr01	5010597	A<->T	+	CTA<->CTT;	L<->L;	5010466	5010601	ID=PAC:19608320.CDS.1;Parent=PAC:19608320;pacid=19608320;
chr01	5010597	T<->A	-	TTA<->TAA;	L<->U;	5010481	5010601	ID=PAC:19594953.CDS.4;Parent=PAC:19594953;pacid=19594953;
chr01	5012808	A<->G	+	CAG<->CGG;	Q<->R;	5012771	5012961	ID=PAC:19608319.CDS.3;Parent=PAC:19608319;pacid=19608319;
chr01	5012808	A<->G	+	CAG<->CGG;	Q<->R;	5012771	5012961	ID=PAC:19608320.CDS.2;Parent=PAC:19608320;pacid=19608320;
chr01	5012808	T<->C	-	CTG<->CCG;	L<->P;	5012771	5012959	ID=PAC:19594953.CDS.3;Parent=PAC:19594953;pacid=19594953;
chr01	5012850	A<->G	-	TAT<->TGT;	Y<->C;	5012771	5012959	ID=PAC:19594953.CDS.3;Parent=PAC:19594953;pacid=19594953;
chr01	5012850	T<->C	+	ATA<->ACA;	I<->T;	5012771	5012961	ID=PAC:19608319.CDS.3;Parent=PAC:19608319;pacid=19608319;
chr01	5012850	T<->C	+	ATA<->ACA;	I<->T;	5012771	5012961	ID=PAC:19608320.CDS.2;Parent=PAC:19608320;pacid=19608320;
chr01	5013541	A<->C	+	AGG<->CGG;	R<->R;	5013466	5013599	ID=PAC:19608319.CDS.5;Parent=PAC:19608319;pacid=19608319;
chr01	5013541	A<->C	+	AGG<->CGG;	R<->R;	5013466	5013599	ID=PAC:19608320.CDS.4;Parent=PAC:19608320;pacid=19608320;
chr01	5046342	A<->C	+	CGA<->CGC;	R<->R;	5045785	5046381	ID=PAC:19600410.CDS.1;Parent=PAC:19600410;pacid=19600410;
chr01	5244670	C<->T	+	GCC<->GCT;	A<->A;	5244611	5247175	ID=PAC:19601194.CDS.1;Parent=PAC:19601194;pacid=19601194;
chr01	5244679	A<->G	+	CCA<->CCG;	P<->P;	5244611	5247175	ID=PAC:19601194.CDS.1;Parent=PAC:19601194;pacid=19601194;
chr01	5244754	C<->T	+	GAC<->GAT;	D<->D;	5244611	5247175	ID=PAC:19601194.CDS.1;Parent=PAC:19601194;pacid=19601194;
chr01	5244826	C<->T	+	CTC<->CTT;	L<->L;	5244611	5247175	ID=PAC:19601194.CDS.1;Parent=PAC:19601194;pacid=19601194;
chr01	5244826	C<->T	+	TCT<->TTT;	S<->F;	5244792	5244870	ID=PAC:19601195.CDS.1;Parent=PAC:19601195;pacid=19601195;
chr01	5245090	C<->G	+	ACT<->AGT;	T<->S;	5244987	5245519	ID=PAC:19601195.CDS.2;Parent=PAC:19601195;pacid=19601195;
chr01	5245090	C<->G	+	GAC<->GAG;	D<->E;	5244611	5247175	ID=PAC:19601194.CDS.1;Parent=PAC:19601194;pacid=19601194;
chr01	5245234	G<->A	+	GGG<->GAG;	G<->E;	5244987	5245519	ID=PAC:19601195.CDS.2;Parent=PAC:19601195;pacid=19601195;
chr01	5245234	G<->A	+	CGG<->CGA;	R<->R;	5244611	5247175	ID=PAC:19601194.CDS.1;Parent=PAC:19601194;pacid=19601194;
chr01	5245250	G<->A	+	CGG<->CGA;	R<->R;	5244987	5245519	ID=PAC:19601195.CDS.2;Parent=PAC:19601195;pacid=19601195;
chr01	5245250	G<->A	+	GTG<->ATG;	V<->M;	5244611	5247175	ID=PAC:19601194.CDS.1;Parent=PAC:19601194;pacid=19601194;
chr01	5245552	T<->C	+	TAT<->TAC;	Y<->Y;	5244611	5247175	ID=PAC:19601194.CDS.1;Parent=PAC:19601194;pacid=19601194;
chr01	5245709	T<->C	+	TTC<->CTC;	F<->L;	5244611	5247175	ID=PAC:19601194.CDS.1;Parent=PAC:19601194;pacid=19601194;
chr01	5326410	T<->C	+	ATT<->ACT;	I<->T;	5326193	5326490	ID=PAC:19598296.CDS.2;Parent=PAC:19598296;pacid=19598296;
chr01	5326410	T<->C	+	CAT<->CAC;	H<->H;	5326069	5327493	ID=PAC:19598295.CDS.1;Parent=PAC:19598295;pacid=19598295;
chr01	5326424	T<->C	+	TCC<->CCC;	S<->P;	5326193	5326490	ID=PAC:19598296.CDS.2;Parent=PAC:19598296;pacid=19598296;
chr01	5326424	T<->C	+	GTC<->GCC;	V<->A;	5326069	5327493	ID=PAC:19598295.CDS.1;Parent=PAC:19598295;pacid=19598295;
chr01	5326441	G<->T	+	CGG<->CGT;	R<->R;	5326193	5326490	ID=PAC:19598296.CDS.2;Parent=PAC:19598296;pacid=19598296;
chr01	5326441	G<->T	+	GCC<->TCC;	A<->S;	5326069	5327493	ID=PAC:19598295.CDS.1;Parent=PAC:19598295;pacid=19598295;
chr01	5326640	C<->T	+	ACC<->ATC;	T<->I;	5326069	5327493	ID=PAC:19598295.CDS.1;Parent=PAC:19598295;pacid=19598295;
chr01	5326676	A<->G	+	GAG<->GGG;	E<->G;	5326675	5327493	ID=PAC:19598296.CDS.3;Parent=PAC:19598296;pacid=19598296;
chr01	5326676	A<->G	+	GAG<->GGG;	E<->G;	5326069	5327493	ID=PAC:19598295.CDS.1;Parent=PAC:19598295;pacid=19598295;
chr01	5326722	G<->C	+	GCG<->GCC;	A<->A;	5326675	5327493	ID=PAC:19598296.CDS.3;Parent=PAC:19598296;pacid=19598296;
chr01	5326722	G<->C	+	GCG<->GCC;	A<->A;	5326069	5327493	ID=PAC:19598295.CDS.1;Parent=PAC:19598295;pacid=19598295;
chr01	5326746	C<->T	+	AAC<->AAT;	N<->N;	5326069	5327493	ID=PAC:19598295.CDS.1;Parent=PAC:19598295;pacid=19598295;
chr01	5326746	C<->T	+	AAC<->AAT;	N<->N;	5326675	5327493	ID=PAC:19598296.CDS.3;Parent=PAC:19598296;pacid=19598296;
chr01	5326925	T<->C	+	GTG<->GCG;	V<->A;	5326813	5327493	ID=PAC:19598297.CDS.1;Parent=PAC:19598297;pacid=19598297;
chr01	5326925	T<->C	+	GTG<->GCG;	V<->A;	5326675	5327493	ID=PAC:19598296.CDS.3;Parent=PAC:19598296;pacid=19598296;
chr01	5326925	T<->C	+	GTG<->GCG;	V<->A;	5326069	5327493	ID=PAC:19598295.CDS.1;Parent=PAC:19598295;pacid=19598295;
chr01	5326957	A<->G	+	AGC<->GGC;	S<->G;	5326813	5327493	ID=PAC:19598297.CDS.1;Parent=PAC:19598297;pacid=19598297;
chr01	5326957	A<->G	+	AGC<->GGC;	S<->G;	5326675	5327493	ID=PAC:19598296.CDS.3;Parent=PAC:19598296;pacid=19598296;
chr01	5326957	A<->G	+	AGC<->GGC;	S<->G;	5326069	5327493	ID=PAC:19598295.CDS.1;Parent=PAC:19598295;pacid=19598295;
chr01	5327007	T<->G	+	GCT<->GCG;	A<->A;	5326813	5327493	ID=PAC:19598297.CDS.1;Parent=PAC:19598297;pacid=19598297;
chr01	5327007	T<->G	+	GCT<->GCG;	A<->A;	5326675	5327493	ID=PAC:19598296.CDS.3;Parent=PAC:19598296;pacid=19598296;
chr01	5327007	T<->G	+	GCT<->GCG;	A<->A;	5326069	5327493	ID=PAC:19598295.CDS.1;Parent=PAC:19598295;pacid=19598295;
chr01	5327079	A<->C	+	GCA<->GCC;	A<->A;	5326069	5327493	ID=PAC:19598295.CDS.1;Parent=PAC:19598295;pacid=19598295;
chr01	5327079	A<->C	+	GCA<->GCC;	A<->A;	5326813	5327493	ID=PAC:19598297.CDS.1;Parent=PAC:19598297;pacid=19598297;
chr01	5327079	A<->C	+	GCA<->GCC;	A<->A;	5326675	5327493	ID=PAC:19598296.CDS.3;Parent=PAC:19598296;pacid=19598296;
chr01	5327118	C<->T	+	ATC<->ATT;	I<->I;	5326069	5327493	ID=PAC:19598295.CDS.1;Parent=PAC:19598295;pacid=19598295;
chr01	5327118	C<->T	+	ATC<->ATT;	I<->I;	5326813	5327493	ID=PAC:19598297.CDS.1;Parent=PAC:19598297;pacid=19598297;
chr01	5327118	C<->T	+	ATC<->ATT;	I<->I;	5326675	5327493	ID=PAC:19598296.CDS.3;Parent=PAC:19598296;pacid=19598296;
chr01	5327193	T<->C	+	AGT<->AGC;	S<->S;	5326069	5327493	ID=PAC:19598295.CDS.1;Parent=PAC:19598295;pacid=19598295;
chr01	5327193	T<->C	+	AGT<->AGC;	S<->S;	5326813	5327493	ID=PAC:19598297.CDS.1;Parent=PAC:19598297;pacid=19598297;
chr01	5327193	T<->C	+	AGT<->AGC;	S<->S;	5326675	5327493	ID=PAC:19598296.CDS.3;Parent=PAC:19598296;pacid=19598296;
chr01	5327211	G<->C	+	CTG<->CTC;	L<->L;	5326069	5327493	ID=PAC:19598295.CDS.1;Parent=PAC:19598295;pacid=19598295;
chr01	5327211	G<->C	+	CTG<->CTC;	L<->L;	5326813	5327493	ID=PAC:19598297.CDS.1;Parent=PAC:19598297;pacid=19598297;
chr01	5327211	G<->C	+	CTG<->CTC;	L<->L;	5326675	5327493	ID=PAC:19598296.CDS.3;Parent=PAC:19598296;pacid=19598296;
chr01	5327366	C<->T	+	ACG<->ATG;	T<->M;	5326069	5327493	ID=PAC:19598295.CDS.1;Parent=PAC:19598295;pacid=19598295;
chr01	5327366	C<->T	+	ACG<->ATG;	T<->M;	5326813	5327493	ID=PAC:19598297.CDS.1;Parent=PAC:19598297;pacid=19598297;
chr01	5327366	C<->T	+	ACG<->ATG;	T<->M;	5326675	5327493	ID=PAC:19598296.CDS.3;Parent=PAC:19598296;pacid=19598296;
chr01	5327385	G<->A	+	AGG<->AGA;	R<->R;	5326069	5327493	ID=PAC:19598295.CDS.1;Parent=PAC:19598295;pacid=19598295;
chr01	5327385	G<->A	+	AGG<->AGA;	R<->R;	5326813	5327493	ID=PAC:19598297.CDS.1;Parent=PAC:19598297;pacid=19598297;
chr01	5327385	G<->A	+	AGG<->AGA;	R<->R;	5326675	5327493	ID=PAC:19598296.CDS.3;Parent=PAC:19598296;pacid=19598296;
chr01	5327458	A<->G	+	ACA<->GCA;	T<->A;	5326069	5327493	ID=PAC:19598295.CDS.1;Parent=PAC:19598295;pacid=19598295;
chr01	5327458	A<->G	+	ACA<->GCA;	T<->A;	5326813	5327493	ID=PAC:19598297.CDS.1;Parent=PAC:19598297;pacid=19598297;
chr01	5327458	A<->G	+	ACA<->GCA;	T<->A;	5326675	5327493	ID=PAC:19598296.CDS.3;Parent=PAC:19598296;pacid=19598296;
chr01	5347023	C<->Y	+	GGC<->GGT;	G<->G;	5347000	5347144	ID=PAC:19603691.CDS.4;Parent=PAC:19603691;pacid=19603691;
chr01	5347023	C<->Y	+	GGC<->GGT;	G<->G;	5347000	5347174	ID=PAC:19603688.CDS.4;Parent=PAC:19603688;pacid=19603688;
chr01	5347023	C<->Y	+	GGC<->GGT;	G<->G;	5347000	5347174	ID=PAC:19603690.CDS.4;Parent=PAC:19603690;pacid=19603690;
chr01	5347023	C<->Y	+	GGC<->GGT;	G<->G;	5347000	5347199	ID=PAC:19603689.CDS.4;Parent=PAC:19603689;pacid=19603689;
chr01	5347034	C<->M	+	TCT<->TAT;	S<->Y;	5347000	5347144	ID=PAC:19603691.CDS.4;Parent=PAC:19603691;pacid=19603691;
chr01	5347034	C<->M	+	TCT<->TAT;	S<->Y;	5347000	5347174	ID=PAC:19603688.CDS.4;Parent=PAC:19603688;pacid=19603688;
chr01	5347034	C<->M	+	TCT<->TAT;	S<->Y;	5347000	5347174	ID=PAC:19603690.CDS.4;Parent=PAC:19603690;pacid=19603690;
chr01	5347034	C<->M	+	TCT<->TAT;	S<->Y;	5347000	5347199	ID=PAC:19603689.CDS.4;Parent=PAC:19603689;pacid=19603689;
chr01	5347086	C<->T	+	TCC<->TCT;	S<->S;	5347000	5347144	ID=PAC:19603691.CDS.4;Parent=PAC:19603691;pacid=19603691;
chr01	5347086	C<->T	+	TCC<->TCT;	S<->S;	5347000	5347174	ID=PAC:19603688.CDS.4;Parent=PAC:19603688;pacid=19603688;
chr01	5347086	C<->T	+	TCC<->TCT;	S<->S;	5347000	5347174	ID=PAC:19603690.CDS.4;Parent=PAC:19603690;pacid=19603690;
chr01	5347086	C<->T	+	TCC<->TCT;	S<->S;	5347000	5347199	ID=PAC:19603689.CDS.4;Parent=PAC:19603689;pacid=19603689;
chr01	5347347	T<->C	+	TAC<->CAC;	Y<->H;	5347296	5347366	ID=PAC:19603688.CDS.5;Parent=PAC:19603688;pacid=19603688;
chr01	5347545	G<->R	+	GCA<->ACA;	A<->T;	5347458	5348140	ID=PAC:19603688.CDS.6;Parent=PAC:19603688;pacid=19603688;
chr01	5347584	G<->R	+	GGA<->AGA;	G<->R;	5347458	5348140	ID=PAC:19603688.CDS.6;Parent=PAC:19603688;pacid=19603688;
chr01	5347717	C<->T	+	GCG<->GTG;	A<->V;	5347458	5348140	ID=PAC:19603688.CDS.6;Parent=PAC:19603688;pacid=19603688;
chr01	5347740	G<->A	+	GGG<->AGG;	G<->R;	5347458	5348140	ID=PAC:19603688.CDS.6;Parent=PAC:19603688;pacid=19603688;
chr01	5348053	G<->T	+	CGG<->CTG;	R<->L;	5347458	5348140	ID=PAC:19603688.CDS.6;Parent=PAC:19603688;pacid=19603688;
chr01	5348597	A<->G	-	CCA<->CCG;	P<->P;	5348498	5348842	ID=PAC:19594975.CDS.3;Parent=PAC:19594975;pacid=19594975;
chr01	5348597	A<->G	-	CCA<->CCG;	P<->P;	5348498	5348842	ID=PAC:19594976.CDS.4;Parent=PAC:19594976;pacid=19594976;
chr01	5348774	C<->G	-	GTC<->GTG;	V<->V;	5348498	5348842	ID=PAC:19594975.CDS.3;Parent=PAC:19594975;pacid=19594975;
chr01	5348774	C<->G	-	GTC<->GTG;	V<->V;	5348498	5348842	ID=PAC:19594976.CDS.4;Parent=PAC:19594976;pacid=19594976;
chr01	5348993	C<->T	-	AGC<->AGT;	S<->S;	5348951	5349199	ID=PAC:19594977.CDS.2;Parent=PAC:19594977;pacid=19594977;
chr01	5382224	G<->A	-	AGG<->AGA;	R<->R;	5381927	5382283	ID=PAC:19612878.CDS.1;Parent=PAC:19612878;pacid=19612878;
chr01	5382224	G<->A	-	AGG<->AGA;	R<->R;	5381927	5382283	ID=PAC:19612879.CDS.1;Parent=PAC:19612879;pacid=19612879;
chr01	5382224	G<->A	-	AGG<->AGA;	R<->R;	5381927	5382283	ID=PAC:19612881.CDS.1;Parent=PAC:19612881;pacid=19612881;
chr01	5389402	T<->Y	+	AAT<->AAC;	N<->N;	5389391	5389481	ID=PAC:19609303.CDS.7;Parent=PAC:19609303;pacid=19609303;
chr01	5389402	T<->Y	+	AAT<->AAC;	N<->N;	5389391	5389481	ID=PAC:19609304.CDS.7;Parent=PAC:19609304;pacid=19609304;
chr01	5436441	C<->T	+	CGC<->TGC;	R<->C;	5436432	5436518	ID=PAC:19610677.CDS.4;Parent=PAC:19610677;pacid=19610677;
chr01	5436491	G<->A	+	AAG<->AAA;	K<->K;	5436432	5436518	ID=PAC:19610677.CDS.4;Parent=PAC:19610677;pacid=19610677;
chr01	5437179	T<->A	+	TAT<->AAT;	Y<->N;	5437134	5437221	ID=PAC:19610677.CDS.6;Parent=PAC:19610677;pacid=19610677;
chr01	5438767	C<->A	+	CCA<->CAA;	P<->Q;	5438757	5438996	ID=PAC:19610679.CDS.1;Parent=PAC:19610679;pacid=19610679;
chr01	5438767	C<->A	+	TCC<->TCA;	S<->S;	5438744	5438996	ID=PAC:19610677.CDS.11;Parent=PAC:19610677;pacid=19610677;
chr01	5438767	C<->A	+	TCC<->TCA;	S<->S;	5438744	5438996	ID=PAC:19610678.CDS.3;Parent=PAC:19610678;pacid=19610678;
chr01	5438775	G<->T	+	GCA<->TCA;	A<->S;	5438757	5438996	ID=PAC:19610679.CDS.1;Parent=PAC:19610679;pacid=19610679;
chr01	5438775	G<->T	+	AGC<->ATC;	S<->I;	5438744	5438996	ID=PAC:19610677.CDS.11;Parent=PAC:19610677;pacid=19610677;
chr01	5438775	G<->T	+	AGC<->ATC;	S<->I;	5438744	5438996	ID=PAC:19610678.CDS.3;Parent=PAC:19610678;pacid=19610678;
chr01	5438814	C<->T	+	CCT<->TCT;	P<->S;	5438757	5438996	ID=PAC:19610679.CDS.1;Parent=PAC:19610679;pacid=19610679;
chr01	5438814	C<->T	+	ACC<->ATC;	T<->I;	5438744	5438996	ID=PAC:19610677.CDS.11;Parent=PAC:19610677;pacid=19610677;
chr01	5438814	C<->T	+	ACC<->ATC;	T<->I;	5438744	5438996	ID=PAC:19610678.CDS.3;Parent=PAC:19610678;pacid=19610678;
chr01	5438841	A<->G	+	ACA<->GCA;	T<->A;	5438757	5438996	ID=PAC:19610679.CDS.1;Parent=PAC:19610679;pacid=19610679;
chr01	5438841	A<->G	+	GAC<->GGC;	D<->G;	5438744	5438996	ID=PAC:19610677.CDS.11;Parent=PAC:19610677;pacid=19610677;
chr01	5438841	A<->G	+	GAC<->GGC;	D<->G;	5438744	5438996	ID=PAC:19610678.CDS.3;Parent=PAC:19610678;pacid=19610678;
chr01	5454149	T<->G	-	CTT<->CTG;	L<->L;	5454128	5454277	ID=PAC:19599360.CDS.7;Parent=PAC:19599360;pacid=19599360;
chr01	5454720	A<->T	-	GCA<->GCT;	A<->A;	5454698	5454827	ID=PAC:19599360.CDS.5;Parent=PAC:19599360;pacid=19599360;
chr01	5454765	T<->C	-	GGT<->GGC;	G<->G;	5454698	5454827	ID=PAC:19599360.CDS.5;Parent=PAC:19599360;pacid=19599360;
chr01	5456288	C<->G	-	CCC<->CCG;	P<->P;	5456257	5456563	ID=PAC:19599360.CDS.1;Parent=PAC:19599360;pacid=19599360;
chr01	5456363	A<->G	-	GAA<->GAG;	E<->E;	5456257	5456563	ID=PAC:19599360.CDS.1;Parent=PAC:19599360;pacid=19599360;
chr01	5456476	T<->C	-	TCC<->CCC;	S<->P;	5456257	5456563	ID=PAC:19599360.CDS.1;Parent=PAC:19599360;pacid=19599360;
chr01	5531718	C<->G	+	CAG<->GAG;	Q<->E;	5531442	5531837	ID=PAC:19610674.CDS.1;Parent=PAC:19610674;pacid=19610674;
chr01	5531718	C<->G	+	AGC<->AGG;	S<->R;	5531419	5532035	ID=PAC:19610673.CDS.3;Parent=PAC:19610673;pacid=19610673;
chr01	5531718	G<->C	-	CTG<->CTC;	L<->L;	5531400	5532134	ID=PAC:19598445.CDS.1;Parent=PAC:19598445;pacid=19598445;
chr01	5531718	G<->C	-	CTG<->CTC;	L<->L;	5531419	5532134	ID=PAC:19598444.CDS.1;Parent=PAC:19598444;pacid=19598444;
chr01	5538663	A<->G	-	GAA<->GAG;	E<->E;	5538654	5538728	ID=PAC:19608385.CDS.13;Parent=PAC:19608385;pacid=19608385;
chr01	5538663	A<->G	-	GAA<->GAG;	E<->E;	5538654	5538728	ID=PAC:19608386.CDS.13;Parent=PAC:19608386;pacid=19608386;
chr01	5538663	A<->G	-	GAA<->GAG;	E<->E;	5538654	5538728	ID=PAC:19608387.CDS.12;Parent=PAC:19608387;pacid=19608387;
chr01	5538939	C<->T	-	GGC<->GGT;	G<->G;	5538918	5538974	ID=PAC:19608385.CDS.12;Parent=PAC:19608385;pacid=19608385;
chr01	5538939	C<->T	-	GGC<->GGT;	G<->G;	5538918	5538974	ID=PAC:19608386.CDS.12;Parent=PAC:19608386;pacid=19608386;
chr01	5538939	C<->T	-	GGC<->GGT;	G<->G;	5538918	5538974	ID=PAC:19608387.CDS.11;Parent=PAC:19608387;pacid=19608387;
chr01	5539480	A<->C	-	TCA<->TCC;	S<->S;	5539408	5539518	ID=PAC:19608385.CDS.10;Parent=PAC:19608385;pacid=19608385;
chr01	5539480	A<->C	-	TCA<->TCC;	S<->S;	5539408	5539518	ID=PAC:19608387.CDS.9;Parent=PAC:19608387;pacid=19608387;
chr01	5539507	A<->G	-	GTA<->GTG;	V<->V;	5539408	5539518	ID=PAC:19608385.CDS.10;Parent=PAC:19608385;pacid=19608385;
chr01	5539507	A<->G	-	GTA<->GTG;	V<->V;	5539408	5539518	ID=PAC:19608387.CDS.9;Parent=PAC:19608387;pacid=19608387;
chr01	5539901	A<->R	-	ATT<->GTT;	I<->V;	5539894	5540000	ID=PAC:19608387.CDS.8;Parent=PAC:19608387;pacid=19608387;
chr01	5539901	A<->R	-	GAT<->GGT;	D<->G;	5539894	5540016	ID=PAC:19608385.CDS.9;Parent=PAC:19608385;pacid=19608385;
chr01	5539901	A<->R	-	GAT<->GGT;	D<->G;	5539894	5540016	ID=PAC:19608386.CDS.9;Parent=PAC:19608386;pacid=19608386;
chr01	5540176	C<->Y	-	CGC<->TGC;	R<->C;	5540150	5540239	ID=PAC:19608385.CDS.8;Parent=PAC:19608385;pacid=19608385;
chr01	5540176	C<->Y	-	CGC<->TGC;	R<->C;	5540150	5540239	ID=PAC:19608386.CDS.8;Parent=PAC:19608386;pacid=19608386;
chr01	5540559	G<->R	-	GCG<->GCA;	A<->A;	5540553	5540606	ID=PAC:19608385.CDS.6;Parent=PAC:19608385;pacid=19608385;
chr01	5540559	G<->R	-	GCG<->GCA;	A<->A;	5540553	5540606	ID=PAC:19608386.CDS.6;Parent=PAC:19608386;pacid=19608386;
chr01	5540559	G<->R	-	GCG<->GCA;	A<->A;	5540553	5540606	ID=PAC:19608387.CDS.6;Parent=PAC:19608387;pacid=19608387;
chr01	5542459	G<->A	-	AGC<->AAC;	S<->N;	5542428	5542607	ID=PAC:19608385.CDS.1;Parent=PAC:19608385;pacid=19608385;
chr01	5542459	G<->A	-	AGC<->AAC;	S<->N;	5542428	5542607	ID=PAC:19608386.CDS.1;Parent=PAC:19608386;pacid=19608386;
chr01	5542459	G<->A	-	AGC<->AAC;	S<->N;	5542428	5542607	ID=PAC:19608387.CDS.1;Parent=PAC:19608387;pacid=19608387;
chr01	5542479	T<->C	-	GCT<->GCC;	A<->A;	5542428	5542607	ID=PAC:19608385.CDS.1;Parent=PAC:19608385;pacid=19608385;
chr01	5542479	T<->C	-	GCT<->GCC;	A<->A;	5542428	5542607	ID=PAC:19608386.CDS.1;Parent=PAC:19608386;pacid=19608386;
chr01	5542479	T<->C	-	GCT<->GCC;	A<->A;	5542428	5542607	ID=PAC:19608387.CDS.1;Parent=PAC:19608387;pacid=19608387;
chr01	5638197	A<->C	-	GCA<->GCC;	A<->A;	5638081	5638352	ID=PAC:19613162.CDS.2;Parent=PAC:19613162;pacid=19613162;
chr01	5638197	A<->C	-	GCA<->GCC;	A<->A;	5638081	5638352	ID=PAC:19613163.CDS.2;Parent=PAC:19613163;pacid=19613163;
chr01	5685752	A<->G	+	ACT<->GCT;	T<->A;	5685743	5685847	ID=PAC:19597760.CDS.1;Parent=PAC:19597760;pacid=19597760;
chr01	5685788	T<->A	+	TCA<->ACA;	S<->T;	5685743	5685847	ID=PAC:19597760.CDS.1;Parent=PAC:19597760;pacid=19597760;
chr01	5685798	T<->C	+	CTA<->CCA;	L<->P;	5685743	5685847	ID=PAC:19597760.CDS.1;Parent=PAC:19597760;pacid=19597760;
chr01	5731652	C<->T	+	TCA<->TTA;	S<->L;	5731600	5732567	ID=PAC:19592994.CDS.1;Parent=PAC:19592994;pacid=19592994;
chr01	5731722	G<->A	+	TTG<->TTA;	L<->L;	5731600	5732567	ID=PAC:19592994.CDS.1;Parent=PAC:19592994;pacid=19592994;
chr01	5731770	T<->C	+	GGT<->GGC;	G<->G;	5731600	5732567	ID=PAC:19592994.CDS.1;Parent=PAC:19592994;pacid=19592994;
chr01	5731830	T<->G	+	GAT<->GAG;	D<->E;	5731600	5732567	ID=PAC:19592994.CDS.1;Parent=PAC:19592994;pacid=19592994;
chr01	5731936	A<->G	+	ATG<->GTG;	M<->V;	5731600	5732567	ID=PAC:19592994.CDS.1;Parent=PAC:19592994;pacid=19592994;
chr01	5732049	A<->G	+	CCA<->CCG;	P<->P;	5731600	5732567	ID=PAC:19592994.CDS.1;Parent=PAC:19592994;pacid=19592994;
chr01	5745651	T<->C	+	GCT<->GCC;	A<->A;	5744989	5745788	ID=PAC:19593263.CDS.1;Parent=PAC:19593263;pacid=19593263;
chr01	5746021	C<->G	+	CAA<->GAA;	Q<->E;	5745949	5746081	ID=PAC:19593263.CDS.2;Parent=PAC:19593263;pacid=19593263;
chr01	5746250	C<->T	+	TTC<->TTT;	F<->F;	5746206	5746290	ID=PAC:19593263.CDS.3;Parent=PAC:19593263;pacid=19593263;
chr01	5747916	A<->R	-	GAC<->GGC;	D<->G;	5747821	5748949	ID=PAC:19608130.CDS.13;Parent=PAC:19608130;pacid=19608130;
chr01	5747959	C<->Y	-	CAG<->TAG;	Q<->U;	5747821	5748949	ID=PAC:19608130.CDS.13;Parent=PAC:19608130;pacid=19608130;
chr01	5748151	A<->C	-	AGA<->CGA;	R<->R;	5747821	5748949	ID=PAC:19608130.CDS.13;Parent=PAC:19608130;pacid=19608130;
chr01	5748271	T<->G	-	TGA<->GGA;	U<->G;	5747821	5748949	ID=PAC:19608130.CDS.13;Parent=PAC:19608130;pacid=19608130;
chr01	5748338	T<->C	-	TCT<->TCC;	S<->S;	5747821	5748949	ID=PAC:19608130.CDS.13;Parent=PAC:19608130;pacid=19608130;
chr01	5748363	T<->G	-	ATC<->AGC;	I<->S;	5747821	5748949	ID=PAC:19608130.CDS.13;Parent=PAC:19608130;pacid=19608130;
chr01	5748400	G<->A	-	GCC<->ACC;	A<->T;	5747821	5748949	ID=PAC:19608130.CDS.13;Parent=PAC:19608130;pacid=19608130;
chr01	5748759	T<->C	-	CTG<->CCG;	L<->P;	5747821	5748949	ID=PAC:19608130.CDS.13;Parent=PAC:19608130;pacid=19608130;
chr01	5748800	A<->T	-	AGA<->AGT;	R<->S;	5747821	5748949	ID=PAC:19608130.CDS.13;Parent=PAC:19608130;pacid=19608130;
chr01	5749874	T<->C	-	ATT<->ATC;	I<->I;	5749768	5749969	ID=PAC:19608130.CDS.8;Parent=PAC:19608130;pacid=19608130;
chr01	5750185	G<->A	-	AGT<->AAT;	S<->N;	5750086	5750288	ID=PAC:19608130.CDS.7;Parent=PAC:19608130;pacid=19608130;
chr01	5750229	C<->T	-	CTC<->CTT;	L<->L;	5750086	5750288	ID=PAC:19608130.CDS.7;Parent=PAC:19608130;pacid=19608130;
chr01	5750723	C<->T	-	ACG<->ATG;	T<->M;	5750701	5750787	ID=PAC:19608130.CDS.6;Parent=PAC:19608130;pacid=19608130;
chr01	5750787	G<->A	-	GAT<->AAT;	D<->N;	5750701	5750787	ID=PAC:19608130.CDS.6;Parent=PAC:19608130;pacid=19608130;
chr01	5750939	T<->A	-	TTA<->TAA;	L<->U;	5750864	5750967	ID=PAC:19608130.CDS.5;Parent=PAC:19608130;pacid=19608130;
chr01	5751394	T<->C	-	TTC<->CTC;	F<->L;	5751371	5751454	ID=PAC:19608130.CDS.4;Parent=PAC:19608130;pacid=19608130;
chr01	5751660	A<->T	-	ATC<->TTC;	I<->F;	5751644	5751747	ID=PAC:19608130.CDS.3;Parent=PAC:19608130;pacid=19608130;
chr01	5751704	G<->T	-	TGC<->TTC;	C<->F;	5751644	5751747	ID=PAC:19608130.CDS.3;Parent=PAC:19608130;pacid=19608130;
chr01	5751843	T<->C	-	TTC<->CTC;	F<->L;	5751830	5752002	ID=PAC:19608130.CDS.2;Parent=PAC:19608130;pacid=19608130;
chr01	5810429	A<->G	+	CAC<->CGC;	H<->R;	5809927	5811137	ID=PAC:19594403.CDS.1;Parent=PAC:19594403;pacid=19594403;
chr01	5810450	C<->T	+	GCC<->GTC;	A<->V;	5809927	5811137	ID=PAC:19594403.CDS.1;Parent=PAC:19594403;pacid=19594403;
chr01	5810510	C<->G	+	ACG<->AGG;	T<->R;	5809927	5811137	ID=PAC:19594403.CDS.1;Parent=PAC:19594403;pacid=19594403;
chr01	5810576	G<->A	+	CGC<->CAC;	R<->H;	5809927	5811137	ID=PAC:19594403.CDS.1;Parent=PAC:19594403;pacid=19594403;
chr01	5810659	C<->G	+	CAA<->GAA;	Q<->E;	5809927	5811137	ID=PAC:19594403.CDS.1;Parent=PAC:19594403;pacid=19594403;
chr01	5812309	G<->A	+	AGC<->AAC;	S<->N;	5811231	5812728	ID=PAC:19594403.CDS.2;Parent=PAC:19594403;pacid=19594403;
chr01	5821269	C<->Y	-	CGT<->TGT;	R<->C;	5821177	5821329	ID=PAC:19608823.CDS.2;Parent=PAC:19608823;pacid=19608823;
chr01	5821269	C<->Y	-	CGT<->TGT;	R<->C;	5821234	5821329	ID=PAC:19608820.CDS.19;Parent=PAC:19608820;pacid=19608820;
chr01	5821269	C<->Y	-	CGT<->TGT;	R<->C;	5821234	5821329	ID=PAC:19608821.CDS.19;Parent=PAC:19608821;pacid=19608821;
chr01	5821269	C<->Y	-	CGT<->TGT;	R<->C;	5821234	5821329	ID=PAC:19608822.CDS.4;Parent=PAC:19608822;pacid=19608822;
chr01	5821315	C<->Y	-	CTC<->CTT;	L<->L;	5821177	5821329	ID=PAC:19608823.CDS.2;Parent=PAC:19608823;pacid=19608823;
chr01	5821315	C<->Y	-	CTC<->CTT;	L<->L;	5821234	5821329	ID=PAC:19608820.CDS.19;Parent=PAC:19608820;pacid=19608820;
chr01	5821315	C<->Y	-	CTC<->CTT;	L<->L;	5821234	5821329	ID=PAC:19608821.CDS.19;Parent=PAC:19608821;pacid=19608821;
chr01	5821315	C<->Y	-	CTC<->CTT;	L<->L;	5821234	5821329	ID=PAC:19608822.CDS.4;Parent=PAC:19608822;pacid=19608822;
chr01	5821782	G<->R	-	GCT<->ACT;	A<->T;	5821735	5821923	ID=PAC:19608820.CDS.16;Parent=PAC:19608820;pacid=19608820;
chr01	5821782	G<->R	-	GCT<->ACT;	A<->T;	5821735	5821923	ID=PAC:19608821.CDS.16;Parent=PAC:19608821;pacid=19608821;
chr01	5821782	G<->R	-	GCT<->ACT;	A<->T;	5821735	5821872	ID=PAC:19608822.CDS.1;Parent=PAC:19608822;pacid=19608822;
chr01	5821818	G<->R	-	GTT<->ATT;	V<->I;	5821735	5821923	ID=PAC:19608820.CDS.16;Parent=PAC:19608820;pacid=19608820;
chr01	5821818	G<->R	-	GTT<->ATT;	V<->I;	5821735	5821923	ID=PAC:19608821.CDS.16;Parent=PAC:19608821;pacid=19608821;
chr01	5821818	G<->R	-	GTT<->ATT;	V<->I;	5821735	5821872	ID=PAC:19608822.CDS.1;Parent=PAC:19608822;pacid=19608822;
chr01	5821884	G<->R	-	GCA<->ACA;	A<->T;	5821735	5821923	ID=PAC:19608820.CDS.16;Parent=PAC:19608820;pacid=19608820;
chr01	5821884	G<->R	-	GCA<->ACA;	A<->T;	5821735	5821923	ID=PAC:19608821.CDS.16;Parent=PAC:19608821;pacid=19608821;
chr01	5821894	A<->R	-	GCA<->GCG;	A<->A;	5821735	5821923	ID=PAC:19608820.CDS.16;Parent=PAC:19608820;pacid=19608820;
chr01	5821894	A<->R	-	GCA<->GCG;	A<->A;	5821735	5821923	ID=PAC:19608821.CDS.16;Parent=PAC:19608821;pacid=19608821;
chr01	5821921	T<->Y	-	GTT<->GTC;	V<->V;	5821735	5821923	ID=PAC:19608820.CDS.16;Parent=PAC:19608820;pacid=19608820;
chr01	5821921	T<->Y	-	GTT<->GTC;	V<->V;	5821735	5821923	ID=PAC:19608821.CDS.16;Parent=PAC:19608821;pacid=19608821;
chr01	5832140	G<->A	-	TGT<->TAT;	C<->Y;	5832128	5832171	ID=PAC:19608820.CDS.2;Parent=PAC:19608820;pacid=19608820;
chr01	5832140	G<->A	-	TGT<->TAT;	C<->Y;	5832128	5832171	ID=PAC:19608821.CDS.2;Parent=PAC:19608821;pacid=19608821;
chr01	5837445	G<->R	+	GAC<->AAC;	D<->N;	5837412	5837479	ID=PAC:19597660.CDS.4;Parent=PAC:19597660;pacid=19597660;
chr01	5837598	C<->Y	+	CCA<->TCA;	P<->S;	5837583	5837749	ID=PAC:19597660.CDS.5;Parent=PAC:19597660;pacid=19597660;
chr01	5837638	C<->Y	+	ACT<->ATT;	T<->I;	5837583	5837749	ID=PAC:19597660.CDS.5;Parent=PAC:19597660;pacid=19597660;
chr01	5837656	C<->Y	+	GCT<->GTT;	A<->V;	5837583	5837749	ID=PAC:19597660.CDS.5;Parent=PAC:19597660;pacid=19597660;
chr01	5953343	T<->A	+	TCC<->ACC;	S<->T;	5953160	5954338	ID=PAC:19612433.CDS.1;Parent=PAC:19612433;pacid=19612433;
chr01	5953405	C<->T	+	CTC<->CTT;	L<->L;	5953160	5954338	ID=PAC:19612433.CDS.1;Parent=PAC:19612433;pacid=19612433;
chr01	5953690	C<->T	+	CTC<->CTT;	L<->L;	5953160	5954338	ID=PAC:19612433.CDS.1;Parent=PAC:19612433;pacid=19612433;
chr01	5953768	C<->T	+	GCC<->GCT;	A<->A;	5953160	5954338	ID=PAC:19612433.CDS.1;Parent=PAC:19612433;pacid=19612433;
chr01	5954423	A<->G	-	GAG<->GGG;	E<->G;	5954131	5954595	ID=PAC:19594444.CDS.1;Parent=PAC:19594444;pacid=19594444;
chr01	5954473	G<->A	-	ATG<->ATA;	M<->I;	5954131	5954595	ID=PAC:19594444.CDS.1;Parent=PAC:19594444;pacid=19594444;
chr01	5989220	C<->G	-	TCA<->TGA;	S<->U;	5989211	5989440	ID=PAC:19595279.CDS.13;Parent=PAC:19595279;pacid=19595279;
chr01	5991493	G<->A	-	AGT<->AAT;	S<->N;	5991431	5991623	ID=PAC:19595279.CDS.7;Parent=PAC:19595279;pacid=19595279;
chr01	6024825	C<->T	-	GCT<->GTT;	A<->V;	6024740	6025060	ID=PAC:19611285.CDS.1;Parent=PAC:19611285;pacid=19611285;
chr01	6024937	G<->A	-	GGT<->AGT;	G<->S;	6024740	6025060	ID=PAC:19611285.CDS.1;Parent=PAC:19611285;pacid=19611285;
chr01	6036340	T<->A	+	AAT<->AAA;	N<->K;	6036308	6036373	ID=PAC:19607592.CDS.7;Parent=PAC:19607592;pacid=19607592;
chr01	6082794	T<->C	-	TAT<->TAC;	Y<->Y;	6082756	6082880	ID=PAC:19593278.CDS.3;Parent=PAC:19593278;pacid=19593278;
chr01	6085946	G<->T	-	GTG<->GTT;	V<->V;	6085907	6086236	ID=PAC:19606975.CDS.1;Parent=PAC:19606975;pacid=19606975;
chr01	6085952	C<->T	-	TTC<->TTT;	F<->F;	6085907	6086236	ID=PAC:19606975.CDS.1;Parent=PAC:19606975;pacid=19606975;
chr01	6085994	G<->A	-	TGG<->TGA;	W<->U;	6085907	6086236	ID=PAC:19606975.CDS.1;Parent=PAC:19606975;pacid=19606975;
chr01	6086003	T<->C	-	TGT<->TGC;	C<->C;	6085907	6086236	ID=PAC:19606975.CDS.1;Parent=PAC:19606975;pacid=19606975;
chr01	6195064	A<->G	+	ACG<->GCG;	T<->A;	6195010	6195709	ID=PAC:19607532.CDS.1;Parent=PAC:19607532;pacid=19607532;
chr01	6195064	A<->G	+	ACG<->GCG;	T<->A;	6195010	6195709	ID=PAC:19607533.CDS.1;Parent=PAC:19607533;pacid=19607533;
chr01	6195213	T<->A	+	CTT<->CTA;	L<->L;	6195010	6195709	ID=PAC:19607532.CDS.1;Parent=PAC:19607532;pacid=19607532;
chr01	6195213	T<->A	+	CTT<->CTA;	L<->L;	6195010	6195709	ID=PAC:19607533.CDS.1;Parent=PAC:19607533;pacid=19607533;
chr01	6195423	G<->C	+	AAG<->AAC;	K<->N;	6195010	6195709	ID=PAC:19607532.CDS.1;Parent=PAC:19607532;pacid=19607532;
chr01	6195423	G<->C	+	AAG<->AAC;	K<->N;	6195010	6195709	ID=PAC:19607533.CDS.1;Parent=PAC:19607533;pacid=19607533;
chr01	6195492	C<->A	+	GCC<->GCA;	A<->A;	6195010	6195709	ID=PAC:19607532.CDS.1;Parent=PAC:19607532;pacid=19607532;
chr01	6195492	C<->A	+	GCC<->GCA;	A<->A;	6195010	6195709	ID=PAC:19607533.CDS.1;Parent=PAC:19607533;pacid=19607533;
chr01	6196219	T<->C	+	ATG<->ACG;	M<->T;	6196152	6196295	ID=PAC:19607532.CDS.2;Parent=PAC:19607532;pacid=19607532;
chr01	6196219	T<->C	+	ATG<->ACG;	M<->T;	6196152	6196295	ID=PAC:19607533.CDS.2;Parent=PAC:19607533;pacid=19607533;
chr01	6196463	C<->T	+	GCG<->GTG;	A<->V;	6196381	6196533	ID=PAC:19607532.CDS.3;Parent=PAC:19607532;pacid=19607532;
chr01	6196463	C<->T	+	GCG<->GTG;	A<->V;	6196381	6196533	ID=PAC:19607533.CDS.3;Parent=PAC:19607533;pacid=19607533;
chr01	6196499	T<->C	+	GTC<->GCC;	V<->A;	6196381	6196533	ID=PAC:19607532.CDS.3;Parent=PAC:19607532;pacid=19607532;
chr01	6196499	T<->C	+	GTC<->GCC;	V<->A;	6196381	6196533	ID=PAC:19607533.CDS.3;Parent=PAC:19607533;pacid=19607533;
chr01	6197774	T<->C	+	TTG<->TCG;	L<->S;	6197710	6198003	ID=PAC:19607534.CDS.1;Parent=PAC:19607534;pacid=19607534;
chr01	6197919	T<->C	+	GTT<->GTC;	V<->V;	6197779	6198003	ID=PAC:19607532.CDS.6;Parent=PAC:19607532;pacid=19607532;
chr01	6197919	T<->C	+	GTT<->GTC;	V<->V;	6197779	6198003	ID=PAC:19607533.CDS.6;Parent=PAC:19607533;pacid=19607533;
chr01	6197919	T<->C	+	GTT<->GTC;	V<->V;	6197710	6198003	ID=PAC:19607534.CDS.1;Parent=PAC:19607534;pacid=19607534;
chr01	6198518	C<->T	+	CTG<->TTG;	L<->L;	6198434	6198562	ID=PAC:19607532.CDS.7;Parent=PAC:19607532;pacid=19607532;
chr01	6198518	C<->T	+	CTG<->TTG;	L<->L;	6198434	6198562	ID=PAC:19607534.CDS.2;Parent=PAC:19607534;pacid=19607534;
chr01	6200802	C<->A	-	ACC<->ACA;	T<->T;	6200750	6200993	ID=PAC:19594748.CDS.1;Parent=PAC:19594748;pacid=19594748;
chr01	6200802	C<->A	-	ACC<->ACA;	T<->T;	6200750	6200993	ID=PAC:19594749.CDS.1;Parent=PAC:19594749;pacid=19594749;
chr01	6216735	C<->T	+	AAC<->AAT;	N<->N;	6216553	6216942	ID=PAC:19599695.CDS.1;Parent=PAC:19599695;pacid=19599695;
chr01	6216742	G<->A	+	GAC<->AAC;	D<->N;	6216553	6216942	ID=PAC:19599695.CDS.1;Parent=PAC:19599695;pacid=19599695;
chr01	6217709	A<->G	-	GAA<->GAG;	E<->E;	6217661	6218227	ID=PAC:19602638.CDS.1;Parent=PAC:19602638;pacid=19602638;
chr01	6220407	T<->C	-	TTT<->TTC;	F<->F;	6220293	6220484	ID=PAC:19598832.CDS.10;Parent=PAC:19598832;pacid=19598832;
chr01	6220636	T<->G	-	TTG<->TGG;	L<->W;	6220629	6220853	ID=PAC:19598832.CDS.9;Parent=PAC:19598832;pacid=19598832;
chr01	6220779	A<->G	-	TCA<->TCG;	S<->S;	6220629	6220853	ID=PAC:19598832.CDS.9;Parent=PAC:19598832;pacid=19598832;
chr01	6222044	C<->T	-	GTC<->GTT;	V<->V;	6221981	6222070	ID=PAC:19598832.CDS.7;Parent=PAC:19598832;pacid=19598832;
chr01	6223039	T<->C	-	AAT<->AAC;	N<->N;	6222974	6223602	ID=PAC:19598832.CDS.3;Parent=PAC:19598832;pacid=19598832;
chr01	6223147	C<->T	-	GAC<->GAT;	D<->D;	6222974	6223602	ID=PAC:19598832.CDS.3;Parent=PAC:19598832;pacid=19598832;
chr01	6223222	A<->G	-	GGA<->GGG;	G<->G;	6222974	6223602	ID=PAC:19598832.CDS.3;Parent=PAC:19598832;pacid=19598832;
chr01	6223306	A<->G	-	CAA<->CAG;	Q<->Q;	6222974	6223602	ID=PAC:19598832.CDS.3;Parent=PAC:19598832;pacid=19598832;
chr01	6223393	A<->G	-	AAA<->AAG;	K<->K;	6222974	6223602	ID=PAC:19598832.CDS.3;Parent=PAC:19598832;pacid=19598832;
chr01	6223401	T<->C	-	TTG<->CTG;	L<->L;	6222974	6223602	ID=PAC:19598832.CDS.3;Parent=PAC:19598832;pacid=19598832;
chr01	6223438	G<->C	-	CCG<->CCC;	P<->P;	6222974	6223602	ID=PAC:19598832.CDS.3;Parent=PAC:19598832;pacid=19598832;
chr01	6223501	G<->A	-	GGG<->GGA;	G<->G;	6222974	6223602	ID=PAC:19598832.CDS.3;Parent=PAC:19598832;pacid=19598832;
chr01	6223542	G<->T	-	GCC<->TCC;	A<->S;	6222974	6223602	ID=PAC:19598832.CDS.3;Parent=PAC:19598832;pacid=19598832;
chr01	6223560	C<->G	-	CCT<->GCT;	P<->A;	6222974	6223602	ID=PAC:19598832.CDS.3;Parent=PAC:19598832;pacid=19598832;
chr01	6234560	G<->C	-	GTG<->GTC;	V<->V;	6234224	6234742	ID=PAC:19601922.CDS.12;Parent=PAC:19601922;pacid=19601922;
chr01	6234669	T<->C	-	GTT<->GCT;	V<->A;	6234224	6234742	ID=PAC:19601922.CDS.12;Parent=PAC:19601922;pacid=19601922;
chr01	6234674	G<->C	-	GGG<->GGC;	G<->G;	6234224	6234742	ID=PAC:19601922.CDS.12;Parent=PAC:19601922;pacid=19601922;
chr01	6234957	C<->T	-	GGC<->GGT;	G<->G;	6234885	6235094	ID=PAC:19601922.CDS.11;Parent=PAC:19601922;pacid=19601922;
chr01	6235295	T<->C	-	TTG<->TCG;	L<->S;	6235283	6235323	ID=PAC:19601922.CDS.10;Parent=PAC:19601922;pacid=19601922;
chr01	6236000	C<->A	-	TCT<->TAT;	S<->Y;	6235976	6236112	ID=PAC:19601923.CDS.6;Parent=PAC:19601923;pacid=19601923;
chr01	6236377	C<->T	-	CTG<->TTG;	L<->L;	6236363	6236479	ID=PAC:19601922.CDS.4;Parent=PAC:19601922;pacid=19601922;
chr01	6236377	C<->T	-	CTG<->TTG;	L<->L;	6236363	6236479	ID=PAC:19601923.CDS.4;Parent=PAC:19601923;pacid=19601923;
chr01	6236689	G<->C	-	GGC<->GCC;	G<->A;	6236632	6236894	ID=PAC:19601922.CDS.3;Parent=PAC:19601922;pacid=19601922;
chr01	6236689	G<->C	-	GGC<->GCC;	G<->A;	6236632	6236894	ID=PAC:19601923.CDS.3;Parent=PAC:19601923;pacid=19601923;
chr01	6236762	C<->A	-	CCG<->ACG;	P<->T;	6236632	6236894	ID=PAC:19601922.CDS.3;Parent=PAC:19601922;pacid=19601922;
chr01	6236762	C<->A	-	CCG<->ACG;	P<->T;	6236632	6236894	ID=PAC:19601923.CDS.3;Parent=PAC:19601923;pacid=19601923;
chr01	6237226	T<->C	-	CAT<->CAC;	H<->H;	6237205	6237327	ID=PAC:19601922.CDS.1;Parent=PAC:19601922;pacid=19601922;
chr01	6237226	T<->C	-	CAT<->CAC;	H<->H;	6237205	6237327	ID=PAC:19601923.CDS.1;Parent=PAC:19601923;pacid=19601923;
chr01	6251395	C<->Y	-	GCG<->GTG;	A<->V;	6251375	6251525	ID=PAC:19603804.CDS.4;Parent=PAC:19603804;pacid=19603804;
chr01	6251413	G<->R	-	AGC<->AAC;	S<->N;	6251375	6251525	ID=PAC:19603804.CDS.4;Parent=PAC:19603804;pacid=19603804;
chr01	6423254	T<->C	-	GAT<->GAC;	D<->D;	6423018	6423493	ID=PAC:19602510.CDS.3;Parent=PAC:19602510;pacid=19602510;
chr01	6423832	C<->G	-	CGC<->CGG;	R<->R;	6423673	6424044	ID=PAC:19602510.CDS.2;Parent=PAC:19602510;pacid=19602510;
chr01	6430551	T<->C	-	CTT<->CTC;	L<->L;	6430473	6430754	ID=PAC:19607900.CDS.12;Parent=PAC:19607900;pacid=19607900;
chr01	6430632	C<->A	-	GGC<->GGA;	G<->G;	6430473	6430754	ID=PAC:19607900.CDS.12;Parent=PAC:19607900;pacid=19607900;
chr01	6430680	G<->A	-	CTG<->CTA;	L<->L;	6430473	6430754	ID=PAC:19607900.CDS.12;Parent=PAC:19607900;pacid=19607900;
chr01	6431197	C<->T	-	GCC<->GCT;	A<->A;	6431110	6431283	ID=PAC:19607900.CDS.10;Parent=PAC:19607900;pacid=19607900;
chr01	6431388	A<->G	-	GAA<->GGA;	E<->G;	6431370	6431530	ID=PAC:19607900.CDS.9;Parent=PAC:19607900;pacid=19607900;
chr01	6431466	A<->G	-	TAA<->TGA;	U<->U;	6431370	6431530	ID=PAC:19607900.CDS.9;Parent=PAC:19607900;pacid=19607900;
chr01	6431690	T<->C	-	TTG<->CTG;	L<->L;	6431630	6431711	ID=PAC:19607900.CDS.8;Parent=PAC:19607900;pacid=19607900;
chr01	6431989	T<->C	-	TTC<->TCC;	F<->S;	6431908	6432146	ID=PAC:19607900.CDS.6;Parent=PAC:19607900;pacid=19607900;
chr01	6432016	T<->C	-	ATG<->ACG;	M<->T;	6431908	6432146	ID=PAC:19607900.CDS.6;Parent=PAC:19607900;pacid=19607900;
chr01	6432127	A<->C	-	TAA<->TCA;	U<->S;	6431908	6432146	ID=PAC:19607900.CDS.6;Parent=PAC:19607900;pacid=19607900;
chr01	6433183	A<->G	+	ATA<->ATG;	I<->M;	6433148	6433513	ID=PAC:19601757.CDS.1;Parent=PAC:19601757;pacid=19601757;
chr01	6433183	T<->C	-	GGT<->GGC;	G<->G;	6433036	6434160	ID=PAC:19607900.CDS.3;Parent=PAC:19607900;pacid=19607900;
chr01	6433273	C<->G	-	GCC<->GCG;	A<->A;	6433036	6434160	ID=PAC:19607900.CDS.3;Parent=PAC:19607900;pacid=19607900;
chr01	6433273	G<->C	+	GCG<->GCC;	A<->A;	6433148	6433513	ID=PAC:19601757.CDS.1;Parent=PAC:19601757;pacid=19601757;
chr01	6433360	C<->G	+	CCC<->CCG;	P<->P;	6433148	6433513	ID=PAC:19601757.CDS.1;Parent=PAC:19601757;pacid=19601757;
chr01	6433360	G<->C	-	GCG<->GCC;	A<->A;	6433036	6434160	ID=PAC:19607900.CDS.3;Parent=PAC:19607900;pacid=19607900;
chr01	6433450	A<->C	-	ACA<->ACC;	T<->T;	6433036	6434160	ID=PAC:19607900.CDS.3;Parent=PAC:19607900;pacid=19607900;
chr01	6433450	T<->G	+	ACT<->ACG;	T<->T;	6433148	6433513	ID=PAC:19601757.CDS.1;Parent=PAC:19601757;pacid=19601757;
chr01	6433519	C<->G	-	CGC<->CGG;	R<->R;	6433036	6434160	ID=PAC:19607900.CDS.3;Parent=PAC:19607900;pacid=19607900;
chr01	6433564	G<->C	-	ATG<->ATC;	M<->I;	6433036	6434160	ID=PAC:19607900.CDS.3;Parent=PAC:19607900;pacid=19607900;
chr01	6433579	A<->T	-	ATA<->ATT;	I<->I;	6433036	6434160	ID=PAC:19607900.CDS.3;Parent=PAC:19607900;pacid=19607900;
chr01	6433914	G<->A	-	GAC<->AAC;	D<->N;	6433036	6434160	ID=PAC:19607900.CDS.3;Parent=PAC:19607900;pacid=19607900;
chr01	6512746	T<->Y	+	GTC<->GCC;	V<->A;	6512556	6512877	ID=PAC:19610461.CDS.1;Parent=PAC:19610461;pacid=19610461;
chr01	6512767	C<->M	+	GCT<->GAT;	A<->D;	6512556	6512877	ID=PAC:19610461.CDS.1;Parent=PAC:19610461;pacid=19610461;
chr01	6512789	G<->R	+	CTG<->CTA;	L<->L;	6512556	6512877	ID=PAC:19610461.CDS.1;Parent=PAC:19610461;pacid=19610461;
chr01	6512801	G<->K	+	AAG<->AAT;	K<->N;	6512556	6512877	ID=PAC:19610461.CDS.1;Parent=PAC:19610461;pacid=19610461;
chr01	6512808	C<->Y	+	CAG<->TAG;	Q<->U;	6512556	6512877	ID=PAC:19610461.CDS.1;Parent=PAC:19610461;pacid=19610461;
chr01	6512828	G<->R	+	CAG<->CAA;	Q<->Q;	6512556	6512877	ID=PAC:19610461.CDS.1;Parent=PAC:19610461;pacid=19610461;
chr01	6532129	G<->A	-	ACG<->ACA;	T<->T;	6531955	6532245	ID=PAC:19599545.CDS.6;Parent=PAC:19599545;pacid=19599545;
chr01	6532129	G<->A	-	ACG<->ACA;	T<->T;	6531955	6532245	ID=PAC:19599546.CDS.5;Parent=PAC:19599546;pacid=19599546;
chr01	6532129	G<->A	-	ACG<->ACA;	T<->T;	6531955	6532245	ID=PAC:19599547.CDS.2;Parent=PAC:19599547;pacid=19599547;
chr01	6532129	G<->A	-	ACG<->ACA;	T<->T;	6531955	6532245	ID=PAC:19599548.CDS.1;Parent=PAC:19599548;pacid=19599548;
chr01	6534680	T<->G	-	TAG<->GAG;	U<->E;	6534512	6534728	ID=PAC:19599545.CDS.4;Parent=PAC:19599545;pacid=19599545;
chr01	6534680	T<->G	-	TAG<->GAG;	U<->E;	6534512	6534728	ID=PAC:19599546.CDS.3;Parent=PAC:19599546;pacid=19599546;
chr01	6536524	C<->T	-	CCC<->CCT;	P<->P;	6536472	6536622	ID=PAC:19599545.CDS.1;Parent=PAC:19599545;pacid=19599545;
chr01	6550419	T<->C	-	GAT<->GAC;	D<->D;	6550200	6550526	ID=PAC:19594078.CDS.1;Parent=PAC:19594078;pacid=19594078;
chr01	6550485	C<->T	-	TCC<->TCT;	S<->S;	6550200	6550526	ID=PAC:19594078.CDS.1;Parent=PAC:19594078;pacid=19594078;
chr01	6556963	C<->T	+	TCC<->TCT;	S<->S;	6556850	6557123	ID=PAC:19605372.CDS.1;Parent=PAC:19605372;pacid=19605372;
chr01	6557094	T<->C	+	CTA<->CCA;	L<->P;	6556850	6557123	ID=PAC:19605372.CDS.1;Parent=PAC:19605372;pacid=19605372;
chr01	6558297	A<->C	+	CAC<->CCC;	H<->P;	6558206	6558366	ID=PAC:19605372.CDS.2;Parent=PAC:19605372;pacid=19605372;
chr01	6558345	A<->C	+	AAG<->ACG;	K<->T;	6558206	6558366	ID=PAC:19605372.CDS.2;Parent=PAC:19605372;pacid=19605372;
chr01	6558353	T<->C	+	TCC<->CCC;	S<->P;	6558206	6558366	ID=PAC:19605372.CDS.2;Parent=PAC:19605372;pacid=19605372;
chr01	6560001	T<->C	+	TGT<->TGC;	C<->C;	6559963	6560078	ID=PAC:19605372.CDS.3;Parent=PAC:19605372;pacid=19605372;
chr01	6560784	C<->Y	+	CGA<->TGA;	R<->U;	6560772	6560885	ID=PAC:19605372.CDS.5;Parent=PAC:19605372;pacid=19605372;
chr01	6562096	T<->C	+	TGT<->CGT;	C<->R;	6562042	6562374	ID=PAC:19605372.CDS.8;Parent=PAC:19605372;pacid=19605372;
chr01	6562143	C<->Y	+	CAC<->CAT;	H<->H;	6562042	6562374	ID=PAC:19605372.CDS.8;Parent=PAC:19605372;pacid=19605372;
chr01	6562344	A<->C	+	TGA<->TGC;	U<->C;	6562042	6562374	ID=PAC:19605372.CDS.8;Parent=PAC:19605372;pacid=19605372;
chr01	6562372	C<->Y	+	CAG<->TAG;	Q<->U;	6562042	6562374	ID=PAC:19605372.CDS.8;Parent=PAC:19605372;pacid=19605372;
chr01	6563271	T<->G	+	TAC<->GAC;	Y<->D;	6563268	6563292	ID=PAC:19605372.CDS.9;Parent=PAC:19605372;pacid=19605372;
chr01	6563504	C<->T	+	CGC<->TGC;	R<->C;	6563468	6563572	ID=PAC:19605372.CDS.10;Parent=PAC:19605372;pacid=19605372;
chr01	6563940	C<->T	+	GCG<->GTG;	A<->V;	6563894	6563981	ID=PAC:19605372.CDS.12;Parent=PAC:19605372;pacid=19605372;
chr01	6564810	C<->Y	+	CAA<->TAA;	Q<->U;	6564630	6564846	ID=PAC:19605372.CDS.13;Parent=PAC:19605372;pacid=19605372;
chr01	6564835	T<->K	+	CTT<->CGT;	L<->R;	6564630	6564846	ID=PAC:19605372.CDS.13;Parent=PAC:19605372;pacid=19605372;
chr01	6567664	G<->R	+	CGT<->CAT;	R<->H;	6567606	6567827	ID=PAC:19605372.CDS.19;Parent=PAC:19605372;pacid=19605372;
chr01	6567715	G<->R	+	CGT<->CAT;	R<->H;	6567606	6567827	ID=PAC:19605372.CDS.19;Parent=PAC:19605372;pacid=19605372;
chr01	6574040	G<->K	-	ATG<->ATT;	M<->I;	6573990	6574075	ID=PAC:19598556.CDS.11;Parent=PAC:19598556;pacid=19598556;
chr01	6574053	G<->R	-	CGG<->CAG;	R<->Q;	6573990	6574075	ID=PAC:19598556.CDS.11;Parent=PAC:19598556;pacid=19598556;
chr01	6576242	G<->A	-	CGA<->CAA;	R<->Q;	6576179	6576504	ID=PAC:19598556.CDS.8;Parent=PAC:19598556;pacid=19598556;
chr01	6576280	C<->T	-	TTC<->TTT;	F<->F;	6576179	6576504	ID=PAC:19598556.CDS.8;Parent=PAC:19598556;pacid=19598556;
chr01	6576431	T<->Y	-	TTC<->TCC;	F<->S;	6576179	6576504	ID=PAC:19598556.CDS.8;Parent=PAC:19598556;pacid=19598556;
chr01	6614617	A<->G	+	GAG<->GGG;	E<->G;	6614439	6614657	ID=PAC:19596401.CDS.1;Parent=PAC:19596401;pacid=19596401;
chr01	6614642	A<->G	+	CTA<->CTG;	L<->L;	6614439	6614657	ID=PAC:19596401.CDS.1;Parent=PAC:19596401;pacid=19596401;
chr01	6614855	G<->R	+	GCA<->ACA;	A<->T;	6614717	6614930	ID=PAC:19596401.CDS.2;Parent=PAC:19596401;pacid=19596401;
chr01	6614877	T<->Y	+	CTA<->CCA;	L<->P;	6614717	6614930	ID=PAC:19596401.CDS.2;Parent=PAC:19596401;pacid=19596401;
chr01	6615262	A<->R	+	AGA<->GGA;	R<->G;	6615259	6615301	ID=PAC:19596402.CDS.1;Parent=PAC:19596402;pacid=19596402;
chr01	6615475	C<->S	+	CTG<->GTG;	L<->V;	6615427	6615696	ID=PAC:19596402.CDS.2;Parent=PAC:19596402;pacid=19596402;
chr01	6615484	A<->M	+	AAT<->CAT;	N<->H;	6615427	6615696	ID=PAC:19596402.CDS.2;Parent=PAC:19596402;pacid=19596402;
chr01	6615490	T<->K	+	TTA<->GTA;	L<->V;	6615427	6615696	ID=PAC:19596402.CDS.2;Parent=PAC:19596402;pacid=19596402;
chr01	6615495	C<->Y	+	GTC<->GTT;	V<->V;	6615427	6615696	ID=PAC:19596402.CDS.2;Parent=PAC:19596402;pacid=19596402;
chr01	6615518	G<->R	+	TGT<->TAT;	C<->Y;	6615427	6615696	ID=PAC:19596402.CDS.2;Parent=PAC:19596402;pacid=19596402;
chr01	6615578	C<->Y	+	CCA<->CTA;	P<->L;	6615427	6615696	ID=PAC:19596402.CDS.2;Parent=PAC:19596402;pacid=19596402;
chr01	6615578	C<->Y	+	CCA<->CTA;	P<->L;	6615541	6615696	ID=PAC:19596401.CDS.3;Parent=PAC:19596401;pacid=19596401;
chr01	6615633	T<->W	+	AAT<->AAA;	N<->K;	6615427	6615696	ID=PAC:19596402.CDS.2;Parent=PAC:19596402;pacid=19596402;
chr01	6615633	T<->W	+	AAT<->AAA;	N<->K;	6615541	6615696	ID=PAC:19596401.CDS.3;Parent=PAC:19596401;pacid=19596401;
chr01	6615695	T<->Y	+	ATG<->ACG;	M<->T;	6615541	6615696	ID=PAC:19596401.CDS.3;Parent=PAC:19596401;pacid=19596401;
chr01	6615695	T<->Y	+	ATG<->ACG;	M<->T;	6615427	6615696	ID=PAC:19596402.CDS.2;Parent=PAC:19596402;pacid=19596402;
chr01	6619789	T<->Y	+	TCG<->CCG;	S<->P;	6619786	6619832	ID=PAC:19606105.CDS.1;Parent=PAC:19606105;pacid=19606105;
chr01	6619789	T<->Y	+	TCG<->CCG;	S<->P;	6619786	6619832	ID=PAC:19606106.CDS.1;Parent=PAC:19606106;pacid=19606106;
chr01	6784318	T<->C	+	GTG<->GCG;	V<->A;	6782838	6784574	ID=PAC:19601508.CDS.1;Parent=PAC:19601508;pacid=19601508;
chr01	6784324	G<->C	+	AGC<->ACC;	S<->T;	6782838	6784574	ID=PAC:19601508.CDS.1;Parent=PAC:19601508;pacid=19601508;
chr01	6817932	G<->A	+	CGC<->CAC;	R<->H;	6817814	6818089	ID=PAC:19608414.CDS.1;Parent=PAC:19608414;pacid=19608414;
chr01	6817939	G<->A	+	ACG<->ACA;	T<->T;	6817814	6818089	ID=PAC:19608414.CDS.1;Parent=PAC:19608414;pacid=19608414;
chr01	6817979	T<->C	+	TAT<->CAT;	Y<->H;	6817814	6818089	ID=PAC:19608414.CDS.1;Parent=PAC:19608414;pacid=19608414;
chr01	6818003	G<->A	+	GTG<->ATG;	V<->M;	6817814	6818089	ID=PAC:19608414.CDS.1;Parent=PAC:19608414;pacid=19608414;
chr01	6832507	C<->G	-	ACA<->AGA;	T<->R;	6832425	6832598	ID=PAC:19597706.CDS.6;Parent=PAC:19597706;pacid=19597706;
chr01	6834258	G<->C	-	GGG<->GGC;	G<->G;	6834229	6834281	ID=PAC:19597706.CDS.1;Parent=PAC:19597706;pacid=19597706;
chr01	6834274	A<->G	-	GAC<->GGC;	D<->G;	6834229	6834281	ID=PAC:19597706.CDS.1;Parent=PAC:19597706;pacid=19597706;
chr01	6837522	G<->A	+	GCC<->ACC;	A<->T;	6837234	6837548	ID=PAC:19610818.CDS.1;Parent=PAC:19610818;pacid=19610818;
chr01	6837522	G<->A	+	GCC<->ACC;	A<->T;	6837234	6837665	ID=PAC:19610819.CDS.1;Parent=PAC:19610819;pacid=19610819;
chr01	6837563	C<->A	+	CTC<->CTA;	L<->L;	6837234	6837665	ID=PAC:19610819.CDS.1;Parent=PAC:19610819;pacid=19610819;
chr01	6837651	G<->A	+	GTT<->ATT;	V<->I;	6837234	6837665	ID=PAC:19610819.CDS.1;Parent=PAC:19610819;pacid=19610819;
chr01	6841884	G<->A	+	GGC<->AGC;	G<->S;	6841863	6841891	ID=PAC:19603148.CDS.1;Parent=PAC:19603148;pacid=19603148;
chr01	6849233	A<->C	-	ACA<->ACC;	T<->T;	6849189	6849337	ID=PAC:19602028.CDS.4;Parent=PAC:19602028;pacid=19602028;
chr01	6849247	T<->C	-	TGG<->CGG;	W<->R;	6849189	6849337	ID=PAC:19602028.CDS.4;Parent=PAC:19602028;pacid=19602028;
chr01	6849540	C<->T	-	CAG<->TAG;	Q<->U;	6849442	6849660	ID=PAC:19602028.CDS.3;Parent=PAC:19602028;pacid=19602028;
chr01	6850170	G<->A	-	AGG<->AGA;	R<->R;	6850169	6851396	ID=PAC:19602028.CDS.2;Parent=PAC:19602028;pacid=19602028;
chr01	6850269	G<->A	-	CAG<->CAA;	Q<->Q;	6850169	6851396	ID=PAC:19602028.CDS.2;Parent=PAC:19602028;pacid=19602028;
chr01	6850291	A<->G	-	AAA<->AGA;	K<->R;	6850169	6851396	ID=PAC:19602028.CDS.2;Parent=PAC:19602028;pacid=19602028;
chr01	6850324	C<->T	-	GCT<->GTT;	A<->V;	6850169	6851396	ID=PAC:19602028.CDS.2;Parent=PAC:19602028;pacid=19602028;
chr01	6850358	T<->C	-	TCC<->CCC;	S<->P;	6850169	6851396	ID=PAC:19602028.CDS.2;Parent=PAC:19602028;pacid=19602028;
chr01	6850485	A<->G	-	ACA<->ACG;	T<->T;	6850169	6851396	ID=PAC:19602028.CDS.2;Parent=PAC:19602028;pacid=19602028;
chr01	6850502	T<->G	-	TTA<->GTA;	L<->V;	6850169	6851396	ID=PAC:19602028.CDS.2;Parent=PAC:19602028;pacid=19602028;
chr01	6851256	C<->T	-	GCC<->GCT;	A<->A;	6850169	6851396	ID=PAC:19602028.CDS.2;Parent=PAC:19602028;pacid=19602028;
chr01	6923043	T<->C	-	TTC<->TCC;	F<->S;	6922814	6924025	ID=PAC:19611389.CDS.3;Parent=PAC:19611389;pacid=19611389;
chr01	6923294	C<->G	-	GCC<->GCG;	A<->A;	6922814	6924025	ID=PAC:19611389.CDS.3;Parent=PAC:19611389;pacid=19611389;
chr01	6923405	A<->G	-	ATA<->ATG;	I<->M;	6922814	6924025	ID=PAC:19611389.CDS.3;Parent=PAC:19611389;pacid=19611389;
chr01	6923520	C<->G	-	ACC<->AGC;	T<->S;	6922814	6924025	ID=PAC:19611389.CDS.3;Parent=PAC:19611389;pacid=19611389;
chr01	6923648	G<->C	-	GAG<->GAC;	E<->D;	6922814	6924025	ID=PAC:19611389.CDS.3;Parent=PAC:19611389;pacid=19611389;
chr01	6923719	T<->C	-	TCA<->CCA;	S<->P;	6922814	6924025	ID=PAC:19611389.CDS.3;Parent=PAC:19611389;pacid=19611389;
chr01	6923837	T<->C	-	AGT<->AGC;	S<->S;	6922814	6924025	ID=PAC:19611389.CDS.3;Parent=PAC:19611389;pacid=19611389;
chr01	6923951	C<->T	-	ATC<->ATT;	I<->I;	6922814	6924025	ID=PAC:19611389.CDS.3;Parent=PAC:19611389;pacid=19611389;
chr01	6923963	C<->G	-	GTC<->GTG;	V<->V;	6922814	6924025	ID=PAC:19611389.CDS.3;Parent=PAC:19611389;pacid=19611389;
chr01	6923977	A<->G	-	AGC<->GGC;	S<->G;	6922814	6924025	ID=PAC:19611389.CDS.3;Parent=PAC:19611389;pacid=19611389;
chr01	6924545	T<->G	-	CTT<->CGT;	L<->R;	6924500	6924579	ID=PAC:19611389.CDS.2;Parent=PAC:19611389;pacid=19611389;
chr01	6931495	G<->A	-	GGT<->GAT;	G<->D;	6931402	6931526	ID=PAC:19600867.CDS.3;Parent=PAC:19600867;pacid=19600867;
chr01	6931495	G<->A	-	GGT<->GAT;	G<->D;	6931436	6931526	ID=PAC:19600865.CDS.3;Parent=PAC:19600865;pacid=19600865;
chr01	6931633	G<->K	-	GGA<->TGA;	G<->U;	6931621	6931708	ID=PAC:19600865.CDS.2;Parent=PAC:19600865;pacid=19600865;
chr01	6931633	G<->K	-	GGA<->TGA;	G<->U;	6931621	6931708	ID=PAC:19600867.CDS.2;Parent=PAC:19600867;pacid=19600867;
chr01	6931803	A<->G	-	ATC<->GTC;	I<->V;	6931789	6931833	ID=PAC:19600865.CDS.1;Parent=PAC:19600865;pacid=19600865;
chr01	6931803	A<->G	-	ATC<->GTC;	I<->V;	6931789	6931833	ID=PAC:19600867.CDS.1;Parent=PAC:19600867;pacid=19600867;
chr01	6931815	G<->A	-	GGG<->AGG;	G<->R;	6931789	6931833	ID=PAC:19600865.CDS.1;Parent=PAC:19600865;pacid=19600865;
chr01	6931815	G<->A	-	GGG<->AGG;	G<->R;	6931789	6931833	ID=PAC:19600867.CDS.1;Parent=PAC:19600867;pacid=19600867;
chr01	7045562	A<->G	+	ACA<->GCA;	T<->A;	7045229	7046071	ID=PAC:19610540.CDS.8;Parent=PAC:19610540;pacid=19610540;
chr01	7046033	A<->G	+	ACA<->GCA;	T<->A;	7045229	7046071	ID=PAC:19610540.CDS.8;Parent=PAC:19610540;pacid=19610540;
chr01	7076780	T<->C	+	TTT<->TTC;	F<->F;	7076760	7076832	ID=PAC:19596582.CDS.1;Parent=PAC:19596582;pacid=19596582;
chr01	7076780	T<->C	+	TTT<->TTC;	F<->F;	7076760	7076832	ID=PAC:19596585.CDS.1;Parent=PAC:19596585;pacid=19596585;
chr01	7076936	C<->Y	+	CGC<->TGC;	R<->C;	7076912	7077072	ID=PAC:19596582.CDS.2;Parent=PAC:19596582;pacid=19596582;
chr01	7076936	C<->Y	+	CGC<->TGC;	R<->C;	7076912	7077072	ID=PAC:19596585.CDS.2;Parent=PAC:19596585;pacid=19596585;
chr01	7076980	G<->R	+	AGG<->AGA;	R<->R;	7076912	7077072	ID=PAC:19596582.CDS.2;Parent=PAC:19596582;pacid=19596582;
chr01	7076980	G<->R	+	AGG<->AGA;	R<->R;	7076912	7077072	ID=PAC:19596585.CDS.2;Parent=PAC:19596585;pacid=19596585;
chr01	7077209	G<->R	+	GGC<->GAC;	G<->D;	7077178	7077367	ID=PAC:19596582.CDS.3;Parent=PAC:19596582;pacid=19596582;
chr01	7077209	G<->R	+	GGC<->GAC;	G<->D;	7077178	7077384	ID=PAC:19596585.CDS.3;Parent=PAC:19596585;pacid=19596585;
chr01	7079555	C<->G	+	TCC<->TCG;	S<->S;	7079481	7079792	ID=PAC:19596582.CDS.5;Parent=PAC:19596582;pacid=19596582;
chr01	7079555	C<->G	+	TCC<->TCG;	S<->S;	7079481	7079792	ID=PAC:19596583.CDS.2;Parent=PAC:19596583;pacid=19596583;
chr01	7079555	C<->G	+	TCC<->TCG;	S<->S;	7079481	7079792	ID=PAC:19596584.CDS.2;Parent=PAC:19596584;pacid=19596584;
chr01	7079609	C<->T	+	CCC<->CCT;	P<->P;	7079481	7079792	ID=PAC:19596582.CDS.5;Parent=PAC:19596582;pacid=19596582;
chr01	7079609	C<->T	+	CCC<->CCT;	P<->P;	7079481	7079792	ID=PAC:19596583.CDS.2;Parent=PAC:19596583;pacid=19596583;
chr01	7079609	C<->T	+	CCC<->CCT;	P<->P;	7079481	7079792	ID=PAC:19596584.CDS.2;Parent=PAC:19596584;pacid=19596584;
chr01	7079762	C<->T	+	GGC<->GGT;	G<->G;	7079481	7079792	ID=PAC:19596582.CDS.5;Parent=PAC:19596582;pacid=19596582;
chr01	7079762	C<->T	+	GGC<->GGT;	G<->G;	7079481	7079792	ID=PAC:19596583.CDS.2;Parent=PAC:19596583;pacid=19596583;
chr01	7079762	C<->T	+	GGC<->GGT;	G<->G;	7079481	7079792	ID=PAC:19596584.CDS.2;Parent=PAC:19596584;pacid=19596584;
chr01	7086497	A<->G	-	CAA<->CAG;	Q<->Q;	7086251	7086511	ID=PAC:19609272.CDS.1;Parent=PAC:19609272;pacid=19609272;
chr01	7086497	T<->C	+	CTT<->CCT;	L<->P;	7086103	7086503	ID=PAC:19609750.CDS.4;Parent=PAC:19609750;pacid=19609750;
chr01	7086497	T<->C	+	CTT<->CCT;	L<->P;	7086103	7086503	ID=PAC:19609751.CDS.2;Parent=PAC:19609751;pacid=19609751;
chr01	7116358	G<->A	+	CTG<->CTA;	L<->L;	7115513	7116457	ID=PAC:19593572.CDS.3;Parent=PAC:19593572;pacid=19593572;
chr01	7161254	G<->C	-	CCG<->CCC;	P<->P;	7161209	7162453	ID=PAC:19611688.CDS.2;Parent=PAC:19611688;pacid=19611688;
chr01	7161254	G<->C	-	CCG<->CCC;	P<->P;	7161209	7162453	ID=PAC:19611689.CDS.2;Parent=PAC:19611689;pacid=19611689;
chr01	7161920	G<->C	-	CTG<->CTC;	L<->L;	7161209	7162453	ID=PAC:19611688.CDS.2;Parent=PAC:19611688;pacid=19611688;
chr01	7161920	G<->C	-	CTG<->CTC;	L<->L;	7161209	7162453	ID=PAC:19611689.CDS.2;Parent=PAC:19611689;pacid=19611689;
chr01	7162058	C<->A	-	GGC<->GGA;	G<->G;	7161209	7162453	ID=PAC:19611688.CDS.2;Parent=PAC:19611688;pacid=19611688;
chr01	7162058	C<->A	-	GGC<->GGA;	G<->G;	7161209	7162453	ID=PAC:19611689.CDS.2;Parent=PAC:19611689;pacid=19611689;
chr01	7162367	C<->A	-	GTC<->GTA;	V<->V;	7161209	7162453	ID=PAC:19611688.CDS.2;Parent=PAC:19611688;pacid=19611688;
chr01	7162367	C<->A	-	GTC<->GTA;	V<->V;	7161209	7162453	ID=PAC:19611689.CDS.2;Parent=PAC:19611689;pacid=19611689;
chr01	7166563	A<->G	-	TTA<->TTG;	L<->L;	7166552	7166643	ID=PAC:19612336.CDS.3;Parent=PAC:19612336;pacid=19612336;
chr01	7193213	C<->T	+	TCT<->TTT;	S<->F;	7193074	7193250	ID=PAC:19603741.CDS.1;Parent=PAC:19603741;pacid=19603741;
chr01	7193213	G<->A	-	AGA<->AAA;	R<->K;	7193135	7193283	ID=PAC:19597160.CDS.8;Parent=PAC:19597160;pacid=19597160;
chr01	7193213	G<->A	-	AGA<->AAA;	R<->K;	7193135	7193283	ID=PAC:19597161.CDS.8;Parent=PAC:19597161;pacid=19597161;
chr01	7194212	A<->C	-	ATT<->CTT;	I<->L;	7194180	7194293	ID=PAC:19597160.CDS.4;Parent=PAC:19597160;pacid=19597160;
chr01	7194212	A<->C	-	ATT<->CTT;	I<->L;	7194180	7194293	ID=PAC:19597161.CDS.4;Parent=PAC:19597161;pacid=19597161;
chr01	7195339	C<->T	-	CCA<->TCA;	P<->S;	7194680	7195411	ID=PAC:19597160.CDS.2;Parent=PAC:19597160;pacid=19597160;
chr01	7195339	C<->T	-	CCA<->TCA;	P<->S;	7194680	7195411	ID=PAC:19597161.CDS.2;Parent=PAC:19597161;pacid=19597161;
chr01	7195339	G<->A	+	GCT<->ACT;	A<->T;	7195132	7195413	ID=PAC:19605284.CDS.1;Parent=PAC:19605284;pacid=19605284;
chr01	7198081	T<->G	-	GAT<->GAG;	D<->E;	7197999	7198224	ID=PAC:19597160.CDS.1;Parent=PAC:19597160;pacid=19597160;
chr01	7198081	T<->G	-	GAT<->GAG;	D<->E;	7197999	7198224	ID=PAC:19597161.CDS.1;Parent=PAC:19597161;pacid=19597161;
chr01	7243908	G<->A	+	GGG<->GAG;	G<->E;	7243889	7243982	ID=PAC:19611003.CDS.2;Parent=PAC:19611003;pacid=19611003;
chr01	7243908	G<->A	+	GGG<->GAG;	G<->E;	7243889	7243982	ID=PAC:19611004.CDS.2;Parent=PAC:19611004;pacid=19611004;
chr01	7243908	G<->A	+	GGG<->GAG;	G<->E;	7243889	7243982	ID=PAC:19611005.CDS.2;Parent=PAC:19611005;pacid=19611005;
chr01	7261927	A<->G	+	CGA<->CGG;	R<->R;	7261886	7261947	ID=PAC:19611003.CDS.12;Parent=PAC:19611003;pacid=19611003;
chr01	7261927	A<->G	+	CGA<->CGG;	R<->R;	7261886	7261947	ID=PAC:19611004.CDS.12;Parent=PAC:19611004;pacid=19611004;
chr01	7302509	T<->C	+	ATC<->ACC;	I<->T;	7302457	7302804	ID=PAC:19598885.CDS.2;Parent=PAC:19598885;pacid=19598885;
chr01	7313629	A<->G	-	GAG<->GGG;	E<->G;	7313496	7314776	ID=PAC:19612782.CDS.1;Parent=PAC:19612782;pacid=19612782;
chr01	7314513	C<->T	-	GCC<->GCT;	A<->A;	7313496	7314776	ID=PAC:19612782.CDS.1;Parent=PAC:19612782;pacid=19612782;
chr01	7314564	T<->C	-	TCT<->TCC;	S<->S;	7313496	7314776	ID=PAC:19612782.CDS.1;Parent=PAC:19612782;pacid=19612782;
chr01	7342800	G<->C	+	GGC<->GCC;	G<->A;	7342691	7343392	ID=PAC:19612719.CDS.2;Parent=PAC:19612719;pacid=19612719;
chr01	7342800	G<->C	+	GGG<->GGC;	G<->G;	7342174	7343392	ID=PAC:19612718.CDS.1;Parent=PAC:19612718;pacid=19612718;
chr01	7342800	G<->C	+	GGG<->GGC;	G<->G;	7342174	7343392	ID=PAC:19612720.CDS.1;Parent=PAC:19612720;pacid=19612720;
chr01	7343086	C<->T	+	CGC<->CGT;	R<->R;	7342691	7343392	ID=PAC:19612719.CDS.2;Parent=PAC:19612719;pacid=19612719;
chr01	7343086	C<->T	+	CAC<->TAC;	H<->Y;	7342174	7343392	ID=PAC:19612718.CDS.1;Parent=PAC:19612718;pacid=19612718;
chr01	7343086	C<->T	+	CAC<->TAC;	H<->Y;	7342174	7343392	ID=PAC:19612720.CDS.1;Parent=PAC:19612720;pacid=19612720;
chr01	7343106	C<->T	+	TCG<->TTG;	S<->L;	7342691	7343392	ID=PAC:19612719.CDS.2;Parent=PAC:19612719;pacid=19612719;
chr01	7343106	C<->T	+	CTC<->CTT;	L<->L;	7342174	7343392	ID=PAC:19612718.CDS.1;Parent=PAC:19612718;pacid=19612718;
chr01	7343106	C<->T	+	CTC<->CTT;	L<->L;	7342174	7343392	ID=PAC:19612720.CDS.1;Parent=PAC:19612720;pacid=19612720;
chr01	7343217	G<->A	+	ACG<->ACA;	T<->T;	7342174	7343392	ID=PAC:19612718.CDS.1;Parent=PAC:19612718;pacid=19612718;
chr01	7343217	G<->A	+	ACG<->ACA;	T<->T;	7342174	7343392	ID=PAC:19612720.CDS.1;Parent=PAC:19612720;pacid=19612720;
chr01	7343217	G<->A	+	CGG<->CAG;	R<->Q;	7342691	7343392	ID=PAC:19612719.CDS.2;Parent=PAC:19612719;pacid=19612719;
chr01	7343274	T<->C	+	GGT<->GGC;	G<->G;	7342174	7343392	ID=PAC:19612718.CDS.1;Parent=PAC:19612718;pacid=19612718;
chr01	7343274	T<->C	+	GGT<->GGC;	G<->G;	7342174	7343392	ID=PAC:19612720.CDS.1;Parent=PAC:19612720;pacid=19612720;
chr01	7343274	T<->C	+	GTA<->GCA;	V<->A;	7342691	7343392	ID=PAC:19612719.CDS.2;Parent=PAC:19612719;pacid=19612719;
chr01	7346855	A<->G	+	CAC<->CGC;	H<->R;	7346815	7346960	ID=PAC:19612718.CDS.2;Parent=PAC:19612718;pacid=19612718;
chr01	7346855	A<->G	+	CAC<->CGC;	H<->R;	7346815	7346960	ID=PAC:19612719.CDS.3;Parent=PAC:19612719;pacid=19612719;
chr01	7346855	A<->G	+	CAC<->CGC;	H<->R;	7346815	7347011	ID=PAC:19612720.CDS.2;Parent=PAC:19612720;pacid=19612720;
chr01	7346982	A<->C	+	TTA<->TTC;	L<->F;	7346815	7347011	ID=PAC:19612720.CDS.2;Parent=PAC:19612720;pacid=19612720;
chr01	7347483	G<->A	+	GCG<->GCA;	A<->A;	7347472	7347539	ID=PAC:19612718.CDS.3;Parent=PAC:19612718;pacid=19612718;
chr01	7347483	G<->A	+	GCG<->GCA;	A<->A;	7347472	7347539	ID=PAC:19612719.CDS.4;Parent=PAC:19612719;pacid=19612719;
chr01	7347529	G<->A	+	GCC<->ACC;	A<->T;	7347472	7347539	ID=PAC:19612718.CDS.3;Parent=PAC:19612718;pacid=19612718;
chr01	7347529	G<->A	+	GCC<->ACC;	A<->T;	7347472	7347539	ID=PAC:19612719.CDS.4;Parent=PAC:19612719;pacid=19612719;
chr01	7347721	G<->T	+	GGC<->TGC;	G<->C;	7347628	7347730	ID=PAC:19612718.CDS.4;Parent=PAC:19612718;pacid=19612718;
chr01	7347721	G<->T	+	GGC<->TGC;	G<->C;	7347628	7347730	ID=PAC:19612719.CDS.5;Parent=PAC:19612719;pacid=19612719;
chr01	7389930	T<->C	+	CGT<->CGC;	R<->R;	7389832	7390908	ID=PAC:19603481.CDS.1;Parent=PAC:19603481;pacid=19603481;
chr01	7397445	C<->G	+	GAC<->GAG;	D<->E;	7397167	7397514	ID=PAC:19593581.CDS.1;Parent=PAC:19593581;pacid=19593581;
chr01	7397445	C<->G	+	GAC<->GAG;	D<->E;	7397167	7397514	ID=PAC:19593582.CDS.1;Parent=PAC:19593582;pacid=19593582;
chr01	7397669	C<->G	+	GGC<->GGG;	G<->G;	7397655	7397790	ID=PAC:19593581.CDS.2;Parent=PAC:19593581;pacid=19593581;
chr01	7397669	C<->G	+	GGC<->GGG;	G<->G;	7397655	7397790	ID=PAC:19593582.CDS.2;Parent=PAC:19593582;pacid=19593582;
chr01	7397735	G<->C	+	CGG<->CGC;	R<->R;	7397655	7397790	ID=PAC:19593581.CDS.2;Parent=PAC:19593581;pacid=19593581;
chr01	7397735	G<->C	+	CGG<->CGC;	R<->R;	7397655	7397790	ID=PAC:19593582.CDS.2;Parent=PAC:19593582;pacid=19593582;
chr01	7398912	C<->T	+	ACG<->ATG;	T<->M;	7398812	7398945	ID=PAC:19593581.CDS.3;Parent=PAC:19593581;pacid=19593581;
chr01	7398912	C<->T	+	ACG<->ATG;	T<->M;	7398812	7398945	ID=PAC:19593582.CDS.3;Parent=PAC:19593582;pacid=19593582;
chr01	7399832	T<->C	+	GT<->GC;	<->;	7399747	7399832	ID=PAC:19593581.CDS.5;Parent=PAC:19593581;pacid=19593581;
chr01	7401205	C<->T	+	GAC<->GAT;	D<->D;	7401110	7401361	ID=PAC:19593581.CDS.9;Parent=PAC:19593581;pacid=19593581;
chr01	7404578	G<->C	+	CGG<->CCG;	R<->P;	7404250	7404631	ID=PAC:19608133.CDS.3;Parent=PAC:19608133;pacid=19608133;
chr01	7404612	G<->A	+	GAG<->GAA;	E<->E;	7404250	7404631	ID=PAC:19608133.CDS.3;Parent=PAC:19608133;pacid=19608133;
chr01	7407106	T<->C	+	GAT<->GAC;	D<->D;	7406960	7407251	ID=PAC:19608134.CDS.1;Parent=PAC:19608134;pacid=19608134;
chr01	7407106	T<->C	+	GAT<->GAC;	D<->D;	7406960	7407251	ID=PAC:19608136.CDS.1;Parent=PAC:19608136;pacid=19608136;
chr01	7407142	C<->G	+	GCC<->GCG;	A<->A;	7406960	7407251	ID=PAC:19608134.CDS.1;Parent=PAC:19608134;pacid=19608134;
chr01	7407142	C<->G	+	GCC<->GCG;	A<->A;	7406960	7407251	ID=PAC:19608136.CDS.1;Parent=PAC:19608136;pacid=19608136;
chr01	7457125	C<->T	-	GCA<->GTA;	A<->V;	7457053	7457183	ID=PAC:19601180.CDS.5;Parent=PAC:19601180;pacid=19601180;
chr01	7457149	C<->Y	-	CCG<->CTG;	P<->L;	7457053	7457183	ID=PAC:19601180.CDS.5;Parent=PAC:19601180;pacid=19601180;
chr01	7457164	A<->W	-	AAG<->ATG;	K<->M;	7457053	7457183	ID=PAC:19601180.CDS.5;Parent=PAC:19601180;pacid=19601180;
chr01	7457415	C<->T	-	GAC<->GAT;	D<->D;	7457348	7457534	ID=PAC:19601180.CDS.4;Parent=PAC:19601180;pacid=19601180;
chr01	7457435	G<->A	-	GCT<->ACT;	A<->T;	7457348	7457534	ID=PAC:19601180.CDS.4;Parent=PAC:19601180;pacid=19601180;
chr01	7457479	T<->Y	-	GTT<->GCT;	V<->A;	7457348	7457534	ID=PAC:19601180.CDS.4;Parent=PAC:19601180;pacid=19601180;
chr01	7457517	T<->C	-	TAT<->TAC;	Y<->Y;	7457348	7457534	ID=PAC:19601180.CDS.4;Parent=PAC:19601180;pacid=19601180;
chr01	7457663	C<->Y	-	ATC<->ATT;	I<->I;	7457636	7457833	ID=PAC:19601180.CDS.3;Parent=PAC:19601180;pacid=19601180;
chr01	7457783	C<->Y	-	GAC<->GAT;	D<->D;	7457636	7457833	ID=PAC:19601180.CDS.3;Parent=PAC:19601180;pacid=19601180;
chr01	7457789	C<->Y	-	TTC<->TTT;	F<->F;	7457636	7457833	ID=PAC:19601180.CDS.3;Parent=PAC:19601180;pacid=19601180;
chr01	7457801	A<->K	-	CCA<->CCG;CCA<->CCT;	P<->P;P<->P;	7457636	7457833	ID=PAC:19601180.CDS.3;Parent=PAC:19601180;pacid=19601180;
chr01	7458876	C<->M	-	CAT<->AAT;	H<->N;	7458543	7458900	ID=PAC:19601180.CDS.1;Parent=PAC:19601180;pacid=19601180;
chr01	7458897	T<->Y	-	TTT<->CTT;	F<->L;	7458543	7458900	ID=PAC:19601180.CDS.1;Parent=PAC:19601180;pacid=19601180;
chr01	7489017	G<->C	-	CAG<->CAC;	Q<->H;	7488981	7489481	ID=PAC:19607510.CDS.3;Parent=PAC:19607510;pacid=19607510;
chr01	7489393	G<->C	-	AGG<->ACG;	R<->T;	7488981	7489481	ID=PAC:19607510.CDS.3;Parent=PAC:19607510;pacid=19607510;
chr01	7560894	T<->C	+	GAT<->GAC;	D<->D;	7560706	7560977	ID=PAC:19604747.CDS.1;Parent=PAC:19604747;pacid=19604747;
chr01	7560900	C<->T	+	AAC<->AAT;	N<->N;	7560706	7560977	ID=PAC:19604747.CDS.1;Parent=PAC:19604747;pacid=19604747;
chr01	7560963	C<->T	+	CCC<->CCT;	P<->P;	7560706	7560977	ID=PAC:19604747.CDS.1;Parent=PAC:19604747;pacid=19604747;
chr01	7561469	G<->S	+	ACG<->ACC;	T<->T;	7561422	7561615	ID=PAC:19604747.CDS.3;Parent=PAC:19604747;pacid=19604747;
chr01	7561614	C<->M	+	CT<->AT;	<->;	7561422	7561615	ID=PAC:19604747.CDS.3;Parent=PAC:19604747;pacid=19604747;
chr01	7562874	G<->A	+	GGA<->AGA;	G<->R;	7562856	7562937	ID=PAC:19604747.CDS.5;Parent=PAC:19604747;pacid=19604747;
chr01	7562887	A<->C	+	GAG<->GCG;	E<->A;	7562856	7562937	ID=PAC:19604747.CDS.5;Parent=PAC:19604747;pacid=19604747;
chr01	7563426	A<->G	+	ATT<->GTT;	I<->V;	7563420	7563557	ID=PAC:19604747.CDS.6;Parent=PAC:19604747;pacid=19604747;
chr01	7563437	C<->T	+	ATC<->ATT;	I<->I;	7563420	7563557	ID=PAC:19604747.CDS.6;Parent=PAC:19604747;pacid=19604747;
chr01	7563449	G<->A	+	AGG<->AGA;	R<->R;	7563420	7563557	ID=PAC:19604747.CDS.6;Parent=PAC:19604747;pacid=19604747;
chr01	7563459	A<->G	+	AGT<->GGT;	S<->G;	7563420	7563557	ID=PAC:19604747.CDS.6;Parent=PAC:19604747;pacid=19604747;
chr01	7563471	C<->T	+	CGA<->TGA;	R<->U;	7563420	7563557	ID=PAC:19604747.CDS.6;Parent=PAC:19604747;pacid=19604747;
chr01	7563549	C<->T	+	CGA<->TGA;	R<->U;	7563420	7563557	ID=PAC:19604747.CDS.6;Parent=PAC:19604747;pacid=19604747;
chr01	7564761	C<->T	+	CCT<->CTT;	P<->L;	7564748	7564787	ID=PAC:19604747.CDS.9;Parent=PAC:19604747;pacid=19604747;
chr01	7565560	T<->C	+	TCC<->CCC;	S<->P;	7565407	7565569	ID=PAC:19604747.CDS.11;Parent=PAC:19604747;pacid=19604747;
chr01	7601919	C<->T	-	CGC<->TGC;	R<->C;	7601476	7601961	ID=PAC:19597594.CDS.1;Parent=PAC:19597594;pacid=19597594;
chr01	7601919	C<->T	-	CGC<->TGC;	R<->C;	7601476	7601961	ID=PAC:19597595.CDS.1;Parent=PAC:19597595;pacid=19597595;
chr01	7699553	T<->C	-	GAT<->GAC;	D<->D;	7699412	7699609	ID=PAC:19593134.CDS.2;Parent=PAC:19593134;pacid=19593134;
chr01	7699553	T<->C	-	GAT<->GAC;	D<->D;	7699412	7699609	ID=PAC:19593135.CDS.2;Parent=PAC:19593135;pacid=19593135;
chr01	7714552	C<->T	-	CTC<->TTC;	L<->F;	7714475	7715092	ID=PAC:19597832.CDS.2;Parent=PAC:19597832;pacid=19597832;
chr01	7716322	G<->A	-	CCG<->CCA;	P<->P;	7715530	7716552	ID=PAC:19597832.CDS.1;Parent=PAC:19597832;pacid=19597832;
chr01	7716430	A<->G	-	GCA<->GCG;	A<->A;	7715530	7716552	ID=PAC:19597832.CDS.1;Parent=PAC:19597832;pacid=19597832;
chr01	7716469	A<->T	-	GCA<->GCT;	A<->A;	7715530	7716552	ID=PAC:19597832.CDS.1;Parent=PAC:19597832;pacid=19597832;
chr01	7716505	A<->C	-	ATA<->ATC;	I<->I;	7715530	7716552	ID=PAC:19597832.CDS.1;Parent=PAC:19597832;pacid=19597832;
chr01	7824583	C<->T	-	TTC<->TTT;	F<->F;	7824574	7825428	ID=PAC:19602440.CDS.3;Parent=PAC:19602440;pacid=19602440;
chr01	7824601	T<->C	-	CGT<->CGC;	R<->R;	7824574	7825428	ID=PAC:19602440.CDS.3;Parent=PAC:19602440;pacid=19602440;
chr01	7824871	C<->A	+	GCT<->GAT;	A<->D;	7824669	7825199	ID=PAC:19594649.CDS.1;Parent=PAC:19594649;pacid=19594649;
chr01	7824871	G<->T	-	CAG<->CAT;	Q<->H;	7824574	7825428	ID=PAC:19602440.CDS.3;Parent=PAC:19602440;pacid=19602440;
chr01	7824871	G<->T	-	GCG<->TCG;	A<->S;	7824768	7825486	ID=PAC:19602441.CDS.2;Parent=PAC:19602441;pacid=19602441;
chr01	7825215	C<->T	-	CGG<->TGG;	R<->W;	7824574	7825428	ID=PAC:19602440.CDS.3;Parent=PAC:19602440;pacid=19602440;
chr01	7825215	C<->T	-	GCG<->GTG;	A<->V;	7824768	7825486	ID=PAC:19602441.CDS.2;Parent=PAC:19602441;pacid=19602441;
chr01	7825236	C<->T	-	CGA<->TGA;	R<->U;	7824574	7825428	ID=PAC:19602440.CDS.3;Parent=PAC:19602440;pacid=19602440;
chr01	7825236	C<->T	-	CCG<->CTG;	P<->L;	7824768	7825486	ID=PAC:19602441.CDS.2;Parent=PAC:19602441;pacid=19602441;
chr01	7825248	A<->G	-	AGG<->GGG;	R<->G;	7824574	7825428	ID=PAC:19602440.CDS.3;Parent=PAC:19602440;pacid=19602440;
chr01	7825248	A<->G	-	TAG<->TGG;	U<->W;	7824768	7825486	ID=PAC:19602441.CDS.2;Parent=PAC:19602441;pacid=19602441;
chr01	7825257	C<->A	-	CGC<->AGC;	R<->S;	7824574	7825428	ID=PAC:19602440.CDS.3;Parent=PAC:19602440;pacid=19602440;
chr01	7825257	C<->A	-	ACG<->AAG;	T<->K;	7824768	7825486	ID=PAC:19602441.CDS.2;Parent=PAC:19602441;pacid=19602441;
chr01	7825300	A<->G	-	CAA<->CAG;	Q<->Q;	7824574	7825428	ID=PAC:19602440.CDS.3;Parent=PAC:19602440;pacid=19602440;
chr01	7825300	A<->G	-	AGC<->GGC;	S<->G;	7824768	7825486	ID=PAC:19602441.CDS.2;Parent=PAC:19602441;pacid=19602441;
chr01	7825419	C<->G	-	CAC<->GAC;	H<->D;	7824574	7825428	ID=PAC:19602440.CDS.3;Parent=PAC:19602440;pacid=19602440;
chr01	7825419	C<->G	-	GCA<->GGA;	A<->G;	7824768	7825486	ID=PAC:19602441.CDS.2;Parent=PAC:19602441;pacid=19602441;
chr01	7856959	T<->C	+	ATG<->ACG;	M<->T;	7856958	7857059	ID=PAC:19593979.CDS.1;Parent=PAC:19593979;pacid=19593979;
chr01	7857010	C<->Y	+	CCA<->CTA;	P<->L;	7856958	7857059	ID=PAC:19593979.CDS.1;Parent=PAC:19593979;pacid=19593979;
chr01	7860476	G<->A	-	AGG<->AAG;	R<->K;	7860200	7860675	ID=PAC:19602921.CDS.3;Parent=PAC:19602921;pacid=19602921;
chr01	7864116	T<->C	-	CTC<->CCC;	L<->P;	7863819	7864297	ID=PAC:19607092.CDS.3;Parent=PAC:19607092;pacid=19607092;
chr01	7864543	C<->T	-	ATC<->ATT;	I<->I;	7864534	7864686	ID=PAC:19607092.CDS.1;Parent=PAC:19607092;pacid=19607092;
chr01	7864561	C<->T	-	CAC<->CAT;	H<->H;	7864534	7864686	ID=PAC:19607092.CDS.1;Parent=PAC:19607092;pacid=19607092;
chr01	7864681	A<->G	-	GCA<->GCG;	A<->A;	7864534	7864686	ID=PAC:19607092.CDS.1;Parent=PAC:19607092;pacid=19607092;
chr01	7865153	A<->G	+	GAC<->GGC;	D<->G;	7865080	7865193	ID=PAC:19598803.CDS.1;Parent=PAC:19598803;pacid=19598803;
chr01	7867120	A<->G	-	GCA<->GCG;	A<->A;	7867103	7867575	ID=PAC:19594397.CDS.2;Parent=PAC:19594397;pacid=19594397;
chr01	7867120	A<->G	-	ACG<->GCG;	T<->A;	7867103	7867828	ID=PAC:19594396.CDS.1;Parent=PAC:19594396;pacid=19594396;
chr01	7867154	A<->T	-	GAC<->GTC;	D<->V;	7867103	7867575	ID=PAC:19594397.CDS.2;Parent=PAC:19594397;pacid=19594397;
chr01	7867154	A<->T	-	CGA<->CGT;	R<->R;	7867103	7867828	ID=PAC:19594396.CDS.1;Parent=PAC:19594396;pacid=19594396;
chr01	7867223	A<->G	-	GAA<->GGA;	E<->G;	7867103	7867575	ID=PAC:19594397.CDS.2;Parent=PAC:19594397;pacid=19594397;
chr01	7867223	A<->G	-	AGA<->AGG;	R<->R;	7867103	7867828	ID=PAC:19594396.CDS.1;Parent=PAC:19594396;pacid=19594396;
chr01	7867523	T<->C	-	AAT<->AAC;	N<->N;	7867103	7867828	ID=PAC:19594396.CDS.1;Parent=PAC:19594396;pacid=19594396;
chr01	7867523	T<->C	-	ATC<->ACC;	I<->T;	7867103	7867575	ID=PAC:19594397.CDS.2;Parent=PAC:19594397;pacid=19594397;
chr01	7867579	A<->G	-	ACA<->GCA;	T<->A;	7867103	7867828	ID=PAC:19594396.CDS.1;Parent=PAC:19594396;pacid=19594396;
chr01	7867655	C<->T	-	GCC<->GCT;	A<->A;	7867103	7867828	ID=PAC:19594396.CDS.1;Parent=PAC:19594396;pacid=19594396;
chr01	7867980	C<->T	-	TCC<->TCT;	S<->S;	7867916	7868117	ID=PAC:19594397.CDS.1;Parent=PAC:19594397;pacid=19594397;
chr01	7868091	A<->G	-	GGA<->GGG;	G<->G;	7867916	7868117	ID=PAC:19594397.CDS.1;Parent=PAC:19594397;pacid=19594397;
chr01	7873635	C<->T	+	GAC<->GAT;	D<->D;	7873615	7873713	ID=PAC:19596398.CDS.1;Parent=PAC:19596398;pacid=19596398;
chr01	7873649	T<->C	+	GTG<->GCG;	V<->A;	7873615	7873713	ID=PAC:19596398.CDS.1;Parent=PAC:19596398;pacid=19596398;
chr01	7873683	A<->G	+	ACA<->ACG;	T<->T;	7873615	7873713	ID=PAC:19596398.CDS.1;Parent=PAC:19596398;pacid=19596398;
chr01	7873704	C<->T	+	TTC<->TTT;	F<->F;	7873615	7873713	ID=PAC:19596398.CDS.1;Parent=PAC:19596398;pacid=19596398;
chr01	7873710	C<->G	+	GAC<->GAG;	D<->E;	7873615	7873713	ID=PAC:19596398.CDS.1;Parent=PAC:19596398;pacid=19596398;
chr01	7963523	T<->G	+	TTA<->TGA;	L<->U;	7963501	7963599	ID=PAC:19600038.CDS.1;Parent=PAC:19600038;pacid=19600038;
chr01	7968696	C<->S	-	CAG<->GAG;	Q<->E;	7968663	7969371	ID=PAC:19606222.CDS.1;Parent=PAC:19606222;pacid=19606222;
chr01	7968696	C<->S	-	CAG<->GAG;	Q<->E;	7968663	7969371	ID=PAC:19606223.CDS.1;Parent=PAC:19606223;pacid=19606223;
chr01	7996864	C<->T	-	CTG<->TTG;	L<->L;	7996700	7996936	ID=PAC:19596297.CDS.3;Parent=PAC:19596297;pacid=19596297;
chr01	7996864	C<->T	-	CTG<->TTG;	L<->L;	7996766	7996936	ID=PAC:19596296.CDS.3;Parent=PAC:19596296;pacid=19596296;
chr01	7996886	C<->T	-	TGC<->TGT;	C<->C;	7996700	7996936	ID=PAC:19596297.CDS.3;Parent=PAC:19596297;pacid=19596297;
chr01	7996886	C<->T	-	TGC<->TGT;	C<->C;	7996766	7996936	ID=PAC:19596296.CDS.3;Parent=PAC:19596296;pacid=19596296;
chr01	7997098	C<->A	-	CTC<->CTA;	L<->L;	7997035	7997211	ID=PAC:19596296.CDS.2;Parent=PAC:19596296;pacid=19596296;
chr01	7997098	C<->A	-	CTC<->CTA;	L<->L;	7997035	7997211	ID=PAC:19596297.CDS.2;Parent=PAC:19596297;pacid=19596297;
chr01	8022070	T<->G	+	AAT<->AAG;	N<->K;	8021984	8022115	ID=PAC:19596948.CDS.1;Parent=PAC:19596948;pacid=19596948;
chr01	8022099	G<->T	+	TGT<->TTT;	C<->F;	8021984	8022115	ID=PAC:19596948.CDS.1;Parent=PAC:19596948;pacid=19596948;
chr01	8024581	A<->T	-	TAA<->TAT;	U<->Y;	8024581	8024946	ID=PAC:19593291.CDS.1;Parent=PAC:19593291;pacid=19593291;
chr01	8024653	A<->C	-	TTA<->TTC;	L<->F;	8024581	8024946	ID=PAC:19593291.CDS.1;Parent=PAC:19593291;pacid=19593291;
chr01	8024664	C<->G	-	CCT<->GCT;	P<->A;	8024581	8024946	ID=PAC:19593291.CDS.1;Parent=PAC:19593291;pacid=19593291;
chr01	8024670	G<->A	-	GCC<->ACC;	A<->T;	8024581	8024946	ID=PAC:19593291.CDS.1;Parent=PAC:19593291;pacid=19593291;
chr01	8024741	C<->T	-	TCC<->TTC;	S<->F;	8024581	8024946	ID=PAC:19593291.CDS.1;Parent=PAC:19593291;pacid=19593291;
chr01	8024758	A<->G	-	GCA<->GCG;	A<->A;	8024581	8024946	ID=PAC:19593291.CDS.1;Parent=PAC:19593291;pacid=19593291;
chr01	8030451	C<->A	+	ATC<->ATA;	I<->I;	8030323	8031438	ID=PAC:19603425.CDS.1;Parent=PAC:19603425;pacid=19603425;
chr01	8030505	C<->G	+	CGC<->CGG;	R<->R;	8030323	8031438	ID=PAC:19603425.CDS.1;Parent=PAC:19603425;pacid=19603425;
chr01	8030583	C<->G	+	ACC<->ACG;	T<->T;	8030323	8031438	ID=PAC:19603425.CDS.1;Parent=PAC:19603425;pacid=19603425;
chr01	8037626	C<->T	-	TTC<->TTT;	F<->F;	8037551	8039314	ID=PAC:19607832.CDS.1;Parent=PAC:19607832;pacid=19607832;
chr01	8038124	A<->G	-	ATA<->ATG;	I<->M;	8037551	8039314	ID=PAC:19607832.CDS.1;Parent=PAC:19607832;pacid=19607832;
chr01	8038352	C<->A	+	TCC<->TCA;	S<->S;	8038200	8038484	ID=PAC:19603193.CDS.1;Parent=PAC:19603193;pacid=19603193;
chr01	8038352	G<->T	-	GAG<->GAT;	E<->D;	8037551	8039314	ID=PAC:19607832.CDS.1;Parent=PAC:19607832;pacid=19607832;
chr01	8039958	G<->T	+	CGC<->CTC;	R<->L;	8039765	8040181	ID=PAC:19601664.CDS.1;Parent=PAC:19601664;pacid=19601664;
chr01	8044125	C<->T	-	GCT<->GTT;	A<->V;	8044101	8044204	ID=PAC:19594804.CDS.10;Parent=PAC:19594804;pacid=19594804;
chr01	8044362	T<->C	-	GTG<->GCG;	V<->A;	8044313	8044432	ID=PAC:19594804.CDS.9;Parent=PAC:19594804;pacid=19594804;
chr01	8044794	A<->G	-	TAC<->TGC;	Y<->C;	8044772	8044870	ID=PAC:19594804.CDS.7;Parent=PAC:19594804;pacid=19594804;
chr01	8045052	A<->R	-	AAC<->AGC;	N<->S;	8045011	8045092	ID=PAC:19594804.CDS.6;Parent=PAC:19594804;pacid=19594804;
chr01	8045076	G<->K	-	AGT<->ATT;	S<->I;	8045011	8045092	ID=PAC:19594804.CDS.6;Parent=PAC:19594804;pacid=19594804;
chr01	8049064	T<->C	-	CTC<->CCC;	L<->P;	8048887	8049083	ID=PAC:19594804.CDS.1;Parent=PAC:19594804;pacid=19594804;
chr01	8079236	G<->R	+	CGG<->CAG;	R<->Q;	8079100	8079243	ID=PAC:19605763.CDS.1;Parent=PAC:19605763;pacid=19605763;
chr01	8079236	G<->R	+	CGG<->CAG;	R<->Q;	8079100	8079243	ID=PAC:19605764.CDS.1;Parent=PAC:19605764;pacid=19605764;
chr01	8079598	C<->Y	+	CCG<->TCG;	P<->S;	8079559	8079743	ID=PAC:19605763.CDS.2;Parent=PAC:19605763;pacid=19605763;
chr01	8079598	C<->Y	+	CCG<->TCG;	P<->S;	8079559	8079743	ID=PAC:19605764.CDS.2;Parent=PAC:19605764;pacid=19605764;
chr01	8079619	C<->Y	+	CAG<->TAG;	Q<->U;	8079559	8079743	ID=PAC:19605763.CDS.2;Parent=PAC:19605763;pacid=19605763;
chr01	8079619	C<->Y	+	CAG<->TAG;	Q<->U;	8079559	8079743	ID=PAC:19605764.CDS.2;Parent=PAC:19605764;pacid=19605764;
chr01	8079706	C<->Y	+	CGT<->TGT;	R<->C;	8079559	8079743	ID=PAC:19605763.CDS.2;Parent=PAC:19605763;pacid=19605763;
chr01	8079706	C<->Y	+	CGT<->TGT;	R<->C;	8079559	8079743	ID=PAC:19605764.CDS.2;Parent=PAC:19605764;pacid=19605764;
chr01	8080015	G<->K	+	AGA<->ATA;	R<->I;	8080002	8080101	ID=PAC:19605763.CDS.4;Parent=PAC:19605763;pacid=19605763;
chr01	8080015	G<->K	+	AGA<->ATA;	R<->I;	8080002	8080101	ID=PAC:19605764.CDS.4;Parent=PAC:19605764;pacid=19605764;
chr01	8080024	G<->R	+	GGC<->GAC;	G<->D;	8080002	8080101	ID=PAC:19605763.CDS.4;Parent=PAC:19605763;pacid=19605763;
chr01	8080024	G<->R	+	GGC<->GAC;	G<->D;	8080002	8080101	ID=PAC:19605764.CDS.4;Parent=PAC:19605764;pacid=19605764;
chr01	8080030	C<->T	+	ACG<->ATG;	T<->M;	8080002	8080101	ID=PAC:19605763.CDS.4;Parent=PAC:19605763;pacid=19605763;
chr01	8080030	C<->T	+	ACG<->ATG;	T<->M;	8080002	8080101	ID=PAC:19605764.CDS.4;Parent=PAC:19605764;pacid=19605764;
chr01	8080065	C<->M	+	CTG<->ATG;	L<->M;	8080002	8080101	ID=PAC:19605763.CDS.4;Parent=PAC:19605763;pacid=19605763;
chr01	8080065	C<->M	+	CTG<->ATG;	L<->M;	8080002	8080101	ID=PAC:19605764.CDS.4;Parent=PAC:19605764;pacid=19605764;
chr01	8080087	G<->K	+	AGC<->ATC;	S<->I;	8080002	8080101	ID=PAC:19605763.CDS.4;Parent=PAC:19605763;pacid=19605763;
chr01	8080087	G<->K	+	AGC<->ATC;	S<->I;	8080002	8080101	ID=PAC:19605764.CDS.4;Parent=PAC:19605764;pacid=19605764;
chr01	8080500	C<->Y	+	AAC<->AAT;	N<->N;	8080423	8080610	ID=PAC:19605763.CDS.5;Parent=PAC:19605763;pacid=19605763;
chr01	8080500	C<->Y	+	AAC<->AAT;	N<->N;	8080423	8080610	ID=PAC:19605764.CDS.5;Parent=PAC:19605764;pacid=19605764;
chr01	8080529	C<->Y	+	ACA<->ATA;	T<->I;	8080423	8080610	ID=PAC:19605763.CDS.5;Parent=PAC:19605763;pacid=19605763;
chr01	8080529	C<->Y	+	ACA<->ATA;	T<->I;	8080423	8080610	ID=PAC:19605764.CDS.5;Parent=PAC:19605764;pacid=19605764;
chr01	8080684	C<->Y	+	CAG<->TAG;	Q<->U;	8080681	8081282	ID=PAC:19605763.CDS.6;Parent=PAC:19605763;pacid=19605763;
chr01	8080709	C<->Y	+	GCC<->GTC;	A<->V;	8080687	8081282	ID=PAC:19605764.CDS.6;Parent=PAC:19605764;pacid=19605764;
chr01	8080709	C<->Y	+	GCC<->GTC;	A<->V;	8080681	8081282	ID=PAC:19605763.CDS.6;Parent=PAC:19605763;pacid=19605763;
chr01	8080715	C<->Y	+	ACG<->ATG;	T<->M;	8080687	8081282	ID=PAC:19605764.CDS.6;Parent=PAC:19605764;pacid=19605764;
chr01	8080715	C<->Y	+	ACG<->ATG;	T<->M;	8080681	8081282	ID=PAC:19605763.CDS.6;Parent=PAC:19605763;pacid=19605763;
chr01	8080733	G<->R	+	TGA<->TAA;	U<->U;	8080687	8081282	ID=PAC:19605764.CDS.6;Parent=PAC:19605764;pacid=19605764;
chr01	8080733	G<->R	+	TGA<->TAA;	U<->U;	8080681	8081282	ID=PAC:19605763.CDS.6;Parent=PAC:19605763;pacid=19605763;
chr01	8080821	G<->A	+	TTG<->TTA;	L<->L;	8080687	8081282	ID=PAC:19605764.CDS.6;Parent=PAC:19605764;pacid=19605764;
chr01	8080821	G<->A	+	TTG<->TTA;	L<->L;	8080681	8081282	ID=PAC:19605763.CDS.6;Parent=PAC:19605763;pacid=19605763;
chr01	8080908	C<->M	+	GTC<->GTA;	V<->V;	8080687	8081282	ID=PAC:19605764.CDS.6;Parent=PAC:19605764;pacid=19605764;
chr01	8080908	C<->M	+	GTC<->GTA;	V<->V;	8080681	8081282	ID=PAC:19605763.CDS.6;Parent=PAC:19605763;pacid=19605763;
chr01	8081125	C<->Y	+	CCA<->TCA;	P<->S;	8080687	8081282	ID=PAC:19605764.CDS.6;Parent=PAC:19605764;pacid=19605764;
chr01	8081125	C<->Y	+	CCA<->TCA;	P<->S;	8080681	8081282	ID=PAC:19605763.CDS.6;Parent=PAC:19605763;pacid=19605763;
chr01	8081264	G<->R	+	GGA<->GAA;	G<->E;	8080687	8081282	ID=PAC:19605764.CDS.6;Parent=PAC:19605764;pacid=19605764;
chr01	8081264	G<->R	+	GGA<->GAA;	G<->E;	8080681	8081282	ID=PAC:19605763.CDS.6;Parent=PAC:19605763;pacid=19605763;
chr01	8081275	C<->Y	+	CTG<->TTG;	L<->L;	8080687	8081282	ID=PAC:19605764.CDS.6;Parent=PAC:19605764;pacid=19605764;
chr01	8081275	C<->Y	+	CTG<->TTG;	L<->L;	8080681	8081282	ID=PAC:19605763.CDS.6;Parent=PAC:19605763;pacid=19605763;
chr01	8087957	C<->Y	+	TGC<->TGT;	C<->C;	8087952	8088114	ID=PAC:19605765.CDS.1;Parent=PAC:19605765;pacid=19605765;
chr01	8088281	G<->R	+	TTG<->TTA;	L<->L;	8088207	8088314	ID=PAC:19605765.CDS.2;Parent=PAC:19605765;pacid=19605765;
chr01	8092697	T<->C	-	GAT<->GAC;	D<->D;	8092631	8092900	ID=PAC:19611300.CDS.5;Parent=PAC:19611300;pacid=19611300;
chr01	8092697	T<->C	-	GAT<->GAC;	D<->D;	8092631	8092933	ID=PAC:19611301.CDS.1;Parent=PAC:19611301;pacid=19611301;
chr01	8092697	T<->C	-	GAT<->GAC;	D<->D;	8092631	8092933	ID=PAC:19611302.CDS.1;Parent=PAC:19611302;pacid=19611302;
chr01	8092733	G<->K	-	ACG<->ACT;	T<->T;	8092631	8092900	ID=PAC:19611300.CDS.5;Parent=PAC:19611300;pacid=19611300;
chr01	8092733	G<->K	-	ACG<->ACT;	T<->T;	8092631	8092933	ID=PAC:19611301.CDS.1;Parent=PAC:19611301;pacid=19611301;
chr01	8092733	G<->K	-	ACG<->ACT;	T<->T;	8092631	8092933	ID=PAC:19611302.CDS.1;Parent=PAC:19611302;pacid=19611302;
chr01	8092764	G<->R	-	AGC<->AAC;	S<->N;	8092631	8092900	ID=PAC:19611300.CDS.5;Parent=PAC:19611300;pacid=19611300;
chr01	8092764	G<->R	-	AGC<->AAC;	S<->N;	8092631	8092933	ID=PAC:19611301.CDS.1;Parent=PAC:19611301;pacid=19611301;
chr01	8092764	G<->R	-	AGC<->AAC;	S<->N;	8092631	8092933	ID=PAC:19611302.CDS.1;Parent=PAC:19611302;pacid=19611302;
chr01	8092830	G<->R	-	GGC<->GAC;	G<->D;	8092631	8092933	ID=PAC:19611301.CDS.1;Parent=PAC:19611301;pacid=19611301;
chr01	8092830	G<->R	-	GGC<->GAC;	G<->D;	8092631	8092933	ID=PAC:19611302.CDS.1;Parent=PAC:19611302;pacid=19611302;
chr01	8092830	G<->R	-	GGC<->GAC;	G<->D;	8092631	8092900	ID=PAC:19611300.CDS.5;Parent=PAC:19611300;pacid=19611300;
chr01	8093179	G<->K	-	AGC<->ATC;	S<->I;	8093167	8093237	ID=PAC:19611300.CDS.3;Parent=PAC:19611300;pacid=19611300;
chr01	8099865	C<->T	-	AGC<->AGT;	S<->S;	8099538	8100989	ID=PAC:19598926.CDS.1;Parent=PAC:19598926;pacid=19598926;
chr01	8099952	A<->G	-	GGA<->GGG;	G<->G;	8099538	8100989	ID=PAC:19598926.CDS.1;Parent=PAC:19598926;pacid=19598926;
chr01	8100003	C<->T	-	GCC<->GCT;	A<->A;	8099538	8100989	ID=PAC:19598926.CDS.1;Parent=PAC:19598926;pacid=19598926;
chr01	8100023	T<->A	-	TCT<->ACT;	S<->T;	8099538	8100989	ID=PAC:19598926.CDS.1;Parent=PAC:19598926;pacid=19598926;
chr01	8100204	T<->G	-	CGT<->CGG;	R<->R;	8100200	8101928	ID=PAC:19598925.CDS.1;Parent=PAC:19598925;pacid=19598925;
chr01	8100204	T<->G	-	CGT<->CGG;	R<->R;	8099538	8100989	ID=PAC:19598926.CDS.1;Parent=PAC:19598926;pacid=19598926;
chr01	8100264	T<->G	-	CAT<->CAG;	H<->Q;	8100200	8101928	ID=PAC:19598925.CDS.1;Parent=PAC:19598925;pacid=19598925;
chr01	8100264	T<->G	-	CAT<->CAG;	H<->Q;	8099538	8100989	ID=PAC:19598926.CDS.1;Parent=PAC:19598926;pacid=19598926;
chr01	8100477	T<->C	-	TTT<->TTC;	F<->F;	8100200	8101928	ID=PAC:19598925.CDS.1;Parent=PAC:19598925;pacid=19598925;
chr01	8100477	T<->C	-	TTT<->TTC;	F<->F;	8099538	8100989	ID=PAC:19598926.CDS.1;Parent=PAC:19598926;pacid=19598926;
chr01	8100849	A<->G	-	GTA<->GTG;	V<->V;	8100200	8101928	ID=PAC:19598925.CDS.1;Parent=PAC:19598925;pacid=19598925;
chr01	8100849	A<->G	-	GTA<->GTG;	V<->V;	8099538	8100989	ID=PAC:19598926.CDS.1;Parent=PAC:19598926;pacid=19598926;
chr01	8101152	G<->C	-	GTG<->GTC;	V<->V;	8100200	8101928	ID=PAC:19598925.CDS.1;Parent=PAC:19598925;pacid=19598925;
chr01	8101167	G<->T	-	GGG<->GGT;	G<->G;	8100200	8101928	ID=PAC:19598925.CDS.1;Parent=PAC:19598925;pacid=19598925;
chr01	8101257	C<->T	-	GGC<->GGT;	G<->G;	8100200	8101928	ID=PAC:19598925.CDS.1;Parent=PAC:19598925;pacid=19598925;
chr01	8101290	T<->G	-	GAT<->GAG;	D<->E;	8100200	8101928	ID=PAC:19598925.CDS.1;Parent=PAC:19598925;pacid=19598925;
chr01	8104206	T<->G	-	CGT<->CGG;	R<->R;	8104194	8104364	ID=PAC:19611496.CDS.3;Parent=PAC:19611496;pacid=19611496;
chr01	8104255	A<->G	-	AAC<->AGC;	N<->S;	8104194	8104364	ID=PAC:19611496.CDS.3;Parent=PAC:19611496;pacid=19611496;
chr01	8104302	T<->C	-	TCT<->TCC;	S<->S;	8104194	8104364	ID=PAC:19611496.CDS.3;Parent=PAC:19611496;pacid=19611496;
chr01	8105056	G<->A	-	AGT<->AAT;	S<->N;	8104935	8105156	ID=PAC:19611496.CDS.2;Parent=PAC:19611496;pacid=19611496;
chr01	8105100	A<->C	-	GGA<->GGC;	G<->G;	8104935	8105156	ID=PAC:19611496.CDS.2;Parent=PAC:19611496;pacid=19611496;
chr01	8106081	G<->A	-	CGG<->CGA;	R<->R;	8105721	8106194	ID=PAC:19611496.CDS.1;Parent=PAC:19611496;pacid=19611496;
chr01	8113461	A<->G	-	ATC<->GTC;	I<->V;	8113327	8113740	ID=PAC:19598680.CDS.2;Parent=PAC:19598680;pacid=19598680;
chr01	8113461	A<->G	-	ATC<->GTC;	I<->V;	8113351	8113740	ID=PAC:19598679.CDS.2;Parent=PAC:19598679;pacid=19598679;
chr01	8136445	A<->G	-	GAA<->GAG;	E<->E;	8136439	8136507	ID=PAC:19597135.CDS.15;Parent=PAC:19597135;pacid=19597135;
chr01	8136746	A<->T	-	TAC<->TTC;	Y<->F;	8136580	8136828	ID=PAC:19597136.CDS.14;Parent=PAC:19597136;pacid=19597136;
chr01	8136746	A<->T	-	TAC<->TTC;	Y<->F;	8136586	8136828	ID=PAC:19597135.CDS.14;Parent=PAC:19597135;pacid=19597135;
chr01	8141839	G<->T	-	TCG<->TCT;	S<->S;	8141701	8141886	ID=PAC:19597135.CDS.7;Parent=PAC:19597135;pacid=19597135;
chr01	8141839	G<->T	-	TCG<->TCT;	S<->S;	8141701	8141886	ID=PAC:19597136.CDS.7;Parent=PAC:19597136;pacid=19597136;
chr01	8143349	G<->A	-	AGG<->AGA;	R<->R;	8143284	8143363	ID=PAC:19597135.CDS.5;Parent=PAC:19597135;pacid=19597135;
chr01	8143349	G<->A	-	AGG<->AGA;	R<->R;	8143284	8143363	ID=PAC:19597136.CDS.5;Parent=PAC:19597136;pacid=19597136;
chr01	8143647	A<->T	-	GAT<->GTT;	D<->V;	8143584	8143726	ID=PAC:19597135.CDS.3;Parent=PAC:19597135;pacid=19597135;
chr01	8143647	A<->T	-	GAT<->GTT;	D<->V;	8143584	8143726	ID=PAC:19597136.CDS.3;Parent=PAC:19597136;pacid=19597136;
chr01	8143662	T<->C	-	ATG<->ACG;	M<->T;	8143584	8143726	ID=PAC:19597135.CDS.3;Parent=PAC:19597135;pacid=19597135;
chr01	8143662	T<->C	-	ATG<->ACG;	M<->T;	8143584	8143726	ID=PAC:19597136.CDS.3;Parent=PAC:19597136;pacid=19597136;
chr01	8209928	C<->T	-	ACA<->ATA;	T<->I;	8209895	8209986	ID=PAC:19593140.CDS.3;Parent=PAC:19593140;pacid=19593140;
chr01	8209933	C<->Y	-	TCC<->TCT;	S<->S;	8209895	8209986	ID=PAC:19593140.CDS.3;Parent=PAC:19593140;pacid=19593140;
chr01	8210148	A<->G	-	ACT<->GCT;	T<->A;	8210070	8210199	ID=PAC:19593140.CDS.2;Parent=PAC:19593140;pacid=19593140;
chr01	8210160	T<->C	-	TGT<->CGT;	C<->R;	8210070	8210199	ID=PAC:19593140.CDS.2;Parent=PAC:19593140;pacid=19593140;
chr01	8210307	A<->T	-	AAG<->ATG;	K<->M;	8210306	8210311	ID=PAC:19593140.CDS.1;Parent=PAC:19593140;pacid=19593140;
chr01	8231129	G<->A	+	GAG<->AAG;	E<->K;	8230274	8231215	ID=PAC:19607335.CDS.1;Parent=PAC:19607335;pacid=19607335;
chr01	8265583	A<->G	+	GAA<->GGA;	E<->G;	8265516	8265837	ID=PAC:19610795.CDS.1;Parent=PAC:19610795;pacid=19610795;
chr01	8265637	T<->C	+	GTC<->GCC;	V<->A;	8265516	8265837	ID=PAC:19610795.CDS.1;Parent=PAC:19610795;pacid=19610795;
chr01	8265772	A<->T	+	TAT<->TTT;	Y<->F;	8265516	8265837	ID=PAC:19610795.CDS.1;Parent=PAC:19610795;pacid=19610795;
chr01	8266672	G<->A	+	CGT<->CAT;	R<->H;	8266407	8266774	ID=PAC:19610795.CDS.2;Parent=PAC:19610795;pacid=19610795;
chr01	8266732	T<->C	+	TTG<->TCG;	L<->S;	8266407	8266774	ID=PAC:19610795.CDS.2;Parent=PAC:19610795;pacid=19610795;
chr01	8271807	G<->C	-	GCG<->GCC;	A<->A;	8271759	8272028	ID=PAC:19602356.CDS.4;Parent=PAC:19602356;pacid=19602356;
chr01	8272543	A<->G	-	CAC<->CGC;	H<->R;	8272539	8272775	ID=PAC:19602356.CDS.3;Parent=PAC:19602356;pacid=19602356;
chr01	8272582	G<->C	-	AGC<->ACC;	S<->T;	8272539	8272775	ID=PAC:19602356.CDS.3;Parent=PAC:19602356;pacid=19602356;
chr01	8272731	C<->T	-	TAC<->TAT;	Y<->Y;	8272539	8272775	ID=PAC:19602356.CDS.3;Parent=PAC:19602356;pacid=19602356;
chr01	8272731	C<->T	-	TAC<->TAT;	Y<->Y;	8272672	8272775	ID=PAC:19602357.CDS.3;Parent=PAC:19602357;pacid=19602357;
chr01	8273340	G<->A	-	CTG<->CTA;	L<->L;	8273334	8273729	ID=PAC:19602357.CDS.2;Parent=PAC:19602357;pacid=19602357;
chr01	8273464	G<->A	-	CGT<->CAT;	R<->H;	8273334	8273729	ID=PAC:19602357.CDS.2;Parent=PAC:19602357;pacid=19602357;
chr01	8273464	G<->A	-	CGT<->CAT;	R<->H;	8273362	8273729	ID=PAC:19602356.CDS.2;Parent=PAC:19602356;pacid=19602356;
chr01	8295210	G<->A	+	GAA<->AAA;	E<->K;	8295192	8295296	ID=PAC:19607770.CDS.1;Parent=PAC:19607770;pacid=19607770;
chr01	8297755	A<->G	+	ACG<->GCG;	T<->A;	8297743	8297804	ID=PAC:19607770.CDS.3;Parent=PAC:19607770;pacid=19607770;
chr01	8310459	T<->C	-	CTG<->CCG;	L<->P;	8310366	8310556	ID=PAC:19609437.CDS.2;Parent=PAC:19609437;pacid=19609437;
chr01	8310556	A<->C	-	ACG<->CCG;	T<->P;	8310366	8310556	ID=PAC:19609437.CDS.2;Parent=PAC:19609437;pacid=19609437;
chr01	8310737	A<->G	-	ACA<->ACG;	T<->T;	8310661	8310742	ID=PAC:19609437.CDS.1;Parent=PAC:19609437;pacid=19609437;
chr01	8313624	G<->R	+	AGA<->AAA;	R<->K;	8313449	8313847	ID=PAC:19594276.CDS.1;Parent=PAC:19594276;pacid=19594276;
chr01	8313713	G<->R	+	GCT<->ACT;	A<->T;	8313449	8313847	ID=PAC:19594276.CDS.1;Parent=PAC:19594276;pacid=19594276;
chr01	8317625	A<->G	-	ACC<->GCC;	T<->A;	8317587	8317703	ID=PAC:19604872.CDS.10;Parent=PAC:19604872;pacid=19604872;
chr01	8317832	C<->Y	-	GCG<->GTG;	A<->V;	8317803	8317842	ID=PAC:19604872.CDS.9;Parent=PAC:19604872;pacid=19604872;
chr01	8320636	A<->G	-	GAG<->GGG;	E<->G;	8320574	8320682	ID=PAC:19604872.CDS.6;Parent=PAC:19604872;pacid=19604872;
chr01	8321820	A<->M	-	AAA<->AAC;	K<->N;	8321770	8321843	ID=PAC:19604872.CDS.5;Parent=PAC:19604872;pacid=19604872;
chr01	8322964	C<->S	-	CCG<->GCG;	P<->A;	8322887	8322985	ID=PAC:19604872.CDS.3;Parent=PAC:19604872;pacid=19604872;
chr01	8335481	T<->G	-	ATG<->AGG;	M<->R;	8335450	8335500	ID=PAC:19601785.CDS.5;Parent=PAC:19601785;pacid=19601785;
chr01	8335586	A<->M	-	GCA<->GCC;	A<->A;	8335562	8335744	ID=PAC:19601785.CDS.4;Parent=PAC:19601785;pacid=19601785;
chr01	8335603	T<->W	-	TGT<->AGT;	C<->S;	8335562	8335744	ID=PAC:19601785.CDS.4;Parent=PAC:19601785;pacid=19601785;
chr01	8335710	G<->R	-	GGC<->GAC;	G<->D;	8335562	8335744	ID=PAC:19601785.CDS.4;Parent=PAC:19601785;pacid=19601785;
chr01	8346251	G<->A	+	GCA<->ACA;	A<->T;	8346092	8346292	ID=PAC:19594269.CDS.7;Parent=PAC:19594269;pacid=19594269;
chr01	8347165	T<->K	-	CAT<->CAG;	H<->Q;	8347136	8347326	ID=PAC:19606356.CDS.2;Parent=PAC:19606356;pacid=19606356;
chr01	8349619	C<->Y	+	ACC<->ATC;	T<->I;	8349591	8349658	ID=PAC:19594271.CDS.2;Parent=PAC:19594271;pacid=19594271;
chr01	8349630	C<->Y	+	CTT<->TTT;	L<->F;	8349591	8349658	ID=PAC:19594271.CDS.2;Parent=PAC:19594271;pacid=19594271;
chr01	8349811	G<->R	+	GGC<->AGC;	G<->S;	8349742	8349852	ID=PAC:19594270.CDS.3;Parent=PAC:19594270;pacid=19594270;
chr01	8349811	G<->R	+	GGC<->AGC;	G<->S;	8349742	8349852	ID=PAC:19594271.CDS.3;Parent=PAC:19594271;pacid=19594271;
chr01	8351300	G<->T	+	GCT<->TCT;	A<->S;	8351108	8351411	ID=PAC:19594270.CDS.6;Parent=PAC:19594270;pacid=19594270;
chr01	8351300	G<->T	+	GCT<->TCT;	A<->S;	8351108	8351411	ID=PAC:19594271.CDS.6;Parent=PAC:19594271;pacid=19594271;
chr01	8352629	T<->C	+	ATC<->ACC;	I<->T;	8352574	8352671	ID=PAC:19598124.CDS.2;Parent=PAC:19598124;pacid=19598124;
chr01	8352937	T<->C	+	GCT<->GCC;	A<->A;	8352920	8353044	ID=PAC:19598124.CDS.4;Parent=PAC:19598124;pacid=19598124;
chr01	8353186	T<->C	+	TGT<->CGT;	C<->R;	8353135	8353207	ID=PAC:19598124.CDS.5;Parent=PAC:19598124;pacid=19598124;
chr01	8355408	C<->T	-	ACC<->ATC;	T<->I;	8355348	8355763	ID=PAC:19595148.CDS.2;Parent=PAC:19595148;pacid=19595148;
chr01	8355562	C<->G	-	CTG<->GTG;	L<->V;	8355348	8355763	ID=PAC:19595148.CDS.2;Parent=PAC:19595148;pacid=19595148;
chr01	8355740	G<->A	-	TCG<->TCA;	S<->S;	8355348	8355763	ID=PAC:19595148.CDS.2;Parent=PAC:19595148;pacid=19595148;
chr01	8404971	A<->T	+	GGA<->GGT;	G<->G;	8404969	8405052	ID=PAC:19611712.CDS.1;Parent=PAC:19611712;pacid=19611712;
chr01	8419334	G<->R	+	CTG<->CTA;	L<->L;	8419266	8419551	ID=PAC:19607750.CDS.1;Parent=PAC:19607750;pacid=19607750;
chr01	8419346	A<->R	+	CCA<->CCG;	P<->P;	8419266	8419551	ID=PAC:19607750.CDS.1;Parent=PAC:19607750;pacid=19607750;
chr01	8419413	G<->R	+	GTC<->ATC;	V<->I;	8419266	8419551	ID=PAC:19607750.CDS.1;Parent=PAC:19607750;pacid=19607750;
chr01	8428316	C<->G	-	AGC<->AGG;	S<->R;	8428298	8428465	ID=PAC:19595707.CDS.4;Parent=PAC:19595707;pacid=19595707;
chr01	8428953	C<->T	-	GCG<->GTG;	A<->V;	8428901	8428990	ID=PAC:19595707.CDS.1;Parent=PAC:19595707;pacid=19595707;
chr01	8460178	C<->T	+	GAC<->GAT;	D<->D;	8459327	8460187	ID=PAC:19609459.CDS.2;Parent=PAC:19609459;pacid=19609459;
chr01	8515338	C<->T	+	CGC<->CGT;	R<->R;	8515330	8515595	ID=PAC:19598545.CDS.1;Parent=PAC:19598545;pacid=19598545;
chr01	8515338	C<->T	+	CGC<->CGT;	R<->R;	8515330	8515595	ID=PAC:19598546.CDS.1;Parent=PAC:19598546;pacid=19598546;
chr01	8515338	G<->A	-	GCG<->ACG;	A<->T;	8515296	8515593	ID=PAC:19609453.CDS.2;Parent=PAC:19609453;pacid=19609453;
chr01	8536120	G<->C	+	CCG<->CCC;	P<->P;	8536052	8536147	ID=PAC:19598148.CDS.1;Parent=PAC:19598148;pacid=19598148;
chr01	8536456	C<->G	+	CAT<->GAT;	H<->D;	8536441	8537467	ID=PAC:19598148.CDS.3;Parent=PAC:19598148;pacid=19598148;
chr01	8536596	T<->A	+	GCT<->GCA;	A<->A;	8536441	8537467	ID=PAC:19598148.CDS.3;Parent=PAC:19598148;pacid=19598148;
chr01	8537014	G<->A	+	GGA<->AGA;	G<->R;	8536441	8537467	ID=PAC:19598148.CDS.3;Parent=PAC:19598148;pacid=19598148;
chr01	8537037	A<->G	+	GGA<->GGG;	G<->G;	8536441	8537467	ID=PAC:19598148.CDS.3;Parent=PAC:19598148;pacid=19598148;
chr01	8537290	C<->G	+	CAA<->GAA;	Q<->E;	8536441	8537467	ID=PAC:19598148.CDS.3;Parent=PAC:19598148;pacid=19598148;
chr01	8537344	A<->G	-	ACT<->GCT;	T<->A;	8537312	8537509	ID=PAC:19602595.CDS.1;Parent=PAC:19602595;pacid=19602595;
chr01	8537344	T<->C	+	TCC<->CCC;	S<->P;	8536441	8537467	ID=PAC:19598148.CDS.3;Parent=PAC:19598148;pacid=19598148;
chr01	8537453	C<->A	-	GCC<->GCA;	A<->A;	8537312	8537509	ID=PAC:19602595.CDS.1;Parent=PAC:19602595;pacid=19602595;
chr01	8537453	G<->T	+	TGG<->TTG;	W<->L;	8536441	8537467	ID=PAC:19598148.CDS.3;Parent=PAC:19598148;pacid=19598148;
chr01	8538997	C<->A	-	ATC<->ATA;	I<->I;	8538978	8539164	ID=PAC:19597573.CDS.4;Parent=PAC:19597573;pacid=19597573;
chr01	8539061	C<->G	-	ACC<->AGC;	T<->S;	8538978	8539164	ID=PAC:19597573.CDS.4;Parent=PAC:19597573;pacid=19597573;
chr01	8539566	T<->G	-	TCC<->GCC;	S<->A;	8539270	8539731	ID=PAC:19597573.CDS.3;Parent=PAC:19597573;pacid=19597573;
chr01	8539588	G<->C	-	CGG<->CGC;	R<->R;	8539270	8539731	ID=PAC:19597573.CDS.3;Parent=PAC:19597573;pacid=19597573;
chr01	8542716	T<->A	-	TCG<->ACG;	S<->T;	8542714	8542911	ID=PAC:19612969.CDS.7;Parent=PAC:19612969;pacid=19612969;
chr01	8542728	G<->R	-	GAC<->AAC;	D<->N;	8542714	8542911	ID=PAC:19612969.CDS.7;Parent=PAC:19612969;pacid=19612969;
chr01	8542747	C<->Y	-	GTC<->GTT;	V<->V;	8542714	8542911	ID=PAC:19612969.CDS.7;Parent=PAC:19612969;pacid=19612969;
chr01	8542756	G<->K	-	GCG<->GCT;	A<->A;	8542714	8542911	ID=PAC:19612969.CDS.7;Parent=PAC:19612969;pacid=19612969;
chr01	8542780	C<->Y	-	GGC<->GGT;	G<->G;	8542714	8542911	ID=PAC:19612969.CDS.7;Parent=PAC:19612969;pacid=19612969;
chr01	8542831	G<->R	-	CTG<->CTA;	L<->L;	8542714	8542911	ID=PAC:19612969.CDS.7;Parent=PAC:19612969;pacid=19612969;
chr01	8542878	A<->G	-	AAG<->GAG;	K<->E;	8542714	8542911	ID=PAC:19612969.CDS.7;Parent=PAC:19612969;pacid=19612969;
chr01	8549404	G<->A	+	GGC<->AGC;	G<->S;	8549323	8549610	ID=PAC:19603252.CDS.1;Parent=PAC:19603252;pacid=19603252;
chr01	8549417	C<->T	+	ACC<->ATC;	T<->I;	8549323	8549610	ID=PAC:19603252.CDS.1;Parent=PAC:19603252;pacid=19603252;
chr01	8549430	C<->T	+	CTC<->CTT;	L<->L;	8549323	8549610	ID=PAC:19603252.CDS.1;Parent=PAC:19603252;pacid=19603252;
chr01	8549507	G<->C	+	GGC<->GCC;	G<->A;	8549323	8549610	ID=PAC:19603252.CDS.1;Parent=PAC:19603252;pacid=19603252;
chr01	8549527	T<->C	+	TTG<->CTG;	L<->L;	8549323	8549610	ID=PAC:19603252.CDS.1;Parent=PAC:19603252;pacid=19603252;
chr01	8549553	G<->T	+	GCG<->GCT;	A<->A;	8549323	8549610	ID=PAC:19603252.CDS.1;Parent=PAC:19603252;pacid=19603252;
chr01	8549576	G<->C	+	GGG<->GCG;	G<->A;	8549323	8549610	ID=PAC:19603252.CDS.1;Parent=PAC:19603252;pacid=19603252;
chr01	8550975	C<->T	+	GTC<->GTT;	V<->V;	8550040	8551251	ID=PAC:19603252.CDS.2;Parent=PAC:19603252;pacid=19603252;
chr01	8551022	C<->Y	+	GCG<->GTG;	A<->V;	8550040	8551251	ID=PAC:19603252.CDS.2;Parent=PAC:19603252;pacid=19603252;
chr01	8551056	T<->K	+	GAT<->GAG;	D<->E;	8550040	8551251	ID=PAC:19603252.CDS.2;Parent=PAC:19603252;pacid=19603252;
chr01	8551104	T<->W	+	GAT<->GAA;	D<->E;	8550040	8551251	ID=PAC:19603252.CDS.2;Parent=PAC:19603252;pacid=19603252;
chr01	8558039	G<->A	-	GGG<->GAG;	G<->E;	8557999	8559444	ID=PAC:19607963.CDS.1;Parent=PAC:19607963;pacid=19607963;
chr01	8558039	G<->A	-	GGG<->GAG;	G<->E;	8557999	8559447	ID=PAC:19607962.CDS.3;Parent=PAC:19607962;pacid=19607962;
chr01	8558063	G<->C	-	AGG<->ACG;	R<->T;	8557999	8559444	ID=PAC:19607963.CDS.1;Parent=PAC:19607963;pacid=19607963;
chr01	8558063	G<->C	-	AGG<->ACG;	R<->T;	8557999	8559447	ID=PAC:19607962.CDS.3;Parent=PAC:19607962;pacid=19607962;
chr01	8558129	C<->T	-	GCC<->GTC;	A<->V;	8557999	8559444	ID=PAC:19607963.CDS.1;Parent=PAC:19607963;pacid=19607963;
chr01	8558129	C<->T	-	GCC<->GTC;	A<->V;	8557999	8559447	ID=PAC:19607962.CDS.3;Parent=PAC:19607962;pacid=19607962;
chr01	8558371	C<->A	-	GGC<->GGA;	G<->G;	8557999	8559444	ID=PAC:19607963.CDS.1;Parent=PAC:19607963;pacid=19607963;
chr01	8558371	C<->A	-	GGC<->GGA;	G<->G;	8557999	8559447	ID=PAC:19607962.CDS.3;Parent=PAC:19607962;pacid=19607962;
chr01	8558918	G<->A	-	AGG<->AAG;	R<->K;	8557999	8559444	ID=PAC:19607963.CDS.1;Parent=PAC:19607963;pacid=19607963;
chr01	8558918	G<->A	-	AGG<->AAG;	R<->K;	8557999	8559447	ID=PAC:19607962.CDS.3;Parent=PAC:19607962;pacid=19607962;
chr01	8558929	C<->G	-	GCC<->GCG;	A<->A;	8557999	8559444	ID=PAC:19607963.CDS.1;Parent=PAC:19607963;pacid=19607963;
chr01	8558929	C<->G	-	GCC<->GCG;	A<->A;	8557999	8559447	ID=PAC:19607962.CDS.3;Parent=PAC:19607962;pacid=19607962;
chr01	8559310	C<->A	-	GGC<->GGA;	G<->G;	8557999	8559444	ID=PAC:19607963.CDS.1;Parent=PAC:19607963;pacid=19607963;
chr01	8559310	C<->A	-	GGC<->GGA;	G<->G;	8557999	8559447	ID=PAC:19607962.CDS.3;Parent=PAC:19607962;pacid=19607962;
chr01	8560216	C<->T	-	ACG<->ATG;	T<->M;	8560153	8560370	ID=PAC:19607962.CDS.2;Parent=PAC:19607962;pacid=19607962;
chr01	8560301	A<->G	-	AGC<->GGC;	S<->G;	8560153	8560370	ID=PAC:19607962.CDS.2;Parent=PAC:19607962;pacid=19607962;
chr01	8560595	C<->T	-	AAC<->AAT;	N<->N;	8560543	8560714	ID=PAC:19607962.CDS.1;Parent=PAC:19607962;pacid=19607962;
chr01	8573909	T<->C	+	GCT<->GCC;	A<->A;	8573835	8573918	ID=PAC:19611797.CDS.1;Parent=PAC:19611797;pacid=19611797;
chr01	8574218	C<->A	+	CTG<->ATG;	L<->M;	8574200	8574655	ID=PAC:19611797.CDS.2;Parent=PAC:19611797;pacid=19611797;
chr01	8574337	C<->T	+	GGC<->GGT;	G<->G;	8574200	8574655	ID=PAC:19611797.CDS.2;Parent=PAC:19611797;pacid=19611797;
chr01	8574505	G<->A	+	GGG<->GGA;	G<->G;	8574200	8574655	ID=PAC:19611797.CDS.2;Parent=PAC:19611797;pacid=19611797;
chr01	8575115	T<->C	+	TGT<->TGC;	C<->C;	8574990	8575397	ID=PAC:19611797.CDS.4;Parent=PAC:19611797;pacid=19611797;
chr01	8575140	G<->A	+	GCC<->ACC;	A<->T;	8574990	8575397	ID=PAC:19611797.CDS.4;Parent=PAC:19611797;pacid=19611797;
chr01	8575166	T<->C	+	CGT<->CGC;	R<->R;	8574990	8575397	ID=PAC:19611797.CDS.4;Parent=PAC:19611797;pacid=19611797;
chr01	8575190	G<->A	+	CTG<->CTA;	L<->L;	8574990	8575397	ID=PAC:19611797.CDS.4;Parent=PAC:19611797;pacid=19611797;
chr01	8575256	A<->G	+	CGA<->CGG;	R<->R;	8574990	8575397	ID=PAC:19611797.CDS.4;Parent=PAC:19611797;pacid=19611797;
chr01	8575302	G<->A	+	GCC<->ACC;	A<->T;	8574990	8575397	ID=PAC:19611797.CDS.4;Parent=PAC:19611797;pacid=19611797;
chr01	8575397	T<->C	+	TCT<->TCC;	S<->S;	8574990	8575397	ID=PAC:19611797.CDS.4;Parent=PAC:19611797;pacid=19611797;
chr01	8575662	C<->T	+	CTA<->TTA;	L<->L;	8575632	8576206	ID=PAC:19611797.CDS.5;Parent=PAC:19611797;pacid=19611797;
chr01	8576178	C<->T	+	CGC<->TGC;	R<->C;	8575632	8576206	ID=PAC:19611797.CDS.5;Parent=PAC:19611797;pacid=19611797;
chr01	8576396	C<->A	+	ACA<->AAA;	T<->K;	8576356	8577021	ID=PAC:19611797.CDS.6;Parent=PAC:19611797;pacid=19611797;
chr01	8576604	C<->T	+	CTC<->CTT;	L<->L;	8576356	8577021	ID=PAC:19611797.CDS.6;Parent=PAC:19611797;pacid=19611797;
chr01	8576729	A<->C	+	GAC<->GCC;	D<->A;	8576356	8577021	ID=PAC:19611797.CDS.6;Parent=PAC:19611797;pacid=19611797;
chr01	8576886	T<->C	+	TCT<->TCC;	S<->S;	8576356	8577021	ID=PAC:19611797.CDS.6;Parent=PAC:19611797;pacid=19611797;
chr01	8576969	T<->G	+	ATG<->AGG;	M<->R;	8576356	8577021	ID=PAC:19611797.CDS.6;Parent=PAC:19611797;pacid=19611797;
chr01	8576996	C<->T	+	GCA<->GTA;	A<->V;	8576356	8577021	ID=PAC:19611797.CDS.6;Parent=PAC:19611797;pacid=19611797;
chr01	8577016	A<->G	+	AGG<->GGG;	R<->G;	8576356	8577021	ID=PAC:19611797.CDS.6;Parent=PAC:19611797;pacid=19611797;
chr01	8617294	G<->C	+	CGA<->CCA;	R<->P;	8617206	8617490	ID=PAC:19596732.CDS.2;Parent=PAC:19596732;pacid=19596732;
chr01	8617324	A<->C	+	GAA<->GCA;	E<->A;	8617206	8617490	ID=PAC:19596732.CDS.2;Parent=PAC:19596732;pacid=19596732;
chr01	8617360	C<->T	+	GCG<->GTG;	A<->V;	8617206	8617490	ID=PAC:19596732.CDS.2;Parent=PAC:19596732;pacid=19596732;
chr01	8617387	C<->A	+	TCA<->TAA;	S<->U;	8617206	8617490	ID=PAC:19596732.CDS.2;Parent=PAC:19596732;pacid=19596732;
chr01	8617426	T<->C	+	CTG<->CCG;	L<->P;	8617206	8617490	ID=PAC:19596732.CDS.2;Parent=PAC:19596732;pacid=19596732;
chr01	8619730	T<->A	+	CTG<->CAG;	L<->Q;	8619717	8619799	ID=PAC:19596732.CDS.4;Parent=PAC:19596732;pacid=19596732;
chr01	8619751	T<->C	+	GTG<->GCG;	V<->A;	8619717	8619799	ID=PAC:19596732.CDS.4;Parent=PAC:19596732;pacid=19596732;
chr01	8622269	A<->G	-	ACA<->ACG;	T<->T;	8622137	8622286	ID=PAC:19613378.CDS.2;Parent=PAC:19613378;pacid=19613378;
chr01	8622437	A<->T	-	GTA<->GTT;	V<->V;	8622422	8624011	ID=PAC:19613378.CDS.1;Parent=PAC:19613378;pacid=19613378;
chr01	8622443	G<->A	-	AGG<->AGA;	R<->R;	8622422	8624011	ID=PAC:19613378.CDS.1;Parent=PAC:19613378;pacid=19613378;
chr01	8622482	A<->C	-	GGA<->GGC;	G<->G;	8622422	8624011	ID=PAC:19613378.CDS.1;Parent=PAC:19613378;pacid=19613378;
chr01	8622690	G<->A	-	CGC<->CAC;	R<->H;	8622422	8624011	ID=PAC:19613378.CDS.1;Parent=PAC:19613378;pacid=19613378;
chr01	8622840	G<->A	-	GGA<->GAA;	G<->E;	8622422	8624011	ID=PAC:19613378.CDS.1;Parent=PAC:19613378;pacid=19613378;
chr01	8622938	C<->G	-	TCC<->TCG;	S<->S;	8622422	8624011	ID=PAC:19613378.CDS.1;Parent=PAC:19613378;pacid=19613378;
[truncated: 35,048 more rows]

## Sheet: chr02
Table S3. SNPs annotation in CDS region a Physical coordinate of SNPs in the genome; b Nucleotide base type of B73 (left) and Mo17(right) at the SNP site; c Positive(+) or negative(-) chain of DNA; d Comparison of genotype of codeword triplet between reference (left) and Mo17(right) ; e Comparison of genetype of amino acid between reference(left) and Mo17(right); f The start and end coordinate of…
Chromosome ID	Physical positiona	B73 base<->MO17 baseb	Strandc	Codon_mutated	AA_mutatee	Physical position startf	Physical position endf	Gene ID
chr02	89667	T<->C	-	TAA<->CAA;	U<->Q;	89635	89832	ID=PAC:19563929.CDS.2;Parent=PAC:19563929;pacid=19563929;
chr02	90396	A<->C	-	GAC<->GCC;	D<->A;	90234	90403	ID=PAC:19563929.CDS.1;Parent=PAC:19563929;pacid=19563929;
chr02	136193	G<->A	+	GGG<->GGA;	G<->G;	136170	136375	ID=PAC:19549746.CDS.3;Parent=PAC:19549746;pacid=19549746;
chr02	139403	T<->A	+	CTT<->CTA;	L<->L;	139368	139623	ID=PAC:19549746.CDS.7;Parent=PAC:19549746;pacid=19549746;
chr02	139438	G<->A	+	CGC<->CAC;	R<->H;	139368	139623	ID=PAC:19549746.CDS.7;Parent=PAC:19549746;pacid=19549746;
chr02	139528	C<->T	+	GCC<->GTC;	A<->V;	139368	139623	ID=PAC:19549746.CDS.7;Parent=PAC:19549746;pacid=19549746;
chr02	273615	C<->G	+	TCC<->TCG;	S<->S;	273562	273909	ID=PAC:19557008.CDS.1;Parent=PAC:19557008;pacid=19557008;
chr02	273615	C<->G	+	TCC<->TCG;	S<->S;	273562	274671	ID=PAC:19557007.CDS.1;Parent=PAC:19557007;pacid=19557007;
chr02	273615	G<->C	-	GGA<->CGA;	G<->R;	273547	273909	ID=PAC:19561608.CDS.2;Parent=PAC:19561608;pacid=19561608;
chr02	274506	C<->Y	+	CTC<->CTT;	L<->L;	274099	274671	ID=PAC:19557008.CDS.2;Parent=PAC:19557008;pacid=19557008;
chr02	274506	C<->Y	+	CTC<->CTT;	L<->L;	273562	274671	ID=PAC:19557007.CDS.1;Parent=PAC:19557007;pacid=19557007;
chr02	274658	G<->R	+	AGC<->AAC;	S<->N;	273562	274671	ID=PAC:19557007.CDS.1;Parent=PAC:19557007;pacid=19557007;
chr02	274658	G<->R	+	AGC<->AAC;	S<->N;	274099	274671	ID=PAC:19557008.CDS.2;Parent=PAC:19557008;pacid=19557008;
chr02	276390	T<->C	-	TAG<->CAG;	U<->Q;	276107	276633	ID=PAC:19561674.CDS.2;Parent=PAC:19561674;pacid=19561674;
chr02	276525	T<->C	-	TGA<->CGA;	U<->R;	276107	276633	ID=PAC:19561674.CDS.2;Parent=PAC:19561674;pacid=19561674;
chr02	276568	G<->A	-	TCG<->TCA;	S<->S;	276107	276633	ID=PAC:19561674.CDS.2;Parent=PAC:19561674;pacid=19561674;
chr02	276600	G<->A	-	GAG<->AAG;	E<->K;	276107	276633	ID=PAC:19561674.CDS.2;Parent=PAC:19561674;pacid=19561674;
chr02	364762	C<->T	-	CTC<->TTC;	L<->F;	363623	364897	ID=PAC:19554763.CDS.1;Parent=PAC:19554763;pacid=19554763;
chr02	509375	G<->T	-	TGG<->TGT;	W<->C;	509329	509380	ID=PAC:19552585.CDS.5;Parent=PAC:19552585;pacid=19552585;
chr02	509577	A<->G	-	ACC<->GCC;	T<->A;	509568	509727	ID=PAC:19552585.CDS.4;Parent=PAC:19552585;pacid=19552585;
chr02	509841	G<->C	-	GAG<->CAG;	E<->Q;	509839	509928	ID=PAC:19552585.CDS.3;Parent=PAC:19552585;pacid=19552585;
chr02	565427	T<->C	-	TAG<->CAG;	U<->Q;	565425	565472	ID=PAC:19553524.CDS.3;Parent=PAC:19553524;pacid=19553524;
chr02	565445	G<->T	-	GAT<->TAT;	D<->Y;	565425	565472	ID=PAC:19553524.CDS.3;Parent=PAC:19553524;pacid=19553524;
chr02	565465	T<->C	-	ATA<->ACA;	I<->T;	565425	565472	ID=PAC:19553524.CDS.3;Parent=PAC:19553524;pacid=19553524;
chr02	566140	T<->C	-	TGT<->TGC;	C<->C;	566108	566205	ID=PAC:19553524.CDS.1;Parent=PAC:19553524;pacid=19553524;
chr02	566164	T<->C	-	GAT<->GAC;	D<->D;	566108	566205	ID=PAC:19553524.CDS.1;Parent=PAC:19553524;pacid=19553524;
chr02	606030	C<->T	-	AAC<->AAT;	N<->N;	606003	606278	ID=PAC:19551710.CDS.1;Parent=PAC:19551710;pacid=19551710;
chr02	723163	C<->G	-	TCC<->TCG;	S<->S;	723158	723267	ID=PAC:19557701.CDS.12;Parent=PAC:19557701;pacid=19557701;
chr02	723952	C<->T	-	AGC<->AGT;	S<->S;	723940	724185	ID=PAC:19557702.CDS.10;Parent=PAC:19557702;pacid=19557702;
chr02	723952	C<->T	-	AGC<->AGT;	S<->S;	723940	724185	ID=PAC:19557703.CDS.10;Parent=PAC:19557703;pacid=19557703;
chr02	724063	C<->S	-	CCC<->CCG;	P<->P;	723940	724185	ID=PAC:19557702.CDS.10;Parent=PAC:19557702;pacid=19557702;
chr02	724063	C<->S	-	CCC<->CCG;	P<->P;	723940	724185	ID=PAC:19557703.CDS.10;Parent=PAC:19557703;pacid=19557703;
chr02	724077	T<->Y	-	TTG<->CTG;	L<->L;	723940	724185	ID=PAC:19557702.CDS.10;Parent=PAC:19557702;pacid=19557702;
chr02	724077	T<->Y	-	TTG<->CTG;	L<->L;	723940	724185	ID=PAC:19557703.CDS.10;Parent=PAC:19557703;pacid=19557703;
chr02	724077	T<->Y	-	TTG<->CTG;	L<->L;	724075	724185	ID=PAC:19557701.CDS.11;Parent=PAC:19557701;pacid=19557701;
chr02	724964	A<->R	-	GGA<->GGG;	G<->G;	724952	725116	ID=PAC:19557701.CDS.9;Parent=PAC:19557701;pacid=19557701;
chr02	724964	A<->R	-	GGA<->GGG;	G<->G;	724952	725116	ID=PAC:19557702.CDS.8;Parent=PAC:19557702;pacid=19557702;
chr02	724964	A<->R	-	GGA<->GGG;	G<->G;	724952	725116	ID=PAC:19557703.CDS.8;Parent=PAC:19557703;pacid=19557703;
chr02	725056	A<->M	-	AAT<->CAT;	N<->H;	724952	725116	ID=PAC:19557701.CDS.9;Parent=PAC:19557701;pacid=19557701;
chr02	725056	A<->M	-	AAT<->CAT;	N<->H;	724952	725116	ID=PAC:19557702.CDS.8;Parent=PAC:19557702;pacid=19557702;
chr02	725056	A<->M	-	AAT<->CAT;	N<->H;	724952	725116	ID=PAC:19557703.CDS.8;Parent=PAC:19557703;pacid=19557703;
chr02	725954	A<->M	-	AGA<->CGA;	R<->R;	725910	726098	ID=PAC:19557701.CDS.7;Parent=PAC:19557701;pacid=19557701;
chr02	725954	A<->M	-	AGA<->CGA;	R<->R;	725910	726098	ID=PAC:19557702.CDS.7;Parent=PAC:19557702;pacid=19557702;
chr02	725954	A<->M	-	AGA<->CGA;	R<->R;	725910	726098	ID=PAC:19557703.CDS.7;Parent=PAC:19557703;pacid=19557703;
chr02	725967	G<->R	-	GAG<->GAA;	E<->E;	725910	726098	ID=PAC:19557701.CDS.7;Parent=PAC:19557701;pacid=19557701;
chr02	725967	G<->R	-	GAG<->GAA;	E<->E;	725910	726098	ID=PAC:19557702.CDS.7;Parent=PAC:19557702;pacid=19557702;
chr02	725967	G<->R	-	GAG<->GAA;	E<->E;	725910	726098	ID=PAC:19557703.CDS.7;Parent=PAC:19557703;pacid=19557703;
chr02	725991	A<->R	-	AGA<->AGG;	R<->R;	725910	726098	ID=PAC:19557701.CDS.7;Parent=PAC:19557701;pacid=19557701;
chr02	725991	A<->R	-	AGA<->AGG;	R<->R;	725910	726098	ID=PAC:19557702.CDS.7;Parent=PAC:19557702;pacid=19557702;
chr02	725991	A<->R	-	AGA<->AGG;	R<->R;	725910	726098	ID=PAC:19557703.CDS.7;Parent=PAC:19557703;pacid=19557703;
chr02	726006	C<->M	-	GTC<->GTA;	V<->V;	725910	726098	ID=PAC:19557701.CDS.7;Parent=PAC:19557701;pacid=19557701;
chr02	726006	C<->M	-	GTC<->GTA;	V<->V;	725910	726098	ID=PAC:19557702.CDS.7;Parent=PAC:19557702;pacid=19557702;
chr02	726006	C<->M	-	GTC<->GTA;	V<->V;	725910	726098	ID=PAC:19557703.CDS.7;Parent=PAC:19557703;pacid=19557703;
chr02	727734	C<->T	-	AGC<->AGT;	S<->S;	727673	727778	ID=PAC:19557701.CDS.5;Parent=PAC:19557701;pacid=19557701;
chr02	727734	C<->T	-	AGC<->AGT;	S<->S;	727673	727778	ID=PAC:19557702.CDS.5;Parent=PAC:19557702;pacid=19557702;
chr02	727734	C<->T	-	AGC<->AGT;	S<->S;	727673	727778	ID=PAC:19557703.CDS.5;Parent=PAC:19557703;pacid=19557703;
chr02	727749	T<->C	-	GGT<->GGC;	G<->G;	727673	727778	ID=PAC:19557701.CDS.5;Parent=PAC:19557701;pacid=19557701;
chr02	727749	T<->C	-	GGT<->GGC;	G<->G;	727673	727778	ID=PAC:19557702.CDS.5;Parent=PAC:19557702;pacid=19557702;
chr02	727749	T<->C	-	GGT<->GGC;	G<->G;	727673	727778	ID=PAC:19557703.CDS.5;Parent=PAC:19557703;pacid=19557703;
chr02	727915	T<->Y	-	CTA<->CCA;	L<->P;	727858	727991	ID=PAC:19557701.CDS.4;Parent=PAC:19557701;pacid=19557701;
chr02	727915	T<->Y	-	CTA<->CCA;	L<->P;	727858	727991	ID=PAC:19557702.CDS.4;Parent=PAC:19557702;pacid=19557702;
chr02	727915	T<->Y	-	CTA<->CCA;	L<->P;	727858	727991	ID=PAC:19557703.CDS.4;Parent=PAC:19557703;pacid=19557703;
chr02	727939	C<->Y	-	TCG<->TTG;	S<->L;	727858	727991	ID=PAC:19557701.CDS.4;Parent=PAC:19557701;pacid=19557701;
chr02	727939	C<->Y	-	TCG<->TTG;	S<->L;	727858	727991	ID=PAC:19557702.CDS.4;Parent=PAC:19557702;pacid=19557702;
chr02	727939	C<->Y	-	TCG<->TTG;	S<->L;	727858	727991	ID=PAC:19557703.CDS.4;Parent=PAC:19557703;pacid=19557703;
chr02	728365	C<->T	-	GGC<->GGT;	G<->G;	728301	728436	ID=PAC:19557701.CDS.3;Parent=PAC:19557701;pacid=19557701;
chr02	728365	C<->T	-	GGC<->GGT;	G<->G;	728301	728436	ID=PAC:19557702.CDS.3;Parent=PAC:19557702;pacid=19557702;
chr02	728365	C<->T	-	GGC<->GGT;	G<->G;	728301	728436	ID=PAC:19557703.CDS.3;Parent=PAC:19557703;pacid=19557703;
chr02	729492	A<->R	-	ACC<->GCC;	T<->A;	729299	729516	ID=PAC:19557701.CDS.2;Parent=PAC:19557701;pacid=19557701;
chr02	729492	A<->R	-	ACC<->GCC;	T<->A;	729299	729516	ID=PAC:19557702.CDS.2;Parent=PAC:19557702;pacid=19557702;
chr02	729492	A<->R	-	ACC<->GCC;	T<->A;	729299	729516	ID=PAC:19557703.CDS.2;Parent=PAC:19557703;pacid=19557703;
chr02	754425	G<->T	-	GTG<->GTT;	V<->V;	753789	755834	ID=PAC:19549218.CDS.1;Parent=PAC:19549218;pacid=19549218;
chr02	754458	G<->A	-	CTG<->CTA;	L<->L;	753789	755834	ID=PAC:19549218.CDS.1;Parent=PAC:19549218;pacid=19549218;
chr02	755081	A<->G	-	AAC<->GAC;	N<->D;	753789	755834	ID=PAC:19549218.CDS.1;Parent=PAC:19549218;pacid=19549218;
chr02	755138	G<->A	-	GTC<->ATC;	V<->I;	753789	755834	ID=PAC:19549218.CDS.1;Parent=PAC:19549218;pacid=19549218;
chr02	755306	A<->T	-	ATA<->TTA;	I<->L;	753789	755834	ID=PAC:19549218.CDS.1;Parent=PAC:19549218;pacid=19549218;
chr02	755383	A<->G	-	AAC<->AGC;	N<->S;	753789	755834	ID=PAC:19549218.CDS.1;Parent=PAC:19549218;pacid=19549218;
chr02	755444	A<->G	-	ATC<->GTC;	I<->V;	753789	755834	ID=PAC:19549218.CDS.1;Parent=PAC:19549218;pacid=19549218;
chr02	755604	T<->C	-	ATT<->ATC;	I<->I;	753789	755834	ID=PAC:19549218.CDS.1;Parent=PAC:19549218;pacid=19549218;
chr02	841260	G<->A	+	AGC<->AAC;	S<->N;	841169	841688	ID=PAC:19560196.CDS.1;Parent=PAC:19560196;pacid=19560196;
chr02	841463	A<->C	+	AGA<->CGA;	R<->R;	841169	841688	ID=PAC:19560196.CDS.1;Parent=PAC:19560196;pacid=19560196;
chr02	842399	G<->A	+	GTG<->ATG;	V<->M;	842351	842521	ID=PAC:19560196.CDS.3;Parent=PAC:19560196;pacid=19560196;
chr02	844372	C<->T	-	CTG<->TTG;	L<->L;	844214	847252	ID=PAC:19549412.CDS.1;Parent=PAC:19549412;pacid=19549412;
chr02	844372	C<->T	-	CTG<->TTG;	L<->L;	844214	847252	ID=PAC:19549413.CDS.1;Parent=PAC:19549413;pacid=19549413;
chr02	844451	C<->T	-	ATC<->ATT;	I<->I;	844214	847252	ID=PAC:19549412.CDS.1;Parent=PAC:19549412;pacid=19549412;
chr02	844451	C<->T	-	ATC<->ATT;	I<->I;	844214	847252	ID=PAC:19549413.CDS.1;Parent=PAC:19549413;pacid=19549413;
chr02	844544	A<->G	-	ACA<->ACG;	T<->T;	844214	847252	ID=PAC:19549412.CDS.1;Parent=PAC:19549412;pacid=19549412;
chr02	844544	A<->G	-	ACA<->ACG;	T<->T;	844214	847252	ID=PAC:19549413.CDS.1;Parent=PAC:19549413;pacid=19549413;
chr02	845081	C<->T	-	GGC<->GGT;	G<->G;	844214	847252	ID=PAC:19549412.CDS.1;Parent=PAC:19549412;pacid=19549412;
chr02	845081	C<->T	-	GGC<->GGT;	G<->G;	844214	847252	ID=PAC:19549413.CDS.1;Parent=PAC:19549413;pacid=19549413;
chr02	845570	T<->C	-	ACT<->ACC;	T<->T;	844214	847252	ID=PAC:19549412.CDS.1;Parent=PAC:19549412;pacid=19549412;
chr02	845570	T<->C	-	ACT<->ACC;	T<->T;	844214	847252	ID=PAC:19549413.CDS.1;Parent=PAC:19549413;pacid=19549413;
chr02	845933	A<->G	-	CGA<->CGG;	R<->R;	844214	847252	ID=PAC:19549412.CDS.1;Parent=PAC:19549412;pacid=19549412;
chr02	845933	A<->G	-	CGA<->CGG;	R<->R;	844214	847252	ID=PAC:19549413.CDS.1;Parent=PAC:19549413;pacid=19549413;
chr02	846245	T<->C	-	TCT<->TCC;	S<->S;	844214	847252	ID=PAC:19549412.CDS.1;Parent=PAC:19549412;pacid=19549412;
chr02	846245	T<->C	-	TCT<->TCC;	S<->S;	844214	847252	ID=PAC:19549413.CDS.1;Parent=PAC:19549413;pacid=19549413;
chr02	846473	T<->C	-	CGT<->CGC;	R<->R;	844214	847252	ID=PAC:19549412.CDS.1;Parent=PAC:19549412;pacid=19549412;
chr02	846473	T<->C	-	CGT<->CGC;	R<->R;	844214	847252	ID=PAC:19549413.CDS.1;Parent=PAC:19549413;pacid=19549413;
chr02	846860	C<->T	-	ACC<->ACT;	T<->T;	844214	847252	ID=PAC:19549412.CDS.1;Parent=PAC:19549412;pacid=19549412;
chr02	846860	C<->T	-	ACC<->ACT;	T<->T;	844214	847252	ID=PAC:19549413.CDS.1;Parent=PAC:19549413;pacid=19549413;
chr02	847158	C<->A	-	ACC<->AAC;	T<->N;	844214	847252	ID=PAC:19549412.CDS.1;Parent=PAC:19549412;pacid=19549412;
chr02	847158	C<->A	-	ACC<->AAC;	T<->N;	844214	847252	ID=PAC:19549413.CDS.1;Parent=PAC:19549413;pacid=19549413;
chr02	847199	C<->A	-	CCC<->CCA;	P<->P;	844214	847252	ID=PAC:19549412.CDS.1;Parent=PAC:19549412;pacid=19549412;
chr02	847199	C<->A	-	CCC<->CCA;	P<->P;	844214	847252	ID=PAC:19549413.CDS.1;Parent=PAC:19549413;pacid=19549413;
chr02	897594	A<->G	-	AAA<->AAG;	K<->K;	897447	897680	ID=PAC:19560375.CDS.12;Parent=PAC:19560375;pacid=19560375;
chr02	897594	A<->G	-	AAA<->AAG;	K<->K;	897447	897680	ID=PAC:19560376.CDS.11;Parent=PAC:19560376;pacid=19560376;
chr02	897594	A<->G	-	AAA<->AAG;	K<->K;	897447	897680	ID=PAC:19560377.CDS.11;Parent=PAC:19560377;pacid=19560377;
chr02	897594	A<->G	-	AAA<->AAG;	K<->K;	897447	897680	ID=PAC:19560379.CDS.5;Parent=PAC:19560379;pacid=19560379;
chr02	897617	G<->A	-	GCT<->ACT;	A<->T;	897447	897680	ID=PAC:19560375.CDS.12;Parent=PAC:19560375;pacid=19560375;
chr02	897617	G<->A	-	GCT<->ACT;	A<->T;	897447	897680	ID=PAC:19560376.CDS.11;Parent=PAC:19560376;pacid=19560376;
chr02	897617	G<->A	-	GCT<->ACT;	A<->T;	897447	897680	ID=PAC:19560377.CDS.11;Parent=PAC:19560377;pacid=19560377;
chr02	897617	G<->A	-	GCT<->ACT;	A<->T;	897447	897680	ID=PAC:19560379.CDS.5;Parent=PAC:19560379;pacid=19560379;
chr02	898396	G<->A	-	CGG<->CAG;	R<->Q;	898288	898493	ID=PAC:19560375.CDS.9;Parent=PAC:19560375;pacid=19560375;
chr02	898396	G<->A	-	CGG<->CAG;	R<->Q;	898288	898493	ID=PAC:19560376.CDS.8;Parent=PAC:19560376;pacid=19560376;
chr02	898396	G<->A	-	CGG<->CAG;	R<->Q;	898288	898493	ID=PAC:19560377.CDS.8;Parent=PAC:19560377;pacid=19560377;
chr02	898396	G<->A	-	CGG<->CAG;	R<->Q;	898288	898493	ID=PAC:19560378.CDS.8;Parent=PAC:19560378;pacid=19560378;
chr02	898396	G<->A	-	CGG<->CAG;	R<->Q;	898288	898493	ID=PAC:19560379.CDS.2;Parent=PAC:19560379;pacid=19560379;
chr02	898720	A<->C	+	CAG<->CCG;	Q<->P;	898590	898826	ID=PAC:19554320.CDS.2;Parent=PAC:19554320;pacid=19554320;
chr02	898720	T<->G	-	CTG<->CGG;	L<->R;	898587	898826	ID=PAC:19560375.CDS.8;Parent=PAC:19560375;pacid=19560375;
chr02	898720	T<->G	-	CTG<->CGG;	L<->R;	898587	898826	ID=PAC:19560376.CDS.7;Parent=PAC:19560376;pacid=19560376;
chr02	898720	T<->G	-	CTG<->CGG;	L<->R;	898587	898826	ID=PAC:19560377.CDS.7;Parent=PAC:19560377;pacid=19560377;
chr02	898720	T<->G	-	CTG<->CGG;	L<->R;	898587	898826	ID=PAC:19560378.CDS.7;Parent=PAC:19560378;pacid=19560378;
chr02	898720	T<->G	-	ACT<->ACG;	T<->T;	898587	898761	ID=PAC:19560379.CDS.1;Parent=PAC:19560379;pacid=19560379;
chr02	898726	C<->T	-	TCG<->TTG;	S<->L;	898587	898826	ID=PAC:19560375.CDS.8;Parent=PAC:19560375;pacid=19560375;
chr02	898726	C<->T	-	TCG<->TTG;	S<->L;	898587	898826	ID=PAC:19560376.CDS.7;Parent=PAC:19560376;pacid=19560376;
chr02	898726	C<->T	-	TCG<->TTG;	S<->L;	898587	898826	ID=PAC:19560377.CDS.7;Parent=PAC:19560377;pacid=19560377;
chr02	898726	C<->T	-	TCG<->TTG;	S<->L;	898587	898826	ID=PAC:19560378.CDS.7;Parent=PAC:19560378;pacid=19560378;
chr02	898726	C<->T	-	ATC<->ATT;	I<->I;	898587	898761	ID=PAC:19560379.CDS.1;Parent=PAC:19560379;pacid=19560379;
chr02	898726	G<->A	+	CGA<->CAA;	R<->Q;	898590	898826	ID=PAC:19554320.CDS.2;Parent=PAC:19554320;pacid=19554320;
chr02	898736	C<->T	-	GCT<->GTT;	A<->V;	898587	898761	ID=PAC:19560379.CDS.1;Parent=PAC:19560379;pacid=19560379;
chr02	898736	C<->T	-	CTT<->TTT;	L<->F;	898587	898826	ID=PAC:19560375.CDS.8;Parent=PAC:19560375;pacid=19560375;
chr02	898736	C<->T	-	CTT<->TTT;	L<->F;	898587	898826	ID=PAC:19560376.CDS.7;Parent=PAC:19560376;pacid=19560376;
chr02	898736	C<->T	-	CTT<->TTT;	L<->F;	898587	898826	ID=PAC:19560377.CDS.7;Parent=PAC:19560377;pacid=19560377;
chr02	898736	C<->T	-	CTT<->TTT;	L<->F;	898587	898826	ID=PAC:19560378.CDS.7;Parent=PAC:19560378;pacid=19560378;
chr02	898736	G<->A	+	AAG<->AAA;	K<->K;	898590	898826	ID=PAC:19554320.CDS.2;Parent=PAC:19554320;pacid=19554320;
chr02	898758	C<->G	+	CCA<->GCA;	P<->A;	898590	898826	ID=PAC:19554320.CDS.2;Parent=PAC:19554320;pacid=19554320;
chr02	898758	G<->C	-	GAG<->CAG;	E<->Q;	898587	898761	ID=PAC:19560379.CDS.1;Parent=PAC:19560379;pacid=19560379;
chr02	898758	G<->C	-	TGG<->TGC;	W<->C;	898587	898826	ID=PAC:19560375.CDS.8;Parent=PAC:19560375;pacid=19560375;
chr02	898758	G<->C	-	TGG<->TGC;	W<->C;	898587	898826	ID=PAC:19560376.CDS.7;Parent=PAC:19560376;pacid=19560376;
chr02	898758	G<->C	-	TGG<->TGC;	W<->C;	898587	898826	ID=PAC:19560377.CDS.7;Parent=PAC:19560377;pacid=19560377;
chr02	898758	G<->C	-	TGG<->TGC;	W<->C;	898587	898826	ID=PAC:19560378.CDS.7;Parent=PAC:19560378;pacid=19560378;
chr02	899311	G<->T	-	GGA<->TGA;	G<->U;	899252	899359	ID=PAC:19560375.CDS.6;Parent=PAC:19560375;pacid=19560375;
chr02	899311	G<->T	-	GGA<->TGA;	G<->U;	899252	899359	ID=PAC:19560376.CDS.5;Parent=PAC:19560376;pacid=19560376;
chr02	899311	G<->T	-	GGA<->TGA;	G<->U;	899252	899359	ID=PAC:19560377.CDS.5;Parent=PAC:19560377;pacid=19560377;
chr02	899311	G<->T	-	GGA<->TGA;	G<->U;	899252	899359	ID=PAC:19560378.CDS.5;Parent=PAC:19560378;pacid=19560378;
chr02	899927	C<->A	-	CCA<->CAA;	P<->Q;	899785	899934	ID=PAC:19560375.CDS.5;Parent=PAC:19560375;pacid=19560375;
chr02	899927	C<->A	-	CCA<->CAA;	P<->Q;	899785	899934	ID=PAC:19560377.CDS.4;Parent=PAC:19560377;pacid=19560377;
chr02	899927	C<->A	-	CCA<->CAA;	P<->Q;	899785	899934	ID=PAC:19560378.CDS.4;Parent=PAC:19560378;pacid=19560378;
chr02	901411	T<->G	-	TTA<->TGA;	L<->U;	901167	901580	ID=PAC:19560380.CDS.1;Parent=PAC:19560380;pacid=19560380;
chr02	901425	T<->C	-	GCT<->GCC;	A<->A;	901167	901580	ID=PAC:19560380.CDS.1;Parent=PAC:19560380;pacid=19560380;
chr02	933149	A<->C	+	AGG<->CGG;	R<->R;	933149	933220	ID=PAC:19554022.CDS.7;Parent=PAC:19554022;pacid=19554022;
chr02	936766	T<->C	+	TGT<->TGC;	C<->C;	936008	937491	ID=PAC:19551060.CDS.1;Parent=PAC:19551060;pacid=19551060;
chr02	937320	T<->Y	+	CTG<->CCG;	L<->P;	936008	937491	ID=PAC:19551060.CDS.1;Parent=PAC:19551060;pacid=19551060;
chr02	937364	C<->Y	+	CCG<->TCG;	P<->S;	936008	937491	ID=PAC:19551060.CDS.1;Parent=PAC:19551060;pacid=19551060;
chr02	937405	A<->R	+	ACA<->ACG;	T<->T;	936008	937491	ID=PAC:19551060.CDS.1;Parent=PAC:19551060;pacid=19551060;
chr02	937436	T<->Y	+	TCA<->CCA;	S<->P;	936008	937491	ID=PAC:19551060.CDS.1;Parent=PAC:19551060;pacid=19551060;
chr02	937448	C<->Y	+	CAG<->TAG;	Q<->U;	936008	937491	ID=PAC:19551060.CDS.1;Parent=PAC:19551060;pacid=19551060;
chr02	937467	T<->Y	+	GTT<->GCT;	V<->A;	936008	937491	ID=PAC:19551060.CDS.1;Parent=PAC:19551060;pacid=19551060;
chr02	937819	A<->G	+	AGA<->AGG;	R<->R;	937769	937931	ID=PAC:19551060.CDS.2;Parent=PAC:19551060;pacid=19551060;
chr02	937853	G<->A	+	GAC<->AAC;	D<->N;	937769	937931	ID=PAC:19551060.CDS.2;Parent=PAC:19551060;pacid=19551060;
chr02	938143	C<->A	+	ATC<->ATA;	I<->I;	938060	938150	ID=PAC:19551060.CDS.3;Parent=PAC:19551060;pacid=19551060;
chr02	960057	G<->T	-	GGA<->TGA;	G<->U;	960033	960132	ID=PAC:19557113.CDS.7;Parent=PAC:19557113;pacid=19557113;
chr02	960057	G<->T	-	GGA<->TGA;	G<->U;	960033	960132	ID=PAC:19557114.CDS.7;Parent=PAC:19557114;pacid=19557114;
chr02	960057	G<->T	-	GGA<->TGA;	G<->U;	960033	960132	ID=PAC:19557115.CDS.7;Parent=PAC:19557115;pacid=19557115;
chr02	960057	G<->T	-	GGA<->TGA;	G<->U;	960033	960132	ID=PAC:19557116.CDS.7;Parent=PAC:19557116;pacid=19557116;
chr02	960057	G<->T	-	GGA<->TGA;	G<->U;	960033	960132	ID=PAC:19557117.CDS.7;Parent=PAC:19557117;pacid=19557117;
chr02	960248	C<->T	-	TAC<->TAT;	Y<->Y;	960219	960274	ID=PAC:19557113.CDS.6;Parent=PAC:19557113;pacid=19557113;
chr02	960248	C<->T	-	TAC<->TAT;	Y<->Y;	960219	960274	ID=PAC:19557114.CDS.6;Parent=PAC:19557114;pacid=19557114;
chr02	960248	C<->T	-	TAC<->TAT;	Y<->Y;	960219	960274	ID=PAC:19557115.CDS.6;Parent=PAC:19557115;pacid=19557115;
chr02	960248	C<->T	-	TAC<->TAT;	Y<->Y;	960219	960274	ID=PAC:19557116.CDS.6;Parent=PAC:19557116;pacid=19557116;
chr02	960248	C<->T	-	TAC<->TAT;	Y<->Y;	960219	960274	ID=PAC:19557117.CDS.6;Parent=PAC:19557117;pacid=19557117;
chr02	961343	T<->C	-	GCT<->GCC;	A<->A;	961277	961351	ID=PAC:19557113.CDS.1;Parent=PAC:19557113;pacid=19557113;
chr02	961343	T<->C	-	GCT<->GCC;	A<->A;	961277	961351	ID=PAC:19557114.CDS.1;Parent=PAC:19557114;pacid=19557114;
chr02	961343	T<->C	-	GCT<->GCC;	A<->A;	961277	961351	ID=PAC:19557115.CDS.1;Parent=PAC:19557115;pacid=19557115;
chr02	961343	T<->C	-	GCT<->GCC;	A<->A;	961277	961351	ID=PAC:19557116.CDS.1;Parent=PAC:19557116;pacid=19557116;
chr02	961343	T<->C	-	GCT<->GCC;	A<->A;	961277	961351	ID=PAC:19557117.CDS.1;Parent=PAC:19557117;pacid=19557117;
chr02	1036389	T<->G	+	TCA<->GCA;	S<->A;	1036362	1036848	ID=PAC:19563968.CDS.1;Parent=PAC:19563968;pacid=19563968;
chr02	1036389	T<->G	+	TCA<->GCA;	S<->A;	1036362	1036848	ID=PAC:19563969.CDS.1;Parent=PAC:19563969;pacid=19563969;
chr02	1036532	C<->T	+	GGC<->GGT;	G<->G;	1036362	1036848	ID=PAC:19563968.CDS.1;Parent=PAC:19563968;pacid=19563968;
chr02	1036532	C<->T	+	GGC<->GGT;	G<->G;	1036362	1036848	ID=PAC:19563969.CDS.1;Parent=PAC:19563969;pacid=19563969;
chr02	1037452	G<->R	+	GCA<->ACA;	A<->T;	1037308	1037693	ID=PAC:19563968.CDS.4;Parent=PAC:19563968;pacid=19563968;
chr02	1037452	G<->R	+	GCA<->ACA;	A<->T;	1037308	1037693	ID=PAC:19563969.CDS.4;Parent=PAC:19563969;pacid=19563969;
chr02	1039054	A<->G	+	AGC<->GGC;	S<->G;	1039039	1039109	ID=PAC:19563968.CDS.7;Parent=PAC:19563968;pacid=19563968;
chr02	1039054	A<->G	+	AGC<->GGC;	S<->G;	1039039	1039109	ID=PAC:19563969.CDS.7;Parent=PAC:19563969;pacid=19563969;
chr02	1039293	G<->A	+	CGA<->CAA;	R<->Q;	1039199	1039401	ID=PAC:19563968.CDS.8;Parent=PAC:19563968;pacid=19563968;
chr02	1039293	G<->A	+	CGA<->CAA;	R<->Q;	1039199	1039401	ID=PAC:19563969.CDS.8;Parent=PAC:19563969;pacid=19563969;
chr02	1041311	C<->T	+	TCA<->TTA;	S<->L;	1040338	1041323	ID=PAC:19562051.CDS.2;Parent=PAC:19562051;pacid=19562051;
chr02	1041311	G<->A	-	GAA<->AAA;	E<->K;	1040338	1041317	ID=PAC:19564906.CDS.3;Parent=PAC:19564906;pacid=19564906;
chr02	1041435	C<->G	-	TCG<->TGG;	S<->W;	1041409	1041688	ID=PAC:19564906.CDS.2;Parent=PAC:19564906;pacid=19564906;
chr02	1041435	G<->C	+	GCG<->GCC;	A<->A;	1041415	1041688	ID=PAC:19562051.CDS.3;Parent=PAC:19562051;pacid=19562051;
chr02	1041612	C<->A	+	CTC<->CTA;	L<->L;	1041415	1041688	ID=PAC:19562051.CDS.3;Parent=PAC:19562051;pacid=19562051;
chr02	1041612	G<->T	-	AGA<->ATA;	R<->I;	1041409	1041688	ID=PAC:19564906.CDS.2;Parent=PAC:19564906;pacid=19564906;
chr02	1041622	C<->A	-	CCT<->ACT;	P<->T;	1041409	1041688	ID=PAC:19564906.CDS.2;Parent=PAC:19564906;pacid=19564906;
chr02	1041622	G<->T	+	GCC<->TCC;	A<->S;	1041415	1041688	ID=PAC:19562051.CDS.3;Parent=PAC:19562051;pacid=19562051;
chr02	1044783	G<->R	-	CTG<->CTA;	L<->L;	1044733	1044809	ID=PAC:19553043.CDS.2;Parent=PAC:19553043;pacid=19553043;
chr02	1044978	C<->T	-	CAA<->TAA;	Q<->U;	1044966	1045479	ID=PAC:19553043.CDS.1;Parent=PAC:19553043;pacid=19553043;
chr02	1045045	G<->A	-	CAG<->CAA;	Q<->Q;	1044966	1045479	ID=PAC:19553043.CDS.1;Parent=PAC:19553043;pacid=19553043;
chr02	1094678	C<->T	-	GAC<->GAT;	D<->D;	1094663	1094749	ID=PAC:19557176.CDS.2;Parent=PAC:19557176;pacid=19557176;
chr02	1094698	T<->C	-	TGC<->CGC;	C<->R;	1094663	1094749	ID=PAC:19557176.CDS.2;Parent=PAC:19557176;pacid=19557176;
chr02	1094740	A<->C	-	ACA<->CCA;	T<->P;	1094663	1094749	ID=PAC:19557176.CDS.2;Parent=PAC:19557176;pacid=19557176;
chr02	1095563	C<->A	-	CTG<->ATG;	L<->M;	1095435	1095665	ID=PAC:19557176.CDS.1;Parent=PAC:19557176;pacid=19557176;
chr02	1095606	C<->T	-	GGC<->GGT;	G<->G;	1095435	1095665	ID=PAC:19557176.CDS.1;Parent=PAC:19557176;pacid=19557176;
chr02	1095651	A<->G	-	GCA<->GCG;	A<->A;	1095435	1095665	ID=PAC:19557176.CDS.1;Parent=PAC:19557176;pacid=19557176;
chr02	1137595	C<->G	+	CCT<->GCT;	P<->A;	1137523	1137628	ID=PAC:19558851.CDS.2;Parent=PAC:19558851;pacid=19558851;
chr02	1137595	C<->G	+	CCT<->GCT;	P<->A;	1137523	1137628	ID=PAC:19558852.CDS.2;Parent=PAC:19558852;pacid=19558852;
chr02	1141268	A<->G	-	ATG<->GTG;	M<->V;	1141206	1141415	ID=PAC:19555056.CDS.1;Parent=PAC:19555056;pacid=19555056;
chr02	1141294	T<->G	-	ATA<->AGA;	I<->R;	1141206	1141415	ID=PAC:19555056.CDS.1;Parent=PAC:19555056;pacid=19555056;
chr02	1141392	G<->A	-	CAG<->CAA;	Q<->Q;	1141206	1141415	ID=PAC:19555056.CDS.1;Parent=PAC:19555056;pacid=19555056;
chr02	1141392	G<->A	-	CAG<->CAA;	Q<->Q;	1141341	1141415	ID=PAC:19555054.CDS.1;Parent=PAC:19555054;pacid=19555054;
chr02	1141392	G<->A	-	CAG<->CAA;	Q<->Q;	1141341	1141415	ID=PAC:19555055.CDS.1;Parent=PAC:19555055;pacid=19555055;
chr02	1187041	A<->G	-	ACC<->GCC;	T<->A;	1186909	1187122	ID=PAC:19554334.CDS.6;Parent=PAC:19554334;pacid=19554334;
chr02	1187041	A<->G	-	ACC<->GCC;	T<->A;	1186909	1187122	ID=PAC:19554335.CDS.6;Parent=PAC:19554335;pacid=19554335;
chr02	1187274	C<->T	-	TCT<->TTT;	S<->F;	1187192	1187341	ID=PAC:19554335.CDS.5;Parent=PAC:19554335;pacid=19554335;
chr02	1187274	C<->T	-	TCT<->TTT;	S<->F;	1187192	1187344	ID=PAC:19554334.CDS.5;Parent=PAC:19554334;pacid=19554334;
chr02	1187285	T<->C	-	CGT<->CGC;	R<->R;	1187192	1187341	ID=PAC:19554335.CDS.5;Parent=PAC:19554335;pacid=19554335;
chr02	1187285	T<->C	-	CGT<->CGC;	R<->R;	1187192	1187344	ID=PAC:19554334.CDS.5;Parent=PAC:19554334;pacid=19554334;
chr02	1187457	C<->T	-	AAC<->AAT;	N<->N;	1187431	1187507	ID=PAC:19554334.CDS.4;Parent=PAC:19554334;pacid=19554334;
chr02	1187457	C<->T	-	AAC<->AAT;	N<->N;	1187431	1187507	ID=PAC:19554335.CDS.4;Parent=PAC:19554335;pacid=19554335;
chr02	1188282	A<->C	-	AAA<->ACA;	K<->T;	1188237	1188355	ID=PAC:19554334.CDS.1;Parent=PAC:19554334;pacid=19554334;
chr02	1188282	A<->C	-	AAA<->ACA;	K<->T;	1188237	1188355	ID=PAC:19554335.CDS.1;Parent=PAC:19554335;pacid=19554335;
chr02	1194652	T<->G	+	CTA<->CGA;	L<->R;	1194456	1194668	ID=PAC:19561364.CDS.1;Parent=PAC:19561364;pacid=19561364;
chr02	1209813	A<->C	+	TAT<->TCT;	Y<->S;	1209731	1209850	ID=PAC:19555607.CDS.2;Parent=PAC:19555607;pacid=19555607;
chr02	1264757	G<->C	+	GGG<->GGC;	G<->G;	1264749	1264951	ID=PAC:19558143.CDS.1;Parent=PAC:19558143;pacid=19558143;
chr02	1266297	A<->R	+	AGG<->GGG;	R<->G;	1266273	1266631	ID=PAC:19558143.CDS.2;Parent=PAC:19558143;pacid=19558143;
chr02	1266382	C<->S	+	CCA<->CGA;	P<->R;	1266273	1266631	ID=PAC:19558143.CDS.2;Parent=PAC:19558143;pacid=19558143;
chr02	1266830	C<->Y	+	GCA<->GTA;	A<->V;	1266754	1266899	ID=PAC:19558143.CDS.3;Parent=PAC:19558143;pacid=19558143;
chr02	1267267	T<->C	+	ATT<->ATC;	I<->I;	1267142	1267325	ID=PAC:19558143.CDS.4;Parent=PAC:19558143;pacid=19558143;
chr02	1267306	G<->A	+	ACG<->ACA;	T<->T;	1267142	1267325	ID=PAC:19558143.CDS.4;Parent=PAC:19558143;pacid=19558143;
chr02	1267615	A<->R	+	ATT<->GTT;	I<->V;	1267594	1267707	ID=PAC:19558143.CDS.6;Parent=PAC:19558143;pacid=19558143;
chr02	1267631	C<->Y	+	ACA<->ATA;	T<->I;	1267594	1267707	ID=PAC:19558143.CDS.6;Parent=PAC:19558143;pacid=19558143;
chr02	1267654	C<->Y	+	CTG<->TTG;	L<->L;	1267594	1267707	ID=PAC:19558143.CDS.6;Parent=PAC:19558143;pacid=19558143;
chr02	1267677	C<->Y	+	CGC<->CGT;	R<->R;	1267594	1267707	ID=PAC:19558143.CDS.6;Parent=PAC:19558143;pacid=19558143;
chr02	1267706	A<->R	+	AAG<->AGG;	K<->R;	1267594	1267707	ID=PAC:19558143.CDS.6;Parent=PAC:19558143;pacid=19558143;
chr02	1267901	G<->T	+	TTG<->TTT;	L<->F;	1267824	1268180	ID=PAC:19558143.CDS.7;Parent=PAC:19558143;pacid=19558143;
chr02	1268035	G<->A	+	AGC<->AAC;	S<->N;	1267824	1268180	ID=PAC:19558143.CDS.7;Parent=PAC:19558143;pacid=19558143;
chr02	1268063	T<->K	+	ATT<->ATG;	I<->M;	1267824	1268180	ID=PAC:19558143.CDS.7;Parent=PAC:19558143;pacid=19558143;
chr02	1268075	T<->Y	+	TTT<->TTC;	F<->F;	1267824	1268180	ID=PAC:19558143.CDS.7;Parent=PAC:19558143;pacid=19558143;
chr02	1268130	G<->R	+	GTG<->ATG;	V<->M;	1267824	1268180	ID=PAC:19558143.CDS.7;Parent=PAC:19558143;pacid=19558143;
chr02	1268138	G<->R	+	GCG<->GCA;	A<->A;	1267824	1268180	ID=PAC:19558143.CDS.7;Parent=PAC:19558143;pacid=19558143;
chr02	1268153	A<->R	+	TCA<->TCG;	S<->S;	1267824	1268180	ID=PAC:19558143.CDS.7;Parent=PAC:19558143;pacid=19558143;
chr02	1268470	C<->T	+	GCC<->GCT;	A<->A;	1268312	1268572	ID=PAC:19558143.CDS.8;Parent=PAC:19558143;pacid=19558143;
chr02	1268910	A<->G	+	ACC<->GCC;	T<->A;	1268901	1269128	ID=PAC:19558143.CDS.9;Parent=PAC:19558143;pacid=19558143;
chr02	1270776	T<->C	-	CCT<->CCC;	P<->P;	1270773	1271267	ID=PAC:19564685.CDS.15;Parent=PAC:19564685;pacid=19564685;
chr02	1270776	T<->C	-	CCT<->CCC;	P<->P;	1270773	1271267	ID=PAC:19564686.CDS.15;Parent=PAC:19564686;pacid=19564686;
chr02	1270776	T<->C	-	CCT<->CCC;	P<->P;	1270773	1271267	ID=PAC:19564687.CDS.13;Parent=PAC:19564687;pacid=19564687;
chr02	1273054	G<->R	-	TCG<->TCA;	S<->S;	1272965	1273059	ID=PAC:19564685.CDS.6;Parent=PAC:19564685;pacid=19564685;
chr02	1273054	G<->R	-	TCG<->TCA;	S<->S;	1272965	1273059	ID=PAC:19564686.CDS.6;Parent=PAC:19564686;pacid=19564686;
chr02	1273054	G<->R	-	TCG<->TCA;	S<->S;	1272965	1273059	ID=PAC:19564687.CDS.6;Parent=PAC:19564687;pacid=19564687;
chr02	1274511	C<->Y	-	TCT<->TTT;	S<->F;	1274319	1274566	ID=PAC:19564685.CDS.3;Parent=PAC:19564685;pacid=19564685;
chr02	1274511	C<->Y	-	TCT<->TTT;	S<->F;	1274319	1274566	ID=PAC:19564686.CDS.3;Parent=PAC:19564686;pacid=19564686;
chr02	1274511	C<->Y	-	TCT<->TTT;	S<->F;	1274319	1274566	ID=PAC:19564687.CDS.3;Parent=PAC:19564687;pacid=19564687;
chr02	1277829	G<->A	-	GTC<->ATC;	V<->I;	1277812	1278108	ID=PAC:19554246.CDS.5;Parent=PAC:19554246;pacid=19554246;
chr02	1277961	C<->T	-	CCG<->TCG;	P<->S;	1277812	1278108	ID=PAC:19554246.CDS.5;Parent=PAC:19554246;pacid=19554246;
chr02	1278843	T<->C	-	AGT<->AGC;	S<->S;	1278732	1279196	ID=PAC:19554246.CDS.4;Parent=PAC:19554246;pacid=19554246;
chr02	1278886	A<->G	-	GAA<->GGA;	E<->G;	1278732	1279196	ID=PAC:19554246.CDS.4;Parent=PAC:19554246;pacid=19554246;
chr02	1278929	T<->C	-	TCA<->CCA;	S<->P;	1278732	1279196	ID=PAC:19554246.CDS.4;Parent=PAC:19554246;pacid=19554246;
chr02	1278999	C<->G	-	TCC<->TCG;	S<->S;	1278732	1279196	ID=PAC:19554246.CDS.4;Parent=PAC:19554246;pacid=19554246;
chr02	1279111	T<->C	-	GTT<->GCT;	V<->A;	1278732	1279196	ID=PAC:19554246.CDS.4;Parent=PAC:19554246;pacid=19554246;
chr02	1279188	G<->C	-	TTG<->TTC;	L<->F;	1278732	1279196	ID=PAC:19554246.CDS.4;Parent=PAC:19554246;pacid=19554246;
chr02	1279616	C<->T	-	GAC<->GAT;	D<->D;	1279322	1279846	ID=PAC:19554246.CDS.3;Parent=PAC:19554246;pacid=19554246;
chr02	1279664	A<->C	-	GCA<->GCC;	A<->A;	1279322	1279846	ID=PAC:19554246.CDS.3;Parent=PAC:19554246;pacid=19554246;
chr02	1279797	G<->A	-	CGC<->CAC;	R<->H;	1279322	1279846	ID=PAC:19554246.CDS.3;Parent=PAC:19554246;pacid=19554246;
chr02	1280108	A<->C	-	AAA<->CAA;	K<->Q;	1279931	1280813	ID=PAC:19554246.CDS.2;Parent=PAC:19554246;pacid=19554246;
chr02	1280195	C<->G	-	CCA<->GCA;	P<->A;	1279931	1280813	ID=PAC:19554246.CDS.2;Parent=PAC:19554246;pacid=19554246;
chr02	1280403	T<->C	-	GGT<->GGC;	G<->G;	1279931	1280813	ID=PAC:19554246.CDS.2;Parent=PAC:19554246;pacid=19554246;
chr02	1280445	G<->T	-	CAG<->CAT;	Q<->H;	1279931	1280813	ID=PAC:19554246.CDS.2;Parent=PAC:19554246;pacid=19554246;
chr02	1280609	A<->T	-	AGG<->TGG;	R<->W;	1279931	1280813	ID=PAC:19554246.CDS.2;Parent=PAC:19554246;pacid=19554246;
chr02	1280614	C<->G	-	TCT<->TGT;	S<->C;	1279931	1280813	ID=PAC:19554246.CDS.2;Parent=PAC:19554246;pacid=19554246;
chr02	1281122	T<->C	-	TTG<->CTG;	L<->L;	1281088	1281623	ID=PAC:19554246.CDS.1;Parent=PAC:19554246;pacid=19554246;
chr02	1281476	C<->T	-	CTA<->TTA;	L<->L;	1281088	1281623	ID=PAC:19554246.CDS.1;Parent=PAC:19554246;pacid=19554246;
chr02	1281513	G<->C	-	CGG<->CGC;	R<->R;	1281088	1281623	ID=PAC:19554246.CDS.1;Parent=PAC:19554246;pacid=19554246;
chr02	1281607	C<->T	-	ACG<->ATG;	T<->M;	1281088	1281623	ID=PAC:19554246.CDS.1;Parent=PAC:19554246;pacid=19554246;
chr02	1283227	G<->C	+	GCG<->GCC;	A<->A;	1283171	1283246	ID=PAC:19556473.CDS.1;Parent=PAC:19556473;pacid=19556473;
chr02	1283721	C<->T	+	ACC<->ATC;	T<->I;	1283648	1283751	ID=PAC:19556473.CDS.3;Parent=PAC:19556473;pacid=19556473;
chr02	1285001	T<->C	+	TGT<->TGC;	C<->C;	1284996	1285064	ID=PAC:19556474.CDS.1;Parent=PAC:19556474;pacid=19556474;
chr02	1287654	A<->C	-	CAA<->CCA;	Q<->P;	1287641	1287790	ID=PAC:19551776.CDS.9;Parent=PAC:19551776;pacid=19551776;
chr02	1287893	G<->A	-	G<->A;	<->;	1287893	1287965	ID=PAC:19551775.CDS.8;Parent=PAC:19551775;pacid=19551775;
chr02	1287893	G<->A	-	G<->A;	<->;	1287893	1287965	ID=PAC:19551776.CDS.8;Parent=PAC:19551776;pacid=19551776;
chr02	1289402	G<->A	-	GCT<->ACT;	A<->T;	1289339	1289666	ID=PAC:19551775.CDS.4;Parent=PAC:19551775;pacid=19551775;
chr02	1289402	G<->A	-	GCT<->ACT;	A<->T;	1289339	1289666	ID=PAC:19551776.CDS.4;Parent=PAC:19551776;pacid=19551776;
chr02	1289430	A<->G	-	CAA<->CAG;	Q<->Q;	1289339	1289666	ID=PAC:19551775.CDS.4;Parent=PAC:19551775;pacid=19551775;
chr02	1289430	A<->G	-	CAA<->CAG;	Q<->Q;	1289339	1289666	ID=PAC:19551776.CDS.4;Parent=PAC:19551776;pacid=19551776;
chr02	1289459	C<->T	-	CCG<->TCG;	P<->S;	1289339	1289666	ID=PAC:19551775.CDS.4;Parent=PAC:19551775;pacid=19551775;
chr02	1289459	C<->T	-	CCG<->TCG;	P<->S;	1289339	1289666	ID=PAC:19551776.CDS.4;Parent=PAC:19551776;pacid=19551776;
chr02	1289567	G<->A	-	GGA<->AGA;	G<->R;	1289339	1289666	ID=PAC:19551775.CDS.4;Parent=PAC:19551775;pacid=19551775;
chr02	1289567	G<->A	-	GGA<->AGA;	G<->R;	1289339	1289666	ID=PAC:19551776.CDS.4;Parent=PAC:19551776;pacid=19551776;
chr02	1289599	A<->C	-	GAT<->GCT;	D<->A;	1289339	1289666	ID=PAC:19551775.CDS.4;Parent=PAC:19551775;pacid=19551775;
chr02	1289599	A<->C	-	GAT<->GCT;	D<->A;	1289339	1289666	ID=PAC:19551776.CDS.4;Parent=PAC:19551776;pacid=19551776;
chr02	1290254	C<->T	-	GTC<->GTT;	V<->V;	1290206	1290580	ID=PAC:19551775.CDS.1;Parent=PAC:19551775;pacid=19551775;
chr02	1290254	C<->T	-	GTC<->GTT;	V<->V;	1290206	1290580	ID=PAC:19551776.CDS.1;Parent=PAC:19551776;pacid=19551776;
chr02	1290264	G<->A	-	GGG<->GAG;	G<->E;	1290206	1290580	ID=PAC:19551775.CDS.1;Parent=PAC:19551775;pacid=19551775;
chr02	1290264	G<->A	-	GGG<->GAG;	G<->E;	1290206	1290580	ID=PAC:19551776.CDS.1;Parent=PAC:19551776;pacid=19551776;
chr02	1290278	C<->T	-	GAC<->GAT;	D<->D;	1290206	1290580	ID=PAC:19551775.CDS.1;Parent=PAC:19551775;pacid=19551775;
chr02	1290278	C<->T	-	GAC<->GAT;	D<->D;	1290206	1290580	ID=PAC:19551776.CDS.1;Parent=PAC:19551776;pacid=19551776;
chr02	1290333	T<->C	-	GTC<->GCC;	V<->A;	1290206	1290580	ID=PAC:19551775.CDS.1;Parent=PAC:19551775;pacid=19551775;
chr02	1290333	T<->C	-	GTC<->GCC;	V<->A;	1290206	1290580	ID=PAC:19551776.CDS.1;Parent=PAC:19551776;pacid=19551776;
chr02	1317679	C<->T	-	CCC<->CCT;	P<->P;	1317646	1317780	ID=PAC:19558739.CDS.15;Parent=PAC:19558739;pacid=19558739;
chr02	1329175	T<->C	-	CTT<->CTC;	L<->L;	1329139	1329222	ID=PAC:19558739.CDS.10;Parent=PAC:19558739;pacid=19558739;
chr02	1329175	T<->C	-	CTT<->CTC;	L<->L;	1329139	1329222	ID=PAC:19558740.CDS.10;Parent=PAC:19558740;pacid=19558740;
chr02	1351908	A<->G	+	ACC<->GCC;	T<->A;	1351905	1351982	ID=PAC:19564367.CDS.1;Parent=PAC:19564367;pacid=19564367;
chr02	1352155	C<->A	+	TCC<->TCA;	S<->S;	1352099	1352203	ID=PAC:19564367.CDS.2;Parent=PAC:19564367;pacid=19564367;
chr02	1436129	G<->C	+	TGT<->TCT;	C<->S;	1436101	1436216	ID=PAC:19557738.CDS.2;Parent=PAC:19557738;pacid=19557738;
chr02	1436129	G<->C	+	TGT<->TCT;	C<->S;	1436101	1436216	ID=PAC:19557739.CDS.2;Parent=PAC:19557739;pacid=19557739;
chr02	1436129	G<->C	+	TGT<->TCT;	C<->S;	1436101	1436216	ID=PAC:19557740.CDS.2;Parent=PAC:19557740;pacid=19557740;
chr02	1436129	G<->C	+	TGT<->TCT;	C<->S;	1436101	1436216	ID=PAC:19557742.CDS.2;Parent=PAC:19557742;pacid=19557742;
chr02	1436732	T<->G	+	TCT<->GCT;	S<->A;	1436603	1436830	ID=PAC:19557740.CDS.4;Parent=PAC:19557740;pacid=19557740;
chr02	1436732	T<->G	+	TTC<->TGC;	F<->C;	1436593	1436830	ID=PAC:19557738.CDS.4;Parent=PAC:19557738;pacid=19557738;
chr02	1436732	T<->G	+	TTC<->TGC;	F<->C;	1436593	1436830	ID=PAC:19557739.CDS.4;Parent=PAC:19557739;pacid=19557739;
chr02	1437138	C<->G	+	CGA<->GGA;	R<->G;	1436922	1437423	ID=PAC:19557738.CDS.5;Parent=PAC:19557738;pacid=19557738;
chr02	1437138	C<->G	+	CGA<->GGA;	R<->G;	1436922	1437423	ID=PAC:19557739.CDS.5;Parent=PAC:19557739;pacid=19557739;
chr02	1437975	A<->G	-	AGC<->GGC;	S<->G;	1437907	1438335	ID=PAC:19561972.CDS.3;Parent=PAC:19561972;pacid=19561972;
chr02	1437975	A<->G	-	AGC<->GGC;	S<->G;	1437907	1438335	ID=PAC:19561973.CDS.2;Parent=PAC:19561973;pacid=19561973;
chr02	1437975	T<->C	+	GCT<->GCC;	A<->A;	1437577	1438137	ID=PAC:19557741.CDS.1;Parent=PAC:19557741;pacid=19557741;
chr02	1438306	T<->C	-	CAT<->CAC;	H<->H;	1437907	1438335	ID=PAC:19561972.CDS.3;Parent=PAC:19561972;pacid=19561972;
chr02	1438306	T<->C	-	CAT<->CAC;	H<->H;	1437907	1438335	ID=PAC:19561973.CDS.2;Parent=PAC:19561973;pacid=19561973;
chr02	1443935	A<->G	-	ATA<->GTA;	I<->V;	1443921	1444115	ID=PAC:19556150.CDS.1;Parent=PAC:19556150;pacid=19556150;
chr02	1443951	T<->G	-	TAT<->TAG;	Y<->U;	1443921	1444115	ID=PAC:19556150.CDS.1;Parent=PAC:19556150;pacid=19556150;
chr02	1444021	T<->G	-	CTA<->CGA;	L<->R;	1443921	1444115	ID=PAC:19556150.CDS.1;Parent=PAC:19556150;pacid=19556150;
chr02	1444048	T<->G	-	GTT<->GGT;	V<->G;	1443921	1444115	ID=PAC:19556150.CDS.1;Parent=PAC:19556150;pacid=19556150;
chr02	1444112	C<->T	-	CCA<->TCA;	P<->S;	1443921	1444115	ID=PAC:19556150.CDS.1;Parent=PAC:19556150;pacid=19556150;
chr02	1448098	T<->C	-	TTG<->TCG;	L<->S;	1447234	1448645	ID=PAC:19562137.CDS.2;Parent=PAC:19562137;pacid=19562137;
chr02	1448365	G<->A	-	TGG<->TAG;	W<->U;	1447234	1448645	ID=PAC:19562137.CDS.2;Parent=PAC:19562137;pacid=19562137;
chr02	1448458	C<->T	-	GCG<->GTG;	A<->V;	1447234	1448645	ID=PAC:19562137.CDS.2;Parent=PAC:19562137;pacid=19562137;
chr02	1449169	C<->A	-	CGA<->AGA;	R<->R;	1449112	1449316	ID=PAC:19562137.CDS.1;Parent=PAC:19562137;pacid=19562137;
chr02	1455548	C<->T	-	CTC<->TTC;	L<->F;	1455485	1455845	ID=PAC:19561899.CDS.9;Parent=PAC:19561899;pacid=19561899;
chr02	1455602	C<->G	-	CCG<->GCG;	P<->A;	1455485	1455845	ID=PAC:19561899.CDS.9;Parent=PAC:19561899;pacid=19561899;
chr02	1455717	T<->G	-	GGT<->GGG;	G<->G;	1455485	1455845	ID=PAC:19561899.CDS.9;Parent=PAC:19561899;pacid=19561899;
chr02	1456580	A<->G	-	AAG<->GAG;	K<->E;	1456544	1456607	ID=PAC:19561900.CDS.9;Parent=PAC:19561900;pacid=19561900;
chr02	1458707	T<->C	-	ATG<->ACG;	M<->T;	1458706	1458786	ID=PAC:19561899.CDS.5;Parent=PAC:19561899;pacid=19561899;
chr02	1458707	T<->C	-	ATG<->ACG;	M<->T;	1458706	1458786	ID=PAC:19561900.CDS.5;Parent=PAC:19561900;pacid=19561900;
chr02	1458716	T<->C	-	GTC<->GCC;	V<->A;	1458706	1458786	ID=PAC:19561899.CDS.5;Parent=PAC:19561899;pacid=19561899;
chr02	1458716	T<->C	-	GTC<->GCC;	V<->A;	1458706	1458786	ID=PAC:19561900.CDS.5;Parent=PAC:19561900;pacid=19561900;
chr02	1458754	A<->G	-	CTA<->CTG;	L<->L;	1458706	1458786	ID=PAC:19561899.CDS.5;Parent=PAC:19561899;pacid=19561899;
chr02	1458754	A<->G	-	CTA<->CTG;	L<->L;	1458706	1458786	ID=PAC:19561900.CDS.5;Parent=PAC:19561900;pacid=19561900;
chr02	1461837	T<->G	-	CCT<->CCG;	P<->P;	1461618	1462475	ID=PAC:19552801.CDS.1;Parent=PAC:19552801;pacid=19552801;
chr02	1461837	T<->G	-	CCT<->CCG;	P<->P;	1461618	1462508	ID=PAC:19552800.CDS.3;Parent=PAC:19552800;pacid=19552800;
chr02	1461837	T<->G	-	CCT<->CCG;	P<->P;	1461618	1462664	ID=PAC:19552798.CDS.2;Parent=PAC:19552798;pacid=19552798;
chr02	1461837	T<->G	-	CCT<->CCG;	P<->P;	1461618	1462670	ID=PAC:19552797.CDS.2;Parent=PAC:19552797;pacid=19552797;
chr02	1461837	T<->G	-	CCT<->CCG;	P<->P;	1461618	1462673	ID=PAC:19552796.CDS.2;Parent=PAC:19552796;pacid=19552796;
chr02	1461837	T<->G	-	CCT<->CCG;	P<->P;	1461618	1462688	ID=PAC:19552799.CDS.1;Parent=PAC:19552799;pacid=19552799;
chr02	1461852	C<->G	-	CGC<->CGG;	R<->R;	1461618	1462475	ID=PAC:19552801.CDS.1;Parent=PAC:19552801;pacid=19552801;
chr02	1461852	C<->G	-	CGC<->CGG;	R<->R;	1461618	1462508	ID=PAC:19552800.CDS.3;Parent=PAC:19552800;pacid=19552800;
chr02	1461852	C<->G	-	CGC<->CGG;	R<->R;	1461618	1462664	ID=PAC:19552798.CDS.2;Parent=PAC:19552798;pacid=19552798;
chr02	1461852	C<->G	-	CGC<->CGG;	R<->R;	1461618	1462670	ID=PAC:19552797.CDS.2;Parent=PAC:19552797;pacid=19552797;
chr02	1461852	C<->G	-	CGC<->CGG;	R<->R;	1461618	1462673	ID=PAC:19552796.CDS.2;Parent=PAC:19552796;pacid=19552796;
chr02	1461852	C<->G	-	CGC<->CGG;	R<->R;	1461618	1462688	ID=PAC:19552799.CDS.1;Parent=PAC:19552799;pacid=19552799;
chr02	1462655	C<->T	-	CTG<->TTG;	L<->L;	1461618	1462664	ID=PAC:19552798.CDS.2;Parent=PAC:19552798;pacid=19552798;
chr02	1462655	C<->T	-	CTG<->TTG;	L<->L;	1461618	1462670	ID=PAC:19552797.CDS.2;Parent=PAC:19552797;pacid=19552797;
chr02	1462655	C<->T	-	CTG<->TTG;	L<->L;	1461618	1462673	ID=PAC:19552796.CDS.2;Parent=PAC:19552796;pacid=19552796;
chr02	1462655	C<->T	-	CTG<->TTG;	L<->L;	1461618	1462688	ID=PAC:19552799.CDS.1;Parent=PAC:19552799;pacid=19552799;
chr02	1462678	G<->T	-	GGG<->GTG;	G<->V;	1461618	1462688	ID=PAC:19552799.CDS.1;Parent=PAC:19552799;pacid=19552799;
chr02	1462813	G<->C	-	GCG<->GCC;	A<->A;	1462777	1462884	ID=PAC:19552796.CDS.1;Parent=PAC:19552796;pacid=19552796;
chr02	1462813	G<->C	-	GCG<->GCC;	A<->A;	1462777	1462884	ID=PAC:19552797.CDS.1;Parent=PAC:19552797;pacid=19552797;
chr02	1462813	G<->C	-	GCG<->GCC;	A<->A;	1462777	1462884	ID=PAC:19552798.CDS.1;Parent=PAC:19552798;pacid=19552798;
chr02	1462813	G<->C	-	GCG<->GCC;	A<->A;	1462777	1462884	ID=PAC:19552800.CDS.1;Parent=PAC:19552800;pacid=19552800;
chr02	1462824	A<->C	-	ATC<->CTC;	I<->L;	1462777	1462884	ID=PAC:19552796.CDS.1;Parent=PAC:19552796;pacid=19552796;
chr02	1462824	A<->C	-	ATC<->CTC;	I<->L;	1462777	1462884	ID=PAC:19552797.CDS.1;Parent=PAC:19552797;pacid=19552797;
chr02	1462824	A<->C	-	ATC<->CTC;	I<->L;	1462777	1462884	ID=PAC:19552798.CDS.1;Parent=PAC:19552798;pacid=19552798;
chr02	1462824	A<->C	-	ATC<->CTC;	I<->L;	1462777	1462884	ID=PAC:19552800.CDS.1;Parent=PAC:19552800;pacid=19552800;
chr02	1536319	A<->G	-	AGA<->GGA;	R<->G;	1536045	1536442	ID=PAC:19555227.CDS.7;Parent=PAC:19555227;pacid=19555227;
chr02	1536399	T<->G	-	ATA<->AGA;	I<->R;	1536045	1536442	ID=PAC:19555227.CDS.7;Parent=PAC:19555227;pacid=19555227;
chr02	1536413	T<->G	-	CAT<->CAG;	H<->Q;	1536045	1536442	ID=PAC:19555227.CDS.7;Parent=PAC:19555227;pacid=19555227;
chr02	1536665	A<->G	-	GCA<->GCG;	A<->A;	1536613	1536706	ID=PAC:19555227.CDS.6;Parent=PAC:19555227;pacid=19555227;
chr02	1537597	C<->T	-	ACC<->ACT;	T<->T;	1537566	1537656	ID=PAC:19555227.CDS.2;Parent=PAC:19555227;pacid=19555227;
chr02	1538282	G<->A	-	CTG<->CTA;	L<->L;	1538264	1539562	ID=PAC:19555227.CDS.1;Parent=PAC:19555227;pacid=19555227;
chr02	1538660	C<->G	-	TCC<->TCG;	S<->S;	1538264	1539562	ID=PAC:19555227.CDS.1;Parent=PAC:19555227;pacid=19555227;
chr02	1538780	T<->C	-	ACT<->ACC;	T<->T;	1538264	1539562	ID=PAC:19555227.CDS.1;Parent=PAC:19555227;pacid=19555227;
chr02	1545940	G<->A	+	AGG<->AGA;	R<->R;	1545863	1546057	ID=PAC:19562628.CDS.2;Parent=PAC:19562628;pacid=19562628;
chr02	1547632	T<->C	+	ATT<->ATC;	I<->I;	1547435	1547766	ID=PAC:19562628.CDS.4;Parent=PAC:19562628;pacid=19562628;
chr02	1547651	T<->C	+	TGA<->CGA;	U<->R;	1547435	1547766	ID=PAC:19562628.CDS.4;Parent=PAC:19562628;pacid=19562628;
chr02	1547712	T<->A	+	CTT<->CAT;	L<->H;	1547435	1547766	ID=PAC:19562628.CDS.4;Parent=PAC:19562628;pacid=19562628;
chr02	1548075	A<->G	+	TCA<->TCG;	S<->S;	1548064	1548554	ID=PAC:19562628.CDS.6;Parent=PAC:19562628;pacid=19562628;
chr02	1548279	G<->C	+	GGG<->GGC;	G<->G;	1548064	1548554	ID=PAC:19562628.CDS.6;Parent=PAC:19562628;pacid=19562628;
chr02	1548441	C<->T	+	GGC<->GGT;	G<->G;	1548064	1548554	ID=PAC:19562628.CDS.6;Parent=PAC:19562628;pacid=19562628;
chr02	1548530	G<->C	+	TGT<->TCT;	C<->S;	1548064	1548554	ID=PAC:19562628.CDS.6;Parent=PAC:19562628;pacid=19562628;
chr02	1548538	A<->C	+	ACT<->CCT;	T<->P;	1548064	1548554	ID=PAC:19562628.CDS.6;Parent=PAC:19562628;pacid=19562628;
chr02	1548698	C<->T	+	CCG<->TCG;	P<->S;	1548650	1548818	ID=PAC:19562628.CDS.7;Parent=PAC:19562628;pacid=19562628;
chr02	1548704	C<->T	+	CGA<->TGA;	R<->U;	1548650	1548818	ID=PAC:19562628.CDS.7;Parent=PAC:19562628;pacid=19562628;
chr02	1548710	G<->T	+	GTC<->TTC;	V<->F;	1548650	1548818	ID=PAC:19562628.CDS.7;Parent=PAC:19562628;pacid=19562628;
chr02	1548731	G<->A	+	GAT<->AAT;	D<->N;	1548650	1548818	ID=PAC:19562628.CDS.7;Parent=PAC:19562628;pacid=19562628;
chr02	1548779	T<->C	+	TGG<->CGG;	W<->R;	1548650	1548818	ID=PAC:19562628.CDS.7;Parent=PAC:19562628;pacid=19562628;
chr02	1549048	C<->G	+	TCT<->TGT;	S<->C;	1549032	1549271	ID=PAC:19562628.CDS.8;Parent=PAC:19562628;pacid=19562628;
chr02	1549210	G<->C	+	TGT<->TCT;	C<->S;	1549032	1549271	ID=PAC:19562628.CDS.8;Parent=PAC:19562628;pacid=19562628;
chr02	1553312	T<->C	+	GTT<->GCT;	V<->A;	1553287	1553356	ID=PAC:19561010.CDS.1;Parent=PAC:19561010;pacid=19561010;
chr02	1554999	G<->A	+	AAG<->AAA;	K<->K;	1554907	1555024	ID=PAC:19561010.CDS.3;Parent=PAC:19561010;pacid=19561010;
chr02	1555276	A<->G	+	ACA<->ACG;	T<->T;	1555112	1555338	ID=PAC:19561010.CDS.4;Parent=PAC:19561010;pacid=19561010;
chr02	1556747	T<->A	+	TTG<->ATG;	L<->M;	1556702	1556776	ID=PAC:19561010.CDS.7;Parent=PAC:19561010;pacid=19561010;
chr02	1557111	A<->T	+	ATA<->ATT;	I<->I;	1556986	1557129	ID=PAC:19561010.CDS.8;Parent=PAC:19561010;pacid=19561010;
chr02	1557287	G<->C	+	GTT<->CTT;	V<->L;	1557224	1557452	ID=PAC:19561010.CDS.9;Parent=PAC:19561010;pacid=19561010;
chr02	1557302	T<->A	+	TTG<->ATG;	L<->M;	1557224	1557452	ID=PAC:19561010.CDS.9;Parent=PAC:19561010;pacid=19561010;
chr02	1557386	A<->T	+	ACT<->TCT;	T<->S;	1557224	1557452	ID=PAC:19561010.CDS.9;Parent=PAC:19561010;pacid=19561010;
chr02	1557403	G<->A	+	TCG<->TCA;	S<->S;	1557224	1557452	ID=PAC:19561010.CDS.9;Parent=PAC:19561010;pacid=19561010;
chr02	1557565	C<->G	+	TCC<->TGC;	S<->C;	1557552	1558396	ID=PAC:19561010.CDS.10;Parent=PAC:19561010;pacid=19561010;
chr02	1557800	C<->T	+	TTC<->TTT;	F<->F;	1557552	1558396	ID=PAC:19561010.CDS.10;Parent=PAC:19561010;pacid=19561010;
chr02	1558031	G<->A	+	TAG<->TAA;	U<->U;	1557552	1558396	ID=PAC:19561010.CDS.10;Parent=PAC:19561010;pacid=19561010;
chr02	1558090	C<->T	+	ACT<->ATT;	T<->I;	1557552	1558396	ID=PAC:19561010.CDS.10;Parent=PAC:19561010;pacid=19561010;
chr02	1558245	G<->A	+	GAA<->AAA;	E<->K;	1557552	1558396	ID=PAC:19561010.CDS.10;Parent=PAC:19561010;pacid=19561010;
chr02	1558275	G<->A	+	GTA<->ATA;	V<->I;	1557552	1558396	ID=PAC:19561010.CDS.10;Parent=PAC:19561010;pacid=19561010;
chr02	1558331	A<->G	+	ACA<->ACG;	T<->T;	1557552	1558396	ID=PAC:19561010.CDS.10;Parent=PAC:19561010;pacid=19561010;
chr02	1559194	A<->C	+	CAG<->CCG;	Q<->P;	1559139	1559195	ID=PAC:19561010.CDS.11;Parent=PAC:19561010;pacid=19561010;
chr02	1560568	A<->G	+	TTA<->TTG;	L<->L;	1560509	1560621	ID=PAC:19561010.CDS.14;Parent=PAC:19561010;pacid=19561010;
chr02	1560595	C<->T	+	ACC<->ACT;	T<->T;	1560509	1560621	ID=PAC:19561010.CDS.14;Parent=PAC:19561010;pacid=19561010;
chr02	1560940	C<->T	+	CAA<->TAA;	Q<->U;	1560928	1560996	ID=PAC:19561010.CDS.16;Parent=PAC:19561010;pacid=19561010;
chr02	1563521	G<->A	-	ACG<->ACA;	T<->T;	1563461	1563787	ID=PAC:19555663.CDS.1;Parent=PAC:19555663;pacid=19555663;
chr02	1626373	A<->T	+	AAA<->AAT;	K<->N;	1626266	1626727	ID=PAC:19549085.CDS.2;Parent=PAC:19549085;pacid=19549085;
chr02	1626480	A<->G	+	GAT<->GGT;	D<->G;	1626266	1626727	ID=PAC:19549085.CDS.2;Parent=PAC:19549085;pacid=19549085;
chr02	1626496	T<->G	+	CGT<->CGG;	R<->R;	1626266	1626727	ID=PAC:19549085.CDS.2;Parent=PAC:19549085;pacid=19549085;
chr02	1627121	G<->A	+	GAG<->GAA;	E<->E;	1627116	1627928	ID=PAC:19549085.CDS.3;Parent=PAC:19549085;pacid=19549085;
chr02	1627346	C<->T	+	GAC<->GAT;	D<->D;	1627116	1627928	ID=PAC:19549085.CDS.3;Parent=PAC:19549085;pacid=19549085;
chr02	1627394	A<->C	+	GGA<->GGC;	G<->G;	1627116	1627928	ID=PAC:19549085.CDS.3;Parent=PAC:19549085;pacid=19549085;
chr02	1627448	A<->G	-	CAA<->CAG;	Q<->Q;	1627412	1627705	ID=PAC:19557621.CDS.1;Parent=PAC:19557621;pacid=19557621;
chr02	1627448	T<->C	+	ATT<->ATC;	I<->I;	1627116	1627928	ID=PAC:19549085.CDS.3;Parent=PAC:19549085;pacid=19549085;
chr02	1627538	C<->T	+	TCC<->TCT;	S<->S;	1627116	1627928	ID=PAC:19549085.CDS.3;Parent=PAC:19549085;pacid=19549085;
chr02	1627538	G<->A	-	AGG<->AGA;	R<->R;	1627412	1627705	ID=PAC:19557621.CDS.1;Parent=PAC:19557621;pacid=19557621;
chr02	1627553	A<->G	-	ACA<->ACG;	T<->T;	1627412	1627705	ID=PAC:19557621.CDS.1;Parent=PAC:19557621;pacid=19557621;
chr02	1627553	T<->C	+	GCT<->GCC;	A<->A;	1627116	1627928	ID=PAC:19549085.CDS.3;Parent=PAC:19549085;pacid=19549085;
chr02	1627751	C<->G	+	CTC<->CTG;	L<->L;	1627116	1627928	ID=PAC:19549085.CDS.3;Parent=PAC:19549085;pacid=19549085;
chr02	1627889	T<->C	+	ATT<->ATC;	I<->I;	1627116	1627928	ID=PAC:19549085.CDS.3;Parent=PAC:19549085;pacid=19549085;
chr02	1641049	C<->Y	+	CCC<->CTC;	P<->L;	1640862	1641389	ID=PAC:19555033.CDS.3;Parent=PAC:19555033;pacid=19555033;
chr02	1645900	T<->K	+	TCA<->GCA;	S<->A;	1645753	1646051	ID=PAC:19555033.CDS.8;Parent=PAC:19555033;pacid=19555033;
chr02	1645929	A<->R	+	GGA<->GGG;	G<->G;	1645753	1646051	ID=PAC:19555033.CDS.8;Parent=PAC:19555033;pacid=19555033;
chr02	1646657	C<->Y	-	CTT<->TTT;	L<->F;	1646577	1646732	ID=PAC:19557547.CDS.1;Parent=PAC:19557547;pacid=19557547;
chr02	1646689	C<->M	-	TCC<->TAC;	S<->Y;	1646577	1646732	ID=PAC:19557547.CDS.1;Parent=PAC:19557547;pacid=19557547;
chr02	1647302	C<->T	+	CCC<->CCT;	P<->P;	1647273	1647316	ID=PAC:19555033.CDS.11;Parent=PAC:19555033;pacid=19555033;
chr02	1671234	G<->K	+	AGA<->ATA;	R<->I;	1671032	1671321	ID=PAC:19555792.CDS.5;Parent=PAC:19555792;pacid=19555792;
chr02	1686301	C<->Y	+	AAC<->AAT;	N<->N;	1686269	1686391	ID=PAC:19558093.CDS.4;Parent=PAC:19558093;pacid=19558093;
chr02	1686301	C<->Y	+	AAC<->AAT;	N<->N;	1686239	1686391	ID=PAC:19558092.CDS.4;Parent=PAC:19558092;pacid=19558092;
chr02	1686838	G<->R	+	CGT<->CAT;	R<->H;	1686819	1686905	ID=PAC:19558092.CDS.5;Parent=PAC:19558092;pacid=19558092;
chr02	1686838	G<->R	+	CGT<->CAT;	R<->H;	1686819	1686905	ID=PAC:19558093.CDS.5;Parent=PAC:19558093;pacid=19558093;
chr02	1686845	C<->Y	+	GTC<->GTT;	V<->V;	1686819	1686905	ID=PAC:19558092.CDS.5;Parent=PAC:19558092;pacid=19558092;
chr02	1686845	C<->Y	+	GTC<->GTT;	V<->V;	1686819	1686905	ID=PAC:19558093.CDS.5;Parent=PAC:19558093;pacid=19558093;
chr02	1686893	C<->Y	+	ATC<->ATT;	I<->I;	1686819	1686905	ID=PAC:19558092.CDS.5;Parent=PAC:19558092;pacid=19558092;
chr02	1686893	C<->Y	+	ATC<->ATT;	I<->I;	1686819	1686905	ID=PAC:19558093.CDS.5;Parent=PAC:19558093;pacid=19558093;
chr02	1687755	G<->R	+	CTG<->CTA;	L<->L;	1687750	1687796	ID=PAC:19558092.CDS.7;Parent=PAC:19558092;pacid=19558092;
chr02	1687755	G<->R	+	CTG<->CTA;	L<->L;	1687750	1687796	ID=PAC:19558093.CDS.7;Parent=PAC:19558093;pacid=19558093;
chr02	1726214	T<->C	+	ACT<->ACC;	T<->T;	1725744	1727342	ID=PAC:19558104.CDS.1;Parent=PAC:19558104;pacid=19558104;
chr02	1726544	G<->C	+	GGG<->GGC;	G<->G;	1725744	1727342	ID=PAC:19558104.CDS.1;Parent=PAC:19558104;pacid=19558104;
chr02	1726551	T<->C	+	TGC<->CGC;	C<->R;	1725744	1727342	ID=PAC:19558104.CDS.1;Parent=PAC:19558104;pacid=19558104;
chr02	1726976	A<->T	+	GAA<->GAT;	E<->D;	1725744	1727342	ID=PAC:19558104.CDS.1;Parent=PAC:19558104;pacid=19558104;
chr02	1727049	T<->C	+	TTG<->CTG;	L<->L;	1725744	1727342	ID=PAC:19558104.CDS.1;Parent=PAC:19558104;pacid=19558104;
chr02	1775084	T<->C	+	TCT<->TCC;	S<->S;	1775061	1775921	ID=PAC:19550629.CDS.1;Parent=PAC:19550629;pacid=19550629;
chr02	1775426	T<->C	+	CGT<->CGC;	R<->R;	1775061	1775921	ID=PAC:19550629.CDS.1;Parent=PAC:19550629;pacid=19550629;
chr02	1775653	C<->T	+	ACT<->ATT;	T<->I;	1775061	1775921	ID=PAC:19550629.CDS.1;Parent=PAC:19550629;pacid=19550629;
chr02	1776934	C<->A	+	GCC<->GAC;	A<->D;	1776891	1777421	ID=PAC:19550629.CDS.2;Parent=PAC:19550629;pacid=19550629;
chr02	1776984	A<->G	+	ATT<->GTT;	I<->V;	1776891	1777421	ID=PAC:19550629.CDS.2;Parent=PAC:19550629;pacid=19550629;
chr02	1777005	C<->A	+	CTT<->ATT;	L<->I;	1776891	1777421	ID=PAC:19550629.CDS.2;Parent=PAC:19550629;pacid=19550629;
chr02	1777246	C<->G	+	ACT<->AGT;	T<->S;	1776891	1777421	ID=PAC:19550629.CDS.2;Parent=PAC:19550629;pacid=19550629;
chr02	1777298	C<->T	+	GCC<->GCT;	A<->A;	1776891	1777421	ID=PAC:19550629.CDS.2;Parent=PAC:19550629;pacid=19550629;
chr02	1777414	G<->C	+	GGT<->GCT;	G<->A;	1776891	1777421	ID=PAC:19550629.CDS.2;Parent=PAC:19550629;pacid=19550629;
chr02	1778306	G<->C	+	AGT<->ACT;	S<->T;	1778230	1778684	ID=PAC:19550629.CDS.3;Parent=PAC:19550629;pacid=19550629;
chr02	1779904	T<->C	+	CTT<->CCT;	L<->P;	1779849	1779978	ID=PAC:19550629.CDS.6;Parent=PAC:19550629;pacid=19550629;
chr02	1816589	G<->A	+	GGT<->AGT;	G<->S;	1816577	1816895	ID=PAC:19551941.CDS.4;Parent=PAC:19551941;pacid=19551941;
chr02	1816589	G<->A	+	GGT<->AGT;	G<->S;	1816577	1816895	ID=PAC:19551942.CDS.4;Parent=PAC:19551942;pacid=19551942;
chr02	1816589	G<->A	+	GGT<->AGT;	G<->S;	1816577	1816973	ID=PAC:19551943.CDS.4;Parent=PAC:19551943;pacid=19551943;
chr02	1816639	A<->G	+	AAA<->AAG;	K<->K;	1816577	1816895	ID=PAC:19551941.CDS.4;Parent=PAC:19551941;pacid=19551941;
chr02	1816639	A<->G	+	AAA<->AAG;	K<->K;	1816577	1816895	ID=PAC:19551942.CDS.4;Parent=PAC:19551942;pacid=19551942;
chr02	1816639	A<->G	+	AAA<->AAG;	K<->K;	1816577	1816973	ID=PAC:19551943.CDS.4;Parent=PAC:19551943;pacid=19551943;
chr02	1816748	C<->A	+	CTT<->ATT;	L<->I;	1816577	1816895	ID=PAC:19551941.CDS.4;Parent=PAC:19551941;pacid=19551941;
chr02	1816748	C<->A	+	CTT<->ATT;	L<->I;	1816577	1816895	ID=PAC:19551942.CDS.4;Parent=PAC:19551942;pacid=19551942;
chr02	1816748	C<->A	+	CTT<->ATT;	L<->I;	1816577	1816973	ID=PAC:19551943.CDS.4;Parent=PAC:19551943;pacid=19551943;
chr02	1817242	C<->T	+	AGC<->AGT;	S<->S;	1817045	1817355	ID=PAC:19551941.CDS.5;Parent=PAC:19551941;pacid=19551941;
chr02	1817242	C<->T	+	AGC<->AGT;	S<->S;	1817045	1817416	ID=PAC:19551942.CDS.5;Parent=PAC:19551942;pacid=19551942;
chr02	1817415	A<->W	+	TAA<->TTA;	U<->L;	1817045	1817416	ID=PAC:19551942.CDS.5;Parent=PAC:19551942;pacid=19551942;
chr02	1817719	A<->G	+	AAT<->AGT;	N<->S;	1817604	1818312	ID=PAC:19551941.CDS.6;Parent=PAC:19551941;pacid=19551941;
chr02	1817910	C<->T	+	CGC<->TGC;	R<->C;	1817604	1818312	ID=PAC:19551941.CDS.6;Parent=PAC:19551941;pacid=19551941;
chr02	1818052	T<->C	+	TTT<->TCT;	F<->S;	1817604	1818312	ID=PAC:19551941.CDS.6;Parent=PAC:19551941;pacid=19551941;
chr02	1818177	T<->A	+	TGG<->AGG;	W<->R;	1817604	1818312	ID=PAC:19551941.CDS.6;Parent=PAC:19551941;pacid=19551941;
chr02	1818228	A<->G	+	ATC<->GTC;	I<->V;	1817604	1818312	ID=PAC:19551941.CDS.6;Parent=PAC:19551941;pacid=19551941;
chr02	1819516	T<->C	-	GAT<->GAC;	D<->D;	1819351	1819548	ID=PAC:19558601.CDS.13;Parent=PAC:19558601;pacid=19558601;
chr02	1820270	A<->G	-	GTA<->GTG;	V<->V;	1820264	1820437	ID=PAC:19558601.CDS.12;Parent=PAC:19558601;pacid=19558601;
chr02	1820387	G<->A	-	GCG<->GCA;	A<->A;	1820264	1820437	ID=PAC:19558601.CDS.12;Parent=PAC:19558601;pacid=19558601;
chr02	1820564	C<->A	-	AAC<->AAA;	N<->K;	1820522	1821430	ID=PAC:19558601.CDS.11;Parent=PAC:19558601;pacid=19558601;
chr02	1820615	G<->A	-	CTG<->CTA;	L<->L;	1820522	1821430	ID=PAC:19558601.CDS.11;Parent=PAC:19558601;pacid=19558601;
chr02	1820676	C<->T	-	ACT<->ATT;	T<->I;	1820522	1821430	ID=PAC:19558601.CDS.11;Parent=PAC:19558601;pacid=19558601;
chr02	1820866	G<->C	-	GAA<->CAA;	E<->Q;	1820522	1821430	ID=PAC:19558601.CDS.11;Parent=PAC:19558601;pacid=19558601;
chr02	1821125	C<->T	-	AAC<->AAT;	N<->N;	1820522	1821430	ID=PAC:19558601.CDS.11;Parent=PAC:19558601;pacid=19558601;
chr02	1821153	G<->A	-	CGT<->CAT;	R<->H;	1820522	1821430	ID=PAC:19558601.CDS.11;Parent=PAC:19558601;pacid=19558601;
chr02	1821420	G<->A	-	GGA<->GAA;	G<->E;	1820522	1821430	ID=PAC:19558601.CDS.11;Parent=PAC:19558601;pacid=19558601;
chr02	1821751	C<->T	-	CAG<->TAG;	Q<->U;	1821543	1822063	ID=PAC:19558601.CDS.10;Parent=PAC:19558601;pacid=19558601;
chr02	1821834	T<->C	-	GTT<->GCT;	V<->A;	1821543	1822063	ID=PAC:19558601.CDS.10;Parent=PAC:19558601;pacid=19558601;
chr02	1823178	G<->T	-	GAG<->GAT;	E<->D;	1822652	1825646	ID=PAC:19558601.CDS.8;Parent=PAC:19558601;pacid=19558601;
chr02	1823334	G<->A	-	TAG<->TAA;	U<->U;	1822652	1825646	ID=PAC:19558601.CDS.8;Parent=PAC:19558601;pacid=19558601;
chr02	1823492	C<->T	-	CCG<->TCG;	P<->S;	1822652	1825646	ID=PAC:19558601.CDS.8;Parent=PAC:19558601;pacid=19558601;
chr02	1823786	A<->G	-	ATT<->GTT;	I<->V;	1822652	1825646	ID=PAC:19558601.CDS.8;Parent=PAC:19558601;pacid=19558601;
chr02	1823898	C<->T	-	TAC<->TAT;	Y<->Y;	1822652	1825646	ID=PAC:19558601.CDS.8;Parent=PAC:19558601;pacid=19558601;
chr02	1823910	C<->A	-	TGC<->TGA;	C<->U;	1822652	1825646	ID=PAC:19558601.CDS.8;Parent=PAC:19558601;pacid=19558601;
chr02	1824656	T<->C	-	TAC<->CAC;	Y<->H;	1822652	1825646	ID=PAC:19558601.CDS.8;Parent=PAC:19558601;pacid=19558601;
chr02	1825112	A<->G	-	ACC<->GCC;	T<->A;	1822652	1825646	ID=PAC:19558601.CDS.8;Parent=PAC:19558601;pacid=19558601;
chr02	1825410	T<->A	-	GGT<->GGA;	G<->G;	1822652	1825646	ID=PAC:19558601.CDS.8;Parent=PAC:19558601;pacid=19558601;
chr02	1825450	C<->A	-	TCC<->TAC;	S<->Y;	1822652	1825646	ID=PAC:19558601.CDS.8;Parent=PAC:19558601;pacid=19558601;
chr02	1826050	G<->A	-	GAT<->AAT;	D<->N;	1825800	1826071	ID=PAC:19558601.CDS.7;Parent=PAC:19558601;pacid=19558601;
chr02	1826981	G<->T	-	GGG<->GTG;	G<->V;	1826918	1827135	ID=PAC:19558601.CDS.6;Parent=PAC:19558601;pacid=19558601;
chr02	1836828	C<->Y	-	ACC<->ATC;	T<->I;	1836576	1836880	ID=PAC:19558602.CDS.5;Parent=PAC:19558602;pacid=19558602;
chr02	1836828	C<->Y	-	ACC<->ATC;	T<->I;	1836617	1836880	ID=PAC:19558601.CDS.5;Parent=PAC:19558601;pacid=19558601;
chr02	1837480	G<->C	-	TGG<->TGC;	W<->C;	1836965	1838451	ID=PAC:19558601.CDS.4;Parent=PAC:19558601;pacid=19558601;
chr02	1837480	G<->C	-	TGG<->TGC;	W<->C;	1836965	1838451	ID=PAC:19558602.CDS.4;Parent=PAC:19558602;pacid=19558602;
chr02	1837569	A<->R	-	ATA<->GTA;	I<->V;	1836965	1838451	ID=PAC:19558601.CDS.4;Parent=PAC:19558601;pacid=19558601;
chr02	1837569	A<->R	-	ATA<->GTA;	I<->V;	1836965	1838451	ID=PAC:19558602.CDS.4;Parent=PAC:19558602;pacid=19558602;
chr02	1837596	G<->R	-	GGC<->AGC;	G<->S;	1836965	1838451	ID=PAC:19558601.CDS.4;Parent=PAC:19558601;pacid=19558601;
chr02	1837596	G<->R	-	GGC<->AGC;	G<->S;	1836965	1838451	ID=PAC:19558602.CDS.4;Parent=PAC:19558602;pacid=19558602;
chr02	1837683	A<->M	-	AAT<->CAT;	N<->H;	1836965	1838451	ID=PAC:19558601.CDS.4;Parent=PAC:19558601;pacid=19558601;
chr02	1837683	A<->M	-	AAT<->CAT;	N<->H;	1836965	1838451	ID=PAC:19558602.CDS.4;Parent=PAC:19558602;pacid=19558602;
chr02	1837704	G<->S	-	GTA<->CTA;	V<->L;	1836965	1838451	ID=PAC:19558601.CDS.4;Parent=PAC:19558601;pacid=19558601;
chr02	1837704	G<->S	-	GTA<->CTA;	V<->L;	1836965	1838451	ID=PAC:19558602.CDS.4;Parent=PAC:19558602;pacid=19558602;
chr02	1837767	A<->W	-	ACT<->TCT;	T<->S;	1836965	1838451	ID=PAC:19558601.CDS.4;Parent=PAC:19558601;pacid=19558601;
chr02	1837767	A<->W	-	ACT<->TCT;	T<->S;	1836965	1838451	ID=PAC:19558602.CDS.4;Parent=PAC:19558602;pacid=19558602;
chr02	1838060	G<->A	-	CGA<->CAA;	R<->Q;	1836965	1838451	ID=PAC:19558601.CDS.4;Parent=PAC:19558601;pacid=19558601;
chr02	1838060	G<->A	-	CGA<->CAA;	R<->Q;	1836965	1838451	ID=PAC:19558602.CDS.4;Parent=PAC:19558602;pacid=19558602;
chr02	1838096	A<->W	-	AAG<->ATG;	K<->M;	1836965	1838451	ID=PAC:19558601.CDS.4;Parent=PAC:19558601;pacid=19558601;
chr02	1838096	A<->W	-	AAG<->ATG;	K<->M;	1836965	1838451	ID=PAC:19558602.CDS.4;Parent=PAC:19558602;pacid=19558602;
chr02	1838176	T<->W	-	TTT<->TTA;	F<->L;	1836965	1838451	ID=PAC:19558601.CDS.4;Parent=PAC:19558601;pacid=19558601;
chr02	1838176	T<->W	-	TTT<->TTA;	F<->L;	1836965	1838451	ID=PAC:19558602.CDS.4;Parent=PAC:19558602;pacid=19558602;
chr02	1838189	G<->R	-	GGG<->GAG;	G<->E;	1836965	1838451	ID=PAC:19558601.CDS.4;Parent=PAC:19558601;pacid=19558601;
chr02	1838189	G<->R	-	GGG<->GAG;	G<->E;	1836965	1838451	ID=PAC:19558602.CDS.4;Parent=PAC:19558602;pacid=19558602;
chr02	1838430	C<->T	-	CGA<->TGA;	R<->U;	1836965	1838451	ID=PAC:19558601.CDS.4;Parent=PAC:19558601;pacid=19558601;
chr02	1838430	C<->T	-	CGA<->TGA;	R<->U;	1836965	1838451	ID=PAC:19558602.CDS.4;Parent=PAC:19558602;pacid=19558602;
chr02	1838627	T<->Y	-	GAT<->GAC;	D<->D;	1838553	1844539	ID=PAC:19558601.CDS.3;Parent=PAC:19558601;pacid=19558601;
chr02	1838627	T<->Y	-	GAT<->GAC;	D<->D;	1838553	1844539	ID=PAC:19558602.CDS.3;Parent=PAC:19558602;pacid=19558602;
chr02	1838940	G<->S	-	AGC<->ACC;	S<->T;	1838553	1844539	ID=PAC:19558601.CDS.3;Parent=PAC:19558601;pacid=19558601;
chr02	1838940	G<->S	-	AGC<->ACC;	S<->T;	1838553	1844539	ID=PAC:19558602.CDS.3;Parent=PAC:19558602;pacid=19558602;
chr02	1839259	A<->C	-	ATA<->CTA;	I<->L;	1838553	1844539	ID=PAC:19558601.CDS.3;Parent=PAC:19558601;pacid=19558601;
chr02	1839259	A<->C	-	ATA<->CTA;	I<->L;	1838553	1844539	ID=PAC:19558602.CDS.3;Parent=PAC:19558602;pacid=19558602;
chr02	1839287	T<->Y	-	GAT<->GAC;	D<->D;	1838553	1844539	ID=PAC:19558601.CDS.3;Parent=PAC:19558601;pacid=19558601;
chr02	1839287	T<->Y	-	GAT<->GAC;	D<->D;	1838553	1844539	ID=PAC:19558602.CDS.3;Parent=PAC:19558602;pacid=19558602;
chr02	1839638	C<->Y	-	CTC<->CTT;	L<->L;	1838553	1844539	ID=PAC:19558601.CDS.3;Parent=PAC:19558601;pacid=19558601;
chr02	1839638	C<->Y	-	CTC<->CTT;	L<->L;	1838553	1844539	ID=PAC:19558602.CDS.3;Parent=PAC:19558602;pacid=19558602;
chr02	1840138	G<->K	-	GCG<->TCG;	A<->S;	1838553	1844539	ID=PAC:19558601.CDS.3;Parent=PAC:19558601;pacid=19558601;
chr02	1840138	G<->K	-	GCG<->TCG;	A<->S;	1838553	1844539	ID=PAC:19558602.CDS.3;Parent=PAC:19558602;pacid=19558602;
chr02	1840295	T<->W	-	AAT<->AAA;	N<->K;	1838553	1844539	ID=PAC:19558601.CDS.3;Parent=PAC:19558601;pacid=19558601;
chr02	1840295	T<->W	-	AAT<->AAA;	N<->K;	1838553	1844539	ID=PAC:19558602.CDS.3;Parent=PAC:19558602;pacid=19558602;
chr02	1840319	T<->W	-	CTT<->CTA;	L<->L;	1838553	1844539	ID=PAC:19558601.CDS.3;Parent=PAC:19558601;pacid=19558601;
chr02	1840319	T<->W	-	CTT<->CTA;	L<->L;	1838553	1844539	ID=PAC:19558602.CDS.3;Parent=PAC:19558602;pacid=19558602;
chr02	1840340	A<->W	-	TCA<->TCT;	S<->S;	1838553	1844539	ID=PAC:19558601.CDS.3;Parent=PAC:19558601;pacid=19558601;
chr02	1840340	A<->W	-	TCA<->TCT;	S<->S;	1838553	1844539	ID=PAC:19558602.CDS.3;Parent=PAC:19558602;pacid=19558602;
chr02	1840395	G<->S	-	AGT<->ACT;	S<->T;	1838553	1844539	ID=PAC:19558601.CDS.3;Parent=PAC:19558601;pacid=19558601;
chr02	1840395	G<->S	-	AGT<->ACT;	S<->T;	1838553	1844539	ID=PAC:19558602.CDS.3;Parent=PAC:19558602;pacid=19558602;
chr02	1840820	C<->Y	-	TCC<->TCT;	S<->S;	1838553	1844539	ID=PAC:19558601.CDS.3;Parent=PAC:19558601;pacid=19558601;
chr02	1840820	C<->Y	-	TCC<->TCT;	S<->S;	1838553	1844539	ID=PAC:19558602.CDS.3;Parent=PAC:19558602;pacid=19558602;
chr02	1840975	G<->A	-	GCC<->ACC;	A<->T;	1838553	1844539	ID=PAC:19558601.CDS.3;Parent=PAC:19558601;pacid=19558601;
chr02	1840975	G<->A	-	GCC<->ACC;	A<->T;	1838553	1844539	ID=PAC:19558602.CDS.3;Parent=PAC:19558602;pacid=19558602;
chr02	1841489	A<->R	-	TCA<->TCG;	S<->S;	1838553	1844539	ID=PAC:19558601.CDS.3;Parent=PAC:19558601;pacid=19558601;
chr02	1841489	A<->R	-	TCA<->TCG;	S<->S;	1838553	1844539	ID=PAC:19558602.CDS.3;Parent=PAC:19558602;pacid=19558602;
chr02	1841531	T<->Y	-	GTT<->GTC;	V<->V;	1838553	1844539	ID=PAC:19558601.CDS.3;Parent=PAC:19558601;pacid=19558601;
chr02	1841531	T<->Y	-	GTT<->GTC;	V<->V;	1838553	1844539	ID=PAC:19558602.CDS.3;Parent=PAC:19558602;pacid=19558602;
chr02	1841620	G<->K	-	GCA<->TCA;	A<->S;	1838553	1844539	ID=PAC:19558601.CDS.3;Parent=PAC:19558601;pacid=19558601;
chr02	1841620	G<->K	-	GCA<->TCA;	A<->S;	1838553	1844539	ID=PAC:19558602.CDS.3;Parent=PAC:19558602;pacid=19558602;
chr02	1841834	C<->Y	-	GGC<->GGT;	G<->G;	1838553	1844539	ID=PAC:19558601.CDS.3;Parent=PAC:19558601;pacid=19558601;
chr02	1841834	C<->Y	-	GGC<->GGT;	G<->G;	1838553	1844539	ID=PAC:19558602.CDS.3;Parent=PAC:19558602;pacid=19558602;
chr02	1841844	G<->R	-	AGT<->AAT;	S<->N;	1838553	1844539	ID=PAC:19558601.CDS.3;Parent=PAC:19558601;pacid=19558601;
chr02	1841844	G<->R	-	AGT<->AAT;	S<->N;	1838553	1844539	ID=PAC:19558602.CDS.3;Parent=PAC:19558602;pacid=19558602;
chr02	1841864	G<->K	-	CTG<->CTT;	L<->L;	1838553	1844539	ID=PAC:19558601.CDS.3;Parent=PAC:19558601;pacid=19558601;
chr02	1841864	G<->K	-	CTG<->CTT;	L<->L;	1838553	1844539	ID=PAC:19558602.CDS.3;Parent=PAC:19558602;pacid=19558602;
chr02	1842209	T<->Y	-	AGT<->AGC;	S<->S;	1838553	1844539	ID=PAC:19558601.CDS.3;Parent=PAC:19558601;pacid=19558601;
chr02	1842209	T<->Y	-	AGT<->AGC;	S<->S;	1838553	1844539	ID=PAC:19558602.CDS.3;Parent=PAC:19558602;pacid=19558602;
chr02	1842356	T<->Y	-	ACT<->ACC;	T<->T;	1838553	1844539	ID=PAC:19558601.CDS.3;Parent=PAC:19558601;pacid=19558601;
chr02	1842356	T<->Y	-	ACT<->ACC;	T<->T;	1838553	1844539	ID=PAC:19558602.CDS.3;Parent=PAC:19558602;pacid=19558602;
chr02	1842391	C<->Y	-	CTG<->TTG;	L<->L;	1838553	1844539	ID=PAC:19558601.CDS.3;Parent=PAC:19558601;pacid=19558601;
chr02	1842391	C<->Y	-	CTG<->TTG;	L<->L;	1838553	1844539	ID=PAC:19558602.CDS.3;Parent=PAC:19558602;pacid=19558602;
chr02	1842425	T<->Y	-	TCT<->TCC;	S<->S;	1838553	1844539	ID=PAC:19558601.CDS.3;Parent=PAC:19558601;pacid=19558601;
chr02	1842425	T<->Y	-	TCT<->TCC;	S<->S;	1838553	1844539	ID=PAC:19558602.CDS.3;Parent=PAC:19558602;pacid=19558602;
chr02	1842482	T<->G	-	CGT<->CGG;	R<->R;	1838553	1844539	ID=PAC:19558601.CDS.3;Parent=PAC:19558601;pacid=19558601;
chr02	1842482	T<->G	-	CGT<->CGG;	R<->R;	1838553	1844539	ID=PAC:19558602.CDS.3;Parent=PAC:19558602;pacid=19558602;
chr02	1842710	G<->R	-	TCG<->TCA;	S<->S;	1838553	1844539	ID=PAC:19558601.CDS.3;Parent=PAC:19558601;pacid=19558601;
chr02	1842710	G<->R	-	TCG<->TCA;	S<->S;	1838553	1844539	ID=PAC:19558602.CDS.3;Parent=PAC:19558602;pacid=19558602;
chr02	1842942	A<->W	-	AAC<->ATC;	N<->I;	1838553	1844539	ID=PAC:19558601.CDS.3;Parent=PAC:19558601;pacid=19558601;
chr02	1842942	A<->W	-	AAC<->ATC;	N<->I;	1838553	1844539	ID=PAC:19558602.CDS.3;Parent=PAC:19558602;pacid=19558602;
chr02	1843037	C<->Y	-	GAC<->GAT;	D<->D;	1838553	1844539	ID=PAC:19558601.CDS.3;Parent=PAC:19558601;pacid=19558601;
chr02	1843037	C<->Y	-	GAC<->GAT;	D<->D;	1838553	1844539	ID=PAC:19558602.CDS.3;Parent=PAC:19558602;pacid=19558602;
chr02	1843339	T<->Y	-	TCA<->CCA;	S<->P;	1838553	1844539	ID=PAC:19558601.CDS.3;Parent=PAC:19558601;pacid=19558601;
chr02	1843339	T<->Y	-	TCA<->CCA;	S<->P;	1838553	1844539	ID=PAC:19558602.CDS.3;Parent=PAC:19558602;pacid=19558602;
chr02	1843456	T<->Y	-	TGC<->CGC;	C<->R;	1838553	1844539	ID=PAC:19558601.CDS.3;Parent=PAC:19558601;pacid=19558601;
chr02	1843456	T<->Y	-	TGC<->CGC;	C<->R;	1838553	1844539	ID=PAC:19558602.CDS.3;Parent=PAC:19558602;pacid=19558602;
chr02	1843476	T<->C	-	TTT<->TCT;	F<->S;	1838553	1844539	ID=PAC:19558601.CDS.3;Parent=PAC:19558601;pacid=19558601;
chr02	1843476	T<->C	-	TTT<->TCT;	F<->S;	1838553	1844539	ID=PAC:19558602.CDS.3;Parent=PAC:19558602;pacid=19558602;
chr02	1843595	C<->Y	-	AAC<->AAT;	N<->N;	1838553	1844539	ID=PAC:19558601.CDS.3;Parent=PAC:19558601;pacid=19558601;
chr02	1843595	C<->Y	-	AAC<->AAT;	N<->N;	1838553	1844539	ID=PAC:19558602.CDS.3;Parent=PAC:19558602;pacid=19558602;
chr02	1843717	C<->M	-	CTG<->ATG;	L<->M;	1838553	1844539	ID=PAC:19558601.CDS.3;Parent=PAC:19558601;pacid=19558601;
chr02	1843717	C<->M	-	CTG<->ATG;	L<->M;	1838553	1844539	ID=PAC:19558602.CDS.3;Parent=PAC:19558602;pacid=19558602;
chr02	1843790	C<->Y	-	ATC<->ATT;	I<->I;	1838553	1844539	ID=PAC:19558601.CDS.3;Parent=PAC:19558601;pacid=19558601;
chr02	1843790	C<->Y	-	ATC<->ATT;	I<->I;	1838553	1844539	ID=PAC:19558602.CDS.3;Parent=PAC:19558602;pacid=19558602;
chr02	1843912	G<->S	-	GTT<->CTT;	V<->L;	1838553	1844539	ID=PAC:19558601.CDS.3;Parent=PAC:19558601;pacid=19558601;
chr02	1843912	G<->S	-	GTT<->CTT;	V<->L;	1838553	1844539	ID=PAC:19558602.CDS.3;Parent=PAC:19558602;pacid=19558602;
chr02	1844029	T<->Y	-	TCT<->CCT;	S<->P;	1838553	1844539	ID=PAC:19558601.CDS.3;Parent=PAC:19558601;pacid=19558601;
chr02	1844029	T<->Y	-	TCT<->CCT;	S<->P;	1838553	1844539	ID=PAC:19558602.CDS.3;Parent=PAC:19558602;pacid=19558602;
chr02	1844034	T<->W	-	ATG<->AAG;	M<->K;	1838553	1844539	ID=PAC:19558601.CDS.3;Parent=PAC:19558601;pacid=19558601;
chr02	1844034	T<->W	-	ATG<->AAG;	M<->K;	1838553	1844539	ID=PAC:19558602.CDS.3;Parent=PAC:19558602;pacid=19558602;
chr02	1844153	C<->Y	-	GCC<->GCT;	A<->A;	1838553	1844539	ID=PAC:19558601.CDS.3;Parent=PAC:19558601;pacid=19558601;
chr02	1844153	C<->Y	-	GCC<->GCT;	A<->A;	1838553	1844539	ID=PAC:19558602.CDS.3;Parent=PAC:19558602;pacid=19558602;
chr02	1844231	A<->W	-	CAA<->CAT;	Q<->H;	1838553	1844539	ID=PAC:19558601.CDS.3;Parent=PAC:19558601;pacid=19558601;
chr02	1844231	A<->W	-	CAA<->CAT;	Q<->H;	1838553	1844539	ID=PAC:19558602.CDS.3;Parent=PAC:19558602;pacid=19558602;
chr02	1844267	T<->K	-	GGT<->GGG;	G<->G;	1838553	1844539	ID=PAC:19558601.CDS.3;Parent=PAC:19558601;pacid=19558601;
chr02	1844267	T<->K	-	GGT<->GGG;	G<->G;	1838553	1844539	ID=PAC:19558602.CDS.3;Parent=PAC:19558602;pacid=19558602;
chr02	1844320	T<->Y	-	TTG<->CTG;	L<->L;	1838553	1844539	ID=PAC:19558601.CDS.3;Parent=PAC:19558601;pacid=19558601;
chr02	1844320	T<->Y	-	TTG<->CTG;	L<->L;	1838553	1844539	ID=PAC:19558602.CDS.3;Parent=PAC:19558602;pacid=19558602;
chr02	1845356	G<->R	-	GCC<->ACC;	A<->T;	1845311	1846040	ID=PAC:19558601.CDS.2;Parent=PAC:19558601;pacid=19558601;
chr02	1845356	G<->R	-	GCC<->ACC;	A<->T;	1845311	1846040	ID=PAC:19558602.CDS.2;Parent=PAC:19558602;pacid=19558602;
chr02	1845614	C<->Y	-	CTC<->TTC;	L<->F;	1845311	1846040	ID=PAC:19558601.CDS.2;Parent=PAC:19558601;pacid=19558601;
chr02	1845614	C<->Y	-	CTC<->TTC;	L<->F;	1845311	1846040	ID=PAC:19558602.CDS.2;Parent=PAC:19558602;pacid=19558602;
chr02	1845691	C<->Y	-	TCT<->TTT;	S<->F;	1845311	1846040	ID=PAC:19558601.CDS.2;Parent=PAC:19558601;pacid=19558601;
chr02	1845691	C<->Y	-	TCT<->TTT;	S<->F;	1845311	1846040	ID=PAC:19558602.CDS.2;Parent=PAC:19558602;pacid=19558602;
chr02	1845896	G<->R	-	GTC<->ATC;	V<->I;	1845311	1846040	ID=PAC:19558601.CDS.2;Parent=PAC:19558601;pacid=19558601;
chr02	1845896	G<->R	-	GTC<->ATC;	V<->I;	1845311	1846040	ID=PAC:19558602.CDS.2;Parent=PAC:19558602;pacid=19558602;
chr02	1845911	C<->Y	-	CGA<->TGA;	R<->U;	1845311	1846040	ID=PAC:19558601.CDS.2;Parent=PAC:19558601;pacid=19558601;
chr02	1845911	C<->Y	-	CGA<->TGA;	R<->U;	1845311	1846040	ID=PAC:19558602.CDS.2;Parent=PAC:19558602;pacid=19558602;
chr02	1846417	C<->T	-	CAC<->TAC;	H<->Y;	1846346	1846831	ID=PAC:19558603.CDS.1;Parent=PAC:19558603;pacid=19558603;
chr02	1846603	C<->A	-	TCC<->TCA;	S<->S;	1846466	1846809	ID=PAC:19558601.CDS.1;Parent=PAC:19558601;pacid=19558601;
chr02	1846603	C<->A	-	TCC<->TCA;	S<->S;	1846466	1846809	ID=PAC:19558602.CDS.1;Parent=PAC:19558602;pacid=19558602;
chr02	1846603	C<->A	-	CCC<->ACC;	P<->T;	1846346	1846831	ID=PAC:19558603.CDS.1;Parent=PAC:19558603;pacid=19558603;
chr02	1911438	G<->R	-	CAG<->CAA;	Q<->Q;	1911412	1911686	ID=PAC:19552374.CDS.2;Parent=PAC:19552374;pacid=19552374;
chr02	1911450	C<->M	-	GGC<->GGA;	G<->G;	1911412	1911686	ID=PAC:19552374.CDS.2;Parent=PAC:19552374;pacid=19552374;
chr02	1911646	G<->A	-	TGG<->TAG;	W<->U;	1911412	1911686	ID=PAC:19552374.CDS.2;Parent=PAC:19552374;pacid=19552374;
chr02	1915481	T<->C	+	GCT<->GCC;	A<->A;	1915398	1915488	ID=PAC:19553810.CDS.1;Parent=PAC:19553810;pacid=19553810;
chr02	1915626	A<->G	+	CTA<->CTG;	L<->L;	1915603	1915772	ID=PAC:19553810.CDS.2;Parent=PAC:19553810;pacid=19553810;
chr02	1915725	T<->C	+	CAT<->CAC;	H<->H;	1915603	1915772	ID=PAC:19553810.CDS.2;Parent=PAC:19553810;pacid=19553810;
chr02	1916612	T<->G	+	TGC<->GGC;	C<->G;	1916567	1916722	ID=PAC:19564108.CDS.1;Parent=PAC:19564108;pacid=19564108;
chr02	1916632	T<->C	+	ACT<->ACC;	T<->T;	1916567	1916722	ID=PAC:19564108.CDS.1;Parent=PAC:19564108;pacid=19564108;
chr02	1920223	G<->C	+	GGG<->GGC;	G<->G;	1918949	1920421	ID=PAC:19553019.CDS.2;Parent=PAC:19553019;pacid=19553019;
chr02	1920304	T<->G	+	GTT<->GTG;	V<->V;	1918949	1920421	ID=PAC:19553019.CDS.2;Parent=PAC:19553019;pacid=19553019;
chr02	1922970	T<->A	-	TTT<->ATT;	F<->I;	1922782	1924143	ID=PAC:19562280.CDS.3;Parent=PAC:19562280;pacid=19562280;
chr02	1923031	A<->G	-	ATA<->ATG;	I<->M;	1922782	1924143	ID=PAC:19562280.CDS.3;Parent=PAC:19562280;pacid=19562280;
chr02	1923209	C<->T	-	CCT<->CTT;	P<->L;	1922782	1924143	ID=PAC:19562280.CDS.3;Parent=PAC:19562280;pacid=19562280;
chr02	1923267	C<->A	-	CGT<->AGT;	R<->S;	1922782	1924143	ID=PAC:19562280.CDS.3;Parent=PAC:19562280;pacid=19562280;
chr02	1923603	A<->G	-	AAA<->GAA;	K<->E;	1922782	1924143	ID=PAC:19562280.CDS.3;Parent=PAC:19562280;pacid=19562280;
chr02	1923660	C<->G	-	CAG<->GAG;	Q<->E;	1922782	1924143	ID=PAC:19562280.CDS.3;Parent=PAC:19562280;pacid=19562280;
chr02	1923726	C<->T	-	CTC<->TTC;	L<->F;	1922782	1924143	ID=PAC:19562280.CDS.3;Parent=PAC:19562280;pacid=19562280;
chr02	1923777	A<->G	-	ATC<->GTC;	I<->V;	1922782	1924143	ID=PAC:19562280.CDS.3;Parent=PAC:19562280;pacid=19562280;
chr02	1924030	C<->G	-	CTC<->CTG;	L<->L;	1922782	1924143	ID=PAC:19562280.CDS.3;Parent=PAC:19562280;pacid=19562280;
chr02	1924094	G<->A	-	GGC<->GAC;	G<->D;	1922782	1924143	ID=PAC:19562280.CDS.3;Parent=PAC:19562280;pacid=19562280;
chr02	1929243	G<->A	-	CGT<->CAT;	R<->H;	1929233	1929439	ID=PAC:19551614.CDS.4;Parent=PAC:19551614;pacid=19551614;
chr02	1929552	G<->A	-	AGC<->AAC;	S<->N;	1929524	1929619	ID=PAC:19551612.CDS.3;Parent=PAC:19551612;pacid=19551612;
chr02	1929552	G<->A	-	AGC<->AAC;	S<->N;	1929524	1929619	ID=PAC:19551613.CDS.3;Parent=PAC:19551613;pacid=19551613;
chr02	1929552	G<->A	-	AGC<->AAC;	S<->N;	1929524	1929619	ID=PAC:19551614.CDS.3;Parent=PAC:19551614;pacid=19551614;
chr02	1931860	C<->T	-	CTC<->CTT;	L<->L;	1931830	1932117	ID=PAC:19551615.CDS.1;Parent=PAC:19551615;pacid=19551615;
chr02	1931860	C<->T	-	CTC<->CTT;	L<->L;	1931830	1932117	ID=PAC:19551616.CDS.1;Parent=PAC:19551616;pacid=19551616;
chr02	1931957	T<->C	-	TTT<->TCT;	F<->S;	1931830	1932117	ID=PAC:19551615.CDS.1;Parent=PAC:19551615;pacid=19551615;
chr02	1931957	T<->C	-	TTT<->TCT;	F<->S;	1931830	1932117	ID=PAC:19551616.CDS.1;Parent=PAC:19551616;pacid=19551616;
chr02	1954850	T<->A	+	TGG<->AGG;	W<->R;	1954721	1954934	ID=PAC:19558688.CDS.1;Parent=PAC:19558688;pacid=19558688;
chr02	1956345	A<->G	+	ATG<->GTG;	M<->V;	1956309	1956752	ID=PAC:19564385.CDS.1;Parent=PAC:19564385;pacid=19564385;
chr02	1956527	A<->C	+	CCA<->CCC;	P<->P;	1956309	1956752	ID=PAC:19564385.CDS.1;Parent=PAC:19564385;pacid=19564385;
chr02	1956541	C<->T	+	CCC<->CTC;	P<->L;	1956309	1956752	ID=PAC:19564385.CDS.1;Parent=PAC:19564385;pacid=19564385;
chr02	1959543	A<->C	-	GCA<->GCC;	A<->A;	1959534	1959704	ID=PAC:19559768.CDS.2;Parent=PAC:19559768;pacid=19559768;
chr02	1972176	A<->G	-	ATT<->GTT;	I<->V;	1972078	1972569	ID=PAC:19564748.CDS.4;Parent=PAC:19564748;pacid=19564748;
chr02	1972207	G<->C	-	GCG<->GCC;	A<->A;	1972078	1972569	ID=PAC:19564748.CDS.4;Parent=PAC:19564748;pacid=19564748;
chr02	1972389	T<->C	-	TTG<->CTG;	L<->L;	1972078	1972569	ID=PAC:19564748.CDS.4;Parent=PAC:19564748;pacid=19564748;
chr02	1972670	C<->T	-	ACT<->ATT;	T<->I;	1972661	1972959	ID=PAC:19564748.CDS.3;Parent=PAC:19564748;pacid=19564748;
chr02	1973209	T<->C	-	AGT<->AGC;	S<->S;	1973103	1973337	ID=PAC:19564748.CDS.2;Parent=PAC:19564748;pacid=19564748;
chr02	1976699	A<->G	-	AAG<->AGG;	K<->R;	1976633	1976769	ID=PAC:19560705.CDS.5;Parent=PAC:19560705;pacid=19560705;
chr02	1976835	T<->A	-	GTT<->GAT;	V<->D;	1976816	1977022	ID=PAC:19560706.CDS.4;Parent=PAC:19560706;pacid=19560706;
chr02	1977169	G<->T	-	GGT<->TGT;	G<->C;	1977107	1977202	ID=PAC:19560705.CDS.3;Parent=PAC:19560705;pacid=19560705;
chr02	1977169	G<->T	-	GGT<->TGT;	G<->C;	1977107	1977202	ID=PAC:19560706.CDS.3;Parent=PAC:19560706;pacid=19560706;
chr02	1977200	G<->A	-	CCG<->CCA;	P<->P;	1977107	1977202	ID=PAC:19560705.CDS.3;Parent=PAC:19560705;pacid=19560705;
chr02	1977200	G<->A	-	CCG<->CCA;	P<->P;	1977107	1977202	ID=PAC:19560706.CDS.3;Parent=PAC:19560706;pacid=19560706;
chr02	2018668	G<->A	-	GCA<->ACA;	A<->T;	2018581	2019130	ID=PAC:19557009.CDS.2;Parent=PAC:19557009;pacid=19557009;
chr02	2018668	G<->A	-	GCA<->ACA;	A<->T;	2018581	2019130	ID=PAC:19557010.CDS.2;Parent=PAC:19557010;pacid=19557010;
chr02	2035665	G<->R	+	GGC<->GAC;	G<->D;	2034617	2035786	ID=PAC:19551683.CDS.1;Parent=PAC:19551683;pacid=19551683;
chr02	2035665	G<->R	+	GGC<->GAC;	G<->D;	2034611	2035786	ID=PAC:19551682.CDS.2;Parent=PAC:19551682;pacid=19551682;
chr02	2045080	A<->W	+	GAT<->GTT;	D<->V;	2044896	2045096	ID=PAC:19560285.CDS.13;Parent=PAC:19560285;pacid=19560285;
chr02	2045096	G<->R	+	CAG<->CAA;	Q<->Q;	2044896	2045096	ID=PAC:19560285.CDS.13;Parent=PAC:19560285;pacid=19560285;
chr02	2109994	T<->C	-	ATG<->ACG;	M<->T;	2109946	2110055	ID=PAC:19555096.CDS.3;Parent=PAC:19555096;pacid=19555096;
chr02	2110400	G<->A	-	AGC<->AAC;	S<->N;	2110386	2110530	ID=PAC:19555096.CDS.2;Parent=PAC:19555096;pacid=19555096;
chr02	2113937	G<->A	+	CTG<->CTA;	L<->L;	2113857	2114024	ID=PAC:19562982.CDS.1;Parent=PAC:19562982;pacid=19562982;
chr02	2113937	G<->A	+	CTG<->CTA;	L<->L;	2113857	2115101	ID=PAC:19562980.CDS.1;Parent=PAC:19562980;pacid=19562980;
chr02	2113937	G<->A	+	CTG<->CTA;	L<->L;	2113857	2115101	ID=PAC:19562981.CDS.1;Parent=PAC:19562981;pacid=19562981;
chr02	2114063	C<->T	+	TAC<->TAT;	Y<->Y;	2113857	2115101	ID=PAC:19562980.CDS.1;Parent=PAC:19562980;pacid=19562980;
chr02	2114063	C<->T	+	TAC<->TAT;	Y<->Y;	2113857	2115101	ID=PAC:19562981.CDS.1;Parent=PAC:19562981;pacid=19562981;
chr02	2114090	G<->A	+	AAG<->AAA;	K<->K;	2113857	2115101	ID=PAC:19562980.CDS.1;Parent=PAC:19562980;pacid=19562980;
chr02	2114090	G<->A	+	AAG<->AAA;	K<->K;	2113857	2115101	ID=PAC:19562981.CDS.1;Parent=PAC:19562981;pacid=19562981;
chr02	2114111	T<->C	+	ACT<->ACC;	T<->T;	2113857	2115101	ID=PAC:19562980.CDS.1;Parent=PAC:19562980;pacid=19562980;
chr02	2114111	T<->C	+	ACT<->ACC;	T<->T;	2113857	2115101	ID=PAC:19562981.CDS.1;Parent=PAC:19562981;pacid=19562981;
chr02	2114119	A<->G	+	AAG<->AGG;	K<->R;	2113857	2115101	ID=PAC:19562980.CDS.1;Parent=PAC:19562980;pacid=19562980;
chr02	2114119	A<->G	+	AAG<->AGG;	K<->R;	2113857	2115101	ID=PAC:19562981.CDS.1;Parent=PAC:19562981;pacid=19562981;
chr02	2114159	G<->T	+	GAG<->GAT;	E<->D;	2113857	2115101	ID=PAC:19562980.CDS.1;Parent=PAC:19562980;pacid=19562980;
chr02	2114159	G<->T	+	GAG<->GAT;	E<->D;	2113857	2115101	ID=PAC:19562981.CDS.1;Parent=PAC:19562981;pacid=19562981;
chr02	2114225	T<->C	+	CTT<->CTC;	L<->L;	2113857	2115101	ID=PAC:19562980.CDS.1;Parent=PAC:19562980;pacid=19562980;
chr02	2114225	T<->C	+	CTT<->CTC;	L<->L;	2113857	2115101	ID=PAC:19562981.CDS.1;Parent=PAC:19562981;pacid=19562981;
chr02	2114573	A<->G	+	GAA<->GAG;	E<->E;	2113857	2115101	ID=PAC:19562980.CDS.1;Parent=PAC:19562980;pacid=19562980;
chr02	2114573	A<->G	+	GAA<->GAG;	E<->E;	2113857	2115101	ID=PAC:19562981.CDS.1;Parent=PAC:19562981;pacid=19562981;
chr02	2114624	A<->C	+	GCA<->GCC;	A<->A;	2113857	2115101	ID=PAC:19562980.CDS.1;Parent=PAC:19562980;pacid=19562980;
chr02	2114624	A<->C	+	GCA<->GCC;	A<->A;	2113857	2115101	ID=PAC:19562981.CDS.1;Parent=PAC:19562981;pacid=19562981;
chr02	2114795	T<->C	+	GGT<->GGC;	G<->G;	2113857	2115101	ID=PAC:19562980.CDS.1;Parent=PAC:19562980;pacid=19562980;
chr02	2114795	T<->C	+	GGT<->GGC;	G<->G;	2113857	2115101	ID=PAC:19562981.CDS.1;Parent=PAC:19562981;pacid=19562981;
chr02	2114854	A<->C	+	GAT<->GCT;	D<->A;	2113857	2115101	ID=PAC:19562980.CDS.1;Parent=PAC:19562980;pacid=19562980;
chr02	2114854	A<->C	+	GAT<->GCT;	D<->A;	2113857	2115101	ID=PAC:19562981.CDS.1;Parent=PAC:19562981;pacid=19562981;
chr02	2114861	T<->C	+	AAT<->AAC;	N<->N;	2113857	2115101	ID=PAC:19562980.CDS.1;Parent=PAC:19562980;pacid=19562980;
chr02	2114861	T<->C	+	AAT<->AAC;	N<->N;	2113857	2115101	ID=PAC:19562981.CDS.1;Parent=PAC:19562981;pacid=19562981;
chr02	2114961	A<->G	+	AAG<->GAG;	K<->E;	2113857	2115101	ID=PAC:19562980.CDS.1;Parent=PAC:19562980;pacid=19562980;
chr02	2114961	A<->G	+	AAG<->GAG;	K<->E;	2113857	2115101	ID=PAC:19562981.CDS.1;Parent=PAC:19562981;pacid=19562981;
chr02	2115031	G<->A	+	CGG<->CAG;	R<->Q;	2113857	2115101	ID=PAC:19562980.CDS.1;Parent=PAC:19562980;pacid=19562980;
chr02	2115031	G<->A	+	CGG<->CAG;	R<->Q;	2113857	2115101	ID=PAC:19562981.CDS.1;Parent=PAC:19562981;pacid=19562981;
chr02	2115076	A<->G	+	GAC<->GGC;	D<->G;	2113857	2115101	ID=PAC:19562980.CDS.1;Parent=PAC:19562980;pacid=19562980;
chr02	2115076	A<->G	+	GAC<->GGC;	D<->G;	2113857	2115101	ID=PAC:19562981.CDS.1;Parent=PAC:19562981;pacid=19562981;
chr02	2119519	C<->T	-	TCC<->TCT;	S<->S;	2119441	2119542	ID=PAC:19549959.CDS.5;Parent=PAC:19549959;pacid=19549959;
chr02	2119519	C<->T	-	TCC<->TCT;	S<->S;	2119441	2119542	ID=PAC:19549960.CDS.5;Parent=PAC:19549960;pacid=19549960;
chr02	2119653	C<->A	-	ACA<->AAA;	T<->K;	2119634	2119690	ID=PAC:19549959.CDS.4;Parent=PAC:19549959;pacid=19549959;
chr02	2119653	C<->A	-	ACA<->AAA;	T<->K;	2119634	2119690	ID=PAC:19549960.CDS.4;Parent=PAC:19549960;pacid=19549960;
chr02	2120292	G<->C	-	GTG<->GTC;	V<->V;	2120169	2120336	ID=PAC:19549959.CDS.2;Parent=PAC:19549959;pacid=19549959;
chr02	2120292	G<->C	-	GTG<->GTC;	V<->V;	2120169	2120336	ID=PAC:19549960.CDS.2;Parent=PAC:19549960;pacid=19549960;
chr02	2120469	G<->T	-	GAC<->TAC;	D<->Y;	2120440	2120550	ID=PAC:19549959.CDS.1;Parent=PAC:19549959;pacid=19549959;
chr02	2120469	G<->T	-	GAC<->TAC;	D<->Y;	2120440	2120550	ID=PAC:19549960.CDS.1;Parent=PAC:19549960;pacid=19549960;
chr02	2126347	G<->A	-	GAG<->AAG;	E<->K;	2126129	2126479	ID=PAC:19556524.CDS.1;Parent=PAC:19556524;pacid=19556524;
chr02	2126383	C<->A	-	CGT<->AGT;	R<->S;	2126129	2126479	ID=PAC:19556524.CDS.1;Parent=PAC:19556524;pacid=19556524;
chr02	2126410	G<->T	-	GCA<->TCA;	A<->S;	2126129	2126479	ID=PAC:19556524.CDS.1;Parent=PAC:19556524;pacid=19556524;
chr02	2126423	G<->A	-	GCG<->GCA;	A<->A;	2126129	2126479	ID=PAC:19556524.CDS.1;Parent=PAC:19556524;pacid=19556524;
chr02	2126432	A<->G	-	GGA<->GGG;	G<->G;	2126129	2126479	ID=PAC:19556524.CDS.1;Parent=PAC:19556524;pacid=19556524;
chr02	2126437	T<->A	-	TGG<->AGG;	W<->R;	2126129	2126479	ID=PAC:19556524.CDS.1;Parent=PAC:19556524;pacid=19556524;
chr02	2222918	G<->C	+	GAG<->GAC;	E<->D;	2222484	2225573	ID=PAC:19561916.CDS.1;Parent=PAC:19561916;pacid=19561916;
chr02	2222975	G<->C	+	GCG<->GCC;	A<->A;	2222484	2225573	ID=PAC:19561916.CDS.1;Parent=PAC:19561916;pacid=19561916;
chr02	2223112	A<->G	+	CAG<->CGG;	Q<->R;	2222484	2225573	ID=PAC:19561916.CDS.1;Parent=PAC:19561916;pacid=19561916;
chr02	2223131	C<->A	+	GAC<->GAA;	D<->E;	2222484	2225573	ID=PAC:19561916.CDS.1;Parent=PAC:19561916;pacid=19561916;
chr02	2223262	C<->G	+	TCT<->TGT;	S<->C;	2222484	2225573	ID=PAC:19561916.CDS.1;Parent=PAC:19561916;pacid=19561916;
chr02	2223572	T<->G	+	CTT<->CTG;	L<->L;	2222484	2225573	ID=PAC:19561916.CDS.1;Parent=PAC:19561916;pacid=19561916;
chr02	2223590	G<->T	+	GTG<->GTT;	V<->V;	2222484	2225573	ID=PAC:19561916.CDS.1;Parent=PAC:19561916;pacid=19561916;
chr02	2223626	C<->G	+	TCC<->TCG;	S<->S;	2222484	2225573	ID=PAC:19561916.CDS.1;Parent=PAC:19561916;pacid=19561916;
chr02	2223740	T<->C	+	GGT<->GGC;	G<->G;	2222484	2225573	ID=PAC:19561916.CDS.1;Parent=PAC:19561916;pacid=19561916;
chr02	2223800	G<->A	+	CTG<->CTA;	L<->L;	2222484	2225573	ID=PAC:19561916.CDS.1;Parent=PAC:19561916;pacid=19561916;
chr02	2223896	T<->C	+	AAT<->AAC;	N<->N;	2222484	2225573	ID=PAC:19561916.CDS.1;Parent=PAC:19561916;pacid=19561916;
chr02	2224035	A<->G	+	ACA<->GCA;	T<->A;	2222484	2225573	ID=PAC:19561916.CDS.1;Parent=PAC:19561916;pacid=19561916;
chr02	2224145	G<->C	+	GTG<->GTC;	V<->V;	2222484	2225573	ID=PAC:19561916.CDS.1;Parent=PAC:19561916;pacid=19561916;
chr02	2271008	G<->A	+	GCA<->ACA;	A<->T;	2271002	2271993	ID=PAC:19555087.CDS.12;Parent=PAC:19555087;pacid=19555087;
chr02	2271008	G<->A	+	GCA<->ACA;	A<->T;	2271002	2271993	ID=PAC:19555088.CDS.12;Parent=PAC:19555088;pacid=19555088;
chr02	2271861	T<->G	+	CTG<->CGG;	L<->R;	2271002	2271993	ID=PAC:19555087.CDS.12;Parent=PAC:19555087;pacid=19555087;
chr02	2271861	T<->G	+	CTG<->CGG;	L<->R;	2271002	2271993	ID=PAC:19555088.CDS.12;Parent=PAC:19555088;pacid=19555088;
chr02	2279700	T<->C	+	CGT<->CGC;	R<->R;	2279614	2279735	ID=PAC:19556244.CDS.2;Parent=PAC:19556244;pacid=19556244;
chr02	2279700	T<->C	+	CGT<->CGC;	R<->R;	2279614	2279735	ID=PAC:19556245.CDS.2;Parent=PAC:19556245;pacid=19556245;
chr02	2279700	T<->C	+	CGT<->CGC;	R<->R;	2279614	2279735	ID=PAC:19556246.CDS.2;Parent=PAC:19556246;pacid=19556246;
chr02	2283458	C<->T	+	CTC<->TTC;	L<->F;	2283338	2283479	ID=PAC:19556272.CDS.1;Parent=PAC:19556272;pacid=19556272;
chr02	2285125	C<->T	+	GAC<->GAT;	D<->D;	2285036	2285314	ID=PAC:19556272.CDS.4;Parent=PAC:19556272;pacid=19556272;
chr02	2285273	G<->A	+	GTT<->ATT;	V<->I;	2285036	2285314	ID=PAC:19556272.CDS.4;Parent=PAC:19556272;pacid=19556272;
chr02	2330201	C<->G	+	CAG<->GAG;	Q<->E;	2330099	2330311	ID=PAC:19559819.CDS.1;Parent=PAC:19559819;pacid=19559819;
chr02	2345692	T<->K	-	GCT<->GCG;	A<->A;	2345682	2345781	ID=PAC:19551420.CDS.2;Parent=PAC:19551420;pacid=19551420;
chr02	2345692	T<->K	-	GCT<->GCG;	A<->A;	2345682	2345781	ID=PAC:19551421.CDS.2;Parent=PAC:19551421;pacid=19551421;
chr02	2369829	T<->A	+	CTT<->CAT;	L<->H;	2369825	2370325	ID=PAC:19551509.CDS.4;Parent=PAC:19551509;pacid=19551509;
chr02	2370105	A<->G	+	CAT<->CGT;	H<->R;	2369825	2370325	ID=PAC:19551509.CDS.4;Parent=PAC:19551509;pacid=19551509;
chr02	2370186	T<->C	+	TTT<->TCT;	F<->S;	2369825	2370325	ID=PAC:19551509.CDS.4;Parent=PAC:19551509;pacid=19551509;
chr02	2370463	C<->T	+	CCG<->CTG;	P<->L;	2370429	2370811	ID=PAC:19551509.CDS.5;Parent=PAC:19551509;pacid=19551509;
chr02	2370667	C<->T	+	GCA<->GTA;	A<->V;	2370429	2370811	ID=PAC:19551509.CDS.5;Parent=PAC:19551509;pacid=19551509;
chr02	2370712	A<->G	+	CAC<->CGC;	H<->R;	2370429	2370811	ID=PAC:19551509.CDS.5;Parent=PAC:19551509;pacid=19551509;
chr02	2370726	G<->C	+	GTA<->CTA;	V<->L;	2370429	2370811	ID=PAC:19551509.CDS.5;Parent=PAC:19551509;pacid=19551509;
chr02	2370790	G<->C	+	TGG<->TCG;	W<->S;	2370429	2370811	ID=PAC:19551509.CDS.5;Parent=PAC:19551509;pacid=19551509;
chr02	2440317	C<->T	-	GGC<->GGT;	G<->G;	2440281	2440376	ID=PAC:19564980.CDS.5;Parent=PAC:19564980;pacid=19564980;
chr02	2440324	C<->T	-	ACC<->ATC;	T<->I;	2440281	2440376	ID=PAC:19564980.CDS.5;Parent=PAC:19564980;pacid=19564980;
chr02	2440355	C<->T	-	CGT<->TGT;	R<->C;	2440281	2440376	ID=PAC:19564980.CDS.5;Parent=PAC:19564980;pacid=19564980;
chr02	2478407	G<->A	+	GCG<->ACG;	A<->T;	2477618	2478422	ID=PAC:19564660.CDS.1;Parent=PAC:19564660;pacid=19564660;
chr02	2479682	C<->G	-	CGC<->CGG;	R<->R;	2479628	2479873	ID=PAC:19560556.CDS.1;Parent=PAC:19560556;pacid=19560556;
chr02	2486849	T<->G	+	GTC<->GGC;	V<->G;	2486845	2487149	ID=PAC:19553586.CDS.2;Parent=PAC:19553586;pacid=19553586;
chr02	2488848	C<->G	-	ACC<->ACG;	T<->T;	2488743	2488886	ID=PAC:19558998.CDS.7;Parent=PAC:19558998;pacid=19558998;
chr02	2488848	C<->G	-	ACC<->ACG;	T<->T;	2488743	2488886	ID=PAC:19558999.CDS.6;Parent=PAC:19558999;pacid=19558999;
chr02	2492280	G<->C	-	GTA<->CTA;	V<->L;	2492257	2492388	ID=PAC:19558998.CDS.3;Parent=PAC:19558998;pacid=19558998;
chr02	2492280	G<->C	-	GTA<->CTA;	V<->L;	2492257	2492388	ID=PAC:19558999.CDS.2;Parent=PAC:19558999;pacid=19558999;
chr02	2496829	A<->G	-	CCA<->CCG;	P<->P;	2496757	2496960	ID=PAC:19550102.CDS.2;Parent=PAC:19550102;pacid=19550102;
chr02	2496877	A<->G	-	CTA<->CTG;	L<->L;	2496757	2496960	ID=PAC:19550102.CDS.2;Parent=PAC:19550102;pacid=19550102;
chr02	2498341	T<->C	-	TGA<->CGA;	U<->R;	2498339	2498611	ID=PAC:19551006.CDS.1;Parent=PAC:19551006;pacid=19551006;
chr02	2534162	T<->C	+	GTT<->GTC;	V<->V;	2534121	2534270	ID=PAC:19563331.CDS.4;Parent=PAC:19563331;pacid=19563331;
chr02	2534652	G<->C	+	GAG<->GAC;	E<->D;	2534611	2534695	ID=PAC:19563331.CDS.6;Parent=PAC:19563331;pacid=19563331;
chr02	2536518	G<->A	+	GAG<->GAA;	E<->E;	2536489	2536612	ID=PAC:19563331.CDS.11;Parent=PAC:19563331;pacid=19563331;
chr02	2536591	A<->G	+	AGA<->GGA;	R<->G;	2536489	2536612	ID=PAC:19563331.CDS.11;Parent=PAC:19563331;pacid=19563331;
chr02	2539832	T<->G	-	TGT<->GGT;	C<->G;	2539706	2539850	ID=PAC:19563939.CDS.12;Parent=PAC:19563939;pacid=19563939;
chr02	2539832	T<->G	-	TGT<->GGT;	C<->G;	2539706	2539850	ID=PAC:19563940.CDS.12;Parent=PAC:19563940;pacid=19563940;
chr02	2539832	T<->G	-	TGT<->GGT;	C<->G;	2539706	2539850	ID=PAC:19563941.CDS.12;Parent=PAC:19563941;pacid=19563941;
chr02	2539838	A<->G	-	ACT<->GCT;	T<->A;	2539706	2539850	ID=PAC:19563939.CDS.12;Parent=PAC:19563939;pacid=19563939;
chr02	2539838	A<->G	-	ACT<->GCT;	T<->A;	2539706	2539850	ID=PAC:19563940.CDS.12;Parent=PAC:19563940;pacid=19563940;
chr02	2539838	A<->G	-	ACT<->GCT;	T<->A;	2539706	2539850	ID=PAC:19563941.CDS.12;Parent=PAC:19563941;pacid=19563941;
chr02	2540195	G<->A	-	CTG<->CTA;	L<->L;	2540085	2540248	ID=PAC:19563939.CDS.11;Parent=PAC:19563939;pacid=19563939;
chr02	2540195	G<->A	-	CTG<->CTA;	L<->L;	2540085	2540248	ID=PAC:19563940.CDS.11;Parent=PAC:19563940;pacid=19563940;
chr02	2540195	G<->A	-	CTG<->CTA;	L<->L;	2540085	2540248	ID=PAC:19563941.CDS.11;Parent=PAC:19563941;pacid=19563941;
chr02	2549531	T<->G	+	TCC<->GCC;	S<->A;	2548997	2549657	ID=PAC:19555398.CDS.1;Parent=PAC:19555398;pacid=19555398;
chr02	2551532	C<->G	+	ACT<->AGT;	T<->S;	2551522	2551983	ID=PAC:19555398.CDS.4;Parent=PAC:19555398;pacid=19555398;
chr02	2551548	G<->A	+	ACG<->ACA;	T<->T;	2551522	2551983	ID=PAC:19555398.CDS.4;Parent=PAC:19555398;pacid=19555398;
chr02	2551794	G<->T	+	CCG<->CCT;	P<->P;	2551522	2551983	ID=PAC:19555398.CDS.4;Parent=PAC:19555398;pacid=19555398;
chr02	2551821	C<->T	+	TCC<->TCT;	S<->S;	2551522	2551983	ID=PAC:19555398.CDS.4;Parent=PAC:19555398;pacid=19555398;
chr02	2551932	T<->C	+	TGT<->TGC;	C<->C;	2551522	2551983	ID=PAC:19555398.CDS.4;Parent=PAC:19555398;pacid=19555398;
chr02	2596853	C<->Y	-	GCT<->GTT;	A<->V;	2596800	2596941	ID=PAC:19555808.CDS.3;Parent=PAC:19555808;pacid=19555808;
chr02	2596890	G<->R	-	GGC<->AGC;	G<->S;	2596800	2596941	ID=PAC:19555808.CDS.3;Parent=PAC:19555808;pacid=19555808;
chr02	2596907	G<->R	-	AGA<->AAA;	R<->K;	2596800	2596941	ID=PAC:19555808.CDS.3;Parent=PAC:19555808;pacid=19555808;
chr02	2596920	C<->Y	-	CCT<->TCT;	P<->S;	2596800	2596941	ID=PAC:19555808.CDS.3;Parent=PAC:19555808;pacid=19555808;
chr02	2598556	T<->C	-	CTT<->CCT;	L<->P;	2598479	2598659	ID=PAC:19555808.CDS.2;Parent=PAC:19555808;pacid=19555808;
chr02	2620345	C<->T	+	ACC<->ACT;	T<->T;	2620196	2620373	ID=PAC:19549491.CDS.1;Parent=PAC:19549491;pacid=19549491;
chr02	2622259	A<->T	+	AAA<->AAT;	K<->N;	2622239	2622362	ID=PAC:19549491.CDS.3;Parent=PAC:19549491;pacid=19549491;
chr02	2622332	A<->G	+	AAC<->GAC;	N<->D;	2622239	2622362	ID=PAC:19549491.CDS.3;Parent=PAC:19549491;pacid=19549491;
chr02	2622490	T<->Y	+	CTC<->CCC;	L<->P;	2622450	2622571	ID=PAC:19549491.CDS.4;Parent=PAC:19549491;pacid=19549491;
chr02	2622499	C<->Y	+	GCT<->GTT;	A<->V;	2622450	2622571	ID=PAC:19549491.CDS.4;Parent=PAC:19549491;pacid=19549491;
chr02	2622528	C<->T	+	CGA<->TGA;	R<->U;	2622450	2622571	ID=PAC:19549491.CDS.4;Parent=PAC:19549491;pacid=19549491;
chr02	2622544	C<->Y	+	CCG<->CTG;	P<->L;	2622450	2622571	ID=PAC:19549491.CDS.4;Parent=PAC:19549491;pacid=19549491;
chr02	2622557	C<->M	+	CAC<->CAA;	H<->Q;	2622450	2622571	ID=PAC:19549491.CDS.4;Parent=PAC:19549491;pacid=19549491;
chr02	2622706	A<->M	+	GCA<->GCC;	A<->A;	2622653	2622760	ID=PAC:19549491.CDS.5;Parent=PAC:19549491;pacid=19549491;
chr02	2622737	C<->S	+	CTT<->GTT;	L<->V;	2622653	2622760	ID=PAC:19549491.CDS.5;Parent=PAC:19549491;pacid=19549491;
chr02	2622970	A<->G	+	CAA<->CAG;	Q<->Q;	2622926	2623075	ID=PAC:19549491.CDS.6;Parent=PAC:19549491;pacid=19549491;
chr02	2623011	C<->T	+	GCA<->GTA;	A<->V;	2622926	2623075	ID=PAC:19549491.CDS.6;Parent=PAC:19549491;pacid=19549491;
chr02	2623035	G<->T	+	AGG<->ATG;	R<->M;	2622926	2623075	ID=PAC:19549491.CDS.6;Parent=PAC:19549491;pacid=19549491;
chr02	2623787	C<->Y	+	GCA<->GTA;	A<->V;	2623654	2623939	ID=PAC:19558943.CDS.1;Parent=PAC:19558943;pacid=19558943;
chr02	2623799	G<->R	+	CGG<->CAG;	R<->Q;	2623654	2623939	ID=PAC:19558943.CDS.1;Parent=PAC:19558943;pacid=19558943;
chr02	2623842	T<->G	+	CCT<->CCG;	P<->P;	2623654	2623939	ID=PAC:19558943.CDS.1;Parent=PAC:19558943;pacid=19558943;
chr02	2623852	C<->Y	+	CCC<->TCC;	P<->S;	2623654	2623939	ID=PAC:19558943.CDS.1;Parent=PAC:19558943;pacid=19558943;
chr02	2623878	G<->R	+	CCG<->CCA;	P<->P;	2623654	2623939	ID=PAC:19558943.CDS.1;Parent=PAC:19558943;pacid=19558943;
chr02	2624081	T<->Y	+	TGA<->CGA;	U<->R;	2624036	2624088	ID=PAC:19558943.CDS.2;Parent=PAC:19558943;pacid=19558943;
chr02	2624207	C<->G	+	GTC<->GTG;	V<->V;	2624169	2624292	ID=PAC:19558943.CDS.3;Parent=PAC:19558943;pacid=19558943;
chr02	2624231	C<->M	+	GAC<->GAA;	D<->E;	2624169	2624292	ID=PAC:19558943.CDS.3;Parent=PAC:19558943;pacid=19558943;
chr02	2624231	C<->M	+	GAC<->GAA;	D<->E;	2624223	2624292	ID=PAC:19558944.CDS.1;Parent=PAC:19558944;pacid=19558944;
chr02	2624421	G<->S	+	CGA<->CCA;	R<->P;	2624387	2624508	ID=PAC:19558943.CDS.4;Parent=PAC:19558943;pacid=19558943;
chr02	2624421	G<->S	+	CGA<->CCA;	R<->P;	2624387	2624508	ID=PAC:19558944.CDS.2;Parent=PAC:19558944;pacid=19558944;
chr02	2625682	G<->R	+	TGG<->TGA;	W<->U;	2625668	2625775	ID=PAC:19558943.CDS.5;Parent=PAC:19558943;pacid=19558943;
chr02	2625682	G<->R	+	TGG<->TGA;	W<->U;	2625668	2625775	ID=PAC:19558944.CDS.3;Parent=PAC:19558944;pacid=19558944;
chr02	2625948	T<->C	+	GGT<->GGC;	G<->G;	2625931	2626032	ID=PAC:19558943.CDS.6;Parent=PAC:19558943;pacid=19558943;
chr02	2625948	T<->C	+	GGT<->GGC;	G<->G;	2625931	2626032	ID=PAC:19558944.CDS.4;Parent=PAC:19558944;pacid=19558944;
chr02	2626026	C<->Y	+	GAC<->GAT;	D<->D;	2625931	2626032	ID=PAC:19558943.CDS.6;Parent=PAC:19558943;pacid=19558943;
chr02	2626026	C<->Y	+	GAC<->GAT;	D<->D;	2625931	2626032	ID=PAC:19558944.CDS.4;Parent=PAC:19558944;pacid=19558944;
chr02	2628438	C<->G	-	CGC<->GGC;	R<->G;	2628371	2628591	ID=PAC:19557158.CDS.1;Parent=PAC:19557158;pacid=19557158;
chr02	2631989	A<->G	-	GCA<->GCG;	A<->A;	2631926	2632069	ID=PAC:19558279.CDS.15;Parent=PAC:19558279;pacid=19558279;
chr02	2631989	A<->G	-	GCA<->GCG;	A<->A;	2631926	2632069	ID=PAC:19558280.CDS.15;Parent=PAC:19558280;pacid=19558280;
chr02	2632892	T<->G	-	CTT<->CTG;	L<->L;	2632790	2633041	ID=PAC:19558279.CDS.12;Parent=PAC:19558279;pacid=19558279;
chr02	2632892	T<->G	-	CTT<->CTG;	L<->L;	2632790	2633041	ID=PAC:19558280.CDS.12;Parent=PAC:19558280;pacid=19558280;
chr02	2633540	C<->T	-	TTC<->TTT;	F<->F;	2633509	2633611	ID=PAC:19558279.CDS.9;Parent=PAC:19558279;pacid=19558279;
chr02	2633540	C<->T	-	TTC<->TTT;	F<->F;	2633509	2633611	ID=PAC:19558280.CDS.9;Parent=PAC:19558280;pacid=19558280;
chr02	2634230	T<->A	-	ATG<->AAG;	M<->K;	2634212	2634261	ID=PAC:19558279.CDS.5;Parent=PAC:19558279;pacid=19558279;
chr02	2634230	T<->A	-	ATG<->AAG;	M<->K;	2634212	2634261	ID=PAC:19558280.CDS.5;Parent=PAC:19558280;pacid=19558280;
chr02	2634955	C<->T	-	CCA<->CTA;	P<->L;	2634937	2635016	ID=PAC:19558279.CDS.2;Parent=PAC:19558279;pacid=19558279;
chr02	2634955	C<->T	-	CCA<->CTA;	P<->L;	2634937	2635016	ID=PAC:19558280.CDS.2;Parent=PAC:19558280;pacid=19558280;
chr02	2679842	T<->Y	+	GCT<->GCC;	A<->A;	2679774	2679883	ID=PAC:19558069.CDS.6;Parent=PAC:19558069;pacid=19558069;
chr02	2679847	G<->S	+	GGC<->GCC;	G<->A;	2679774	2679883	ID=PAC:19558069.CDS.6;Parent=PAC:19558069;pacid=19558069;
chr02	2679863	G<->R	+	GCG<->GCA;	A<->A;	2679774	2679883	ID=PAC:19558069.CDS.6;Parent=PAC:19558069;pacid=19558069;
chr02	2680782	T<->C	+	GTT<->GCT;	V<->A;	2680775	2680915	ID=PAC:19558069.CDS.7;Parent=PAC:19558069;pacid=19558069;
chr02	2680829	A<->G	+	AGA<->GGA;	R<->G;	2680775	2680915	ID=PAC:19558069.CDS.7;Parent=PAC:19558069;pacid=19558069;
chr02	2682204	C<->T	+	TAC<->TAT;	Y<->Y;	2682172	2682265	ID=PAC:19558069.CDS.9;Parent=PAC:19558069;pacid=19558069;
chr02	2682204	C<->T	+	TAC<->TAT;	Y<->Y;	2682172	2682265	ID=PAC:19558070.CDS.3;Parent=PAC:19558070;pacid=19558070;
chr02	2683134	C<->T	+	ACA<->ATA;	T<->I;	2683076	2683191	ID=PAC:19558069.CDS.10;Parent=PAC:19558069;pacid=19558069;
chr02	2683134	C<->T	+	ACA<->ATA;	T<->I;	2683076	2683191	ID=PAC:19558070.CDS.4;Parent=PAC:19558070;pacid=19558070;
chr02	2685183	A<->G	+	TTA<->TTG;	L<->L;	2684992	2685188	ID=PAC:19558070.CDS.9;Parent=PAC:19558070;pacid=19558070;
chr02	2782845	G<->A	-	ACG<->ACA;	T<->T;	2782695	2783462	ID=PAC:19556953.CDS.1;Parent=PAC:19556953;pacid=19556953;
chr02	2782850	G<->T	-	GAG<->TAG;	E<->U;	2782695	2783462	ID=PAC:19556953.CDS.1;Parent=PAC:19556953;pacid=19556953;
chr02	2783625	G<->A	+	GGT<->AGT;	G<->S;	2783496	2783633	ID=PAC:19551801.CDS.3;Parent=PAC:19551801;pacid=19551801;
chr02	2785942	A<->G	+	CAC<->CGC;	H<->R;	2785866	2786065	ID=PAC:19551799.CDS.9;Parent=PAC:19551799;pacid=19551799;
chr02	2785992	C<->A	+	CTA<->ATA;	L<->I;	2785866	2786065	ID=PAC:19551799.CDS.9;Parent=PAC:19551799;pacid=19551799;
chr02	2789406	C<->Y	-	ACT<->ATT;	T<->I;	2789405	2789512	ID=PAC:19562852.CDS.3;Parent=PAC:19562852;pacid=19562852;
chr02	2789425	C<->S	-	CAA<->GAA;	Q<->E;	2789405	2789512	ID=PAC:19562852.CDS.3;Parent=PAC:19562852;pacid=19562852;
chr02	2794300	A<->M	+	GTA<->GTC;	V<->V;	2794148	2794483	ID=PAC:19559833.CDS.1;Parent=PAC:19559833;pacid=19559833;
chr02	2794300	T<->K	-	CAT<->CAG;	H<->Q;	2793898	2794497	ID=PAC:19553641.CDS.3;Parent=PAC:19553641;pacid=19553641;
chr02	2794349	C<->Y	+	CCG<->TCG;	P<->S;	2794148	2794483	ID=PAC:19559833.CDS.1;Parent=PAC:19559833;pacid=19559833;
chr02	2794349	G<->R	-	GGC<->GAC;	G<->D;	2793898	2794497	ID=PAC:19553641.CDS.3;Parent=PAC:19553641;pacid=19553641;
chr02	2794444	C<->Y	-	GCC<->GCT;	A<->A;	2793898	2794497	ID=PAC:19553641.CDS.3;Parent=PAC:19553641;pacid=19553641;
chr02	2794444	G<->R	+	ACG<->ACA;	T<->T;	2794148	2794483	ID=PAC:19559833.CDS.1;Parent=PAC:19559833;pacid=19559833;
chr02	2798283	G<->R	+	GGC<->GAC;	G<->D;	2798177	2798311	ID=PAC:19563094.CDS.1;Parent=PAC:19563094;pacid=19563094;
chr02	2798306	G<->R	+	GGA<->AGA;	G<->R;	2798177	2798311	ID=PAC:19563094.CDS.1;Parent=PAC:19563094;pacid=19563094;
chr02	2798311	G<->K	+	CAG<->CAT;	Q<->H;	2798177	2798311	ID=PAC:19563094.CDS.1;Parent=PAC:19563094;pacid=19563094;
chr02	2798723	T<->K	+	GTT<->GTG;	V<->V;	2798721	2798859	ID=PAC:19563094.CDS.3;Parent=PAC:19563094;pacid=19563094;
chr02	2799492	G<->R	+	GCG<->ACG;	A<->T;	2799468	2799536	ID=PAC:19563094.CDS.4;Parent=PAC:19563094;pacid=19563094;
chr02	2805121	T<->A	+	CTT<->CAT;	L<->H;	2805072	2805199	ID=PAC:19555385.CDS.2;Parent=PAC:19555385;pacid=19555385;
chr02	2805121	T<->A	+	CTT<->CAT;	L<->H;	2805072	2805199	ID=PAC:19555386.CDS.2;Parent=PAC:19555386;pacid=19555386;
chr02	2805121	T<->A	+	CTT<->CAT;	L<->H;	2805072	2805199	ID=PAC:19555387.CDS.2;Parent=PAC:19555387;pacid=19555387;
chr02	2805121	T<->A	+	CTT<->CAT;	L<->H;	2805072	2805199	ID=PAC:19555388.CDS.2;Parent=PAC:19555388;pacid=19555388;
chr02	2805121	T<->A	+	CTT<->CAT;	L<->H;	2805072	2805199	ID=PAC:19555389.CDS.2;Parent=PAC:19555389;pacid=19555389;
chr02	2805121	T<->A	+	CTT<->CAT;	L<->H;	2805072	2805226	ID=PAC:19555390.CDS.2;Parent=PAC:19555390;pacid=19555390;
chr02	2805417	T<->C	+	AGT<->AGC;	S<->S;	2805352	2805438	ID=PAC:19555387.CDS.3;Parent=PAC:19555387;pacid=19555387;
chr02	2805417	T<->C	+	AGT<->AGC;	S<->S;	2805352	2805438	ID=PAC:19555388.CDS.3;Parent=PAC:19555388;pacid=19555388;
chr02	2805417	T<->C	+	AGT<->AGC;	S<->S;	2805334	2805431	ID=PAC:19555389.CDS.3;Parent=PAC:19555389;pacid=19555389;
chr02	2805417	T<->C	+	AGT<->AGC;	S<->S;	2805334	2805438	ID=PAC:19555385.CDS.3;Parent=PAC:19555385;pacid=19555385;
chr02	2805417	T<->C	+	AGT<->AGC;	S<->S;	2805334	2805438	ID=PAC:19555386.CDS.3;Parent=PAC:19555386;pacid=19555386;
chr02	2808656	C<->T	-	TGC<->TGT;	C<->C;	2808570	2808718	ID=PAC:19565019.CDS.6;Parent=PAC:19565019;pacid=19565019;
chr02	2808922	G<->A	-	TGA<->TAA;	U<->U;	2808865	2809007	ID=PAC:19565019.CDS.5;Parent=PAC:19565019;pacid=19565019;
chr02	2809709	G<->A	-	CGC<->CAC;	R<->H;	2809655	2809752	ID=PAC:19565019.CDS.3;Parent=PAC:19565019;pacid=19565019;
chr02	2809715	G<->A	-	AGG<->AAG;	R<->K;	2809655	2809752	ID=PAC:19565019.CDS.3;Parent=PAC:19565019;pacid=19565019;
chr02	2817036	C<->T	-	GCG<->GTG;	A<->V;	2816859	2817184	ID=PAC:19550812.CDS.3;Parent=PAC:19550812;pacid=19550812;
chr02	2821733	C<->G	-	ACC<->AGC;	T<->S;	2821605	2822658	ID=PAC:19552564.CDS.1;Parent=PAC:19552564;pacid=19552564;
chr02	2911550	C<->S	+	GCC<->GGC;	A<->G;	2911546	2911680	ID=PAC:19563388.CDS.1;Parent=PAC:19563388;pacid=19563388;
chr02	2939414	A<->W	+	CAC<->CTC;	H<->L;	2939362	2939419	ID=PAC:19552775.CDS.1;Parent=PAC:19552775;pacid=19552775;
chr02	2940811	T<->Y	+	TTC<->TCC;	F<->S;	2940795	2940895	ID=PAC:19552775.CDS.2;Parent=PAC:19552775;pacid=19552775;
chr02	2940835	C<->M	+	CCT<->CAT;	P<->H;	2940795	2940895	ID=PAC:19552775.CDS.2;Parent=PAC:19552775;pacid=19552775;
chr02	2959221	C<->Y	-	CCA<->CTA;	P<->L;	2959131	2959252	ID=PAC:19554296.CDS.5;Parent=PAC:19554296;pacid=19554296;
chr02	2974641	C<->Y	-	TAC<->TAT;	Y<->Y;	2974445	2974721	ID=PAC:19558199.CDS.4;Parent=PAC:19558199;pacid=19558199;
chr02	2986401	T<->Y	+	TTT<->CTT;	F<->L;	2986050	2986949	ID=PAC:19561806.CDS.2;Parent=PAC:19561806;pacid=19561806;
chr02	2986446	G<->S	+	GTT<->CTT;	V<->L;	2986050	2986949	ID=PAC:19561806.CDS.2;Parent=PAC:19561806;pacid=19561806;
chr02	3007684	G<->R	-	GCA<->ACA;	A<->T;	3007649	3008131	ID=PAC:19560384.CDS.5;Parent=PAC:19560384;pacid=19560384;
chr02	3007718	T<->K	-	GGT<->GGG;	G<->G;	3007649	3008131	ID=PAC:19560384.CDS.5;Parent=PAC:19560384;pacid=19560384;
chr02	3007762	A<->T	-	AAA<->TAA;	K<->U;	3007649	3008131	ID=PAC:19560384.CDS.5;Parent=PAC:19560384;pacid=19560384;
chr02	3007842	C<->T	-	ACT<->ATT;	T<->I;	3007649	3008131	ID=PAC:19560384.CDS.5;Parent=PAC:19560384;pacid=19560384;
chr02	3007958	T<->C	-	GCT<->GCC;	A<->A;	3007649	3008131	ID=PAC:19560384.CDS.5;Parent=PAC:19560384;pacid=19560384;
chr02	3007990	A<->G	-	ACT<->GCT;	T<->A;	3007649	3008131	ID=PAC:19560384.CDS.5;Parent=PAC:19560384;pacid=19560384;
chr02	3015374	C<->G	+	AAC<->AAG;	N<->K;	3015351	3015589	ID=PAC:19552633.CDS.2;Parent=PAC:19552633;pacid=19552633;
chr02	3015824	A<->G	+	GAA<->GAG;	E<->E;	3015720	3016293	ID=PAC:19552633.CDS.3;Parent=PAC:19552633;pacid=19552633;
chr02	3016146	T<->C	+	TGA<->CGA;	U<->R;	3015720	3016293	ID=PAC:19552633.CDS.3;Parent=PAC:19552633;pacid=19552633;
chr02	3054442	C<->T	-	CAA<->TAA;	Q<->U;	3054316	3054886	ID=PAC:19552937.CDS.4;Parent=PAC:19552937;pacid=19552937;
chr02	3054460	C<->T	-	CGA<->TGA;	R<->U;	3054316	3054886	ID=PAC:19552937.CDS.4;Parent=PAC:19552937;pacid=19552937;
chr02	3062947	T<->C	+	TCT<->CCT;	S<->P;	3062896	3063006	ID=PAC:19560070.CDS.1;Parent=PAC:19560070;pacid=19560070;
chr02	3063443	G<->A	+	GTT<->ATT;	V<->I;	3063308	3063537	ID=PAC:19560070.CDS.2;Parent=PAC:19560070;pacid=19560070;
chr02	3064966	G<->A	+	TCG<->TCA;	S<->S;	3064889	3064988	ID=PAC:19560070.CDS.4;Parent=PAC:19560070;pacid=19560070;
chr02	3067480	A<->G	+	ATC<->GTC;	I<->V;	3067393	3067497	ID=PAC:19560070.CDS.12;Parent=PAC:19560070;pacid=19560070;
chr02	3067673	T<->C	+	TTG<->TCG;	L<->S;	3067591	3067731	ID=PAC:19560070.CDS.13;Parent=PAC:19560070;pacid=19560070;
chr02	3068134	G<->A	+	CAG<->CAA;	Q<->Q;	3068111	3068237	ID=PAC:19560070.CDS.15;Parent=PAC:19560070;pacid=19560070;
chr02	3068414	C<->T	+	CTG<->TTG;	L<->L;	3068324	3068526	ID=PAC:19560070.CDS.16;Parent=PAC:19560070;pacid=19560070;
chr02	3069983	G<->T	+	GCA<->TCA;	A<->S;	3069797	3069994	ID=PAC:19560070.CDS.19;Parent=PAC:19560070;pacid=19560070;
chr02	3069988	A<->G	+	AGA<->AGG;	R<->R;	3069797	3069994	ID=PAC:19560070.CDS.19;Parent=PAC:19560070;pacid=19560070;
chr02	3070684	A<->T	+	TCA<->TCT;	S<->S;	3070640	3070911	ID=PAC:19560070.CDS.20;Parent=PAC:19560070;pacid=19560070;
chr02	3072954	A<->G	+	ACA<->GCA;	T<->A;	3072756	3073113	ID=PAC:19552909.CDS.2;Parent=PAC:19552909;pacid=19552909;
chr02	3072969	A<->G	+	AGC<->GGC;	S<->G;	3072756	3073113	ID=PAC:19552909.CDS.2;Parent=PAC:19552909;pacid=19552909;
chr02	3073002	C<->G	+	CGG<->GGG;	R<->G;	3072756	3073113	ID=PAC:19552909.CDS.2;Parent=PAC:19552909;pacid=19552909;
chr02	3075762	G<->S	+	GGG<->GCG;	G<->A;	3075707	3075875	ID=PAC:19552311.CDS.2;Parent=PAC:19552311;pacid=19552311;
chr02	3075775	A<->W	+	TCA<->TCT;	S<->S;	3075707	3075875	ID=PAC:19552311.CDS.2;Parent=PAC:19552311;pacid=19552311;
chr02	3076029	A<->R	+	CAA<->CAG;	Q<->Q;	3076009	3076057	ID=PAC:19552311.CDS.3;Parent=PAC:19552311;pacid=19552311;
chr02	3080627	C<->A	+	CAG<->AAG;	Q<->K;	3080456	3080633	ID=PAC:19559319.CDS.3;Parent=PAC:19559319;pacid=19559319;
chr02	3080627	C<->A	+	CAG<->AAG;	Q<->K;	3080456	3080633	ID=PAC:19559320.CDS.3;Parent=PAC:19559320;pacid=19559320;
chr02	3081118	T<->C	+	GTT<->GTC;	V<->V;	3081011	3081193	ID=PAC:19559316.CDS.4;Parent=PAC:19559316;pacid=19559316;
chr02	3081118	T<->C	+	GTT<->GTC;	V<->V;	3081011	3081193	ID=PAC:19559317.CDS.4;Parent=PAC:19559317;pacid=19559317;
chr02	3081118	T<->C	+	GTT<->GTC;	V<->V;	3081011	3081232	ID=PAC:19559318.CDS.4;Parent=PAC:19559318;pacid=19559318;
chr02	3081118	T<->C	+	GTT<->GTC;	V<->V;	3081023	3081193	ID=PAC:19559321.CDS.1;Parent=PAC:19559321;pacid=19559321;
chr02	3081575	T<->C	+	CGT<->CGC;	R<->R;	3081543	3081665	ID=PAC:19559316.CDS.5;Parent=PAC:19559316;pacid=19559316;
chr02	3081575	T<->C	+	CGT<->CGC;	R<->R;	3081543	3081665	ID=PAC:19559317.CDS.5;Parent=PAC:19559317;pacid=19559317;
chr02	3081575	T<->C	+	CGT<->CGC;	R<->R;	3081543	3081665	ID=PAC:19559321.CDS.2;Parent=PAC:19559321;pacid=19559321;
chr02	3081632	C<->G	+	GTC<->GTG;	V<->V;	3081543	3081665	ID=PAC:19559316.CDS.5;Parent=PAC:19559316;pacid=19559316;
chr02	3081632	C<->G	+	GTC<->GTG;	V<->V;	3081543	3081665	ID=PAC:19559317.CDS.5;Parent=PAC:19559317;pacid=19559317;
chr02	3081632	C<->G	+	GTC<->GTG;	V<->V;	3081543	3081665	ID=PAC:19559321.CDS.2;Parent=PAC:19559321;pacid=19559321;
chr02	3095536	G<->R	-	CCG<->CCA;	P<->P;	3095347	3095964	ID=PAC:19563346.CDS.1;Parent=PAC:19563346;pacid=19563346;
chr02	3095596	C<->Y	-	GTC<->GTT;	V<->V;	3095347	3095964	ID=PAC:19563346.CDS.1;Parent=PAC:19563346;pacid=19563346;
chr02	3095602	G<->R	-	GCG<->GCA;	A<->A;	3095347	3095964	ID=PAC:19563346.CDS.1;Parent=PAC:19563346;pacid=19563346;
chr02	3101901	T<->C	+	GTT<->GCT;	V<->A;	3101486	3104758	ID=PAC:19559852.CDS.1;Parent=PAC:19559852;pacid=19559852;
chr02	3103325	G<->K	+	GCA<->TCA;	A<->S;	3101486	3104758	ID=PAC:19559852.CDS.1;Parent=PAC:19559852;pacid=19559852;
chr02	3104320	C<->T	+	GGC<->GGT;	G<->G;	3101486	3104758	ID=PAC:19559852.CDS.1;Parent=PAC:19559852;pacid=19559852;
chr02	3104647	C<->G	+	TCC<->TCG;	S<->S;	3101486	3104758	ID=PAC:19559852.CDS.1;Parent=PAC:19559852;pacid=19559852;
chr02	3104731	C<->T	+	ATC<->ATT;	I<->I;	3101486	3104758	ID=PAC:19559852.CDS.1;Parent=PAC:19559852;pacid=19559852;
chr02	3106267	C<->T	+	TTC<->TTT;	F<->F;	3106025	3106600	ID=PAC:19556786.CDS.1;Parent=PAC:19556786;pacid=19556786;
chr02	3106267	C<->T	+	TTC<->TTT;	F<->F;	3106025	3106600	ID=PAC:19556787.CDS.1;Parent=PAC:19556787;pacid=19556787;
chr02	3106267	C<->T	+	TTC<->TTT;	F<->F;	3106025	3106600	ID=PAC:19556788.CDS.1;Parent=PAC:19556788;pacid=19556788;
chr02	3106267	C<->T	+	TTC<->TTT;	F<->F;	3105911	3106600	ID=PAC:19556785.CDS.1;Parent=PAC:19556785;pacid=19556785;
chr02	3107357	A<->G	+	ATC<->GTC;	I<->V;	3107303	3107363	ID=PAC:19556785.CDS.4;Parent=PAC:19556785;pacid=19556785;
chr02	3107783	C<->T	+	CGA<->TGA;	R<->U;	3107717	3107786	ID=PAC:19556785.CDS.6;Parent=PAC:19556785;pacid=19556785;
chr02	3107783	C<->T	+	CGA<->TGA;	R<->U;	3107717	3107786	ID=PAC:19556786.CDS.6;Parent=PAC:19556786;pacid=19556786;
chr02	3107783	C<->T	+	CGA<->TGA;	R<->U;	3107717	3107786	ID=PAC:19556787.CDS.6;Parent=PAC:19556787;pacid=19556787;
chr02	3108048	G<->T	+	GAG<->GAT;	E<->D;	3107938	3108144	ID=PAC:19556785.CDS.7;Parent=PAC:19556785;pacid=19556785;
chr02	3108048	G<->T	+	GAG<->GAT;	E<->D;	3107938	3108144	ID=PAC:19556786.CDS.7;Parent=PAC:19556786;pacid=19556786;
chr02	3108048	G<->T	+	GAG<->GAT;	E<->D;	3107938	3108144	ID=PAC:19556787.CDS.7;Parent=PAC:19556787;pacid=19556787;
chr02	3108057	C<->T	+	GAC<->GAT;	D<->D;	3107938	3108144	ID=PAC:19556785.CDS.7;Parent=PAC:19556785;pacid=19556785;
chr02	3108057	C<->T	+	GAC<->GAT;	D<->D;	3107938	3108144	ID=PAC:19556786.CDS.7;Parent=PAC:19556786;pacid=19556786;
chr02	3108057	C<->T	+	GAC<->GAT;	D<->D;	3107938	3108144	ID=PAC:19556787.CDS.7;Parent=PAC:19556787;pacid=19556787;
chr02	3111737	T<->C	-	AGT<->AGC;	S<->S;	3111680	3111799	ID=PAC:19557387.CDS.5;Parent=PAC:19557387;pacid=19557387;
chr02	3111789	G<->A	-	AGT<->AAT;	S<->N;	3111680	3111799	ID=PAC:19557387.CDS.5;Parent=PAC:19557387;pacid=19557387;
chr02	3112504	T<->C	-	ATG<->ACG;	M<->T;	3112438	3112622	ID=PAC:19557387.CDS.4;Parent=PAC:19557387;pacid=19557387;
chr02	3112577	T<->C	-	TTC<->CTC;	F<->L;	3112438	3112622	ID=PAC:19557387.CDS.4;Parent=PAC:19557387;pacid=19557387;
chr02	3112847	T<->C	-	GAT<->GAC;	D<->D;	3112726	3112894	ID=PAC:19557387.CDS.3;Parent=PAC:19557387;pacid=19557387;
chr02	3114399	G<->C	-	GGC<->GCC;	G<->A;	3114384	3114967	ID=PAC:19557387.CDS.1;Parent=PAC:19557387;pacid=19557387;
chr02	3114419	C<->T	-	ACC<->ACT;	T<->T;	3114384	3114967	ID=PAC:19557387.CDS.1;Parent=PAC:19557387;pacid=19557387;
chr02	3177421	G<->R	+	GCG<->GCA;	A<->A;	3177365	3177464	ID=PAC:19552685.CDS.2;Parent=PAC:19552685;pacid=19552685;
chr02	3177428	C<->S	+	CCT<->GCT;	P<->A;	3177365	3177464	ID=PAC:19552685.CDS.2;Parent=PAC:19552685;pacid=19552685;
chr02	3179108	C<->Y	+	CTT<->TTT;	L<->F;	3178994	3179161	ID=PAC:19552685.CDS.4;Parent=PAC:19552685;pacid=19552685;
chr02	3179137	T<->Y	+	GTT<->GTC;	V<->V;	3178994	3179161	ID=PAC:19552685.CDS.4;Parent=PAC:19552685;pacid=19552685;
chr02	3179243	G<->R	+	CCG<->CCA;	P<->P;	3179238	3179471	ID=PAC:19552685.CDS.5;Parent=PAC:19552685;pacid=19552685;
chr02	3179251	T<->Y	+	GTC<->GCC;	V<->A;	3179238	3179471	ID=PAC:19552685.CDS.5;Parent=PAC:19552685;pacid=19552685;
chr02	3179266	C<->Y	+	GCT<->GTT;	A<->V;	3179238	3179471	ID=PAC:19552685.CDS.5;Parent=PAC:19552685;pacid=19552685;
chr02	3179329	G<->R	+	AGC<->AAC;	S<->N;	3179238	3179471	ID=PAC:19552685.CDS.5;Parent=PAC:19552685;pacid=19552685;
chr02	3179658	C<->Y	+	TTC<->TTT;	F<->F;	3179617	3179871	ID=PAC:19552685.CDS.6;Parent=PAC:19552685;pacid=19552685;
chr02	3179751	G<->R	+	GCG<->GCA;	A<->A;	3179617	3179871	ID=PAC:19552685.CDS.6;Parent=PAC:19552685;pacid=19552685;
chr02	3179785	G<->K	+	GAG<->TAG;	E<->U;	3179617	3179871	ID=PAC:19552685.CDS.6;Parent=PAC:19552685;pacid=19552685;
chr02	3179791	G<->R	+	GCA<->ACA;	A<->T;	3179617	3179871	ID=PAC:19552685.CDS.6;Parent=PAC:19552685;pacid=19552685;
chr02	3179798	C<->S	+	ACC<->AGC;	T<->S;	3179617	3179871	ID=PAC:19552685.CDS.6;Parent=PAC:19552685;pacid=19552685;
chr02	3179820	T<->W	+	GCT<->GCA;	A<->A;	3179617	3179871	ID=PAC:19552685.CDS.6;Parent=PAC:19552685;pacid=19552685;
chr02	3184600	T<->C	-	ATG<->ACG;	M<->T;	3184517	3184658	ID=PAC:19565046.CDS.1;Parent=PAC:19565046;pacid=19565046;
chr02	3185759	A<->G	+	AAG<->AGG;	K<->R;	3185602	3185773	ID=PAC:19557034.CDS.1;Parent=PAC:19557034;pacid=19557034;
chr02	3186805	T<->C	+	TTT<->TCT;	F<->S;	3186708	3187612	ID=PAC:19557034.CDS.2;Parent=PAC:19557034;pacid=19557034;
chr02	3186901	C<->T	+	TCC<->TTC;	S<->F;	3186708	3187612	ID=PAC:19557034.CDS.2;Parent=PAC:19557034;pacid=19557034;
chr02	3188775	A<->C	+	AGA<->CGA;	R<->R;	3188718	3188954	ID=PAC:19557034.CDS.4;Parent=PAC:19557034;pacid=19557034;
chr02	3188809	A<->G	+	AAC<->AGC;	N<->S;	3188718	3188954	ID=PAC:19557034.CDS.4;Parent=PAC:19557034;pacid=19557034;
chr02	3188854	A<->C	+	TAC<->TCC;	Y<->S;	3188718	3188954	ID=PAC:19557034.CDS.4;Parent=PAC:19557034;pacid=19557034;
chr02	3188938	A<->G	+	GAC<->GGC;	D<->G;	3188718	3188954	ID=PAC:19557034.CDS.4;Parent=PAC:19557034;pacid=19557034;
chr02	3224973	G<->C	+	CGG<->CGC;	R<->R;	3224950	3225022	ID=PAC:19561228.CDS.1;Parent=PAC:19561228;pacid=19561228;
chr02	3226490	G<->T	+	TGA<->TTA;	U<->L;	3225268	3226537	ID=PAC:19561228.CDS.3;Parent=PAC:19561228;pacid=19561228;
chr02	3226523	T<->C	+	GTG<->GCG;	V<->A;	3225268	3226537	ID=PAC:19561228.CDS.3;Parent=PAC:19561228;pacid=19561228;
chr02	3226673	T<->G	+	TAC<->GAC;	Y<->D;	3226667	3226760	ID=PAC:19561228.CDS.4;Parent=PAC:19561228;pacid=19561228;
chr02	3226995	C<->G	+	ATC<->ATG;	I<->M;	3226849	3227061	ID=PAC:19561228.CDS.5;Parent=PAC:19561228;pacid=19561228;
chr02	3340354	G<->C	+	GTG<->GTC;	V<->V;	3340343	3340498	ID=PAC:19549759.CDS.5;Parent=PAC:19549759;pacid=19549759;
chr02	3340354	G<->C	+	GTG<->GTC;	V<->V;	3340343	3340498	ID=PAC:19549760.CDS.5;Parent=PAC:19549760;pacid=19549760;
chr02	3340441	T<->C	+	AGT<->AGC;	S<->S;	3340343	3340498	ID=PAC:19549759.CDS.5;Parent=PAC:19549759;pacid=19549759;
chr02	3340441	T<->C	+	AGT<->AGC;	S<->S;	3340343	3340498	ID=PAC:19549760.CDS.5;Parent=PAC:19549760;pacid=19549760;
chr02	3372560	A<->W	-	TCA<->TCT;	S<->S;	3372524	3372634	ID=PAC:19556873.CDS.1;Parent=PAC:19556873;pacid=19556873;
chr02	3372560	T<->W	+	TTG<->TAG;	L<->U;	3372526	3372650	ID=PAC:19559469.CDS.3;Parent=PAC:19559469;pacid=19559469;
chr02	3372587	C<->Y	+	TCG<->TTG;	S<->L;	3372526	3372650	ID=PAC:19559469.CDS.3;Parent=PAC:19559469;pacid=19559469;
chr02	3372587	G<->R	-	CCG<->CCA;	P<->P;	3372524	3372634	ID=PAC:19556873.CDS.1;Parent=PAC:19556873;pacid=19556873;
chr02	3372602	C<->Y	+	ACG<->ATG;	T<->M;	3372526	3372650	ID=PAC:19559469.CDS.3;Parent=PAC:19559469;pacid=19559469;
chr02	3372602	G<->R	-	ACG<->ACA;	T<->T;	3372524	3372634	ID=PAC:19556873.CDS.1;Parent=PAC:19556873;pacid=19556873;
chr02	3372613	C<->Y	+	CAG<->TAG;	Q<->U;	3372526	3372650	ID=PAC:19559469.CDS.3;Parent=PAC:19559469;pacid=19559469;
chr02	3372613	G<->R	-	GTA<->ATA;	V<->I;	3372524	3372634	ID=PAC:19556873.CDS.1;Parent=PAC:19556873;pacid=19556873;
chr02	3372628	A<->R	+	ACA<->GCA;	T<->A;	3372526	3372650	ID=PAC:19559469.CDS.3;Parent=PAC:19559469;pacid=19559469;
chr02	3372628	T<->Y	-	TGC<->CGC;	C<->R;	3372524	3372634	ID=PAC:19556873.CDS.1;Parent=PAC:19556873;pacid=19556873;
chr02	3376036	C<->T	+	GGC<->GGT;	G<->G;	3376013	3376819	ID=PAC:19562820.CDS.1;Parent=PAC:19562820;pacid=19562820;
chr02	3376036	C<->T	+	GGC<->GGT;	G<->G;	3376013	3376936	ID=PAC:19562821.CDS.1;Parent=PAC:19562821;pacid=19562821;
chr02	3376078	T<->C	+	ACT<->ACC;	T<->T;	3376013	3376819	ID=PAC:19562820.CDS.1;Parent=PAC:19562820;pacid=19562820;
chr02	3376078	T<->C	+	ACT<->ACC;	T<->T;	3376013	3376936	ID=PAC:19562821.CDS.1;Parent=PAC:19562821;pacid=19562821;
chr02	3376829	T<->G	+	TTA<->GTA;	L<->V;	3376013	3376936	ID=PAC:19562821.CDS.1;Parent=PAC:19562821;pacid=19562821;
chr02	3376843	T<->G	+	ATT<->ATG;	I<->M;	3376013	3376936	ID=PAC:19562821.CDS.1;Parent=PAC:19562821;pacid=19562821;
chr02	3376875	T<->C	+	GTT<->GCT;	V<->A;	3376013	3376936	ID=PAC:19562821.CDS.1;Parent=PAC:19562821;pacid=19562821;
chr02	3376884	T<->A	+	CTA<->CAA;	L<->Q;	3376013	3376936	ID=PAC:19562821.CDS.1;Parent=PAC:19562821;pacid=19562821;
chr02	3377819	C<->T	+	GCC<->GCT;	A<->A;	3377736	3377899	ID=PAC:19562820.CDS.2;Parent=PAC:19562820;pacid=19562820;
chr02	3377891	C<->T	+	CTC<->CTT;	L<->L;	3377736	3377899	ID=PAC:19562820.CDS.2;Parent=PAC:19562820;pacid=19562820;
chr02	3401587	T<->C	+	ATT<->ACT;	I<->T;	3401583	3402546	ID=PAC:19550243.CDS.4;Parent=PAC:19550243;pacid=19550243;
chr02	3401587	T<->C	+	ATT<->ACT;	I<->T;	3401583	3402546	ID=PAC:19550244.CDS.3;Parent=PAC:19550244;pacid=19550244;
chr02	3401724	G<->C	+	GTC<->CTC;	V<->L;	3401583	3402546	ID=PAC:19550243.CDS.4;Parent=PAC:19550243;pacid=19550243;
chr02	3401724	G<->C	+	GTC<->CTC;	V<->L;	3401583	3402546	ID=PAC:19550244.CDS.3;Parent=PAC:19550244;pacid=19550244;
chr02	3401949	T<->C	+	TCC<->CCC;	S<->P;	3401583	3402546	ID=PAC:19550243.CDS.4;Parent=PAC:19550243;pacid=19550243;
chr02	3401949	T<->C	+	TCC<->CCC;	S<->P;	3401583	3402546	ID=PAC:19550244.CDS.3;Parent=PAC:19550244;pacid=19550244;
chr02	3401988	G<->A	+	GCT<->ACT;	A<->T;	3401583	3402546	ID=PAC:19550243.CDS.4;Parent=PAC:19550243;pacid=19550243;
chr02	3401988	G<->A	+	GCT<->ACT;	A<->T;	3401583	3402546	ID=PAC:19550244.CDS.3;Parent=PAC:19550244;pacid=19550244;
chr02	3402040	C<->T	+	TCC<->TTC;	S<->F;	3401583	3402546	ID=PAC:19550243.CDS.4;Parent=PAC:19550243;pacid=19550243;
chr02	3402040	C<->T	+	TCC<->TTC;	S<->F;	3401583	3402546	ID=PAC:19550244.CDS.3;Parent=PAC:19550244;pacid=19550244;
chr02	3402076	A<->G	+	TAT<->TGT;	Y<->C;	3401583	3402546	ID=PAC:19550243.CDS.4;Parent=PAC:19550243;pacid=19550243;
chr02	3402076	A<->G	+	TAT<->TGT;	Y<->C;	3401583	3402546	ID=PAC:19550244.CDS.3;Parent=PAC:19550244;pacid=19550244;
chr02	3410285	A<->G	-	AAA<->AAG;	K<->K;	3410005	3411646	ID=PAC:19549871.CDS.5;Parent=PAC:19549871;pacid=19549871;
chr02	3410411	C<->G	-	AAC<->AAG;	N<->K;	3410005	3411646	ID=PAC:19549871.CDS.5;Parent=PAC:19549871;pacid=19549871;
chr02	3410759	A<->C	-	ATA<->ATC;	I<->I;	3410005	3411646	ID=PAC:19549871.CDS.5;Parent=PAC:19549871;pacid=19549871;
chr02	3410804	C<->T	-	TCC<->TCT;	S<->S;	3410005	3411646	ID=PAC:19549871.CDS.5;Parent=PAC:19549871;pacid=19549871;
chr02	3410868	C<->T	-	GCT<->GTT;	A<->V;	3410005	3411646	ID=PAC:19549871.CDS.5;Parent=PAC:19549871;pacid=19549871;
chr02	3410929	C<->G	-	CCT<->GCT;	P<->A;	3410005	3411646	ID=PAC:19549871.CDS.5;Parent=PAC:19549871;pacid=19549871;
chr02	3410944	C<->T	-	CCA<->TCA;	P<->S;	3410005	3411646	ID=PAC:19549871.CDS.5;Parent=PAC:19549871;pacid=19549871;
chr02	3412891	C<->M	-	ACT<->AAT;	T<->N;	3412776	3413450	ID=PAC:19549871.CDS.2;Parent=PAC:19549871;pacid=19549871;
chr02	3412951	C<->Y	-	CCC<->CTC;	P<->L;	3412776	3413450	ID=PAC:19549871.CDS.2;Parent=PAC:19549871;pacid=19549871;
chr02	3412986	C<->Y	-	GCC<->GCT;	A<->A;	3412776	3413450	ID=PAC:19549871.CDS.2;Parent=PAC:19549871;pacid=19549871;
chr02	3414871	G<->R	-	GAC<->AAC;	D<->N;	3414854	3414955	ID=PAC:19549871.CDS.1;Parent=PAC:19549871;pacid=19549871;
chr02	3435195	T<->A	-	TAA<->AAA;	U<->K;	3435193	3435660	ID=PAC:19552898.CDS.1;Parent=PAC:19552898;pacid=19552898;
chr02	3435264	G<->C	-	GAA<->CAA;	E<->Q;	3435193	3435660	ID=PAC:19552898.CDS.1;Parent=PAC:19552898;pacid=19552898;
chr02	3541756	A<->C	+	ACA<->CCA;	T<->P;	3541747	3541992	ID=PAC:19556170.CDS.2;Parent=PAC:19556170;pacid=19556170;
chr02	3541848	T<->C	+	GCT<->GCC;	A<->A;	3541747	3541992	ID=PAC:19556170.CDS.2;Parent=PAC:19556170;pacid=19556170;
chr02	3546305	C<->G	+	TCG<->TGG;	S<->W;	3546133	3547316	ID=PAC:19556170.CDS.3;Parent=PAC:19556170;pacid=19556170;
chr02	3546506	G<->A	+	AGA<->AAA;	R<->K;	3546133	3547316	ID=PAC:19556170.CDS.3;Parent=PAC:19556170;pacid=19556170;
chr02	3546930	A<->C	+	TCA<->TCC;	S<->S;	3546133	3547316	ID=PAC:19556170.CDS.3;Parent=PAC:19556170;pacid=19556170;
chr02	3547303	G<->C	+	GTT<->CTT;	V<->L;	3546133	3547316	ID=PAC:19556170.CDS.3;Parent=PAC:19556170;pacid=19556170;
chr02	3558265	T<->C	+	GTC<->GCC;	V<->A;	3558036	3558332	ID=PAC:19550216.CDS.3;Parent=PAC:19550216;pacid=19550216;
chr02	3572699	T<->K	+	GTC<->GGC;	V<->G;	3572686	3572766	ID=PAC:19553460.CDS.3;Parent=PAC:19553460;pacid=19553460;
chr02	3572699	T<->K	+	GTC<->GGC;	V<->G;	3572686	3572766	ID=PAC:19553461.CDS.3;Parent=PAC:19553461;pacid=19553461;
chr02	3572699	T<->K	+	GTC<->GGC;	V<->G;	3572686	3572774	ID=PAC:19553462.CDS.3;Parent=PAC:19553462;pacid=19553462;
chr02	3577978	A<->G	+	AAT<->AGT;	N<->S;	3577950	3577991	ID=PAC:19553460.CDS.5;Parent=PAC:19553460;pacid=19553460;
chr02	3577978	A<->G	+	AAT<->AGT;	N<->S;	3577950	3577991	ID=PAC:19553461.CDS.5;Parent=PAC:19553461;pacid=19553461;
chr02	3601717	C<->T	+	ACC<->ACT;	T<->T;	3601691	3601777	ID=PAC:19556501.CDS.1;Parent=PAC:19556501;pacid=19556501;
chr02	3601740	G<->A	+	TGG<->TAG;	W<->U;	3601691	3601777	ID=PAC:19556501.CDS.1;Parent=PAC:19556501;pacid=19556501;
chr02	3606566	A<->T	-	CAA<->CTA;	Q<->L;	3606434	3606573	ID=PAC:19559750.CDS.9;Parent=PAC:19559750;pacid=19559750;
chr02	3606566	A<->T	-	CAA<->CTA;	Q<->L;	3606488	3606573	ID=PAC:19559749.CDS.9;Parent=PAC:19559749;pacid=19559749;
chr02	3606703	T<->C	-	TTG<->CTG;	L<->L;	3606647	3606727	ID=PAC:19559751.CDS.8;Parent=PAC:19559751;pacid=19559751;
chr02	3606703	T<->C	-	TTG<->CTG;	L<->L;	3606670	3606727	ID=PAC:19559749.CDS.8;Parent=PAC:19559749;pacid=19559749;
chr02	3606703	T<->C	-	TTG<->CTG;	L<->L;	3606670	3606727	ID=PAC:19559750.CDS.8;Parent=PAC:19559750;pacid=19559750;
chr02	3607025	T<->C	-	TTA<->TCA;	L<->S;	3606991	3607185	ID=PAC:19559752.CDS.7;Parent=PAC:19559752;pacid=19559752;
chr02	3612095	T<->A	+	AAT<->AAA;	N<->K;	3612033	3612176	ID=PAC:19558452.CDS.1;Parent=PAC:19558452;pacid=19558452;
chr02	3612095	T<->A	+	TTT<->ATT;	F<->I;	3612032	3612215	ID=PAC:19558453.CDS.2;Parent=PAC:19558453;pacid=19558453;
chr02	3612143	C<->T	+	GAC<->GAT;	D<->D;	3612033	3612176	ID=PAC:19558452.CDS.1;Parent=PAC:19558452;pacid=19558452;
chr02	3612143	C<->T	+	CGA<->TGA;	R<->U;	3612032	3612215	ID=PAC:19558453.CDS.2;Parent=PAC:19558453;pacid=19558453;
chr02	3669644	C<->S	+	CAA<->GAA;	Q<->E;	3669440	3669706	ID=PAC:19549102.CDS.3;Parent=PAC:19549102;pacid=19549102;
chr02	3669644	C<->S	+	CAA<->GAA;	Q<->E;	3669440	3669706	ID=PAC:19549103.CDS.3;Parent=PAC:19549103;pacid=19549103;
chr02	3670709	C<->A	+	CTG<->ATG;	L<->M;	3670706	3671058	ID=PAC:19549102.CDS.5;Parent=PAC:19549102;pacid=19549102;
chr02	3670709	C<->A	+	CTG<->ATG;	L<->M;	3670706	3671058	ID=PAC:19549103.CDS.5;Parent=PAC:19549103;pacid=19549103;
chr02	3670764	G<->C	+	CGG<->CCG;	R<->P;	3670706	3671058	ID=PAC:19549102.CDS.5;Parent=PAC:19549102;pacid=19549102;
chr02	3670764	G<->C	+	CGG<->CCG;	R<->P;	3670706	3671058	ID=PAC:19549103.CDS.5;Parent=PAC:19549103;pacid=19549103;
chr02	3670993	T<->C	+	ATT<->ATC;	I<->I;	3670706	3671058	ID=PAC:19549102.CDS.5;Parent=PAC:19549102;pacid=19549102;
chr02	3670993	T<->C	+	ATT<->ATC;	I<->I;	3670706	3671058	ID=PAC:19549103.CDS.5;Parent=PAC:19549103;pacid=19549103;
chr02	3671021	A<->T	+	ACC<->TCC;	T<->S;	3670706	3671058	ID=PAC:19549102.CDS.5;Parent=PAC:19549102;pacid=19549102;
chr02	3671021	A<->T	+	ACC<->TCC;	T<->S;	3670706	3671058	ID=PAC:19549103.CDS.5;Parent=PAC:19549103;pacid=19549103;
chr02	3671205	T<->C	+	TCA<->CCA;	S<->P;	3671145	3671294	ID=PAC:19549102.CDS.6;Parent=PAC:19549102;pacid=19549102;
chr02	3671205	T<->C	+	TCA<->CCA;	S<->P;	3671145	3671294	ID=PAC:19549103.CDS.6;Parent=PAC:19549103;pacid=19549103;
chr02	3671388	C<->G	+	CCT<->CGT;	P<->R;	3671387	3671581	ID=PAC:19549102.CDS.7;Parent=PAC:19549102;pacid=19549102;
chr02	3671388	C<->G	+	CCT<->CGT;	P<->R;	3671387	3671581	ID=PAC:19549103.CDS.7;Parent=PAC:19549103;pacid=19549103;
chr02	3671572	C<->A	+	GAC<->GAA;	D<->E;	3671387	3671581	ID=PAC:19549102.CDS.7;Parent=PAC:19549102;pacid=19549102;
chr02	3671572	C<->A	+	GAC<->GAA;	D<->E;	3671387	3671581	ID=PAC:19549103.CDS.7;Parent=PAC:19549103;pacid=19549103;
chr02	3672493	C<->T	+	GAC<->GAT;	D<->D;	3672443	3672506	ID=PAC:19549102.CDS.9;Parent=PAC:19549102;pacid=19549102;
chr02	3672493	C<->T	+	GAC<->GAT;	D<->D;	3672443	3672506	ID=PAC:19549103.CDS.9;Parent=PAC:19549103;pacid=19549103;
chr02	3672632	G<->A	+	GAG<->GAA;	E<->E;	3672576	3672845	ID=PAC:19549102.CDS.10;Parent=PAC:19549102;pacid=19549102;
chr02	3672632	G<->A	+	GAG<->GAA;	E<->E;	3672576	3672845	ID=PAC:19549103.CDS.10;Parent=PAC:19549103;pacid=19549103;
chr02	3672709	T<->C	+	GTT<->GCT;	V<->A;	3672576	3672845	ID=PAC:19549102.CDS.10;Parent=PAC:19549102;pacid=19549102;
chr02	3672709	T<->C	+	GTT<->GCT;	V<->A;	3672576	3672845	ID=PAC:19549103.CDS.10;Parent=PAC:19549103;pacid=19549103;
chr02	3672783	A<->C	+	AGG<->CGG;	R<->R;	3672576	3672845	ID=PAC:19549102.CDS.10;Parent=PAC:19549102;pacid=19549102;
chr02	3672783	A<->C	+	AGG<->CGG;	R<->R;	3672576	3672845	ID=PAC:19549103.CDS.10;Parent=PAC:19549103;pacid=19549103;
chr02	3673093	T<->C	+	TCA<->CCA;	S<->P;	3672919	3673699	ID=PAC:19549102.CDS.11;Parent=PAC:19549102;pacid=19549102;
chr02	3673093	T<->C	+	TCA<->CCA;	S<->P;	3672919	3673699	ID=PAC:19549103.CDS.11;Parent=PAC:19549103;pacid=19549103;
chr02	3673103	G<->A	+	AGA<->AAA;	R<->K;	3672919	3673699	ID=PAC:19549102.CDS.11;Parent=PAC:19549102;pacid=19549102;
chr02	3673103	G<->A	+	AGA<->AAA;	R<->K;	3672919	3673699	ID=PAC:19549103.CDS.11;Parent=PAC:19549103;pacid=19549103;
chr02	3673188	A<->C	+	AAA<->AAC;	K<->N;	3672919	3673699	ID=PAC:19549102.CDS.11;Parent=PAC:19549102;pacid=19549102;
chr02	3673188	A<->C	+	AAA<->AAC;	K<->N;	3672919	3673699	ID=PAC:19549103.CDS.11;Parent=PAC:19549103;pacid=19549103;
chr02	3673447	A<->C	+	ACA<->CCA;	T<->P;	3672919	3673699	ID=PAC:19549102.CDS.11;Parent=PAC:19549102;pacid=19549102;
chr02	3673447	A<->C	+	ACA<->CCA;	T<->P;	3672919	3673699	ID=PAC:19549103.CDS.11;Parent=PAC:19549103;pacid=19549103;
chr02	3673673	T<->C	+	ATG<->ACG;	M<->T;	3672919	3673699	ID=PAC:19549102.CDS.11;Parent=PAC:19549102;pacid=19549102;
chr02	3673673	T<->C	+	ATG<->ACG;	M<->T;	3672919	3673699	ID=PAC:19549103.CDS.11;Parent=PAC:19549103;pacid=19549103;
chr02	3677336	G<->A	-	AGC<->AAC;	S<->N;	3677230	3677346	ID=PAC:19550834.CDS.5;Parent=PAC:19550834;pacid=19550834;
chr02	3677343	A<->G	-	AAA<->GAA;	K<->E;	3677230	3677346	ID=PAC:19550834.CDS.5;Parent=PAC:19550834;pacid=19550834;
chr02	3677631	T<->C	-	TTT<->TTC;	F<->F;	3677625	3677693	ID=PAC:19550834.CDS.4;Parent=PAC:19550834;pacid=19550834;
chr02	3678246	A<->C	-	GAT<->GCT;	D<->A;	3678227	3678364	ID=PAC:19550834.CDS.1;Parent=PAC:19550834;pacid=19550834;
chr02	3678289	C<->G	-	CTC<->GTC;	L<->V;	3678227	3678364	ID=PAC:19550834.CDS.1;Parent=PAC:19550834;pacid=19550834;
chr02	3678323	C<->T	-	GTC<->GTT;	V<->V;	3678227	3678364	ID=PAC:19550834.CDS.1;Parent=PAC:19550834;pacid=19550834;
chr02	3678357	A<->G	-	CAT<->CGT;	H<->R;	3678227	3678364	ID=PAC:19550834.CDS.1;Parent=PAC:19550834;pacid=19550834;
chr02	3687919	G<->A	-	TGT<->TAT;	C<->Y;	3687825	3688145	ID=PAC:19550290.CDS.2;Parent=PAC:19550290;pacid=19550290;
chr02	3687942	C<->T	-	TTC<->TTT;	F<->F;	3687825	3688145	ID=PAC:19550290.CDS.2;Parent=PAC:19550290;pacid=19550290;
chr02	3688000	T<->A	-	ATC<->AAC;	I<->N;	3687825	3688145	ID=PAC:19550290.CDS.2;Parent=PAC:19550290;pacid=19550290;
chr02	3688027	G<->C	-	TGA<->TCA;	U<->S;	3687825	3688145	ID=PAC:19550290.CDS.2;Parent=PAC:19550290;pacid=19550290;
chr02	3697065	C<->T	+	CAC<->CAT;	H<->H;	3697045	3697099	ID=PAC:19563409.CDS.1;Parent=PAC:19563409;pacid=19563409;
chr02	3698519	A<->C	-	AGC<->CGC;	S<->R;	3698462	3698534	ID=PAC:19549098.CDS.1;Parent=PAC:19549098;pacid=19549098;
chr02	3698519	A<->C	-	AGC<->CGC;	S<->R;	3698462	3698534	ID=PAC:19549099.CDS.1;Parent=PAC:19549099;pacid=19549099;
chr02	3698519	T<->G	+	TCC<->GCC;	S<->A;	3698468	3698534	ID=PAC:19563409.CDS.3;Parent=PAC:19563409;pacid=19563409;
chr02	3708094	T<->C	-	TAT<->TAC;	Y<->Y;	3707698	3708129	ID=PAC:19562655.CDS.7;Parent=PAC:19562655;pacid=19562655;
chr02	3708118	T<->C	-	GGT<->GGC;	G<->G;	3707698	3708129	ID=PAC:19562655.CDS.7;Parent=PAC:19562655;pacid=19562655;
chr02	3708428	A<->G	-	TTA<->TTG;	L<->L;	3708410	3708580	ID=PAC:19562656.CDS.6;Parent=PAC:19562656;pacid=19562656;
chr02	3736250	T<->C	+	ATT<->ATC;	I<->I;	3736146	3736349	ID=PAC:19562401.CDS.4;Parent=PAC:19562401;pacid=19562401;
chr02	3736301	T<->A	+	GCT<->GCA;	A<->A;	3736146	3736349	ID=PAC:19562401.CDS.4;Parent=PAC:19562401;pacid=19562401;
chr02	3737652	G<->A	+	GTG<->GTA;	V<->V;	3737635	3737745	ID=PAC:19562401.CDS.7;Parent=PAC:19562401;pacid=19562401;
chr02	3738154	C<->T	+	GTC<->GTT;	V<->V;	3737945	3738532	ID=PAC:19562401.CDS.8;Parent=PAC:19562401;pacid=19562401;
chr02	3738401	A<->G	+	AAC<->GAC;	N<->D;	3737945	3738532	ID=PAC:19562401.CDS.8;Parent=PAC:19562401;pacid=19562401;
chr02	3738485	T<->Y	+	TAT<->CAT;	Y<->H;	3737945	3738532	ID=PAC:19562401.CDS.8;Parent=PAC:19562401;pacid=19562401;
chr02	3738514	G<->R	+	AAG<->AAA;	K<->K;	3737945	3738532	ID=PAC:19562401.CDS.8;Parent=PAC:19562401;pacid=19562401;
chr02	3738809	C<->T	+	CCT<->TCT;	P<->S;	3738701	3738826	ID=PAC:19562401.CDS.9;Parent=PAC:19562401;pacid=19562401;
chr02	3748032	T<->C	+	CAT<->CAC;	H<->H;	3747988	3748165	ID=PAC:19550198.CDS.1;Parent=PAC:19550198;pacid=19550198;
chr02	3748467	A<->C	+	TAG<->TCG;	U<->S;	3748274	3748491	ID=PAC:19550198.CDS.2;Parent=PAC:19550198;pacid=19550198;
chr02	3748624	C<->G	+	ACT<->AGT;	T<->S;	3748596	3750092	ID=PAC:19550198.CDS.3;Parent=PAC:19550198;pacid=19550198;
chr02	3749955	G<->C	+	GTC<->CTC;	V<->L;	3748596	3750092	ID=PAC:19550198.CDS.3;Parent=PAC:19550198;pacid=19550198;
chr02	3772190	G<->A	+	AGG<->AGA;	R<->R;	3772179	3772519	ID=PAC:19563345.CDS.1;Parent=PAC:19563345;pacid=19563345;
chr02	3772214	C<->T	+	TTC<->TTT;	F<->F;	3772179	3772519	ID=PAC:19563345.CDS.1;Parent=PAC:19563345;pacid=19563345;
chr02	3772246	T<->C	+	GTC<->GCC;	V<->A;	3772179	3772519	ID=PAC:19563345.CDS.1;Parent=PAC:19563345;pacid=19563345;
chr02	3772404	A<->G	+	ACG<->GCG;	T<->A;	3772179	3772519	ID=PAC:19563345.CDS.1;Parent=PAC:19563345;pacid=19563345;
chr02	3772978	C<->G	+	CGC<->CGG;	R<->R;	3772634	3773038	ID=PAC:19563345.CDS.2;Parent=PAC:19563345;pacid=19563345;
chr02	3773157	G<->A	+	GAA<->AAA;	E<->K;	3773127	3773285	ID=PAC:19563345.CDS.3;Parent=PAC:19563345;pacid=19563345;
chr02	3773254	T<->A	+	CTT<->CAT;	L<->H;	3773127	3773285	ID=PAC:19563345.CDS.3;Parent=PAC:19563345;pacid=19563345;
chr02	3773267	T<->A	+	TTT<->TTA;	F<->L;	3773127	3773285	ID=PAC:19563345.CDS.3;Parent=PAC:19563345;pacid=19563345;
chr02	3773274	C<->A	+	CTC<->ATC;	L<->I;	3773127	3773285	ID=PAC:19563345.CDS.3;Parent=PAC:19563345;pacid=19563345;
chr02	3773762	C<->A	+	ACA<->AAA;	T<->K;	3773461	3773803	ID=PAC:19563345.CDS.4;Parent=PAC:19563345;pacid=19563345;
chr02	3796263	T<->W	+	GTG<->GAG;	V<->E;	3796262	3796606	ID=PAC:19561757.CDS.12;Parent=PAC:19561757;pacid=19561757;
chr02	3796263	T<->W	+	GTG<->GAG;	V<->E;	3796262	3796606	ID=PAC:19561758.CDS.12;Parent=PAC:19561758;pacid=19561758;
chr02	3799920	C<->T	+	ACC<->ACT;	T<->T;	3799462	3800150	ID=PAC:19561757.CDS.19;Parent=PAC:19561757;pacid=19561757;
chr02	3799920	C<->T	+	ACC<->ACT;	T<->T;	3799462	3800150	ID=PAC:19561758.CDS.19;Parent=PAC:19561758;pacid=19561758;
chr02	3802683	T<->A	+	CTG<->CAG;	L<->Q;	3802544	3802935	ID=PAC:19561757.CDS.20;Parent=PAC:19561757;pacid=19561757;
chr02	3802683	T<->A	+	CTG<->CAG;	L<->Q;	3802544	3802935	ID=PAC:19561758.CDS.20;Parent=PAC:19561758;pacid=19561758;
chr02	3805400	G<->A	-	AAG<->AAA;	K<->K;	3805307	3806356	ID=PAC:19551984.CDS.1;Parent=PAC:19551984;pacid=19551984;
chr02	3805400	G<->A	-	AAG<->AAA;	K<->K;	3805307	3806356	ID=PAC:19551985.CDS.1;Parent=PAC:19551985;pacid=19551985;
chr02	3805400	G<->A	-	AAG<->AAA;	K<->K;	3805307	3806356	ID=PAC:19551986.CDS.1;Parent=PAC:19551986;pacid=19551986;
chr02	3805414	G<->A	-	GTT<->ATT;	V<->I;	3805307	3806356	ID=PAC:19551984.CDS.1;Parent=PAC:19551984;pacid=19551984;
chr02	3805414	G<->A	-	GTT<->ATT;	V<->I;	3805307	3806356	ID=PAC:19551985.CDS.1;Parent=PAC:19551985;pacid=19551985;
chr02	3805414	G<->A	-	GTT<->ATT;	V<->I;	3805307	3806356	ID=PAC:19551986.CDS.1;Parent=PAC:19551986;pacid=19551986;
chr02	3805895	C<->T	-	CGC<->CGT;	R<->R;	3805307	3806356	ID=PAC:19551984.CDS.1;Parent=PAC:19551984;pacid=19551984;
chr02	3805895	C<->T	-	CGC<->CGT;	R<->R;	3805307	3806356	ID=PAC:19551985.CDS.1;Parent=PAC:19551985;pacid=19551985;
chr02	3805895	C<->T	-	CGC<->CGT;	R<->R;	3805307	3806356	ID=PAC:19551986.CDS.1;Parent=PAC:19551986;pacid=19551986;
chr02	3806312	G<->A	-	GCG<->GCA;	A<->A;	3805307	3806356	ID=PAC:19551984.CDS.1;Parent=PAC:19551984;pacid=19551984;
chr02	3806312	G<->A	-	GCG<->GCA;	A<->A;	3805307	3806356	ID=PAC:19551985.CDS.1;Parent=PAC:19551985;pacid=19551985;
chr02	3806312	G<->A	-	GCG<->GCA;	A<->A;	3805307	3806356	ID=PAC:19551986.CDS.1;Parent=PAC:19551986;pacid=19551986;
chr02	3806321	A<->T	-	ATA<->ATT;	I<->I;	3805307	3806356	ID=PAC:19551984.CDS.1;Parent=PAC:19551984;pacid=19551984;
chr02	3806321	A<->T	-	ATA<->ATT;	I<->I;	3805307	3806356	ID=PAC:19551985.CDS.1;Parent=PAC:19551985;pacid=19551985;
chr02	3806321	A<->T	-	ATA<->ATT;	I<->I;	3805307	3806356	ID=PAC:19551986.CDS.1;Parent=PAC:19551986;pacid=19551986;
chr02	3859698	G<->A	+	TCG<->TCA;	S<->S;	3859690	3859700	ID=PAC:19559354.CDS.1;Parent=PAC:19559354;pacid=19559354;
chr02	3859860	T<->C	+	TGC<->CGC;	C<->R;	3859830	3861150	ID=PAC:19559354.CDS.2;Parent=PAC:19559354;pacid=19559354;
chr02	3859900	G<->A	+	TGG<->TAG;	W<->U;	3859830	3861150	ID=PAC:19559354.CDS.2;Parent=PAC:19559354;pacid=19559354;
chr02	3859965	C<->T	+	CGG<->TGG;	R<->W;	3859830	3861150	ID=PAC:19559354.CDS.2;Parent=PAC:19559354;pacid=19559354;
chr02	3860090	G<->A	+	GAG<->GAA;	E<->E;	3859830	3861150	ID=PAC:19559354.CDS.2;Parent=PAC:19559354;pacid=19559354;
chr02	3860095	C<->A	+	GCT<->GAT;	A<->D;	3859830	3861150	ID=PAC:19559354.CDS.2;Parent=PAC:19559354;pacid=19559354;
chr02	3860290	A<->C	+	GAG<->GCG;	E<->A;	3859830	3861150	ID=PAC:19559354.CDS.2;Parent=PAC:19559354;pacid=19559354;
chr02	3860349	T<->W	+	TAT<->AAT;	Y<->N;	3859830	3861150	ID=PAC:19559354.CDS.2;Parent=PAC:19559354;pacid=19559354;
chr02	3860366	C<->M	+	ATC<->ATA;	I<->I;	3859830	3861150	ID=PAC:19559354.CDS.2;Parent=PAC:19559354;pacid=19559354;
chr02	3860562	G<->R	+	GTC<->ATC;	V<->I;	3859830	3861150	ID=PAC:19559354.CDS.2;Parent=PAC:19559354;pacid=19559354;
chr02	3860605	A<->R	+	TAC<->TGC;	Y<->C;	3859830	3861150	ID=PAC:19559354.CDS.2;Parent=PAC:19559354;pacid=19559354;
chr02	3860710	G<->R	+	GGC<->GAC;	G<->D;	3859830	3861150	ID=PAC:19559354.CDS.2;Parent=PAC:19559354;pacid=19559354;
chr02	3860740	C<->Y	+	GCA<->GTA;	A<->V;	3859830	3861150	ID=PAC:19559354.CDS.2;Parent=PAC:19559354;pacid=19559354;
chr02	3860774	G<->K	+	AAG<->AAT;	K<->N;	3859830	3861150	ID=PAC:19559354.CDS.2;Parent=PAC:19559354;pacid=19559354;
chr02	3860825	C<->Y	+	TGC<->TGT;	C<->C;	3859830	3861150	ID=PAC:19559354.CDS.2;Parent=PAC:19559354;pacid=19559354;
chr02	3860835	A<->R	+	AAT<->GAT;	N<->D;	3859830	3861150	ID=PAC:19559354.CDS.2;Parent=PAC:19559354;pacid=19559354;
chr02	3860870	G<->R	+	GCG<->GCA;	A<->A;	3859830	3861150	ID=PAC:19559354.CDS.2;Parent=PAC:19559354;pacid=19559354;
chr02	3861011	T<->W	+	ACT<->ACA;	T<->T;	3859830	3861150	ID=PAC:19559354.CDS.2;Parent=PAC:19559354;pacid=19559354;
chr02	3861136	T<->Y	+	CTT<->CCT;	L<->P;	3859830	3861150	ID=PAC:19559354.CDS.2;Parent=PAC:19559354;pacid=19559354;
chr02	3861553	T<->C	+	GTT<->GTC;	V<->V;	3861506	3861775	ID=PAC:19559354.CDS.3;Parent=PAC:19559354;pacid=19559354;
chr02	3861559	T<->C	+	GTT<->GTC;	V<->V;	3861506	3861775	ID=PAC:19559354.CDS.3;Parent=PAC:19559354;pacid=19559354;
chr02	3861591	A<->T	+	AAA<->ATA;	K<->I;	3861506	3861775	ID=PAC:19559354.CDS.3;Parent=PAC:19559354;pacid=19559354;
chr02	3875630	C<->A	-	TCT<->TAT;	S<->Y;	3875623	3875889	ID=PAC:19553521.CDS.1;Parent=PAC:19553521;pacid=19553521;
chr02	3875661	T<->C	-	TAT<->CAT;	Y<->H;	3875623	3875889	ID=PAC:19553521.CDS.1;Parent=PAC:19553521;pacid=19553521;
chr02	3875667	G<->A	-	GCT<->ACT;	A<->T;	3875623	3875889	ID=PAC:19553521.CDS.1;Parent=PAC:19553521;pacid=19553521;
chr02	3879989	T<->C	+	CTA<->CCA;	L<->P;	3879943	3880062	ID=PAC:19558435.CDS.1;Parent=PAC:19558435;pacid=19558435;
chr02	3880047	A<->G	+	AAA<->AAG;	K<->K;	3879943	3880062	ID=PAC:19558435.CDS.1;Parent=PAC:19558435;pacid=19558435;
chr02	3936476	T<->C	-	GCT<->GCC;	A<->A;	3936374	3936601	ID=PAC:19551809.CDS.6;Parent=PAC:19551809;pacid=19551809;
chr02	3936476	T<->C	-	GCT<->GCC;	A<->A;	3936374	3936601	ID=PAC:19551810.CDS.6;Parent=PAC:19551810;pacid=19551810;
chr02	3936476	T<->C	-	GCT<->GCC;	A<->A;	3936374	3936601	ID=PAC:19551811.CDS.6;Parent=PAC:19551811;pacid=19551811;
chr02	3936476	T<->C	-	GCT<->GCC;	A<->A;	3936374	3936601	ID=PAC:19551812.CDS.6;Parent=PAC:19551812;pacid=19551812;
chr02	3936476	T<->C	-	GCT<->GCC;	A<->A;	3936374	3936601	ID=PAC:19551813.CDS.6;Parent=PAC:19551813;pacid=19551813;
chr02	3936476	T<->C	-	GCT<->GCC;	A<->A;	3936374	3936601	ID=PAC:19551814.CDS.6;Parent=PAC:19551814;pacid=19551814;
chr02	3936476	T<->C	-	GCT<->GCC;	A<->A;	3936374	3936601	ID=PAC:19551815.CDS.5;Parent=PAC:19551815;pacid=19551815;
chr02	3936476	T<->C	-	GCT<->GCC;	A<->A;	3936374	3936601	ID=PAC:19551816.CDS.4;Parent=PAC:19551816;pacid=19551816;
chr02	3936996	C<->T	-	CGG<->TGG;	R<->W;	3936915	3937182	ID=PAC:19551817.CDS.4;Parent=PAC:19551817;pacid=19551817;
chr02	3936996	C<->T	-	CGG<->TGG;	R<->W;	3936965	3937182	ID=PAC:19551809.CDS.4;Parent=PAC:19551809;pacid=19551809;
chr02	3936996	C<->T	-	CGG<->TGG;	R<->W;	3936965	3937182	ID=PAC:19551810.CDS.4;Parent=PAC:19551810;pacid=19551810;
chr02	3936996	C<->T	-	CGG<->TGG;	R<->W;	3936965	3937182	ID=PAC:19551811.CDS.4;Parent=PAC:19551811;pacid=19551811;
chr02	3936996	C<->T	-	CGG<->TGG;	R<->W;	3936965	3937182	ID=PAC:19551812.CDS.4;Parent=PAC:19551812;pacid=19551812;
chr02	3936996	C<->T	-	CGG<->TGG;	R<->W;	3936965	3937182	ID=PAC:19551813.CDS.4;Parent=PAC:19551813;pacid=19551813;
chr02	3936996	C<->T	-	CGG<->TGG;	R<->W;	3936965	3937182	ID=PAC:19551816.CDS.2;Parent=PAC:19551816;pacid=19551816;
chr02	3937380	C<->G	-	GCC<->GCG;	A<->A;	3937283	3937394	ID=PAC:19551811.CDS.3;Parent=PAC:19551811;pacid=19551811;
chr02	3937380	C<->G	-	GCC<->GCG;	A<->A;	3937283	3937394	ID=PAC:19551814.CDS.3;Parent=PAC:19551814;pacid=19551814;
chr02	3937380	C<->G	-	GCC<->GCG;	A<->A;	3937283	3937394	ID=PAC:19551817.CDS.3;Parent=PAC:19551817;pacid=19551817;
chr02	3937380	C<->G	-	GCC<->GCG;	A<->A;	3937283	3937400	ID=PAC:19551810.CDS.3;Parent=PAC:19551810;pacid=19551810;
chr02	3937380	C<->G	-	GCC<->GCG;	A<->A;	3937283	3937400	ID=PAC:19551815.CDS.3;Parent=PAC:19551815;pacid=19551815;
chr02	3937567	C<->G	-	CCT<->GCT;	P<->A;	3937499	3937744	ID=PAC:19551809.CDS.2;Parent=PAC:19551809;pacid=19551809;
chr02	3937567	C<->G	-	CCT<->GCT;	P<->A;	3937499	3937744	ID=PAC:19551810.CDS.2;Parent=PAC:19551810;pacid=19551810;
chr02	3937567	C<->G	-	CCT<->GCT;	P<->A;	3937499	3937744	ID=PAC:19551811.CDS.2;Parent=PAC:19551811;pacid=19551811;
chr02	3937567	C<->G	-	CCT<->GCT;	P<->A;	3937499	3937744	ID=PAC:19551812.CDS.2;Parent=PAC:19551812;pacid=19551812;
chr02	3937567	C<->G	-	CCT<->GCT;	P<->A;	3937499	3937744	ID=PAC:19551813.CDS.2;Parent=PAC:19551813;pacid=19551813;
chr02	3937567	C<->G	-	CCT<->GCT;	P<->A;	3937499	3937744	ID=PAC:19551814.CDS.2;Parent=PAC:19551814;pacid=19551814;
chr02	3937567	C<->G	-	CCT<->GCT;	P<->A;	3937499	3937744	ID=PAC:19551815.CDS.2;Parent=PAC:19551815;pacid=19551815;
chr02	3937567	C<->G	-	CCT<->GCT;	P<->A;	3937499	3937744	ID=PAC:19551817.CDS.2;Parent=PAC:19551817;pacid=19551817;
chr02	3937641	T<->C	-	CTG<->CCG;	L<->P;	3937499	3937744	ID=PAC:19551809.CDS.2;Parent=PAC:19551809;pacid=19551809;
chr02	3937641	T<->C	-	CTG<->CCG;	L<->P;	3937499	3937744	ID=PAC:19551810.CDS.2;Parent=PAC:19551810;pacid=19551810;
chr02	3937641	T<->C	-	CTG<->CCG;	L<->P;	3937499	3937744	ID=PAC:19551811.CDS.2;Parent=PAC:19551811;pacid=19551811;
chr02	3937641	T<->C	-	CTG<->CCG;	L<->P;	3937499	3937744	ID=PAC:19551812.CDS.2;Parent=PAC:19551812;pacid=19551812;
chr02	3937641	T<->C	-	CTG<->CCG;	L<->P;	3937499	3937744	ID=PAC:19551813.CDS.2;Parent=PAC:19551813;pacid=19551813;
chr02	3937641	T<->C	-	CTG<->CCG;	L<->P;	3937499	3937744	ID=PAC:19551814.CDS.2;Parent=PAC:19551814;pacid=19551814;
chr02	3937641	T<->C	-	CTG<->CCG;	L<->P;	3937499	3937744	ID=PAC:19551815.CDS.2;Parent=PAC:19551815;pacid=19551815;
chr02	3937641	T<->C	-	CTG<->CCG;	L<->P;	3937499	3937744	ID=PAC:19551817.CDS.2;Parent=PAC:19551817;pacid=19551817;
chr02	3943645	T<->C	-	TTT<->CTT;	F<->L;	3943553	3943672	ID=PAC:19551519.CDS.6;Parent=PAC:19551519;pacid=19551519;
chr02	3943645	T<->C	-	TTT<->CTT;	F<->L;	3943553	3943672	ID=PAC:19551520.CDS.6;Parent=PAC:19551520;pacid=19551520;
chr02	3943651	A<->C	-	ATC<->CTC;	I<->L;	3943553	3943672	ID=PAC:19551519.CDS.6;Parent=PAC:19551519;pacid=19551519;
chr02	3943651	A<->C	-	ATC<->CTC;	I<->L;	3943553	3943672	ID=PAC:19551520.CDS.6;Parent=PAC:19551520;pacid=19551520;
chr02	3943851	C<->A	-	GTC<->GTA;	V<->V;	3943794	3943874	ID=PAC:19551521.CDS.5;Parent=PAC:19551521;pacid=19551521;
chr02	3943851	C<->A	-	GTC<->GTA;	V<->V;	3943798	3943874	ID=PAC:19551519.CDS.5;Parent=PAC:19551519;pacid=19551519;
chr02	3943851	C<->A	-	GTC<->GTA;	V<->V;	3943798	3943874	ID=PAC:19551520.CDS.5;Parent=PAC:19551520;pacid=19551520;
chr02	3944002	G<->A	-	AGG<->AAG;	R<->K;	3943939	3944111	ID=PAC:19551519.CDS.4;Parent=PAC:19551519;pacid=19551519;
chr02	3944002	G<->A	-	AGG<->AAG;	R<->K;	3943939	3944111	ID=PAC:19551520.CDS.4;Parent=PAC:19551520;pacid=19551520;
chr02	3944002	G<->A	-	AGG<->AAG;	R<->K;	3943939	3944111	ID=PAC:19551521.CDS.4;Parent=PAC:19551521;pacid=19551521;
chr02	3944019	A<->G	-	TTA<->TTG;	L<->L;	3943939	3944111	ID=PAC:19551519.CDS.4;Parent=PAC:19551519;pacid=19551519;
chr02	3944019	A<->G	-	TTA<->TTG;	L<->L;	3943939	3944111	ID=PAC:19551520.CDS.4;Parent=PAC:19551520;pacid=19551520;
chr02	3944019	A<->G	-	TTA<->TTG;	L<->L;	3943939	3944111	ID=PAC:19551521.CDS.4;Parent=PAC:19551521;pacid=19551521;
chr02	3944371	G<->A	-	GCG<->GCA;	A<->A;	3944356	3944454	ID=PAC:19551519.CDS.3;Parent=PAC:19551519;pacid=19551519;
chr02	3944371	G<->A	-	GCG<->GCA;	A<->A;	3944356	3944454	ID=PAC:19551520.CDS.3;Parent=PAC:19551520;pacid=19551520;
chr02	3944371	G<->A	-	GCG<->GCA;	A<->A;	3944356	3944454	ID=PAC:19551521.CDS.3;Parent=PAC:19551521;pacid=19551521;
chr02	3945348	A<->C	-	ACA<->ACC;	T<->T;	3945338	3945761	ID=PAC:19551519.CDS.1;Parent=PAC:19551519;pacid=19551519;
chr02	3945348	A<->C	-	ACA<->ACC;	T<->T;	3945338	3945761	ID=PAC:19551520.CDS.1;Parent=PAC:19551520;pacid=19551520;
chr02	3945348	A<->C	-	ACA<->ACC;	T<->T;	3945338	3945761	ID=PAC:19551521.CDS.1;Parent=PAC:19551521;pacid=19551521;
chr02	3945348	A<->C	-	ACA<->ACC;	T<->T;	3945338	3945761	ID=PAC:19551522.CDS.1;Parent=PAC:19551522;pacid=19551522;
chr02	3945390	A<->G	-	AGA<->AGG;	R<->R;	3945338	3945761	ID=PAC:19551519.CDS.1;Parent=PAC:19551519;pacid=19551519;
chr02	3945390	A<->G	-	AGA<->AGG;	R<->R;	3945338	3945761	ID=PAC:19551520.CDS.1;Parent=PAC:19551520;pacid=19551520;
chr02	3945390	A<->G	-	AGA<->AGG;	R<->R;	3945338	3945761	ID=PAC:19551521.CDS.1;Parent=PAC:19551521;pacid=19551521;
chr02	3945390	A<->G	-	AGA<->AGG;	R<->R;	3945338	3945761	ID=PAC:19551522.CDS.1;Parent=PAC:19551522;pacid=19551522;
chr02	3945414	G<->A	-	CTG<->CTA;	L<->L;	3945338	3945761	ID=PAC:19551519.CDS.1;Parent=PAC:19551519;pacid=19551519;
chr02	3945414	G<->A	-	CTG<->CTA;	L<->L;	3945338	3945761	ID=PAC:19551520.CDS.1;Parent=PAC:19551520;pacid=19551520;
chr02	3945414	G<->A	-	CTG<->CTA;	L<->L;	3945338	3945761	ID=PAC:19551521.CDS.1;Parent=PAC:19551521;pacid=19551521;
chr02	3945414	G<->A	-	CTG<->CTA;	L<->L;	3945338	3945761	ID=PAC:19551522.CDS.1;Parent=PAC:19551522;pacid=19551522;
chr02	3945587	T<->C	-	TCG<->CCG;	S<->P;	3945338	3945761	ID=PAC:19551519.CDS.1;Parent=PAC:19551519;pacid=19551519;
chr02	3945587	T<->C	-	TCG<->CCG;	S<->P;	3945338	3945761	ID=PAC:19551520.CDS.1;Parent=PAC:19551520;pacid=19551520;
chr02	3945587	T<->C	-	TCG<->CCG;	S<->P;	3945338	3945761	ID=PAC:19551521.CDS.1;Parent=PAC:19551521;pacid=19551521;
chr02	3945587	T<->C	-	TCG<->CCG;	S<->P;	3945338	3945761	ID=PAC:19551522.CDS.1;Parent=PAC:19551522;pacid=19551522;
chr02	3945737	T<->C	-	TCA<->CCA;	S<->P;	3945338	3945761	ID=PAC:19551519.CDS.1;Parent=PAC:19551519;pacid=19551519;
chr02	3945737	T<->C	-	TCA<->CCA;	S<->P;	3945338	3945761	ID=PAC:19551520.CDS.1;Parent=PAC:19551520;pacid=19551520;
chr02	3945737	T<->C	-	TCA<->CCA;	S<->P;	3945338	3945761	ID=PAC:19551521.CDS.1;Parent=PAC:19551521;pacid=19551521;
chr02	3945737	T<->C	-	TCA<->CCA;	S<->P;	3945338	3945761	ID=PAC:19551522.CDS.1;Parent=PAC:19551522;pacid=19551522;
chr02	3971077	C<->T	+	GCG<->GTG;	A<->V;	3971016	3971171	ID=PAC:19558200.CDS.4;Parent=PAC:19558200;pacid=19558200;
chr02	3971077	C<->T	+	GCG<->GTG;	A<->V;	3971016	3971171	ID=PAC:19558201.CDS.4;Parent=PAC:19558201;pacid=19558201;
chr02	3971077	C<->T	+	GCG<->GTG;	A<->V;	3971016	3971171	ID=PAC:19558202.CDS.4;Parent=PAC:19558202;pacid=19558202;
chr02	3971077	C<->T	+	GCG<->GTG;	A<->V;	3971016	3971171	ID=PAC:19558203.CDS.3;Parent=PAC:19558203;pacid=19558203;
chr02	3971077	C<->T	+	GCG<->GTG;	A<->V;	3971016	3971171	ID=PAC:19558204.CDS.4;Parent=PAC:19558204;pacid=19558204;
chr02	3973216	A<->G	+	ACA<->ACG;	T<->T;	3973199	3973270	ID=PAC:19558202.CDS.7;Parent=PAC:19558202;pacid=19558202;
chr02	3973216	A<->G	+	ACA<->ACG;	T<->T;	3973196	3973270	ID=PAC:19558200.CDS.7;Parent=PAC:19558200;pacid=19558200;
chr02	3973216	A<->G	+	ACA<->ACG;	T<->T;	3973196	3973270	ID=PAC:19558201.CDS.7;Parent=PAC:19558201;pacid=19558201;
chr02	3973216	A<->G	+	ACA<->ACG;	T<->T;	3973196	3973270	ID=PAC:19558203.CDS.6;Parent=PAC:19558203;pacid=19558203;
chr02	3973400	T<->C	+	GTT<->GTC;	V<->V;	3973392	3973541	ID=PAC:19558200.CDS.8;Parent=PAC:19558200;pacid=19558200;
chr02	3973400	T<->C	+	GTT<->GTC;	V<->V;	3973392	3973541	ID=PAC:19558201.CDS.8;Parent=PAC:19558201;pacid=19558201;
chr02	3973400	T<->C	+	GTT<->GTC;	V<->V;	3973392	3973541	ID=PAC:19558202.CDS.8;Parent=PAC:19558202;pacid=19558202;
chr02	3973400	T<->C	+	GTT<->GTC;	V<->V;	3973392	3973541	ID=PAC:19558203.CDS.7;Parent=PAC:19558203;pacid=19558203;
chr02	3974573	A<->G	-	ACA<->GCA;	T<->A;	3974475	3974642	ID=PAC:19549229.CDS.1;Parent=PAC:19549229;pacid=19549229;
chr02	3974573	A<->G	-	ACA<->GCA;	T<->A;	3974475	3974657	ID=PAC:19549228.CDS.2;Parent=PAC:19549228;pacid=19549228;
chr02	3974601	A<->G	-	CGA<->CGG;	R<->R;	3974475	3974642	ID=PAC:19549229.CDS.1;Parent=PAC:19549229;pacid=19549229;
chr02	3974601	A<->G	-	CGA<->CGG;	R<->R;	3974475	3974657	ID=PAC:19549228.CDS.2;Parent=PAC:19549228;pacid=19549228;
chr02	3974629	A<->T	-	AAA<->ATA;	K<->I;	3974475	3974642	ID=PAC:19549229.CDS.1;Parent=PAC:19549229;pacid=19549229;
chr02	3974629	A<->T	-	AAA<->ATA;	K<->I;	3974475	3974657	ID=PAC:19549228.CDS.2;Parent=PAC:19549228;pacid=19549228;
chr02	4050906	G<->A	-	GCG<->ACG;	A<->T;	4050841	4051185	ID=PAC:19563133.CDS.6;Parent=PAC:19563133;pacid=19563133;
chr02	4050928	T<->C	-	GAT<->GAC;	D<->D;	4050841	4051185	ID=PAC:19563133.CDS.6;Parent=PAC:19563133;pacid=19563133;
chr02	4051024	G<->A	-	CTG<->CTA;	L<->L;	4050841	4051185	ID=PAC:19563133.CDS.6;Parent=PAC:19563133;pacid=19563133;
chr02	4051126	C<->T	-	GCC<->GCT;	A<->A;	4050841	4051185	ID=PAC:19563133.CDS.6;Parent=PAC:19563133;pacid=19563133;
chr02	4051137	A<->G	-	AAG<->GAG;	K<->E;	4050841	4051185	ID=PAC:19563133.CDS.6;Parent=PAC:19563133;pacid=19563133;
chr02	4051586	C<->G	-	TCG<->TGG;	S<->W;	4051530	4051764	ID=PAC:19563133.CDS.4;Parent=PAC:19563133;pacid=19563133;
chr02	4051627	T<->C	-	TCT<->TCC;	S<->S;	4051530	4051764	ID=PAC:19563133.CDS.4;Parent=PAC:19563133;pacid=19563133;
chr02	4051649	C<->T	-	ACA<->ATA;	T<->I;	4051530	4051764	ID=PAC:19563133.CDS.4;Parent=PAC:19563133;pacid=19563133;
chr02	4052003	G<->C	-	GTG<->GTC;	V<->V;	4051879	4052092	ID=PAC:19563133.CDS.3;Parent=PAC:19563133;pacid=19563133;
chr02	4052024	G<->A	-	GAG<->GAA;	E<->E;	4051879	4052092	ID=PAC:19563133.CDS.3;Parent=PAC:19563133;pacid=19563133;
chr02	4052282	G<->A	-	CGA<->CAA;	R<->Q;	4052207	4052349	ID=PAC:19563133.CDS.2;Parent=PAC:19563133;pacid=19563133;
chr02	4052529	G<->A	-	GTC<->ATC;	V<->I;	4052448	4052592	ID=PAC:19563133.CDS.1;Parent=PAC:19563133;pacid=19563133;
chr02	4054731	C<->T	+	CCC<->CCT;	P<->P;	4054474	4056126	ID=PAC:19554464.CDS.1;Parent=PAC:19554464;pacid=19554464;
chr02	4054860	C<->T	+	CTC<->CTT;	L<->L;	4054474	4056126	ID=PAC:19554464.CDS.1;Parent=PAC:19554464;pacid=19554464;
chr02	4054865	G<->A	+	CGT<->CAT;	R<->H;	4054474	4056126	ID=PAC:19554464.CDS.1;Parent=PAC:19554464;pacid=19554464;
chr02	4054932	A<->C	+	CTA<->CTC;	L<->L;	4054474	4056126	ID=PAC:19554464.CDS.1;Parent=PAC:19554464;pacid=19554464;
chr02	4055119	G<->T	+	GGT<->TGT;	G<->C;	4054474	4056126	ID=PAC:19554464.CDS.1;Parent=PAC:19554464;pacid=19554464;
chr02	4055283	G<->A	+	GTG<->GTA;	V<->V;	4054474	4056126	ID=PAC:19554464.CDS.1;Parent=PAC:19554464;pacid=19554464;
chr02	4055484	G<->T	+	GAG<->GAT;	E<->D;	4054474	4056126	ID=PAC:19554464.CDS.1;Parent=PAC:19554464;pacid=19554464;
chr02	4055490	T<->G	+	AAT<->AAG;	N<->K;	4054474	4056126	ID=PAC:19554464.CDS.1;Parent=PAC:19554464;pacid=19554464;
chr02	4055546	A<->T	+	AAG<->ATG;	K<->M;	4054474	4056126	ID=PAC:19554464.CDS.1;Parent=PAC:19554464;pacid=19554464;
chr02	4055576	C<->A	+	ACT<->AAT;	T<->N;	4054474	4056126	ID=PAC:19554464.CDS.1;Parent=PAC:19554464;pacid=19554464;
chr02	4055655	G<->A	+	TTG<->TTA;	L<->L;	4054474	4056126	ID=PAC:19554464.CDS.1;Parent=PAC:19554464;pacid=19554464;
chr02	4055816	C<->A	+	GCT<->GAT;	A<->D;	4054474	4056126	ID=PAC:19554464.CDS.1;Parent=PAC:19554464;pacid=19554464;
chr02	4166860	C<->T	-	CGC<->CGT;	R<->R;	4166716	4167078	ID=PAC:19562462.CDS.1;Parent=PAC:19562462;pacid=19562462;
chr02	4166860	G<->A	+	CGC<->CAC;	R<->H;	4166748	4166941	ID=PAC:19564240.CDS.2;Parent=PAC:19564240;pacid=19564240;
chr02	4166873	C<->A	+	CGC<->CGA;	R<->R;	4166748	4166941	ID=PAC:19564240.CDS.2;Parent=PAC:19564240;pacid=19564240;
chr02	4166873	G<->T	-	GGC<->GTC;	G<->V;	4166716	4167078	ID=PAC:19562462.CDS.1;Parent=PAC:19562462;pacid=19562462;
chr02	4166884	C<->G	-	CGC<->CGG;	R<->R;	4166716	4167078	ID=PAC:19562462.CDS.1;Parent=PAC:19562462;pacid=19562462;
chr02	4166884	G<->C	+	CGC<->CCC;	R<->P;	4166748	4166941	ID=PAC:19564240.CDS.2;Parent=PAC:19564240;pacid=19564240;
chr02	4168724	A<->C	-	GTA<->GTC;	V<->V;	4168619	4169884	ID=PAC:19554754.CDS.1;Parent=PAC:19554754;pacid=19554754;
chr02	4168762	A<->G	-	ACT<->GCT;	T<->A;	4168619	4169884	ID=PAC:19554754.CDS.1;Parent=PAC:19554754;pacid=19554754;
chr02	4168772	T<->G	-	GGT<->GGG;	G<->G;	4168619	4169884	ID=PAC:19554754.CDS.1;Parent=PAC:19554754;pacid=19554754;
chr02	4168888	G<->T	-	GGT<->TGT;	G<->C;	4168619	4169884	ID=PAC:19554754.CDS.1;Parent=PAC:19554754;pacid=19554754;
chr02	4168918	T<->G	-	TTG<->GTG;	L<->V;	4168619	4169884	ID=PAC:19554754.CDS.1;Parent=PAC:19554754;pacid=19554754;
chr02	4169117	C<->T	-	GGC<->GGT;	G<->G;	4168619	4169884	ID=PAC:19554754.CDS.1;Parent=PAC:19554754;pacid=19554754;
chr02	4169201	T<->C	-	AGT<->AGC;	S<->S;	4168619	4169884	ID=PAC:19554754.CDS.1;Parent=PAC:19554754;pacid=19554754;
chr02	4169234	C<->A	-	CCC<->CCA;	P<->P;	4168619	4169884	ID=PAC:19554754.CDS.1;Parent=PAC:19554754;pacid=19554754;
chr02	4169252	A<->G	-	CCA<->CCG;	P<->P;	4168619	4169884	ID=PAC:19554754.CDS.1;Parent=PAC:19554754;pacid=19554754;
chr02	4169265	C<->T	-	CCG<->CTG;	P<->L;	4168619	4169884	ID=PAC:19554754.CDS.1;Parent=PAC:19554754;pacid=19554754;
chr02	4169323	A<->C	-	ATA<->CTA;	I<->L;	4168619	4169884	ID=PAC:19554754.CDS.1;Parent=PAC:19554754;pacid=19554754;
chr02	4169370	A<->C	-	CAC<->CCC;	H<->P;	4168619	4169884	ID=PAC:19554754.CDS.1;Parent=PAC:19554754;pacid=19554754;
chr02	4169375	A<->C	-	GTA<->GTC;	V<->V;	4168619	4169884	ID=PAC:19554754.CDS.1;Parent=PAC:19554754;pacid=19554754;
chr02	4169423	G<->T	-	TTG<->TTT;	L<->F;	4168619	4169884	ID=PAC:19554754.CDS.1;Parent=PAC:19554754;pacid=19554754;
chr02	4169575	C<->G	-	CCG<->GCG;	P<->A;	4168619	4169884	ID=PAC:19554754.CDS.1;Parent=PAC:19554754;pacid=19554754;
chr02	4169585	G<->T	-	CAG<->CAT;	Q<->H;	4168619	4169884	ID=PAC:19554754.CDS.1;Parent=PAC:19554754;pacid=19554754;
chr02	4169801	T<->G	-	CAT<->CAG;	H<->Q;	4168619	4169884	ID=PAC:19554754.CDS.1;Parent=PAC:19554754;pacid=19554754;
chr02	4169833	A<->C	-	AGG<->CGG;	R<->R;	4168619	4169884	ID=PAC:19554754.CDS.1;Parent=PAC:19554754;pacid=19554754;
chr02	4175256	T<->C	-	ATA<->ACA;	I<->T;	4175040	4175275	ID=PAC:19555734.CDS.8;Parent=PAC:19555734;pacid=19555734;
chr02	4176205	A<->G	-	ATT<->GTT;	I<->V;	4176153	4176313	ID=PAC:19555734.CDS.4;Parent=PAC:19555734;pacid=19555734;
chr02	4176205	A<->G	-	ATT<->GTT;	I<->V;	4176153	4176313	ID=PAC:19555735.CDS.4;Parent=PAC:19555735;pacid=19555735;
chr02	4176205	A<->G	-	ATT<->GTT;	I<->V;	4176153	4176313	ID=PAC:19555736.CDS.4;Parent=PAC:19555736;pacid=19555736;
chr02	4176239	A<->G	-	CCA<->CCG;	P<->P;	4176153	4176313	ID=PAC:19555734.CDS.4;Parent=PAC:19555734;pacid=19555734;
chr02	4176239	A<->G	-	CCA<->CCG;	P<->P;	4176153	4176313	ID=PAC:19555735.CDS.4;Parent=PAC:19555735;pacid=19555735;
chr02	4176239	A<->G	-	CCA<->CCG;	P<->P;	4176153	4176313	ID=PAC:19555736.CDS.4;Parent=PAC:19555736;pacid=19555736;
chr02	4176297	A<->G	-	AAT<->AGT;	N<->S;	4176153	4176313	ID=PAC:19555734.CDS.4;Parent=PAC:19555734;pacid=19555734;
chr02	4176297	A<->G	-	AAT<->AGT;	N<->S;	4176153	4176313	ID=PAC:19555735.CDS.4;Parent=PAC:19555735;pacid=19555735;
chr02	4176297	A<->G	-	AAT<->AGT;	N<->S;	4176153	4176313	ID=PAC:19555736.CDS.4;Parent=PAC:19555736;pacid=19555736;
chr02	4178717	T<->C	-	GTC<->GCC;	V<->A;	4178590	4178724	ID=PAC:19555734.CDS.1;Parent=PAC:19555734;pacid=19555734;
chr02	4178717	T<->C	-	GTC<->GCC;	V<->A;	4178590	4178724	ID=PAC:19555735.CDS.1;Parent=PAC:19555735;pacid=19555735;
chr02	4178717	T<->C	-	GTC<->GCC;	V<->A;	4178590	4178724	ID=PAC:19555736.CDS.1;Parent=PAC:19555736;pacid=19555736;
chr02	4180624	C<->G	-	CTC<->CTG;	L<->L;	4180561	4180668	ID=PAC:19558722.CDS.1;Parent=PAC:19558722;pacid=19558722;
chr02	4180965	A<->C	-	TAA<->TCA;	U<->S;	4180964	4181098	ID=PAC:19559515.CDS.1;Parent=PAC:19559515;pacid=19559515;
chr02	4181008	C<->T	-	CAC<->TAC;	H<->Y;	4180964	4181098	ID=PAC:19559515.CDS.1;Parent=PAC:19559515;pacid=19559515;
chr02	4181028	A<->C	-	CAG<->CCG;	Q<->P;	4180964	4181098	ID=PAC:19559515.CDS.1;Parent=PAC:19559515;pacid=19559515;
chr02	4181066	G<->A	-	GGG<->GGA;	G<->G;	4180964	4181098	ID=PAC:19559515.CDS.1;Parent=PAC:19559515;pacid=19559515;
chr02	4181083	C<->T	-	CTT<->TTT;	L<->F;	4180964	4181098	ID=PAC:19559515.CDS.1;Parent=PAC:19559515;pacid=19559515;
chr02	4187627	C<->G	+	GTC<->GTG;	V<->V;	4187619	4187868	ID=PAC:19564507.CDS.3;Parent=PAC:19564507;pacid=19564507;
chr02	4187627	C<->G	+	GTC<->GTG;	V<->V;	4187619	4187868	ID=PAC:19564508.CDS.2;Parent=PAC:19564508;pacid=19564508;
chr02	4187627	C<->G	+	GTC<->GTG;	V<->V;	4187619	4187868	ID=PAC:19564509.CDS.2;Parent=PAC:19564509;pacid=19564509;
chr02	4187711	A<->G	+	CGA<->CGG;	R<->R;	4187619	4187868	ID=PAC:19564507.CDS.3;Parent=PAC:19564507;pacid=19564507;
chr02	4187711	A<->G	+	CGA<->CGG;	R<->R;	4187619	4187868	ID=PAC:19564508.CDS.2;Parent=PAC:19564508;pacid=19564508;
chr02	4187711	A<->G	+	CGA<->CGG;	R<->R;	4187619	4187868	ID=PAC:19564509.CDS.2;Parent=PAC:19564509;pacid=19564509;
chr02	4188327	G<->T	+	TGA<->TTA;	U<->L;	4188326	4188519	ID=PAC:19564507.CDS.5;Parent=PAC:19564507;pacid=19564507;
chr02	4188327	G<->T	+	TGA<->TTA;	U<->L;	4188326	4188519	ID=PAC:19564508.CDS.4;Parent=PAC:19564508;pacid=19564508;
chr02	4188327	G<->T	+	TGA<->TTA;	U<->L;	4188326	4188519	ID=PAC:19564509.CDS.4;Parent=PAC:19564509;pacid=19564509;
chr02	4188743	G<->A	+	GCG<->GCA;	A<->A;	4188660	4189018	ID=PAC:19564507.CDS.6;Parent=PAC:19564507;pacid=19564507;
chr02	4188743	G<->A	+	GCG<->GCA;	A<->A;	4188660	4189018	ID=PAC:19564508.CDS.5;Parent=PAC:19564508;pacid=19564508;
chr02	4188743	G<->A	+	GCG<->GCA;	A<->A;	4188660	4189018	ID=PAC:19564509.CDS.5;Parent=PAC:19564509;pacid=19564509;
chr02	4189283	G<->C	+	GTA<->CTA;	V<->L;	4189085	4189378	ID=PAC:19564507.CDS.7;Parent=PAC:19564507;pacid=19564507;
chr02	4189283	G<->C	+	GTA<->CTA;	V<->L;	4189085	4189378	ID=PAC:19564508.CDS.6;Parent=PAC:19564508;pacid=19564508;
chr02	4189283	G<->C	+	GTA<->CTA;	V<->L;	4189085	4189378	ID=PAC:19564509.CDS.6;Parent=PAC:19564509;pacid=19564509;
chr02	4189349	C<->G	+	CCT<->GCT;	P<->A;	4189085	4189378	ID=PAC:19564507.CDS.7;Parent=PAC:19564507;pacid=19564507;
chr02	4189349	C<->G	+	CCT<->GCT;	P<->A;	4189085	4189378	ID=PAC:19564508.CDS.6;Parent=PAC:19564508;pacid=19564508;
chr02	4189349	C<->G	+	CCT<->GCT;	P<->A;	4189085	4189378	ID=PAC:19564509.CDS.6;Parent=PAC:19564509;pacid=19564509;
chr02	4193392	T<->C	-	ATG<->ACG;	M<->T;	4193379	4193477	ID=PAC:19559870.CDS.1;Parent=PAC:19559870;pacid=19559870;
chr02	4193425	T<->C	-	GTG<->GCG;	V<->A;	4193379	4193477	ID=PAC:19559870.CDS.1;Parent=PAC:19559870;pacid=19559870;
chr02	4196386	C<->Y	-	TCC<->TCT;	S<->S;	4196356	4196601	ID=PAC:19560515.CDS.1;Parent=PAC:19560515;pacid=19560515;
chr02	4196477	C<->T	-	GCT<->GTT;	A<->V;	4196356	4196601	ID=PAC:19560515.CDS.1;Parent=PAC:19560515;pacid=19560515;
chr02	4204349	C<->T	+	CTC<->CTT;	L<->L;	4204206	4205771	ID=PAC:19549375.CDS.1;Parent=PAC:19549375;pacid=19549375;
chr02	4204499	A<->G	+	GCA<->GCG;	A<->A;	4204206	4205771	ID=PAC:19549375.CDS.1;Parent=PAC:19549375;pacid=19549375;
chr02	4204724	T<->C	+	GTT<->GTC;	V<->V;	4204206	4205771	ID=PAC:19549375.CDS.1;Parent=PAC:19549375;pacid=19549375;
chr02	4204791	A<->C	+	ATC<->CTC;	I<->L;	4204206	4205771	ID=PAC:19549375.CDS.1;Parent=PAC:19549375;pacid=19549375;
chr02	4204881	A<->T	+	AGC<->TGC;	S<->C;	4204206	4205771	ID=PAC:19549375.CDS.1;Parent=PAC:19549375;pacid=19549375;
chr02	4204892	A<->G	+	TCA<->TCG;	S<->S;	4204206	4205771	ID=PAC:19549375.CDS.1;Parent=PAC:19549375;pacid=19549375;
chr02	4205072	G<->C	+	GCG<->GCC;	A<->A;	4204206	4205771	ID=PAC:19549375.CDS.1;Parent=PAC:19549375;pacid=19549375;
chr02	4205092	T<->A	+	GTG<->GAG;	V<->E;	4204206	4205771	ID=PAC:19549375.CDS.1;Parent=PAC:19549375;pacid=19549375;
chr02	4205126	C<->T	+	AGC<->AGT;	S<->S;	4204206	4205771	ID=PAC:19549375.CDS.1;Parent=PAC:19549375;pacid=19549375;
chr02	4205462	T<->Y	+	GGT<->GGC;	G<->G;	4204206	4205771	ID=PAC:19549375.CDS.1;Parent=PAC:19549375;pacid=19549375;
chr02	4205486	T<->Y	+	GAT<->GAC;	D<->D;	4204206	4205771	ID=PAC:19549375.CDS.1;Parent=PAC:19549375;pacid=19549375;
chr02	4205531	G<->S	+	GTG<->GTC;	V<->V;	4204206	4205771	ID=PAC:19549375.CDS.1;Parent=PAC:19549375;pacid=19549375;
chr02	4205561	C<->T	+	ACC<->ACT;	T<->T;	4204206	4205771	ID=PAC:19549375.CDS.1;Parent=PAC:19549375;pacid=19549375;
chr02	4205630	A<->G	+	AGA<->AGG;	R<->R;	4204206	4205771	ID=PAC:19549375.CDS.1;Parent=PAC:19549375;pacid=19549375;
chr02	4205681	C<->T	+	TTC<->TTT;	F<->F;	4204206	4205771	ID=PAC:19549375.CDS.1;Parent=PAC:19549375;pacid=19549375;
chr02	4205720	C<->T	+	GGC<->GGT;	G<->G;	4204206	4205771	ID=PAC:19549375.CDS.1;Parent=PAC:19549375;pacid=19549375;
chr02	4205738	T<->G	+	CGT<->CGG;	R<->R;	4204206	4205771	ID=PAC:19549375.CDS.1;Parent=PAC:19549375;pacid=19549375;
chr02	4212335	T<->G	+	GGT<->GGG;	G<->G;	4212327	4212492	ID=PAC:19549645.CDS.3;Parent=PAC:19549645;pacid=19549645;
chr02	4213470	T<->C	+	TCT<->TCC;	S<->S;	4213162	4213568	ID=PAC:19549645.CDS.4;Parent=PAC:19549645;pacid=19549645;
chr02	4298464	A<->T	-	TTA<->TTT;	L<->F;	4298416	4298514	ID=PAC:19559575.CDS.1;Parent=PAC:19559575;pacid=19559575;
chr02	4298501	T<->C	-	TTT<->TCT;	F<->S;	4298416	4298514	ID=PAC:19559575.CDS.1;Parent=PAC:19559575;pacid=19559575;
chr02	4300107	C<->T	-	GGC<->GGT;	G<->G;	4300038	4300322	ID=PAC:19564893.CDS.14;Parent=PAC:19564893;pacid=19564893;
chr02	4300107	C<->T	-	GGC<->GGT;	G<->G;	4300038	4300322	ID=PAC:19564894.CDS.14;Parent=PAC:19564894;pacid=19564894;
chr02	4300777	C<->G	-	GTC<->GTG;	V<->V;	4300672	4300845	ID=PAC:19564893.CDS.12;Parent=PAC:19564893;pacid=19564893;
chr02	4300777	C<->G	-	GTC<->GTG;	V<->V;	4300672	4300845	ID=PAC:19564894.CDS.12;Parent=PAC:19564894;pacid=19564894;
chr02	4300777	G<->C	+	GAC<->CAC;	D<->H;	4300654	4300849	ID=PAC:19563089.CDS.1;Parent=PAC:19563089;pacid=19563089;
chr02	4301009	C<->A	+	AGC<->AGA;	S<->R;	4300944	4301101	ID=PAC:19563089.CDS.2;Parent=PAC:19563089;pacid=19563089;
chr02	4301009	G<->T	-	TGC<->TTC;	C<->F;	4300940	4301100	ID=PAC:19564893.CDS.11;Parent=PAC:19564893;pacid=19564893;
chr02	4301009	G<->T	-	TGC<->TTC;	C<->F;	4300940	4301100	ID=PAC:19564894.CDS.11;Parent=PAC:19564894;pacid=19564894;
chr02	4301191	T<->C	-	AAT<->AAC;	N<->N;	4301187	4301268	ID=PAC:19564893.CDS.10;Parent=PAC:19564893;pacid=19564893;
chr02	4301191	T<->C	-	AAT<->AAC;	N<->N;	4301187	4301268	ID=PAC:19564894.CDS.10;Parent=PAC:19564894;pacid=19564894;
chr02	4301614	T<->C	-	ATG<->ACG;	M<->T;	4301497	4301735	ID=PAC:19564893.CDS.8;Parent=PAC:19564893;pacid=19564893;
chr02	4301614	T<->C	-	ATG<->ACG;	M<->T;	4301497	4301735	ID=PAC:19564894.CDS.8;Parent=PAC:19564894;pacid=19564894;
chr02	4301910	A<->T	-	CAT<->CTT;	H<->L;	4301810	4301974	ID=PAC:19564893.CDS.7;Parent=PAC:19564893;pacid=19564893;
chr02	4301910	A<->T	-	CAT<->CTT;	H<->L;	4301810	4301974	ID=PAC:19564894.CDS.7;Parent=PAC:19564894;pacid=19564894;
chr02	4302408	G<->C	+	TTG<->TTC;	L<->F;	4302232	4302409	ID=PAC:19562580.CDS.1;Parent=PAC:19562580;pacid=19562580;
chr02	4302615	A<->C	-	ATA<->ATC;	I<->I;	4302507	4303391	ID=PAC:19564893.CDS.4;Parent=PAC:19564893;pacid=19564893;
chr02	4302615	A<->C	-	ATA<->ATC;	I<->I;	4302507	4303391	ID=PAC:19564894.CDS.4;Parent=PAC:19564894;pacid=19564894;
chr02	4302615	T<->G	+	TTA<->TGA;	L<->U;	4302515	4303119	ID=PAC:19562580.CDS.2;Parent=PAC:19562580;pacid=19562580;
chr02	4302636	A<->C	+	TAG<->TCG;	U<->S;	4302515	4303119	ID=PAC:19562580.CDS.2;Parent=PAC:19562580;pacid=19562580;
chr02	4302636	T<->G	-	CCT<->CCG;	P<->P;	4302507	4303391	ID=PAC:19564893.CDS.4;Parent=PAC:19564893;pacid=19564893;
chr02	4302636	T<->G	-	CCT<->CCG;	P<->P;	4302507	4303391	ID=PAC:19564894.CDS.4;Parent=PAC:19564894;pacid=19564894;
chr02	4302663	C<->T	-	GCC<->GCT;	A<->A;	4302507	4303391	ID=PAC:19564893.CDS.4;Parent=PAC:19564893;pacid=19564893;
chr02	4302663	C<->T	-	GCC<->GCT;	A<->A;	4302507	4303391	ID=PAC:19564894.CDS.4;Parent=PAC:19564894;pacid=19564894;
chr02	4302663	G<->A	+	CGG<->CAG;	R<->Q;	4302515	4303119	ID=PAC:19562580.CDS.2;Parent=PAC:19562580;pacid=19562580;
chr02	4302672	A<->G	+	TAG<->TGG;	U<->W;	4302515	4303119	ID=PAC:19562580.CDS.2;Parent=PAC:19562580;pacid=19562580;
chr02	4302672	T<->C	-	GCT<->GCC;	A<->A;	4302507	4303391	ID=PAC:19564893.CDS.4;Parent=PAC:19564893;pacid=19564893;
chr02	4302672	T<->C	-	GCT<->GCC;	A<->A;	4302507	4303391	ID=PAC:19564894.CDS.4;Parent=PAC:19564894;pacid=19564894;
chr02	4302765	A<->G	+	TAT<->TGT;	Y<->C;	4302515	4303119	ID=PAC:19562580.CDS.2;Parent=PAC:19562580;pacid=19562580;
chr02	4302765	T<->C	-	GAT<->GAC;	D<->D;	4302507	4303391	ID=PAC:19564893.CDS.4;Parent=PAC:19564893;pacid=19564893;
chr02	4302765	T<->C	-	GAT<->GAC;	D<->D;	4302507	4303391	ID=PAC:19564894.CDS.4;Parent=PAC:19564894;pacid=19564894;
chr02	4302801	A<->G	-	AAA<->AAG;	K<->K;	4302507	4303391	ID=PAC:19564893.CDS.4;Parent=PAC:19564893;pacid=19564893;
chr02	4302801	A<->G	-	AAA<->AAG;	K<->K;	4302507	4303391	ID=PAC:19564894.CDS.4;Parent=PAC:19564894;pacid=19564894;
chr02	4302801	T<->C	+	TTT<->TCT;	F<->S;	4302515	4303119	ID=PAC:19562580.CDS.2;Parent=PAC:19562580;pacid=19562580;
chr02	4302909	A<->C	-	TCA<->TCC;	S<->S;	4302507	4303391	ID=PAC:19564893.CDS.4;Parent=PAC:19564893;pacid=19564893;
chr02	4302909	A<->C	-	TCA<->TCC;	S<->S;	4302507	4303391	ID=PAC:19564894.CDS.4;Parent=PAC:19564894;pacid=19564894;
chr02	4302909	T<->G	+	CTG<->CGG;	L<->R;	4302515	4303119	ID=PAC:19562580.CDS.2;Parent=PAC:19562580;pacid=19562580;
chr02	4302915	C<->A	+	GCA<->GAA;	A<->E;	4302515	4303119	ID=PAC:19562580.CDS.2;Parent=PAC:19562580;pacid=19562580;
chr02	4302915	G<->T	-	GTG<->GTT;	V<->V;	4302507	4303391	ID=PAC:19564893.CDS.4;Parent=PAC:19564893;pacid=19564893;
chr02	4302915	G<->T	-	GTG<->GTT;	V<->V;	4302507	4303391	ID=PAC:19564894.CDS.4;Parent=PAC:19564894;pacid=19564894;
chr02	4302987	C<->G	+	TCC<->TGC;	S<->C;	4302515	4303119	ID=PAC:19562580.CDS.2;Parent=PAC:19562580;pacid=19562580;
chr02	4302987	G<->C	-	CGG<->CGC;	R<->R;	4302507	4303391	ID=PAC:19564893.CDS.4;Parent=PAC:19564893;pacid=19564893;
chr02	4302987	G<->C	-	CGG<->CGC;	R<->R;	4302507	4303391	ID=PAC:19564894.CDS.4;Parent=PAC:19564894;pacid=19564894;
chr02	4303041	C<->G	-	TCC<->TCG;	S<->S;	4302507	4303391	ID=PAC:19564893.CDS.4;Parent=PAC:19564893;pacid=19564893;
chr02	4303041	C<->G	-	TCC<->TCG;	S<->S;	4302507	4303391	ID=PAC:19564894.CDS.4;Parent=PAC:19564894;pacid=19564894;
chr02	4303041	G<->C	+	TGG<->TCG;	W<->S;	4302515	4303119	ID=PAC:19562580.CDS.2;Parent=PAC:19562580;pacid=19562580;
chr02	4303272	A<->T	-	GCA<->GCT;	A<->A;	4302507	4303391	ID=PAC:19564893.CDS.4;Parent=PAC:19564893;pacid=19564893;
chr02	4303272	A<->T	-	GCA<->GCT;	A<->A;	4302507	4303391	ID=PAC:19564894.CDS.4;Parent=PAC:19564894;pacid=19564894;
chr02	4304510	G<->A	-	GTC<->ATC;	V<->I;	4304283	4304519	ID=PAC:19564893.CDS.3;Parent=PAC:19564893;pacid=19564893;
chr02	4304510	G<->A	-	GTC<->ATC;	V<->I;	4304283	4304519	ID=PAC:19564894.CDS.3;Parent=PAC:19564894;pacid=19564894;
chr02	4320718	T<->C	+	TCC<->CCC;	S<->P;	4320523	4320862	ID=PAC:19563032.CDS.1;Parent=PAC:19563032;pacid=19563032;
chr02	4323676	C<->M	+	CTG<->ATG;	L<->M;	4323487	4323696	ID=PAC:19563032.CDS.3;Parent=PAC:19563032;pacid=19563032;
chr02	4328082	C<->Y	-	CTC<->CTT;	L<->L;	4328078	4328381	ID=PAC:19552364.CDS.1;Parent=PAC:19552364;pacid=19552364;
chr02	4328154	G<->K	-	TGG<->TGT;	W<->C;	4328078	4328381	ID=PAC:19552364.CDS.1;Parent=PAC:19552364;pacid=19552364;
chr02	4328217	A<->G	-	ATA<->ATG;	I<->M;	4328078	4328381	ID=PAC:19552364.CDS.1;Parent=PAC:19552364;pacid=19552364;
chr02	4328364	G<->R	-	GAG<->GAA;	E<->E;	4328078	4328381	ID=PAC:19552364.CDS.1;Parent=PAC:19552364;pacid=19552364;
chr02	4347311	A<->C	+	CGA<->CGC;	R<->R;	4347243	4347322	ID=PAC:19557039.CDS.1;Parent=PAC:19557039;pacid=19557039;
chr02	4349317	T<->C	-	ATC<->ACC;	I<->T;	4349075	4349330	ID=PAC:19561241.CDS.2;Parent=PAC:19561241;pacid=19561241;
chr02	4349487	C<->T	-	GGC<->GGT;	G<->G;	4349431	4349510	ID=PAC:19561241.CDS.1;Parent=PAC:19561241;pacid=19561241;
chr02	4353178	A<->G	-	CAA<->CGA;	Q<->R;	4353029	4353233	ID=PAC:19554856.CDS.4;Parent=PAC:19554856;pacid=19554856;
chr02	4353228	T<->C	-	ACT<->ACC;	T<->T;	4353029	4353233	ID=PAC:19554856.CDS.4;Parent=PAC:19554856;pacid=19554856;
chr02	4364565	T<->A	-	ATG<->AAG;	M<->K;	4364452	4364815	ID=PAC:19554856.CDS.3;Parent=PAC:19554856;pacid=19554856;
chr02	4366469	C<->T	-	TCC<->TCT;	S<->S;	4366237	4366534	ID=PAC:19554856.CDS.1;Parent=PAC:19554856;pacid=19554856;
chr02	4366486	G<->A	-	GGC<->AGC;	G<->S;	4366237	4366534	ID=PAC:19554856.CDS.1;Parent=PAC:19554856;pacid=19554856;
chr02	4366513	G<->C	-	GGC<->CGC;	G<->R;	4366237	4366534	ID=PAC:19554856.CDS.1;Parent=PAC:19554856;pacid=19554856;
chr02	4370813	T<->G	-	CTG<->CGG;	L<->R;	4369937	4371168	ID=PAC:19550413.CDS.2;Parent=PAC:19550413;pacid=19550413;
chr02	4371095	T<->G	-	TTG<->TGG;	L<->W;	4369937	4371168	ID=PAC:19550413.CDS.2;Parent=PAC:19550413;pacid=19550413;
chr02	4415364	G<->R	-	GAG<->GAA;	E<->E;	4415016	4415450	ID=PAC:19558425.CDS.1;Parent=PAC:19558425;pacid=19558425;
chr02	4415387	A<->R	-	ATC<->GTC;	I<->V;	4415016	4415450	ID=PAC:19558425.CDS.1;Parent=PAC:19558425;pacid=19558425;
chr02	4415415	T<->Y	-	GGT<->GGC;	G<->G;	4415016	4415450	ID=PAC:19558425.CDS.1;Parent=PAC:19558425;pacid=19558425;
chr02	4437457	A<->M	+	GCA<->GCC;	A<->A;	4437425	4437573	ID=PAC:19555306.CDS.1;Parent=PAC:19555306;pacid=19555306;
chr02	4437457	A<->M	+	GCA<->GCC;	A<->A;	4437425	4437682	ID=PAC:19555307.CDS.1;Parent=PAC:19555307;pacid=19555307;
chr02	4437545	T<->C	+	TTG<->CTG;	L<->L;	4437425	4437573	ID=PAC:19555306.CDS.1;Parent=PAC:19555306;pacid=19555306;
chr02	4437545	T<->C	+	TTG<->CTG;	L<->L;	4437425	4437682	ID=PAC:19555307.CDS.1;Parent=PAC:19555307;pacid=19555307;
chr02	4437795	A<->G	+	AAA<->GAA;	K<->E;	4437606	4437864	ID=PAC:19555306.CDS.2;Parent=PAC:19555306;pacid=19555306;
chr02	4464843	C<->A	-	CCA<->CAA;	P<->Q;	4464831	4466053	ID=PAC:19558971.CDS.2;Parent=PAC:19558971;pacid=19558971;
chr02	4464943	G<->A	-	GTG<->ATG;	V<->M;	4464831	4466053	ID=PAC:19558971.CDS.2;Parent=PAC:19558971;pacid=19558971;
chr02	4464978	T<->C	-	CTG<->CCG;	L<->P;	4464831	4466053	ID=PAC:19558971.CDS.2;Parent=PAC:19558971;pacid=19558971;
chr02	4465377	A<->G	-	GAC<->GGC;	D<->G;	4464831	4466053	ID=PAC:19558971.CDS.2;Parent=PAC:19558971;pacid=19558971;
chr02	4465732	A<->G	-	AGG<->GGG;	R<->G;	4464831	4466053	ID=PAC:19558971.CDS.2;Parent=PAC:19558971;pacid=19558971;
chr02	4465755	G<->C	-	TGC<->TCC;	C<->S;	4464831	4466053	ID=PAC:19558971.CDS.2;Parent=PAC:19558971;pacid=19558971;
chr02	4465920	A<->T	-	CAG<->CTG;	Q<->L;	4464831	4466053	ID=PAC:19558971.CDS.2;Parent=PAC:19558971;pacid=19558971;
chr02	4465986	A<->G	-	AAA<->AGA;	K<->R;	4464831	4466053	ID=PAC:19558971.CDS.2;Parent=PAC:19558971;pacid=19558971;
chr02	4466012	A<->G	-	TCA<->TCG;	S<->S;	4464831	4466053	ID=PAC:19558971.CDS.2;Parent=PAC:19558971;pacid=19558971;
chr02	4512146	G<->A	-	AGA<->AAA;	R<->K;	4512137	4513452	ID=PAC:19565128.CDS.2;Parent=PAC:19565128;pacid=19565128;
chr02	4512146	G<->A	-	AGA<->AAA;	R<->K;	4512137	4513452	ID=PAC:19565129.CDS.2;Parent=PAC:19565129;pacid=19565129;
chr02	4512152	G<->T	-	CGA<->CTA;	R<->L;	4512137	4513452	ID=PAC:19565128.CDS.2;Parent=PAC:19565128;pacid=19565128;
chr02	4512152	G<->T	-	CGA<->CTA;	R<->L;	4512137	4513452	ID=PAC:19565129.CDS.2;Parent=PAC:19565129;pacid=19565129;
chr02	4512307	A<->G	-	GCA<->GCG;	A<->A;	4512137	4513452	ID=PAC:19565128.CDS.2;Parent=PAC:19565128;pacid=19565128;
chr02	4512307	A<->G	-	GCA<->GCG;	A<->A;	4512137	4513452	ID=PAC:19565129.CDS.2;Parent=PAC:19565129;pacid=19565129;
chr02	4512490	G<->T	-	TGG<->TGT;	W<->C;	4512137	4513452	ID=PAC:19565128.CDS.2;Parent=PAC:19565128;pacid=19565128;
chr02	4512490	G<->T	-	TGG<->TGT;	W<->C;	4512137	4513452	ID=PAC:19565129.CDS.2;Parent=PAC:19565129;pacid=19565129;
chr02	4512499	G<->A	-	AGG<->AGA;	R<->R;	4512137	4513452	ID=PAC:19565128.CDS.2;Parent=PAC:19565128;pacid=19565128;
chr02	4512499	G<->A	-	AGG<->AGA;	R<->R;	4512137	4513452	ID=PAC:19565129.CDS.2;Parent=PAC:19565129;pacid=19565129;
chr02	4512530	C<->G	-	TCT<->TGT;	S<->C;	4512137	4513452	ID=PAC:19565128.CDS.2;Parent=PAC:19565128;pacid=19565128;
chr02	4512530	C<->G	-	TCT<->TGT;	S<->C;	4512137	4513452	ID=PAC:19565129.CDS.2;Parent=PAC:19565129;pacid=19565129;
chr02	4512836	G<->A	-	AGT<->AAT;	S<->N;	4512137	4513452	ID=PAC:19565128.CDS.2;Parent=PAC:19565128;pacid=19565128;
chr02	4512836	G<->A	-	AGT<->AAT;	S<->N;	4512137	4513452	ID=PAC:19565129.CDS.2;Parent=PAC:19565129;pacid=19565129;
chr02	4513142	T<->C	-	GTG<->GCG;	V<->A;	4512137	4513452	ID=PAC:19565128.CDS.2;Parent=PAC:19565128;pacid=19565128;
chr02	4513142	T<->C	-	GTG<->GCG;	V<->A;	4512137	4513452	ID=PAC:19565129.CDS.2;Parent=PAC:19565129;pacid=19565129;
[truncated: 27,190 more rows]

## Sheet: chr03
Table S3. SNPs annotation in CDS region a Physical coordinate of SNPs in the genome; b Nucleotide base type of B73 (left) and Mo17(right) at the SNP site; c Positive(+) or negative(-) chain of DNA; d Comparison of genotype of codeword triplet between reference (left) and Mo17(right) ; e Comparison of genetype of amino acid between reference(left) and Mo17(right); f The start and end coordinate of…
[truncated: 24,875 more rows]

[truncated: 7 more sheets: chr04, chr05, chr06, chr07, chr08, chr09, chr10]
