# Supplementary material for: An ultra-high-density map as a community resource for discerning the genetic basis of quantitative traits in maize
Source: BMC Genomics. 2015 Dec 21;16:1078. doi: 10.1186/s12864-015-2242-5 (PMC4687334; doi:10.1186/s12864-015-2242-5)
Supplement: Additional file 6: Table S4. — Indel discovery between Mo17 and B73. (XLSX 10006 kb) [file 12864_2015_2242_MOESM6_ESM.xlsx]

## Sheet: chr01
Table S5. Indels information between B73 and MO17. a refers to the chromosome ID; b refers to the position of the Indel; c refers to the Indel type and base number; d refers to the bases of the insertion or deletion; e refers to the strand orientation (*: both positive and negative); f refers to the homozygosis Indel or heterozygosis Indel; g refers to the average quality of the Indel; h refers t…
Chromosome IDa	Positionb	Indel typec	Based	Strande	Homo/Hetef	Average qualityg	Supported read pair numberh	All crossed read pair numberi
chr01	4001	D1	A	*	homo	32	16	20
chr01	13988	D1	A	*	hete	36	6	12
chr01	35964	D2	GA	+	homo	29	4	4
chr01	64496	I1	T	*	homo	35	11	15
chr01	64642	I2	AA	*	hete	29	10	21
chr01	86540	I1	T	*	homo	33	4	5
chr01	91884	D4	TATA	*	homo	34	17	21
chr01	137894	D1	A	*	homo	34	19	24
chr01	138171	I2	TT	*	homo	32	20	23
chr01	144295	D3	AGA	*	homo	32	16	18
chr01	144345	D1	G	*	homo	27	16	22
chr01	156273	I1	T	*	hete	29	19	38
chr01	222275	I1	A	+	homo	34	4	5
chr01	224654	D1	A	*	hete	35	12	25
chr01	236908	D4	CTAG	*	homo	34	8	11
chr01	237020	D2	TG	*	homo	35	7	7
chr01	237701	D4	ATAT	-	hete	32	7	11
chr01	239015	D4	TTAA	*	homo	38	8	10
chr01	255719	D4	AAAC	-	homo	32	10	15
chr01	256521	D3	TGA	*	homo	32	14	17
chr01	267897	D4	CTGC	-	hete	31	16	30
chr01	270461	D2	AA	+	hete	31	8	14
chr01	272225	I2	AC	*	homo	31	15	20
chr01	272318	D1	A	*	homo	36	16	27
chr01	274815	I1	A	*	homo	30	17	25
chr01	279930	I1	T	*	homo	28	20	28
chr01	291434	I1	C	*	homo	29	14	15
chr01	292785	D1	G	*	homo	34	12	14
chr01	293782	I1	C	+	homo	32	10	13
chr01	297100	D1	A	*	homo	32	9	11
chr01	297816	D2	GA	*	homo	30	17	21
chr01	299456	I1	G	*	homo	32	19	26
chr01	301551	D1	A	*	hete	33	12	28
chr01	311973	D1	C	*	homo	24	20	22
chr01	320660	D1	C	*	homo	30	12	14
chr01	321130	I1	G	*	hete	28	7	13
chr01	326486	D1	G	*	homo	27	16	22
chr01	333270	D4	AATT	+	homo	31	16	21
chr01	334059	I1	T	+	homo	30	8	8
chr01	356429	I1	G	-	hete	29	6	9
chr01	356758	D3	AAT	-	homo	35	9	11
chr01	377167	D1	C	-	homo	36	11	12
chr01	386764	I1	T	*	homo	30	20	26
chr01	392580	D1	G	*	homo	31	18	19
chr01	402453	D2	AA	*	homo	37	8	10
chr01	403077	I1	A	*	homo	32	12	16
chr01	403135	I2	TT	*	homo	33	12	17
chr01	485847	D1	A	*	homo	28	16	19
chr01	515971	I5	TGGCG	*	homo	32	19	22
chr01	516498	I2	AA	-	hete	33	7	14
chr01	526787	D4	CTCT	+	homo	29	8	8
chr01	619417	D1	G	-	homo	36	5	6
chr01	628839	I2	AC	*	homo	34	8	10
chr01	629844	D1	C	*	hete	37	6	11
chr01	642347	I1	T	*	homo	36	6	7
chr01	642468	I3	TTA	+	hete	39	4	7
chr01	643990	D3	CAG	*	homo	34	11	12
chr01	644408	I4	AATT	*	hete	33	12	20
chr01	644575	D2	TC	*	homo	36	9	13
chr01	645153	I3	AAA	-	hete	30	9	17
chr01	645518	D1	A	*	homo	34	10	12
chr01	645550	I5	GCCCA	*	hete	36	6	12
chr01	645757	D1	C	*	homo	30	15	16
chr01	646211	I1	A	*	homo	31	15	20
chr01	651879	I2	CT	*	homo	33	11	15
chr01	658868	D3	CCC	-	hete	22	4	7
chr01	679845	I1	A	*	homo	37	9	11
chr01	722159	D1	A	*	homo	34	16	17
chr01	762079	I2	AA	*	homo	31	19	25
chr01	763091	I2	GA	*	homo	33	16	25
chr01	840828	I1	A	*	homo	34	14	23
chr01	843770	D1	A	*	homo	32	20	23
chr01	844633	D1	G	*	homo	33	17	21
chr01	847708	I1	A	-	homo	36	6	8
chr01	937934	D1	A	-	homo	32	12	17
chr01	981464	D3	TAA	*	homo	36	15	17
chr01	994191	I1	C	-	homo	31	5	6
chr01	997215	I1	A	+	homo	32	11	14
chr01	998013	I1	T	*	homo	35	17	27
chr01	998072	D2	CA	*	homo	34	15	25
chr01	1000647	I1	T	*	homo	36	20	22
chr01	1000908	I1	T	-	homo	38	11	12
chr01	1001178	D5	AATAG	*	homo	35	11	12
chr01	1002537	D1	T	+	homo	33	9	11
chr01	1003312	D3	TAA	*	homo	36	14	21
chr01	1003667	D1	T	*	homo	35	13	15
chr01	1006587	I3	GTA	+	homo	38	9	13
chr01	1006780	I3	GCT	*	homo	29	6	7
chr01	1007807	D1	T	*	homo	36	11	12
chr01	1013037	D1	G	-	homo	37	8	9
chr01	1013087	I1	A	*	hete	29	3	5
chr01	1026373	I1	C	*	homo	28	18	22
chr01	1029325	D1	C	-	homo	27	4	4
chr01	1034401	I1	A	*	homo	34	7	10
chr01	1035600	D1	A	*	homo	33	12	18
chr01	1057040	I3	GGG	*	hete	32	11	19
chr01	1068159	D1	T	+	homo	35	8	10
chr01	1068369	I1	C	*	hete	36	5	9
chr01	1078060	D1	T	-	homo	35	16	16
chr01	1099279	D1	C	*	homo	34	5	5
chr01	1149228	D2	AT	*	homo	35	11	15
chr01	1155325	D1	A	*	homo	36	18	18
chr01	1191882	I1	A	*	homo	30	17	25
chr01	1216972	I1	A	*	hete	35	7	13
chr01	1219756	D1	A	*	homo	37	6	6
chr01	1238232	I3	GTC	-	hete	38	4	8
chr01	1261583	I1	T	*	homo	36	18	25
chr01	1271113	D1	G	*	homo	36	10	16
chr01	1381440	D1	G	-	hete	37	3	4
chr01	1424051	D1	G	*	homo	34	14	20
chr01	1457327	D1	T	*	hete	35	6	9
chr01	1485419	D3	CTT	-	hete	33	6	9
chr01	1487825	D2	GG	-	hete	34	3	6
chr01	1488214	I1	T	-	hete	36	3	5
chr01	1491499	D2	CT	*	homo	33	16	25
chr01	1497266	I1	C	-	hete	38	4	6
chr01	1524697	D1	A	*	homo	35	9	9
chr01	1524801	D1	G	*	homo	31	14	20
chr01	1526395	I1	A	-	homo	37	5	7
chr01	1527120	D2	GA	*	homo	31	18	25
chr01	1565965	D1	T	-	hete	35	3	4
chr01	1568024	D3	GGC	-	hete	38	6	10
chr01	1568102	D3	CCG	*	homo	29	9	11
chr01	1568218	D3	GCG	*	homo	32	14	14
chr01	1569119	D2	TA	*	homo	36	11	15
chr01	1569390	D1	A	-	homo	38	5	6
chr01	1569409	I1	A	*	homo	33	5	7
chr01	1570513	D1	C	*	homo	36	12	14
chr01	1583998	I1	T	*	homo	38	7	8
chr01	1600219	D1	A	*	homo	35	12	18
chr01	1600942	D1	T	*	homo	29	19	26
chr01	1601656	I1	T	*	homo	35	19	22
chr01	1603097	D1	A	*	homo	33	18	24
chr01	1640165	I1	G	+	homo	32	12	17
chr01	1651436	I1	G	*	homo	33	7	10
chr01	1652898	D1	T	*	homo	38	7	10
chr01	1664732	D2	AC	-	homo	34	12	13
chr01	1666185	I4	TGCG	*	homo	34	19	25
chr01	1666310	I5	GATAC	*	homo	36	8	9
chr01	1666823	D5	TCGCA	-	homo	34	11	13
chr01	1682088	I1	A	+	homo	40	4	5
chr01	1683590	I1	T	-	homo	36	6	6
chr01	1685020	I4	TAAT	*	homo	33	18	23
chr01	1685696	D3	ATA	-	homo	34	12	13
chr01	1685801	I4	AATT	-	homo	37	8	8
chr01	1685880	D2	TA	-	homo	40	3	3
chr01	1688367	I1	C	+	hete	32	5	8
chr01	1700044	D1	G	*	homo	31	12	15
chr01	1729411	D1	T	-	homo	33	5	5
chr01	1747241	I1	T	*	homo	34	14	14
chr01	1747810	D1	T	+	homo	28	12	16
chr01	1748729	D4	AAAA	-	homo	31	10	10
chr01	1753748	I1	G	*	homo	34	15	16
chr01	1754000	D1	G	*	homo	32	20	26
chr01	1755550	D3	AAT	*	homo	33	15	19
chr01	1757395	I1	A	*	homo	34	4	4
chr01	1760114	I1	A	-	homo	40	6	6
chr01	1760217	I2	AA	+	homo	37	5	7
chr01	1760637	I3	AAA	*	homo	34	18	21
chr01	1761344	D1	G	*	homo	37	7	10
chr01	1761973	D4	TTAA	-	homo	35	8	12
chr01	1762333	D1	A	*	homo	36	9	12
chr01	1762371	I4	GTAC	*	hete	36	6	10
chr01	1763865	D3	CCG	*	homo	32	5	5
chr01	1764803	D1	C	-	homo	34	18	27
chr01	1774536	I2	TT	-	homo	29	12	16
chr01	1784661	I1	T	+	homo	36	12	14
chr01	1787086	D1	A	-	homo	33	7	9
chr01	1787731	D1	A	*	homo	36	17	18
chr01	1788563	I1	T	*	homo	32	11	13
chr01	1788906	I1	T	+	homo	32	9	10
chr01	1789582	D1	G	*	homo	32	18	24
chr01	1792021	I3	CCA	-	homo	34	12	13
chr01	1792064	D3	GGT	-	hete	24	4	8
chr01	1792904	I1	T	+	homo	38	9	11
chr01	1798401	I1	A	*	homo	36	6	8
chr01	1798525	I1	T	-	hete	35	6	9
chr01	1798894	I1	T	*	homo	37	6	8
chr01	1803912	I1	A	-	homo	37	8	10
chr01	1804036	I1	T	*	homo	35	8	11
chr01	1825893	D1	T	*	homo	33	10	14
chr01	1828756	I1	C	+	homo	36	6	7
chr01	1853289	D1	G	*	homo	32	14	15
chr01	1853362	D1	A	*	homo	35	10	16
chr01	1853455	I1	C	*	homo	34	13	19
chr01	1854448	D1	T	*	hete	36	15	27
chr01	1856761	I3	AGA	-	homo	33	4	4
chr01	1856843	D1	C	-	homo	37	3	3
chr01	1862270	D1	C	-	hete	37	7	12
chr01	1880711	D2	AT	+	homo	29	15	16
chr01	1906867	I1	A	*	hete	35	14	24
chr01	1937715	D2	GC	+	homo	32	3	3
chr01	1937780	D1	T	+	hete	33	5	8
chr01	1953263	D1	A	*	homo	35	16	17
chr01	1953378	D1	T	*	homo	35	17	22
chr01	1953699	D1	T	*	homo	30	12	14
chr01	1955443	D2	CG	*	homo	32	17	22
chr01	1955621	D5	TGCGT	-	homo	31	14	20
chr01	1955713	D3	GAC	-	homo	26	6	7
chr01	1957659	D3	AAT	*	homo	36	9	11
chr01	1957997	D4	CTCC	*	homo	34	15	18
chr01	1959793	D2	AC	+	homo	35	7	8
chr01	1960106	D2	AG	*	homo	34	8	9
chr01	1960799	D1	A	-	homo	32	11	13
chr01	1960931	I1	C	-	hete	35	7	11
chr01	1961947	D1	A	*	homo	36	10	11
chr01	1962752	D4	AAGG	+	hete	34	4	6
chr01	1964852	D1	A	-	hete	37	11	19
chr01	1965206	D1	T	*	homo	34	15	16
chr01	1965762	I1	T	*	homo	32	14	14
chr01	2011589	I1	C	+	homo	30	12	13
chr01	2013238	I1	G	-	homo	34	7	8
chr01	2014336	I1	A	*	hete	32	8	13
chr01	2038274	I3	CGC	*	hete	29	15	26
chr01	2039790	D1	T	-	homo	35	10	11
chr01	2039971	D1	T	-	hete	36	7	11
chr01	2041494	D1	A	*	homo	37	5	5
chr01	2041595	I1	T	*	homo	35	13	13
chr01	2041757	I1	A	+	homo	37	8	11
chr01	2042063	D1	T	*	homo	34	12	15
chr01	2045755	I2	AT	*	homo	35	12	15
chr01	2046307	I1	A	*	homo	33	10	10
chr01	2047103	D1	A	*	homo	30	10	15
chr01	2053834	I1	G	-	homo	28	18	18
chr01	2086981	I1	A	*	homo	30	9	12
chr01	2087194	D1	G	*	homo	32	8	9
chr01	2087963	I2	GC	*	hete	32	11	21
chr01	2100786	D2	CC	*	homo	27	17	23
chr01	2104955	I1	A	*	hete	37	9	16
chr01	2105258	I1	T	*	homo	30	17	21
chr01	2108460	I1	A	*	homo	31	9	13
chr01	2146873	D1	A	*	homo	32	13	19
chr01	2151006	D1	T	*	homo	35	5	5
chr01	2159829	I4	CCGT	-	homo	25	7	9
chr01	2163048	D3	TTT	+	homo	35	10	15
chr01	2210887	I1	A	*	homo	35	14	17
chr01	2211035	I2	AC	-	homo	36	19	20
chr01	2211988	I2	CC	*	homo	32	12	13
chr01	2212147	D1	G	*	homo	27	13	14
chr01	2221937	D2	AA	*	homo	37	11	11
chr01	2267695	D1	G	*	hete	23	4	8
chr01	2286225	I1	A	*	homo	34	19	20
chr01	2301810	D4	TATA	*	homo	33	19	21
chr01	2302047	D4	TTGC	*	homo	37	11	16
chr01	2305161	D2	CT	-	homo	36	4	5
chr01	2305442	I2	TA	-	homo	37	8	11
chr01	2307485	D3	GCC	-	homo	33	7	8
chr01	2308223	I5	CTGCC	-	homo	29	6	7
chr01	2308467	D1	T	-	homo	37	4	4
chr01	2336700	D1	T	*	homo	30	20	23
chr01	2358579	D2	GT	-	homo	32	14	15
chr01	2390388	I1	T	-	hete	36	7	14
chr01	2390598	D5	ATTAA	-	homo	34	9	9
chr01	2390714	D5	GATAT	*	homo	38	5	6
chr01	2390874	I3	GAC	+	homo	36	6	7
chr01	2391559	D1	G	-	homo	37	3	3
chr01	2393937	I2	CT	-	homo	33	9	13
chr01	2394139	I2	CT	+	homo	34	7	8
chr01	2428054	I5	GCTGG	*	homo	36	4	5
chr01	2430177	D1	T	*	homo	37	13	15
chr01	2434380	D1	T	*	homo	36	15	19
chr01	2434640	I1	A	-	hete	40	7	14
chr01	2435096	I5	AAGCA	*	homo	36	8	9
chr01	2464373	I3	GAG	+	hete	36	4	7
chr01	2466840	D4	ATAT	+	homo	38	4	4
chr01	2467154	I4	GGCC	+	homo	34	8	8
chr01	2467206	D3	GCT	+	homo	39	3	3
chr01	2467925	I4	ATAC	+	homo	36	9	10
chr01	2469738	I5	GGGAG	+	homo	30	6	6
chr01	2470187	D1	A	+	hete	34	3	6
chr01	2470219	D1	A	+	homo	36	4	4
chr01	2589666	D1	G	*	homo	30	12	17
chr01	2602095	I1	T	*	homo	28	13	21
chr01	2621726	D1	C	-	homo	33	10	11
chr01	2672354	D1	A	*	homo	33	20	27
chr01	2686599	I1	A	*	hete	32	15	27
chr01	2687814	D2	CA	*	homo	34	18	22
chr01	2689584	D1	A	*	homo	30	12	16
chr01	2689732	I2	TT	-	homo	31	11	15
chr01	2690129	D1	C	*	homo	33	8	9
chr01	2692200	I2	AT	-	homo	33	11	17
chr01	2694231	D1	C	-	homo	33	4	4
chr01	2736654	I5	AAAGG	*	hete	36	7	11
chr01	2736769	I4	GACT	*	homo	31	17	19
chr01	2737192	I1	C	*	homo	36	3	3
chr01	2737344	D1	A	*	homo	33	18	21
chr01	2738126	I4	AAGA	*	homo	33	15	21
chr01	2739441	D1	G	+	homo	37	3	3
chr01	2740236	I1	A	-	homo	36	8	9
chr01	2740495	I4	AGTA	-	hete	35	3	5
chr01	2742392	D2	AG	+	homo	38	8	10
chr01	2753523	I1	A	-	homo	31	14	20
chr01	2755513	I1	T	*	hete	37	6	9
chr01	2756282	D2	AT	*	homo	37	15	22
chr01	2783779	I1	T	*	homo	31	20	21
chr01	2784931	D1	G	*	homo	31	7	7
chr01	2785962	I2	AT	-	homo	36	15	20
chr01	2786498	I5	AGGTC	+	hete	38	3	4
chr01	2787681	D1	A	*	homo	33	15	19
chr01	2793398	D2	CT	-	hete	28	4	6
chr01	2797433	D3	CCT	*	hete	35	9	15
chr01	2798359	D1	T	+	hete	37	5	8
chr01	2798394	D1	T	*	homo	36	7	8
chr01	2801227	I1	T	*	homo	32	19	25
chr01	2801351	D1	G	*	homo	35	13	14
chr01	2801392	I1	A	-	hete	32	5	8
chr01	2802038	I1	A	*	homo	35	9	12
chr01	2803726	I5	ACCCT	*	hete	32	13	31
chr01	2804221	D1	T	-	homo	37	6	7
chr01	2805014	I3	GGG	*	homo	33	19	23
chr01	2842131	I1	G	+	homo	34	4	5
chr01	2842360	I1	A	*	homo	34	9	11
chr01	2860961	D1	T	-	homo	34	6	7
chr01	2861162	D1	A	-	hete	29	5	9
chr01	2866655	I1	G	*	homo	32	14	14
chr01	2867768	D2	AT	-	homo	36	9	14
chr01	2867857	I2	AA	+	homo	31	8	11
chr01	2871005	D5	TTGCA	-	homo	26	4	4
chr01	2871312	I4	ACTC	*	hete	31	6	15
chr01	2872883	I2	TC	*	homo	36	6	6
chr01	2873094	D1	T	*	homo	32	10	13
chr01	2874768	D1	G	-	hete	33	7	16
chr01	2874827	I2	AT	-	homo	33	8	12
chr01	2897943	D1	A	+	homo	37	6	8
chr01	2898766	I1	A	*	homo	33	5	7
chr01	2902434	D1	A	-	hete	37	4	7
chr01	2903910	I2	CT	-	homo	29	19	21
chr01	2928547	I1	A	*	homo	35	9	10
chr01	2942303	D3	AAT	-	homo	37	6	8
chr01	2956349	I3	CGA	+	homo	37	3	3
chr01	2956618	D1	A	+	homo	32	9	13
chr01	2956892	I3	CAG	*	homo	34	13	19
chr01	2957221	I3	TTA	*	homo	36	13	16
chr01	2998859	D1	T	-	hete	36	8	18
chr01	3000308	D4	TATA	-	homo	34	8	10
chr01	3000884	D2	TA	+	homo	31	8	9
chr01	3002807	I1	G	*	homo	35	17	27
chr01	3009207	I2	CA	+	homo	35	4	4
chr01	3009956	I1	C	+	homo	33	11	12
chr01	3010034	I2	CT	-	homo	34	9	13
chr01	3021089	I2	GA	+	hete	37	3	4
chr01	3021551	I1	T	*	homo	36	15	18
chr01	3023118	D1	T	+	homo	35	12	12
chr01	3023855	I1	T	*	hete	37	7	11
chr01	3030230	D1	C	+	homo	31	5	5
chr01	3030261	D2	GG	+	homo	29	11	13
chr01	3030909	I3	AAG	-	homo	36	11	15
chr01	3038254	I3	GGA	*	homo	36	13	15
chr01	3040784	I1	G	-	hete	38	3	5
chr01	3041000	D1	A	-	homo	32	16	17
chr01	3045351	D2	AA	-	hete	38	3	4
chr01	3045438	I2	AT	*	homo	38	6	7
chr01	3050433	D2	GT	*	homo	35	6	6
chr01	3051031	I4	TTTC	-	hete	36	7	14
chr01	3051249	I1	G	-	homo	34	8	11
chr01	3052007	I1	A	+	hete	33	3	4
chr01	3052794	I1	C	*	hete	31	9	18
chr01	3053310	D1	A	*	homo	33	12	15
chr01	3054703	D1	A	*	homo	34	19	27
chr01	3072243	D2	AT	*	homo	34	13	21
chr01	3077411	I1	T	*	homo	34	12	15
chr01	3077736	D2	TC	*	hete	38	5	9
chr01	3081019	D2	GT	+	homo	35	3	3
chr01	3081041	I1	C	-	hete	26	4	6
chr01	3081693	D4	TTAA	+	hete	35	4	6
chr01	3082299	D3	GCT	*	homo	32	8	10
chr01	3082552	I2	AC	-	homo	36	8	12
chr01	3082756	D2	GG	*	homo	35	6	7
chr01	3082957	D2	TA	+	hete	38	3	5
chr01	3096315	I2	TA	+	hete	34	3	5
chr01	3096935	I4	GCTA	*	hete	34	5	8
chr01	3097284	D1	A	*	homo	32	10	12
chr01	3097321	D1	T	*	hete	35	4	8
chr01	3131712	D1	T	-	homo	35	10	13
chr01	3132085	I4	GAAT	*	hete	33	11	22
chr01	3133023	I2	CA	+	hete	39	4	7
chr01	3133548	I1	T	*	homo	30	14	21
chr01	3135067	D1	T	*	homo	37	11	12
chr01	3135218	D1	C	*	homo	34	18	21
chr01	3135536	D1	T	+	homo	36	5	6
chr01	3137984	D1	G	*	homo	30	11	12
chr01	3176496	D1	C	-	homo	35	13	14
chr01	3177380	D1	T	*	homo	35	3	3
chr01	3177436	D1	T	*	homo	35	12	14
chr01	3177711	D1	A	+	hete	37	3	5
chr01	3177969	D1	A	*	homo	37	6	6
chr01	3178022	D1	T	*	homo	36	8	9
chr01	3178146	D1	G	-	hete	34	3	5
chr01	3180375	D1	T	*	homo	36	15	19
chr01	3181311	D1	T	*	homo	34	10	10
chr01	3182021	D2	AA	*	homo	35	14	19
chr01	3183668	D1	T	*	homo	34	16	18
chr01	3184052	I1	T	*	homo	34	16	19
chr01	3187550	D1	C	-	hete	35	6	10
chr01	3189289	D2	GC	-	homo	33	5	5
chr01	3189509	D1	A	-	homo	39	4	5
chr01	3191284	D3	CTC	+	homo	32	7	8
chr01	3192184	D1	A	-	homo	36	6	8
chr01	3192205	D1	T	-	hete	36	4	8
chr01	3192639	I3	TCA	*	homo	37	10	11
chr01	3192738	I3	TAT	-	hete	38	3	5
chr01	3194483	I2	AT	-	homo	36	10	13
chr01	3195315	I4	TTTT	-	hete	37	5	9
chr01	3198380	D5	TACAA	+	homo	38	3	3
chr01	3198508	D3	AGT	-	homo	29	20	21
chr01	3199841	I1	A	-	homo	36	5	5
chr01	3200314	D4	TATC	*	hete	37	5	10
chr01	3202070	D1	G	*	homo	35	11	17
chr01	3275723	D1	C	*	homo	32	14	16
chr01	3280036	D3	AAA	+	homo	37	4	4
chr01	3281891	I2	AC	*	homo	30	16	18
chr01	3283468	D3	GTT	*	homo	35	20	24
chr01	3285274	D5	TTTTG	*	homo	38	7	8
chr01	3353265	I3	AAA	*	hete	37	6	11
chr01	3355386	D2	GC	+	homo	33	4	4
chr01	3356192	I1	C	-	homo	32	14	15
chr01	3356837	I2	CT	*	homo	28	16	21
chr01	3360251	D1	T	*	homo	26	16	18
chr01	3362071	D1	A	+	homo	33	14	15
chr01	3362194	D1	A	*	homo	35	10	12
chr01	3362735	D1	C	*	homo	35	12	12
chr01	3363977	I1	C	*	homo	32	12	13
chr01	3364329	I2	AA	*	homo	35	12	17
chr01	3364493	D1	C	-	homo	32	4	5
chr01	3364850	D1	C	*	homo	34	6	7
chr01	3365123	I1	C	*	homo	34	16	20
chr01	3365227	I1	A	+	hete	27	5	9
chr01	3365269	D1	C	+	homo	34	7	7
chr01	3366119	D2	AA	-	homo	37	11	13
chr01	3366381	I3	CAA	*	homo	36	16	20
chr01	3369177	I1	C	-	homo	32	4	5
chr01	3369456	D1	G	*	homo	30	12	13
chr01	3369672	I4	GGCC	-	homo	31	12	15
chr01	3370630	I3	TAT	+	homo	33	7	8
chr01	3371525	I2	TG	*	homo	35	15	18
chr01	3373403	D4	TCGA	*	homo	33	11	11
chr01	3373541	D4	AATG	*	homo	36	10	12
chr01	3373791	I4	TGAC	*	homo	34	16	23
chr01	3373889	D3	CAC	+	homo	35	9	9
chr01	3404265	D1	T	-	homo	36	9	10
chr01	3404367	D2	GA	-	homo	35	15	17
chr01	3407203	D1	T	*	homo	30	12	13
chr01	3409621	D4	GAGT	+	homo	32	7	9
chr01	3410240	I2	TT	*	homo	38	4	5
chr01	3410540	I1	A	-	hete	39	3	6
chr01	3410731	D2	TT	*	homo	32	13	15
chr01	3411246	D3	TTT	*	homo	35	14	17
chr01	3411403	D5	GAAAA	*	homo	35	12	17
chr01	3411559	D3	AAA	*	homo	37	9	10
chr01	3412094	D1	T	-	homo	34	8	8
chr01	3439015	I4	TGCA	-	homo	32	8	8
chr01	3439471	D4	AGAT	-	homo	34	5	6
chr01	3441329	D1	A	*	homo	31	13	15
chr01	3444709	I1	T	*	homo	36	3	3
chr01	3445418	I1	A	-	homo	36	7	9
chr01	3446029	I3	TTT	-	homo	34	11	12
chr01	3446089	D1	T	-	hete	40	4	6
chr01	3451075	I1	T	-	hete	30	8	15
chr01	3453277	D3	TGT	*	homo	36	8	10
chr01	3453591	D1	A	*	homo	32	18	19
chr01	3467300	I1	C	*	homo	35	6	6
chr01	3467795	D1	T	*	hete	20	5	8
chr01	3554410	I4	GGTC	+	homo	38	3	3
chr01	3554956	D2	TT	-	homo	35	10	11
chr01	3562101	D1	A	-	homo	36	9	10
chr01	3563130	D2	AA	+	homo	36	7	8
chr01	3563783	D1	T	*	homo	35	16	17
chr01	3576763	I1	T	+	homo	38	7	7
chr01	3598900	I1	C	-	homo	37	3	3
chr01	3601178	D1	A	-	homo	34	7	7
chr01	3643149	I1	A	*	hete	39	4	6
chr01	3648005	I3	GTG	*	homo	32	20	29
chr01	3649363	I1	T	*	homo	37	7	8
chr01	3650111	D1	A	*	homo	34	18	22
chr01	3650548	D4	GTAC	*	homo	34	7	9
chr01	3651031	D5	TGGAA	*	hete	36	8	14
chr01	3651343	I3	GAT	*	hete	30	3	6
chr01	3665732	D1	T	*	homo	35	13	18
chr01	3666598	I3	AAC	-	homo	33	8	11
chr01	3669454	I4	ACTC	-	homo	34	5	7
chr01	3699454	I2	CG	-	homo	25	5	6
chr01	3699601	I3	GGC	-	homo	35	3	3
chr01	3701877	D1	T	*	homo	34	6	7
chr01	3704722	I1	A	*	homo	31	20	26
chr01	3705053	I1	A	*	homo	34	14	20
chr01	3705976	I1	T	*	homo	33	10	13
chr01	3708328	D1	C	+	homo	35	14	17
chr01	3708779	D3	GTA	*	homo	33	12	15
chr01	3709280	D1	G	+	homo	36	12	15
chr01	3709500	D1	G	*	homo	33	20	24
chr01	3710494	I1	A	-	homo	31	4	4
chr01	3713940	D4	GCTA	+	homo	37	3	3
chr01	3714023	I1	C	+	homo	33	6	7
chr01	3714525	D3	GCT	-	homo	32	9	12
chr01	3729026	D1	T	*	homo	34	13	17
chr01	3733072	I1	T	*	homo	33	19	30
chr01	3734242	D1	A	*	homo	35	4	4
chr01	3735626	D4	GCCG	-	homo	31	3	3
chr01	3736415	D2	GA	+	homo	37	3	3
chr01	3737138	I1	A	*	hete	36	5	10
chr01	3739569	I1	A	*	homo	28	16	19
chr01	3888563	I1	C	-	hete	28	5	8
chr01	3891658	I3	ACT	*	homo	30	5	6
chr01	3893242	I3	CTC	*	homo	32	17	19
chr01	3896207	I1	C	-	homo	38	13	13
chr01	3898437	D1	A	*	homo	32	19	19
chr01	3899879	I1	G	-	hete	36	5	9
chr01	3900101	D4	CTTC	-	homo	37	4	4
chr01	3900280	D2	AA	+	homo	37	7	7
chr01	3900865	I2	AA	*	hete	30	19	34
chr01	3902331	D1	C	-	homo	33	8	9
chr01	4017844	I1	T	*	homo	38	5	7
chr01	4018666	I1	C	*	homo	31	10	13
chr01	4021525	D1	T	-	homo	34	7	9
chr01	4021927	I2	TG	+	hete	36	4	7
chr01	4023205	D5	GCACA	-	homo	29	10	12
chr01	4023263	D4	CTAG	-	homo	28	8	8
chr01	4025363	D1	A	-	hete	37	5	9
chr01	4038289	D1	A	+	homo	35	8	11
chr01	4040396	I4	ACTA	-	homo	31	8	10
chr01	4040835	I3	CTG	+	hete	33	4	6
chr01	4044506	D1	A	+	hete	38	3	5
chr01	4044753	I4	GATC	*	homo	35	12	16
chr01	4048557	I1	C	+	homo	36	7	7
chr01	4049088	I1	A	-	homo	39	3	3
chr01	4051459	D1	A	+	hete	34	5	10
chr01	4052138	I1	T	*	homo	33	16	20
chr01	4052298	I2	AT	*	homo	34	8	9
chr01	4052576	D5	CATGG	*	hete	33	6	9
chr01	4052856	D3	CCA	*	hete	27	8	15
chr01	4053004	I2	AG	+	hete	21	6	10
chr01	4055676	D1	G	-	homo	33	6	6
chr01	4055934	I1	G	+	homo	29	3	3
chr01	4055987	D2	TT	+	homo	36	9	9
chr01	4057177	D3	CAC	+	hete	28	3	6
chr01	4061260	I5	ATGCC	*	homo	36	10	12
chr01	4061472	I4	CTCT	-	homo	32	16	19
chr01	4062540	I1	T	+	hete	34	4	7
chr01	4062573	D1	A	+	homo	38	6	6
chr01	4062633	I2	AG	*	homo	36	7	10
chr01	4068662	I1	C	-	homo	35	6	6
chr01	4069044	I4	CGCA	*	homo	36	12	14
chr01	4069838	I3	ATT	-	homo	33	10	15
chr01	4069937	I3	ACG	-	homo	36	8	9
chr01	4133512	I1	T	*	homo	30	19	26
chr01	4171564	I1	A	*	homo	36	7	8
chr01	4171638	I1	G	*	homo	35	14	15
chr01	4172176	I1	G	-	homo	37	5	7
chr01	4216583	D1	A	*	homo	33	18	28
chr01	4220419	D1	A	*	homo	31	5	7
chr01	4239938	D3	AAA	*	homo	35	15	22
chr01	4240568	D1	T	*	homo	30	20	25
chr01	4245516	D2	TA	*	homo	33	12	17
chr01	4247847	I4	AGAT	*	hete	33	13	25
chr01	4255401	D1	A	+	homo	35	9	11
chr01	4262207	D1	A	-	hete	36	3	4
chr01	4302851	D1	T	*	homo	35	14	22
chr01	4304222	D1	A	-	homo	34	11	14
chr01	4305496	I4	TTTC	*	homo	35	5	5
chr01	4305571	I1	A	+	homo	36	3	3
chr01	4306124	I1	C	*	homo	35	7	8
chr01	4307646	I2	AA	*	homo	35	11	15
chr01	4307672	I2	TT	*	hete	29	10	18
chr01	4308788	D1	T	*	homo	35	18	24
chr01	4309287	I1	A	*	homo	33	12	12
chr01	4310259	D1	A	-	homo	34	14	18
chr01	4310606	D3	TTC	*	homo	34	14	17
chr01	4311967	D2	AA	*	homo	34	15	19
chr01	4312130	D1	A	*	homo	33	15	18
chr01	4312520	I1	A	-	homo	37	4	5
chr01	4313193	I1	G	+	hete	36	3	6
chr01	4313665	I3	GGA	-	hete	31	9	16
chr01	4313948	D3	ACA	-	homo	32	12	13
chr01	4338806	D1	G	*	homo	28	18	27
chr01	4353142	D1	G	-	homo	33	10	12
chr01	4358921	I1	T	-	homo	26	3	3
chr01	4442910	I1	T	+	homo	38	6	7
chr01	4442997	I1	T	+	homo	36	8	10
chr01	4443684	I2	AT	-	homo	36	9	9
chr01	4445302	D5	CCCAC	+	homo	35	3	3
chr01	4445487	I5	GCTCA	*	hete	27	6	16
chr01	4445801	D1	C	*	homo	26	16	19
chr01	4446528	D3	CTA	*	homo	27	12	12
chr01	4449639	D1	A	+	homo	34	13	18
chr01	4450905	D1	T	*	hete	32	8	13
chr01	4451278	D1	G	*	homo	32	9	13
chr01	4451986	D1	A	*	homo	35	8	9
chr01	4452932	D1	G	+	hete	33	6	9
chr01	4453211	I1	T	-	homo	37	3	3
chr01	4453926	D2	TT	-	homo	35	9	12
chr01	4453998	I1	A	-	homo	37	9	10
chr01	4469100	D5	CGGGT	-	homo	36	3	3
chr01	4512472	I1	G	-	homo	32	7	8
chr01	4513104	D3	GGA	-	homo	34	6	8
chr01	4514510	I1	T	-	homo	38	7	8
chr01	4517064	I1	T	-	hete	37	3	5
chr01	4518028	D4	TGCA	-	homo	30	9	9
chr01	4518148	D1	C	-	homo	34	10	10
chr01	4519486	I3	TAG	-	homo	36	11	11
chr01	4522824	D1	A	*	homo	35	8	8
chr01	4544624	D4	GCCA	*	homo	31	6	7
chr01	4545049	I2	CT	-	homo	36	3	3
chr01	4545417	D4	GGCC	+	homo	20	6	7
chr01	4545656	D3	ACG	+	homo	34	13	16
chr01	4552154	D3	ATC	*	homo	33	11	11
chr01	4552333	I1	A	+	hete	38	7	13
chr01	4552807	I1	A	-	homo	38	4	4
chr01	4552942	I1	A	*	homo	35	7	8
chr01	4553269	I5	TTGAC	+	homo	37	5	6
chr01	4553573	I1	A	*	homo	34	10	10
chr01	4553738	I4	GCTA	-	homo	35	3	3
chr01	4553821	I2	TA	-	homo	39	4	5
chr01	4553990	I2	AT	*	hete	35	7	11
chr01	4554316	D3	TAT	-	homo	33	8	11
chr01	4554578	D1	C	-	hete	37	3	5
chr01	4555293	I1	A	-	homo	30	3	3
chr01	4556679	I2	AT	+	hete	36	8	13
chr01	4574591	I2	GG	+	hete	27	6	19
chr01	4593458	I2	CA	-	hete	34	3	5
chr01	4595932	D1	T	-	homo	34	10	11
chr01	4596788	I1	A	-	homo	36	6	7
chr01	4596976	I1	C	-	homo	31	3	3
chr01	4597927	D3	TTA	+	homo	37	5	5
chr01	4598131	D4	CTAG	+	homo	38	4	5
chr01	4600023	D2	CA	-	homo	37	3	3
chr01	4602599	D2	TA	-	homo	37	4	4
chr01	4602744	I2	CA	-	homo	35	7	8
chr01	4605580	D2	AA	*	hete	35	8	13
chr01	4606571	I1	C	-	homo	31	11	11
chr01	4606972	D2	TA	*	homo	36	16	19
chr01	4607184	I2	TG	*	homo	29	16	25
chr01	4607243	D1	C	*	homo	30	12	14
chr01	4616683	D2	CT	*	homo	28	16	27
chr01	4692206	D2	TA	-	homo	38	12	16
chr01	4715860	D2	AC	*	homo	34	4	5
chr01	4722091	I3	TTG	*	homo	39	13	20
chr01	4722423	I1	T	*	hete	37	11	27
chr01	4724298	I1	G	-	homo	33	16	17
chr01	4725502	D2	AC	-	hete	35	6	9
chr01	4726054	D1	T	+	hete	38	4	6
chr01	4726609	D4	CTCT	-	homo	32	13	18
chr01	4728331	I1	A	*	homo	34	19	25
chr01	4728493	D2	AG	*	hete	37	8	14
chr01	4742678	D3	GCA	*	homo	33	15	19
chr01	4743266	I1	G	-	homo	33	10	13
chr01	4743854	I3	CGT	-	homo	28	6	6
chr01	4746578	I3	ACT	*	homo	36	15	19
chr01	4748689	I3	GCC	+	homo	31	5	5
chr01	4748784	I2	GG	+	homo	32	13	18
chr01	4750964	D2	AT	+	homo	32	5	5
chr01	4751987	D3	GAC	*	hete	33	13	22
chr01	4752424	D2	AC	+	homo	35	15	16
chr01	4752566	D2	TG	-	homo	29	5	5
chr01	4752677	I1	A	*	homo	33	6	6
chr01	4753104	D1	C	+	homo	35	6	7
chr01	4756039	I1	G	-	homo	36	4	5
chr01	4756611	D3	CTG	+	homo	33	19	19
chr01	4757815	D4	CTTC	*	homo	36	4	4
chr01	4758087	D4	CCTA	-	homo	37	7	7
chr01	4758380	I2	AT	*	homo	39	8	10
chr01	4759767	D2	AA	+	homo	36	11	14
chr01	4759949	D2	TT	+	homo	34	7	9
chr01	4765627	D1	T	*	homo	34	14	14
chr01	4767223	I1	G	*	hete	37	5	8
chr01	4767997	I2	TA	-	hete	36	3	6
chr01	4796198	I1	T	+	homo	38	4	5
chr01	4797418	I1	A	*	homo	36	14	17
chr01	4804783	D2	TT	*	homo	32	18	28
chr01	4805473	I1	T	*	homo	29	14	20
chr01	4861880	I4	AGAG	*	hete	27	8	20
chr01	4868537	D1	C	*	hete	30	6	12
chr01	4977612	D1	A	-	homo	35	7	10
chr01	4978954	D1	C	+	homo	35	7	10
chr01	4979015	D2	AA	+	homo	36	8	9
chr01	4982426	I4	TTTA	*	hete	37	7	17
chr01	4983955	D5	TTTAT	-	homo	33	9	13
chr01	4984051	D2	GG	*	homo	34	19	21
chr01	4984892	D2	GG	-	homo	32	17	20
chr01	4986417	D1	T	*	homo	29	11	12
chr01	4986538	I1	G	*	homo	31	19	24
chr01	4988204	D1	C	+	homo	35	8	10
chr01	4990874	D2	TT	*	hete	31	10	19
chr01	4991359	D1	C	*	homo	35	15	17
chr01	4995622	D5	GCGCT	-	hete	29	11	19
chr01	4995775	I1	T	-	homo	25	4	5
chr01	4996851	D2	TT	*	homo	33	9	13
chr01	4999115	I1	C	-	homo	35	16	16
chr01	5000537	D1	T	+	homo	33	10	11
chr01	5003269	I1	T	*	hete	35	6	11
chr01	5003476	I4	AGTC	-	hete	33	5	8
chr01	5003848	D1	A	*	hete	36	4	6
chr01	5003921	I1	A	-	homo	32	3	3
chr01	5004113	D1	C	*	homo	31	15	16
chr01	5006905	D4	ACGT	-	hete	27	4	8
chr01	5007041	I1	G	-	homo	28	20	21
chr01	5007847	I2	GT	+	homo	34	8	9
chr01	5010631	D4	TTAA	-	homo	37	5	5
chr01	5010879	D1	G	+	homo	34	13	13
chr01	5012381	D3	ATC	-	homo	29	4	4
chr01	5013236	D5	TGGTG	-	hete	38	3	6
chr01	5013286	D3	CAG	-	homo	30	4	4
chr01	5014326	I1	A	*	homo	26	9	11
chr01	5015372	D1	A	*	homo	34	19	28
chr01	5015937	D1	A	*	homo	30	4	5
chr01	5022209	D1	G	*	homo	32	13	18
chr01	5022775	I1	A	*	hete	28	14	28
chr01	5028291	I2	AA	+	hete	31	7	11
chr01	5028435	I1	G	+	homo	30	15	17
chr01	5028965	I1	C	*	homo	27	8	12
chr01	5029034	I4	TCCT	*	homo	32	10	13
chr01	5047105	I5	CCAGG	*	homo	35	3	3
chr01	5047344	D1	G	+	homo	36	6	6
chr01	5051513	I3	GAA	*	homo	34	8	10
chr01	5057707	D5	TTCAT	-	homo	32	7	7
chr01	5059364	I1	T	-	homo	36	4	4
chr01	5075659	I1	T	-	homo	36	6	6
chr01	5089688	I1	T	*	hete	35	4	6
chr01	5089734	I4	TGCC	-	homo	29	8	11
chr01	5091824	I3	CAG	-	homo	37	5	5
chr01	5092905	D3	ATT	*	homo	34	5	6
chr01	5094283	D4	AGCT	+	homo	34	11	12
chr01	5094924	D1	A	*	hete	37	9	16
chr01	5221202	D2	TT	+	homo	36	7	9
chr01	5247279	D1	T	+	hete	37	3	4
chr01	5254377	I3	TTG	*	homo	38	5	7
chr01	5268691	D3	TCT	-	hete	37	3	4
chr01	5328008	D3	ACG	-	homo	37	7	9
chr01	5329601	D1	T	*	homo	34	18	19
chr01	5329821	I2	GG	+	homo	35	5	5
chr01	5331293	I1	C	*	hete	36	4	6
chr01	5331642	D3	CCT	-	homo	37	5	6
chr01	5334097	I1	T	*	hete	34	7	12
chr01	5339671	I4	TTAC	-	homo	33	6	8
chr01	5340049	D2	AT	*	homo	33	9	9
chr01	5340317	D1	T	*	homo	34	11	14
chr01	5341320	I1	A	-	hete	36	3	5
chr01	5341902	D5	TTGTG	*	homo	34	14	14
chr01	5343305	D1	A	-	homo	37	4	4
chr01	5343393	D2	TT	-	homo	34	3	3
chr01	5344762	I1	T	*	hete	38	4	8
chr01	5344847	I1	T	*	hete	33	11	21
chr01	5345014	D1	A	*	homo	33	10	12
chr01	5345295	I1	C	-	hete	30	7	11
chr01	5346321	D1	T	+	hete	29	4	6
chr01	5349947	D1	A	-	homo	38	4	5
chr01	5377393	I1	A	+	homo	34	8	10
chr01	5377521	I1	C	+	homo	35	3	3
chr01	5384531	D1	A	*	homo	30	13	15
chr01	5385712	I3	GAG	*	homo	35	9	10
chr01	5388783	D2	TG	*	homo	34	16	17
chr01	5393974	D2	TG	-	homo	35	19	21
chr01	5394558	I1	T	*	homo	37	14	17
chr01	5396469	I1	T	*	homo	34	15	16
chr01	5432184	D5	TTCAG	*	homo	34	13	14
chr01	5435009	I1	A	+	homo	34	8	12
chr01	5435255	D3	GCG	+	homo	38	8	9
chr01	5436612	I1	T	*	homo	33	13	17
chr01	5456056	D2	TC	*	homo	32	16	20
chr01	5517537	D3	GTA	-	homo	35	10	11
chr01	5518955	I1	A	*	hete	33	9	19
chr01	5528454	I1	T	-	hete	31	8	16
chr01	5529663	I4	ATTA	+	homo	34	8	10
chr01	5529823	D5	GAGCA	+	hete	38	3	4
chr01	5530256	I1	A	*	hete	31	3	5
chr01	5532590	D1	G	-	hete	32	9	19
chr01	5532959	I4	TTGG	*	homo	32	10	15
chr01	5533410	I4	GCGG	-	homo	32	9	12
chr01	5533456	D4	GTCT	-	hete	38	5	10
chr01	5538132	D3	ATT	*	homo	34	7	7
chr01	5538625	D3	AAA	*	homo	35	13	14
chr01	5541292	D3	AGT	-	homo	37	7	7
chr01	5542071	I3	ACC	+	homo	37	6	6
chr01	5582626	D2	AT	*	homo	35	8	9
chr01	5583378	I1	G	*	homo	33	4	4
chr01	5583470	D5	CTCCA	-	homo	39	3	3
chr01	5584553	I2	AT	+	homo	38	4	4
chr01	5585258	I1	G	*	homo	35	11	15
chr01	5585536	D2	TG	-	homo	34	8	11
chr01	5586929	D1	A	-	homo	37	9	9
chr01	5589152	I2	AT	-	homo	32	14	16
chr01	5590227	D4	CCGG	-	homo	29	3	3
chr01	5590557	I4	GACG	+	homo	37	9	10
chr01	5590639	I3	GCA	+	hete	28	3	6
chr01	5590916	D1	C	+	hete	34	6	9
chr01	5628694	I5	CGTGC	-	hete	32	9	18
chr01	5628842	D1	C	-	homo	33	5	5
chr01	5631737	D2	AT	+	homo	36	12	13
chr01	5631893	I2	TC	+	homo	37	4	5
chr01	5637442	D2	TA	*	homo	32	19	26
chr01	5637654	I2	CT	*	homo	36	11	14
chr01	5637958	D1	T	*	homo	37	14	19
chr01	5638868	I1	A	*	homo	33	16	24
chr01	5639048	I2	GC	+	homo	36	7	8
chr01	5639485	I5	CTTAG	*	homo	31	19	31
chr01	5639667	I2	GA	*	homo	32	10	10
chr01	5640811	D1	T	*	homo	34	14	18
chr01	5641899	D1	T	*	homo	35	14	17
chr01	5643660	D1	A	*	hete	32	12	24
chr01	5644411	I4	GCTA	*	hete	33	15	26
chr01	5645429	I1	T	*	hete	33	10	18
chr01	5648437	D3	GTA	-	homo	33	8	10
chr01	5648647	I5	CGGTG	-	homo	28	7	10
chr01	5649354	D4	TCGA	+	homo	35	7	7
chr01	5650457	D1	T	*	homo	32	14	19
chr01	5651278	D1	A	-	homo	33	7	7
chr01	5652814	I3	CGT	-	homo	28	10	13
chr01	5652981	I2	TA	-	homo	33	14	15
chr01	5653239	D3	CCG	-	homo	30	7	7
chr01	5659704	I5	TTTAA	-	homo	36	8	9
chr01	5685728	I1	T	-	homo	35	13	17
chr01	5686343	I3	GCC	-	homo	38	4	5
chr01	5686590	D1	G	-	homo	33	11	12
chr01	5687039	D1	G	*	homo	35	13	14
chr01	5687511	D1	T	*	hete	37	7	13
chr01	5719599	I4	TCTA	+	hete	36	10	17
chr01	5719820	I1	A	+	homo	36	6	8
chr01	5719871	D2	TA	*	homo	32	16	17
chr01	5723129	D1	A	-	hete	36	8	13
chr01	5723363	I1	A	-	homo	34	14	15
chr01	5726936	D1	G	-	homo	30	5	5
chr01	5728751	D1	T	*	hete	37	5	8
chr01	5730433	I1	C	*	homo	33	11	14
chr01	5730841	I2	TT	*	homo	34	19	25
chr01	5732910	D4	TTAA	*	homo	32	18	20
chr01	5733433	I1	G	*	homo	35	10	13
chr01	5734112	I1	T	*	homo	30	16	19
chr01	5734551	D1	T	*	hete	36	5	10
chr01	5734744	I2	TA	*	homo	35	18	25
chr01	5734946	D1	A	*	homo	36	14	16
chr01	5735556	D3	AAC	*	homo	33	14	14
chr01	5737398	D1	T	*	homo	32	18	19
chr01	5739199	D2	TC	*	homo	34	14	17
chr01	5739859	I1	A	*	homo	34	11	15
chr01	5740223	I1	A	*	homo	34	15	23
chr01	5740708	I2	AA	*	homo	34	11	17
chr01	5740785	I1	G	*	homo	35	8	11
chr01	5741026	I3	AAG	-	homo	36	6	7
chr01	5741608	D5	GCTAG	-	homo	21	3	3
chr01	5743094	D1	C	+	homo	34	3	3
chr01	5743286	D3	CCT	+	hete	35	3	4
chr01	5746097	I1	C	-	hete	34	7	12
chr01	5746576	D1	C	*	homo	34	11	16
chr01	5746736	D5	CGATA	*	homo	33	9	9
chr01	5746836	I1	T	+	hete	37	6	10
chr01	5748976	D1	G	-	homo	30	13	19
chr01	5750332	I1	A	*	homo	36	12	16
chr01	5750658	D1	A	-	hete	36	3	5
chr01	5751074	I1	A	*	homo	34	11	11
chr01	5752156	I1	T	*	homo	34	10	13
chr01	5806075	D1	T	*	hete	36	12	29
chr01	5806242	I1	T	*	homo	31	15	16
chr01	5807990	I1	A	+	homo	40	4	4
chr01	5809189	D2	AC	+	homo	36	5	5
chr01	5814063	I1	A	*	hete	34	7	18
chr01	5814826	D1	A	*	homo	34	11	13
chr01	5815268	D1	T	-	hete	37	4	7
chr01	5819698	D1	A	*	homo	29	16	18
chr01	5821966	I1	A	*	homo	28	20	25
chr01	5822628	D1	A	*	homo	36	7	9
chr01	5831453	I1	A	-	hete	34	7	11
chr01	5831890	I1	T	*	hete	39	4	6
chr01	5880188	I1	A	+	homo	31	12	15
chr01	5979477	D1	G	+	homo	37	7	10
chr01	5981399	D3	AAG	*	hete	33	7	13
chr01	5984481	D1	G	*	homo	34	13	15
chr01	5998809	I5	CTTAA	*	homo	32	14	17
chr01	5999854	D2	GG	*	homo	34	14	19
chr01	6001464	I1	T	*	homo	33	18	21
chr01	6004228	I3	CCA	*	homo	27	19	22
chr01	6007108	D1	T	*	homo	32	14	18
chr01	6022823	D3	ATA	*	homo	33	8	8
chr01	6023440	I1	C	*	hete	38	3	6
chr01	6029558	I2	AA	-	hete	34	11	19
chr01	6034842	I3	AAA	+	homo	35	13	15
chr01	6061116	D1	T	-	homo	37	5	7
chr01	6061307	I1	T	*	homo	32	4	4
chr01	6076333	D1	G	+	homo	33	17	18
chr01	6078458	D1	T	-	homo	33	10	15
chr01	6078801	D1	T	-	hete	35	5	10
chr01	6079094	D1	C	+	homo	36	6	7
chr01	6083518	D1	T	*	homo	37	18	25
chr01	6083894	I3	TGC	*	hete	38	9	17
chr01	6084108	I2	GT	*	homo	34	6	8
chr01	6084964	D3	AGT	*	homo	34	5	6
chr01	6085099	D2	AC	-	homo	35	3	3
chr01	6156861	D1	A	*	homo	34	6	6
chr01	6157280	D1	A	+	homo	38	3	3
chr01	6175206	I3	TTT	*	homo	33	10	16
chr01	6175352	D2	TA	-	hete	39	3	5
chr01	6175600	D2	CT	-	homo	30	5	7
chr01	6186129	D1	A	+	homo	37	4	5
chr01	6186402	D1	A	*	homo	31	20	31
chr01	6187218	D1	T	*	homo	37	9	14
chr01	6187339	D1	C	-	homo	34	14	14
chr01	6192280	I5	ATAAT	+	homo	38	7	7
chr01	6193127	D1	T	-	homo	33	9	10
chr01	6199099	I1	C	*	homo	32	16	21
chr01	6216053	D1	G	-	homo	37	8	8
chr01	6216872	I3	GGA	*	homo	36	10	10
chr01	6217038	D2	TA	-	homo	38	3	3
chr01	6217749	I3	TGG	-	homo	29	8	11
chr01	6218892	D1	A	+	hete	37	3	5
chr01	6219215	I1	T	-	hete	33	5	10
chr01	6224138	I1	T	*	homo	32	20	21
chr01	6227035	D1	G	+	homo	37	7	9
chr01	6230644	I2	TT	-	homo	36	5	5
chr01	6232178	D1	T	-	homo	33	12	12
chr01	6232456	I1	T	*	homo	36	16	19
chr01	6232538	D1	T	+	homo	39	8	9
chr01	6233970	I4	TTGT	+	homo	34	6	7
chr01	6234216	D5	AGGTC	-	homo	37	3	3
chr01	6234828	I5	ACTCG	*	homo	36	8	10
chr01	6235826	I3	TGC	*	hete	27	3	4
chr01	6236165	I4	TGCC	*	homo	31	4	5
chr01	6236352	D2	TG	*	hete	33	5	8
chr01	6415765	D2	GC	-	hete	35	3	5
chr01	6415888	D1	T	-	homo	36	17	17
chr01	6415963	D3	TAG	-	homo	37	5	6
chr01	6423536	D1	G	-	homo	38	4	4
chr01	6424059	D3	GCA	-	homo	29	3	3
chr01	6424445	D1	A	-	homo	34	10	11
chr01	6427800	I2	TG	-	homo	36	4	5
chr01	6430154	D2	TG	+	homo	26	10	15
chr01	6430771	I2	GA	+	homo	31	8	11
chr01	6431299	I2	GA	*	hete	35	8	22
chr01	6431611	I2	GG	*	homo	33	12	15
chr01	6432218	D2	CC	+	hete	34	7	15
chr01	6434801	I5	CTGCG	-	hete	30	8	13
chr01	6531795	D1	T	+	hete	33	3	4
chr01	6531882	D4	CCGG	+	homo	34	5	5
chr01	6532383	I1	C	-	homo	37	5	7
chr01	6532935	I5	GCACG	+	hete	33	3	6
chr01	6532999	I2	CT	*	homo	34	9	9
chr01	6533128	I4	AGAC	*	hete	32	8	14
chr01	6533560	D3	GAC	-	hete	32	6	9
chr01	6534104	I4	TAGT	+	hete	34	6	9
chr01	6534168	I1	A	*	homo	33	16	16
chr01	6534820	I3	GGT	-	homo	38	5	7
chr01	6535125	D1	A	*	homo	34	13	19
chr01	6536353	I3	AAT	*	homo	36	11	13
chr01	6536444	I2	AT	*	homo	32	13	15
chr01	6536967	D4	GAGT	-	homo	35	8	11
chr01	6537204	I1	G	-	hete	36	3	4
chr01	6540036	D1	C	-	homo	33	8	10
chr01	6542538	D3	ACT	-	homo	29	4	4
chr01	6544106	I3	CGT	*	homo	36	7	8
chr01	6544148	D1	A	-	homo	35	6	6
chr01	6544222	I5	GTACC	*	homo	34	8	9
chr01	6545087	D2	AC	-	homo	35	6	6
chr01	6547351	I2	GA	+	homo	32	11	13
chr01	6547869	I1	A	*	homo	31	10	14
chr01	6549548	I2	AA	-	homo	35	10	10
chr01	6549725	D1	G	*	homo	31	13	16
chr01	6549894	I1	G	+	homo	38	10	11
chr01	6551316	I1	A	-	homo	34	5	5
chr01	6552185	D1	A	-	homo	38	7	8
chr01	6555279	I4	TCAC	-	homo	33	4	4
chr01	6555583	D1	T	-	homo	38	5	6
chr01	6559130	I2	CC	+	homo	36	8	12
chr01	6559685	D3	GTC	*	homo	33	9	10
chr01	6569084	I3	TCG	-	homo	33	11	15
chr01	6570449	D1	G	+	homo	30	8	11
chr01	6570614	I5	GGAGT	-	hete	32	8	17
chr01	6570901	D2	TT	*	homo	37	5	5
chr01	6571491	D2	TG	-	homo	36	10	10
chr01	6612998	D1	A	+	homo	37	5	6
chr01	6775872	D2	GA	+	homo	35	7	7
chr01	6776639	D4	ATAT	-	homo	36	11	11
chr01	6776771	D1	A	-	homo	35	9	9
chr01	6780224	I1	A	+	homo	32	9	10
chr01	6782051	I3	GAC	+	hete	32	3	4
chr01	6782733	I4	CTAG	*	homo	32	11	16
chr01	6784468	I3	CTC	+	homo	31	9	10
chr01	6784647	I1	T	*	homo	34	9	10
chr01	6785918	I1	T	+	homo	37	5	5
chr01	6796548	I2	TT	+	homo	38	8	11
chr01	6797482	D5	TCTGC	+	homo	34	5	6
chr01	6797526	D1	C	-	homo	30	8	9
chr01	6808810	I1	G	+	homo	37	6	8
chr01	6809347	D3	GCC	-	homo	33	9	12
chr01	6831483	I4	TCTT	*	homo	37	10	14
chr01	6831647	D4	GACT	*	homo	34	16	18
chr01	6832282	I2	AC	*	homo	34	13	14
chr01	6834172	I1	T	+	hete	37	3	4
chr01	6834622	D1	T	-	hete	33	3	4
chr01	6834692	D1	G	*	homo	34	18	18
chr01	6834926	D1	G	*	homo	35	5	5
chr01	6835232	I3	GTG	-	homo	39	4	4
chr01	6838334	I1	T	*	homo	30	19	27
chr01	6841143	D3	CTG	*	homo	38	4	5
chr01	6842149	D1	T	-	homo	33	9	11
chr01	6842910	D1	T	*	homo	32	18	19
chr01	6845304	D1	A	*	homo	34	18	22
chr01	6846488	I1	A	*	homo	35	18	25
chr01	6847203	D1	T	*	homo	34	7	7
chr01	6848622	I1	A	*	homo	37	15	24
chr01	6849332	I1	A	*	homo	35	17	21
chr01	6849388	I4	TGTT	*	hete	34	10	21
chr01	6886278	D1	G	-	homo	32	8	8
chr01	6886514	D1	A	-	homo	37	10	10
chr01	6904822	D1	T	-	hete	38	4	8
chr01	6915842	I1	A	-	homo	31	6	7
chr01	6924171	I3	CAT	*	homo	33	16	18
chr01	6926050	I1	G	+	homo	34	8	10
chr01	6926245	I3	GTG	-	homo	28	11	13
chr01	6926951	I1	A	*	homo	29	6	8
chr01	6927032	I4	CGCA	*	hete	31	7	15
chr01	6927144	I1	T	+	homo	35	5	7
chr01	6927254	I1	A	*	homo	31	7	8
chr01	6927830	D4	AGCC	-	homo	32	7	8
chr01	6927975	D2	TT	-	homo	33	7	7
chr01	6928631	I2	CA	+	hete	32	3	5
chr01	6929234	I1	G	*	homo	32	14	15
chr01	7039799	I2	AA	*	homo	37	9	11
chr01	7039933	D1	T	*	homo	35	7	8
chr01	7040356	I1	A	*	homo	34	14	20
chr01	7043282	I1	T	*	hete	36	8	17
chr01	7043769	I1	T	*	homo	34	9	10
chr01	7046141	D1	G	*	homo	34	10	13
chr01	7046454	D1	A	*	homo	34	16	17
chr01	7046586	D4	ATAT	*	homo	35	9	11
chr01	7047862	I1	A	*	homo	34	19	20
chr01	7066753	D1	T	*	hete	34	7	11
chr01	7070566	I5	CTGCA	-	hete	36	6	12
chr01	7071708	D1	A	+	homo	35	10	15
chr01	7073156	D1	A	-	homo	37	9	11
chr01	7073337	I4	ACCT	-	homo	35	7	9
chr01	7075434	D2	AT	+	hete	39	3	6
chr01	7075933	I1	A	*	homo	30	16	19
chr01	7076077	D1	T	+	homo	32	19	21
chr01	7076685	I2	AG	*	homo	31	10	13
chr01	7077895	I1	T	+	hete	39	3	4
chr01	7079709	I3	CCA	-	homo	29	11	14
chr01	7084538	I2	AG	+	homo	32	3	3
chr01	7085590	I1	A	-	homo	33	4	4
chr01	7086309	D2	CT	-	hete	34	6	9
chr01	7086776	D1	A	+	hete	36	3	4
chr01	7091788	I1	A	*	hete	31	14	31
chr01	7096465	D1	T	*	homo	36	13	15
chr01	7097110	I1	A	*	homo	34	6	6
chr01	7120815	I3	ACT	-	hete	38	3	6
chr01	7121516	I3	CTA	-	homo	31	4	4
chr01	7123750	D2	CT	-	homo	31	3	3
chr01	7123908	D3	CAT	-	homo	37	6	6
chr01	7160649	I4	TCCG	*	hete	32	3	6
chr01	7161020	D5	CACTG	*	homo	30	10	12
chr01	7162464	I2	AT	*	homo	30	16	19
chr01	7163038	D2	TT	*	homo	29	20	23
chr01	7166032	D1	A	*	homo	35	13	17
chr01	7166866	D1	A	*	homo	35	11	16
chr01	7167247	D2	TG	*	homo	34	11	16
chr01	7181019	D1	G	-	homo	34	8	9
chr01	7192733	I1	C	*	homo	33	12	16
chr01	7193323	D2	AA	-	homo	32	9	10
chr01	7194020	D2	AA	*	homo	38	12	15
chr01	7196391	D1	G	*	homo	32	14	16
chr01	7197559	D5	CCACA	*	homo	36	5	7
chr01	7198887	D1	A	-	homo	32	6	6
chr01	7198961	I3	TAT	-	homo	38	4	5
chr01	7199768	I3	TAA	*	homo	33	15	17
chr01	7226887	D1	A	*	homo	29	5	5
chr01	7259826	I1	C	*	homo	35	16	22
chr01	7260562	I2	TC	*	hete	37	7	13
chr01	7261208	D1	T	*	homo	35	12	13
chr01	7261295	D1	A	*	homo	30	15	17
chr01	7263027	D2	TT	+	homo	36	8	11
chr01	7264138	D2	AG	-	homo	34	8	11
chr01	7264336	I3	AAG	*	homo	36	20	28
chr01	7265072	D1	A	*	homo	37	8	11
chr01	7265308	I2	AG	-	homo	35	8	8
chr01	7266876	I1	T	-	homo	37	12	14
chr01	7269253	I4	ATTG	-	homo	34	3	3
chr01	7297410	I3	TTA	*	homo	32	13	16
chr01	7298360	D1	T	*	homo	36	15	17
chr01	7298500	D1	T	*	homo	36	15	21
chr01	7300196	D1	C	*	homo	35	19	22
chr01	7300321	D3	AGA	*	homo	34	10	16
chr01	7304557	D1	C	*	homo	38	8	10
chr01	7304650	D1	T	*	homo	34	10	11
chr01	7306337	D1	A	+	hete	36	3	4
chr01	7308110	D1	A	-	hete	37	3	5
chr01	7308893	D1	A	*	homo	31	16	18
chr01	7312614	I2	AT	-	homo	33	11	16
chr01	7312850	I2	TG	-	hete	38	3	6
chr01	7313316	I1	G	+	hete	38	3	4
chr01	7315003	D5	GCCCT	-	homo	34	9	9
chr01	7316314	D1	T	-	homo	32	15	24
chr01	7317240	D1	T	*	homo	31	18	22
chr01	7318455	D1	C	*	homo	35	11	13
chr01	7321313	D2	CC	*	homo	34	8	12
chr01	7341157	D2	CC	*	hete	34	6	9
chr01	7343726	I2	AA	-	hete	34	6	10
chr01	7345518	I1	C	*	homo	29	10	14
chr01	7346493	I4	CCAT	+	hete	39	3	4
chr01	7361791	D1	C	-	hete	35	3	6
chr01	7391168	I2	AA	*	homo	35	14	15
chr01	7393398	D2	CA	*	homo	32	7	8
chr01	7396154	I1	C	+	homo	39	4	4
chr01	7396223	I3	CGG	+	homo	37	3	3
chr01	7397147	I4	CCAC	-	hete	30	3	4
chr01	7399087	D1	T	*	homo	36	5	5
chr01	7399193	I1	A	*	homo	34	14	18
chr01	7399620	I1	T	+	homo	36	16	20
chr01	7401359	D3	TGA	-	hete	36	7	11
chr01	7401461	I1	A	*	hete	35	5	9
chr01	7401525	I1	T	-	homo	29	13	15
chr01	7402351	D1	T	+	homo	32	5	5
chr01	7404093	I2	TA	*	homo	32	19	21
chr01	7405915	I2	CG	-	homo	36	5	5
chr01	7406985	I3	TGC	-	hete	34	4	6
chr01	7407965	D4	ACGT	+	homo	33	6	8
chr01	7409614	I1	A	*	homo	36	18	20
chr01	7428713	D1	T	*	homo	34	14	19
chr01	7432820	I1	T	+	homo	38	7	9
chr01	7433234	I1	T	*	homo	36	10	16
chr01	7454018	D1	A	*	homo	36	11	16
chr01	7455518	I2	GG	*	homo	32	19	26
chr01	7457320	I1	A	-	homo	37	5	7
chr01	7458198	D1	A	-	homo	33	20	23
chr01	7489723	I3	CGG	*	homo	34	5	5
chr01	7493750	D1	T	*	homo	33	14	18
chr01	7494368	D5	TTGGA	*	homo	38	5	6
chr01	7494427	I1	A	-	hete	33	7	13
chr01	7495032	D2	CG	-	homo	32	8	8
chr01	7495089	I1	G	-	homo	37	4	4
chr01	7556025	D5	CCAGC	+	hete	33	3	6
chr01	7561055	D2	TT	+	homo	35	7	10
chr01	7562229	D3	TTT	-	hete	33	4	6
chr01	7563599	D1	T	-	homo	37	10	16
chr01	7565087	I2	TT	+	homo	37	5	7
chr01	7602121	I1	T	*	hete	33	9	15
chr01	7602871	I1	A	*	homo	35	13	21
chr01	7603958	D1	C	*	homo	31	20	23
chr01	7606877	D1	T	*	homo	33	15	22
chr01	7640578	I1	T	*	hete	34	6	10
chr01	7644080	I2	TT	*	homo	34	17	21
chr01	7644385	D1	C	*	homo	36	5	7
chr01	7647743	D2	AA	-	hete	37	4	8
chr01	7656720	D1	A	*	homo	32	7	7
chr01	7663110	D1	A	*	hete	36	6	10
chr01	7680744	D1	T	-	homo	34	4	4
chr01	7680980	D1	G	*	homo	36	16	21
chr01	7682638	I3	AAG	*	homo	35	8	9
chr01	7682742	I4	CCCC	*	hete	35	4	7
chr01	7684896	I1	A	*	homo	36	15	17
chr01	7687031	D1	A	*	homo	34	20	28
chr01	7687720	I1	G	*	homo	35	15	18
chr01	7690780	D3	GCA	+	homo	34	5	6
chr01	7696672	D1	A	*	homo	34	18	30
chr01	7697431	D1	A	*	homo	34	17	22
chr01	7709276	D1	T	-	homo	33	5	6
chr01	7709348	I1	T	-	homo	35	9	10
chr01	7709708	I1	C	+	homo	39	3	3
chr01	7717083	I3	CAT	*	hete	34	12	20
chr01	7717528	D5	CCGCC	*	homo	32	12	15
chr01	7762256	D2	CG	-	homo	32	14	18
chr01	7763420	I1	T	-	hete	35	7	12
chr01	7799776	D3	GGG	-	homo	27	6	8
chr01	7812773	I1	A	+	homo	38	10	13
chr01	7813324	I2	TA	-	hete	33	10	17
chr01	7826815	D3	TTA	*	homo	37	10	12
chr01	7856518	D1	A	+	hete	40	3	6
chr01	7859803	I3	CCG	-	homo	37	3	3
chr01	7859884	I3	AAT	*	hete	38	4	6
chr01	7859961	D1	A	*	homo	37	5	6
chr01	7860678	D4	GCGC	*	homo	33	9	12
chr01	7860799	D5	TTCTT	+	homo	35	3	3
chr01	7861741	D4	CGCG	-	hete	35	6	11
chr01	7863559	I3	ATG	+	homo	35	7	9
chr01	7863638	I1	A	+	homo	29	6	7
chr01	7863731	D2	AA	*	homo	32	14	16
chr01	7864500	I5	AAAGG	-	homo	37	9	14
chr01	7867818	D2	GA	*	hete	33	6	11
chr01	7945883	D2	CA	-	hete	35	8	15
chr01	7946288	I1	A	+	homo	34	5	7
chr01	7947680	D2	CT	-	homo	37	8	8
chr01	7949229	I5	AATCG	*	homo	32	17	20
chr01	7949330	I1	T	-	homo	38	5	5
chr01	7952899	D1	A	+	homo	38	8	10
chr01	7953120	I4	ACGT	-	homo	36	5	5
chr01	7953325	I1	G	-	homo	28	10	16
chr01	7953602	D2	TG	-	homo	32	3	3
chr01	7953679	D2	GC	-	homo	34	6	7
chr01	7953846	I4	CATG	+	homo	36	7	9
chr01	7954283	D4	AGCT	*	homo	34	11	12
chr01	7957027	I2	TA	+	homo	38	5	5
chr01	7959618	I1	C	+	hete	33	9	17
chr01	7960197	D1	A	*	homo	36	15	17
chr01	7960778	I1	T	*	homo	33	11	13
chr01	7962173	I1	C	*	homo	34	13	13
chr01	7971904	I1	C	*	homo	33	18	27
chr01	7995257	D2	AA	*	homo	34	14	20
chr01	7995810	D3	ATT	*	homo	33	11	12
chr01	7996114	I2	CC	-	homo	34	16	19
chr01	7996219	D3	CTA	-	hete	34	4	6
chr01	7996963	I2	TA	-	homo	39	4	5
chr01	7997218	I5	ATGGA	-	homo	33	11	18
chr01	7999449	D4	CTAG	-	homo	35	11	13
chr01	8018443	I2	AA	-	homo	25	5	6
chr01	8020291	D1	T	*	homo	35	9	11
chr01	8020617	D3	TGC	+	hete	34	5	8
chr01	8021146	D1	T	-	homo	38	10	10
chr01	8021880	I1	G	*	homo	33	17	21
chr01	8022332	I1	G	*	homo	34	12	18
chr01	8024111	I4	TTTT	-	homo	28	8	12
chr01	8024418	D1	A	+	homo	35	5	6
chr01	8024507	I1	C	*	hete	35	4	8
chr01	8029701	D4	AGAG	+	homo	34	9	9
chr01	8029991	I1	C	+	hete	31	6	11
chr01	8030274	D3	CTC	*	hete	29	6	10
chr01	8031622	I1	T	-	hete	33	3	4
chr01	8034266	I3	AAA	+	homo	34	10	10
chr01	8037275	D1	C	+	homo	34	9	10
chr01	8039310	I5	TCCAT	*	homo	34	12	14
chr01	8039436	I5	GGGGC	*	homo	33	13	19
chr01	8039635	I5	TCGCG	*	homo	31	11	12
chr01	8040264	I2	TT	*	homo	33	11	13
chr01	8040453	D1	T	*	homo	33	13	13
chr01	8041076	D1	T	+	homo	36	4	4
chr01	8041290	D1	T	+	homo	34	14	15
chr01	8041573	D4	ATTT	*	homo	34	10	13
chr01	8041911	D2	TT	*	homo	34	19	27
chr01	8044275	I1	T	*	homo	33	17	18
chr01	8089494	D2	AA	-	homo	33	18	28
chr01	8091266	I1	A	-	hete	35	9	19
chr01	8103704	D3	TGC	*	homo	31	18	18
chr01	8104409	I2	AT	*	homo	34	18	22
chr01	8105267	I4	TACA	*	hete	34	8	14
chr01	8105366	I1	T	*	hete	35	7	11
chr01	8105422	I1	T	*	homo	28	18	20
chr01	8105601	I1	A	-	homo	38	7	8
chr01	8106350	D2	TT	-	homo	34	4	4
chr01	8112719	D1	T	+	homo	34	8	8
chr01	8112806	D5	CAGAG	+	homo	39	3	3
chr01	8112868	I1	A	+	hete	34	3	4
chr01	8113332	D4	TAGT	*	hete	31	3	6
chr01	8137077	D1	G	*	homo	31	10	11
chr01	8137790	D2	AG	*	homo	35	19	21
chr01	8137952	I3	AGG	-	hete	37	4	7
chr01	8138284	I1	C	*	homo	31	9	13
chr01	8139350	D1	C	*	homo	35	9	12
chr01	8139503	D1	T	-	homo	35	5	5
chr01	8140456	D1	A	*	homo	37	11	12
chr01	8140712	I4	TAAC	*	homo	36	11	14
chr01	8140997	I1	T	*	homo	32	15	17
chr01	8141379	D5	AGCCT	*	homo	32	19	21
chr01	8142971	I1	A	*	hete	33	6	12
chr01	8144762	I1	A	+	hete	34	6	9
chr01	8144998	I1	T	-	homo	36	10	15
chr01	8145327	I2	CA	*	homo	38	8	8
chr01	8145906	D3	AAT	*	homo	35	18	18
chr01	8147894	D1	G	-	homo	36	3	3
chr01	8208792	D1	G	-	homo	30	14	17
chr01	8213429	I1	A	+	hete	37	5	8
chr01	8227917	D2	TT	+	hete	37	3	5
chr01	8233346	D1	T	+	homo	35	6	8
chr01	8234063	I1	A	*	homo	32	16	19
chr01	8264360	I1	C	*	homo	32	20	22
chr01	8265350	D1	T	*	homo	35	5	7
chr01	8265401	I1	G	*	homo	34	17	17
chr01	8265881	D4	TGTT	*	homo	34	16	18
chr01	8266987	D1	A	*	homo	35	17	21
chr01	8271693	I1	T	*	homo	35	13	18
chr01	8277041	D1	G	-	hete	32	6	10
chr01	8278693	D1	T	*	homo	32	17	21
chr01	8279467	D1	A	*	homo	35	9	10
chr01	8279528	D1	C	*	homo	36	7	9
chr01	8279686	I1	G	*	hete	34	5	10
chr01	8279718	I1	A	*	homo	35	3	3
chr01	8279897	D1	G	+	homo	36	5	6
chr01	8284484	I1	T	*	homo	31	12	14
chr01	8289083	I1	A	*	homo	32	20	22
chr01	8290666	D1	G	*	homo	34	18	21
chr01	8291101	D1	T	*	homo	31	11	15
chr01	8292561	I1	T	-	homo	28	10	13
chr01	8293513	D1	T	+	hete	28	4	7
chr01	8316271	D1	A	*	homo	38	6	7
chr01	8354705	I1	T	*	hete	36	11	19
chr01	8357720	I2	GG	*	hete	33	12	22
chr01	8369545	I1	A	*	hete	31	13	27
chr01	8401572	D3	GTA	*	hete	38	3	6
chr01	8401686	I2	GT	*	homo	36	8	11
chr01	8401809	I1	T	-	homo	27	9	12
chr01	8412651	D1	T	*	homo	34	17	20
chr01	8429954	D1	G	-	homo	31	7	9
chr01	8430938	D1	G	-	homo	33	6	6
chr01	8448894	D4	TATA	-	hete	35	6	12
chr01	8449135	I2	CT	*	homo	33	13	17
chr01	8449244	D1	C	-	hete	37	3	6
chr01	8449633	I1	T	+	homo	32	7	10
chr01	8449834	I1	C	*	homo	32	16	20
chr01	8451514	I1	T	-	hete	31	9	25
chr01	8451791	D4	AGAC	-	homo	36	8	8
chr01	8451845	I4	GAAA	-	hete	34	6	10
chr01	8452568	D5	TGGAC	+	hete	35	4	8
chr01	8457527	I1	G	-	homo	35	7	9
chr01	8458155	D3	GTT	+	homo	33	4	4
chr01	8458958	I5	GCGTT	+	homo	37	10	16
chr01	8460215	I3	CTA	+	hete	31	3	6
chr01	8514647	D1	A	*	homo	36	9	9
chr01	8517154	I3	AAC	*	homo	31	20	32
chr01	8519629	I2	TG	-	hete	31	3	6
chr01	8535892	I2	TT	+	hete	36	3	4
chr01	8536784	D3	GAT	-	homo	29	8	10
chr01	8537101	D3	ACC	+	homo	23	8	8
chr01	8537741	I1	C	*	homo	34	12	14
chr01	8537813	D2	AC	-	homo	33	6	8
chr01	8543194	D1	A	-	hete	34	6	10
chr01	8557283	I1	T	+	homo	34	6	6
chr01	8557406	I5	GCCAA	+	hete	26	3	5
chr01	8557815	I2	TT	+	hete	37	4	8
chr01	8557877	D1	T	*	homo	36	9	10
chr01	8560061	D2	GC	+	hete	38	3	5
chr01	8562355	D3	CTG	-	homo	32	7	8
chr01	8562576	I1	C	-	hete	34	3	4
chr01	8579941	I1	A	*	homo	31	17	22
chr01	8584875	I4	GGTG	*	homo	34	4	5
chr01	8619435	D1	A	*	homo	38	8	12
chr01	8620244	D1	T	-	homo	35	4	4
chr01	8622092	D1	T	*	homo	33	9	14
chr01	8622379	D1	A	*	homo	35	10	11
chr01	8624240	D1	T	*	homo	32	9	10
chr01	8624434	I3	TTC	*	homo	36	3	3
chr01	8625123	I5	CGCCC	*	homo	29	15	20
chr01	8626120	D3	GGA	*	homo	30	14	23
chr01	8628109	D1	A	*	homo	31	13	18
chr01	8629811	I4	GCGC	-	homo	33	10	16
chr01	8629925	I2	CT	*	homo	34	10	12
chr01	8632902	I1	A	-	homo	36	10	12
chr01	8633223	I3	TTT	*	homo	35	9	12
chr01	8639186	I1	C	*	homo	34	16	20
chr01	8640581	D4	CTAG	-	hete	36	3	6
chr01	8657932	D4	ACGT	-	hete	36	4	7
chr01	8740986	D1	C	+	homo	33	17	18
chr01	8741174	D2	GT	+	homo	36	6	7
chr01	8741880	I3	CGT	*	homo	26	16	26
chr01	8743874	I1	T	+	homo	38	5	7
chr01	8744608	I1	A	-	homo	38	7	9
chr01	8744712	I1	G	-	homo	40	5	7
chr01	8744786	D1	A	*	homo	35	10	10
chr01	8745111	D4	CTTA	+	homo	38	5	6
chr01	8760291	D3	AGA	-	homo	32	10	10
chr01	8763053	I2	TA	*	homo	35	15	21
chr01	8764753	I1	G	-	homo	35	7	7
chr01	8764838	D1	G	-	homo	37	8	8
chr01	8769129	D5	CTTGG	-	homo	35	9	12
chr01	8882539	D1	T	+	homo	38	6	6
chr01	8885816	D1	G	*	homo	32	18	27
chr01	8932128	D1	A	*	homo	38	3	3
chr01	8933072	D2	AG	*	homo	32	11	17
chr01	8936761	D1	C	-	homo	31	10	11
chr01	8940311	I1	A	+	homo	35	11	17
chr01	8941763	I1	C	-	homo	33	9	12
chr01	8942792	D2	AA	*	homo	37	12	16
chr01	8948894	D3	AAA	-	homo	32	8	11
chr01	8973041	D2	TA	*	homo	35	19	24
chr01	8973263	I3	ATC	*	hete	37	8	16
chr01	8973303	D1	G	*	homo	31	15	18
chr01	8973860	I1	A	*	homo	36	17	20
chr01	8976263	I1	T	*	homo	34	14	21
chr01	8981076	D1	T	*	hete	37	6	9
chr01	8981139	D1	A	+	hete	39	3	4
chr01	8985531	I1	C	*	hete	27	10	17
chr01	8994017	D1	C	*	homo	31	11	14
chr01	9035137	D2	CA	+	hete	38	3	5
chr01	9047488	D3	CAT	*	homo	29	16	24
chr01	9048494	I2	TT	-	homo	32	15	21
chr01	9049223	D1	A	+	homo	36	4	4
chr01	9049314	I1	T	+	homo	36	9	12
chr01	9049986	I5	CTCTC	-	homo	35	9	14
chr01	9050998	I1	T	-	homo	36	10	13
chr01	9052184	D2	AA	*	hete	34	10	17
chr01	9053041	D1	T	-	hete	39	4	6
chr01	9054179	D1	A	*	homo	34	12	17
chr01	9055418	D1	T	*	homo	30	20	22
chr01	9065656	I1	A	+	homo	30	10	10
chr01	9066637	D1	C	-	homo	37	5	7
chr01	9067802	D1	G	-	homo	35	5	5
chr01	9068579	D1	A	*	homo	37	3	3
chr01	9068644	I1	A	-	homo	33	9	12
chr01	9070245	I1	G	*	homo	34	15	16
chr01	9088982	I1	C	+	homo	33	9	10
chr01	9089045	I1	A	-	homo	37	5	6
chr01	9089461	I1	A	+	hete	35	3	4
chr01	9099356	I1	A	-	hete	36	8	13
chr01	9119389	I1	G	+	hete	29	8	17
chr01	9122020	I2	AA	-	homo	31	16	21
chr01	9123025	D1	G	-	homo	37	8	12
chr01	9125398	I3	CGT	+	hete	38	5	8
chr01	9280833	D3	TTG	-	hete	37	4	6
chr01	9322041	I4	AATT	-	homo	37	3	3
chr01	9322125	I4	AAGA	-	homo	35	13	14
chr01	9357102	D1	A	+	homo	37	8	8
chr01	9357157	D1	A	+	homo	37	6	7
chr01	9357920	D1	T	-	homo	34	4	4
chr01	9358528	D1	T	+	homo	39	4	4
chr01	9360852	I1	G	*	homo	32	10	12
chr01	9360964	I3	CTC	+	homo	34	4	4
chr01	9362232	D1	A	*	homo	36	14	22
chr01	9378179	I1	A	-	homo	38	4	4
chr01	9380706	D1	G	-	homo	35	11	14
chr01	9392488	I1	C	-	hete	38	3	4
chr01	9394095	D1	C	+	homo	37	10	10
chr01	9396290	D3	AGC	-	homo	35	6	7
chr01	9426807	D2	AG	*	homo	38	3	3
chr01	9427324	D1	A	-	homo	37	6	8
chr01	9428992	I1	T	+	homo	37	4	5
chr01	9432428	I3	GTA	*	hete	34	9	17
chr01	9432862	I1	A	-	homo	38	3	3
chr01	9434539	D3	AGG	*	homo	33	14	16
chr01	9437088	D3	GTG	*	homo	34	8	9
chr01	9437206	D1	T	-	homo	35	11	12
chr01	9438376	I3	AAT	+	homo	34	4	5
chr01	9438459	I4	GACG	*	homo	29	9	9
chr01	9438541	I1	C	-	homo	35	6	6
chr01	9484384	I1	T	+	hete	36	3	6
chr01	9491885	I2	TG	-	homo	32	5	7
chr01	9493625	D3	AGA	+	hete	35	3	5
chr01	9495537	D4	GGGG	*	homo	36	3	3
chr01	9498989	D1	G	*	homo	37	9	13
chr01	9500034	D3	TTC	*	homo	33	11	13
chr01	9500505	D1	A	*	homo	33	17	21
chr01	9508543	I2	AC	*	homo	30	18	22
chr01	9509365	D1	A	-	hete	31	3	6
chr01	9515688	I1	T	+	homo	35	11	15
chr01	9515826	I1	G	-	hete	37	5	8
chr01	9515958	I1	G	-	homo	34	10	13
chr01	9522247	D5	CACCA	+	homo	36	9	10
chr01	9522480	I1	G	+	hete	35	7	11
chr01	9522531	D1	T	*	homo	39	6	7
chr01	9523880	D2	GC	*	homo	31	11	17
chr01	9524255	D1	T	*	homo	33	14	21
chr01	9524831	D1	G	*	homo	34	17	20
chr01	9525375	D5	AATCC	*	homo	34	16	17
chr01	9526400	I2	AA	-	homo	34	19	25
chr01	9526730	I2	TG	*	hete	35	8	14
chr01	9536841	I1	A	-	homo	37	6	7
chr01	9538435	I2	TA	+	homo	28	13	19
chr01	9538941	D1	T	*	homo	31	10	10
chr01	9539587	D2	GA	*	hete	32	17	31
chr01	9540906	D1	G	+	hete	32	6	10
chr01	9544149	D1	T	+	homo	34	11	14
chr01	9544394	I1	C	-	homo	33	13	18
chr01	9545228	I1	G	*	homo	34	16	19
chr01	9545449	D1	T	+	homo	36	5	5
chr01	9549967	I4	CCTT	-	homo	32	10	10
chr01	9553628	D2	CC	+	homo	37	10	10
chr01	9555264	D1	G	-	hete	36	4	7
chr01	9555480	D1	G	-	homo	31	3	3
chr01	9561613	D3	AAG	+	hete	35	4	7
chr01	9561755	D1	T	+	hete	34	7	12
chr01	9561824	D4	AATT	*	homo	32	5	5
chr01	9561936	I2	CT	*	homo	35	10	14
chr01	9566154	D1	T	-	homo	29	7	8
chr01	9568399	D1	T	-	homo	33	8	9
chr01	9568512	I2	TT	*	hete	35	16	29
chr01	9568819	D1	T	-	homo	34	7	7
chr01	9570277	D5	TAATG	*	homo	34	6	6
chr01	9571375	I1	A	+	homo	37	3	3
chr01	9573246	D5	GTCAT	-	hete	32	10	19
chr01	9576283	D1	T	*	homo	38	4	5
chr01	9579868	I2	CG	+	hete	36	4	6
chr01	9581138	D4	ATGC	*	homo	29	17	22
chr01	9581254	D3	TTA	*	homo	31	5	6
chr01	9584204	I5	CACTA	*	homo	34	17	26
chr01	9584606	I1	G	*	homo	39	10	14
chr01	9585604	I3	ATA	*	homo	34	14	22
chr01	9585643	I3	GTG	*	hete	35	8	16
chr01	9585746	D2	AC	*	homo	35	19	21
chr01	9586697	D1	A	*	homo	29	8	8
chr01	9586775	I2	TG	-	hete	36	4	7
chr01	9802776	D1	T	+	homo	39	5	5
chr01	9803507	D4	AATT	-	homo	35	6	6
chr01	9806320	D1	T	+	homo	29	6	7
chr01	9809865	I1	G	-	hete	35	5	8
chr01	9810942	D1	G	+	hete	33	5	8
chr01	9811045	I3	TAA	-	homo	34	6	8
chr01	9811570	I1	A	*	hete	36	6	11
chr01	9812146	D1	G	*	homo	34	11	15
chr01	9812177	D2	GA	-	homo	38	5	7
chr01	9812248	D2	CC	-	homo	28	6	8
chr01	9812702	D1	G	-	homo	35	9	11
chr01	9910261	D3	CAC	*	homo	34	8	8
chr01	9914524	I1	G	*	homo	33	19	23
chr01	9921634	D1	T	-	homo	34	10	13
chr01	9959155	D3	TCG	*	homo	36	3	3
chr01	9960079	I1	C	*	homo	38	3	3
chr01	9989530	I5	CAATT	*	homo	33	18	28
chr01	9990262	D1	A	*	homo	33	4	5
chr01	9990729	I3	GAA	*	homo	37	7	8
chr01	9992733	D3	TCA	-	homo	36	4	4
chr01	9994080	I1	C	-	homo	35	7	8
chr01	10022119	I1	A	+	hete	35	3	6
chr01	10022254	D3	GTA	-	homo	35	12	13
chr01	10022592	D1	C	-	hete	38	3	5
chr01	10032837	D1	A	+	homo	35	6	6
chr01	10090574	D2	TT	*	homo	32	15	19
chr01	10096927	I1	T	-	homo	29	16	19
chr01	10191031	I1	G	*	homo	37	9	9
chr01	10192080	D2	AC	*	hete	37	8	15
chr01	10193239	I1	T	-	hete	37	3	4
chr01	10213312	D1	C	-	hete	36	4	6
chr01	10223597	I1	T	+	homo	39	5	7
chr01	10224531	I1	A	-	homo	34	9	13
chr01	10231147	D2	TT	*	hete	34	8	13
chr01	10231258	I2	AC	*	homo	34	8	8
chr01	10231483	D1	T	*	homo	29	13	15
chr01	10232245	D2	TT	-	hete	34	10	17
chr01	10291578	D1	A	*	homo	32	14	19
chr01	10343376	I1	G	-	homo	35	4	4
chr01	10361845	D1	A	+	homo	37	9	14
chr01	10367076	D1	G	-	hete	26	6	10
chr01	10425891	I1	G	*	homo	26	15	25
chr01	10426869	I2	CC	*	homo	29	11	17
chr01	10433006	D1	A	*	homo	32	14	17
chr01	10486787	D1	A	*	hete	38	3	4
chr01	10487203	D1	A	*	homo	38	8	10
chr01	10491358	D2	AG	-	hete	37	6	10
chr01	10510601	D1	A	*	hete	28	8	13
chr01	10511222	D1	G	*	hete	33	3	4
chr01	10511342	D1	A	-	hete	36	7	16
chr01	10511471	D1	T	-	homo	34	14	16
chr01	10534872	I2	AC	+	homo	35	16	19
chr01	10535354	I2	TT	-	homo	27	16	26
chr01	10538431	D1	G	+	homo	35	4	5
chr01	10538552	D1	A	+	homo	36	17	19
chr01	10540684	D2	TA	*	homo	26	13	13
chr01	10541431	D1	T	-	homo	37	9	10
chr01	10542266	D4	CATG	+	homo	34	5	7
chr01	10542540	D5	CCGTC	*	hete	29	5	9
chr01	10542710	D3	TCA	*	homo	33	7	8
chr01	10578976	D1	A	*	homo	33	15	17
chr01	10585490	I4	CATG	*	homo	33	10	15
chr01	10587393	I1	A	+	hete	38	4	7
chr01	10587627	D1	G	*	homo	38	10	13
chr01	10588014	I1	C	+	homo	36	10	10
chr01	10649543	D1	G	*	homo	35	13	13
chr01	10649576	D1	A	-	homo	34	5	7
chr01	10667240	D1	A	-	homo	35	7	8
chr01	10667396	D2	AA	-	homo	34	12	13
chr01	10672237	D1	A	+	homo	33	10	13
chr01	10674637	D1	A	+	homo	37	3	3
chr01	10678072	I1	T	+	homo	35	11	14
chr01	10679157	I1	G	*	homo	33	9	13
chr01	10679715	D1	G	*	homo	35	7	8
chr01	10679759	I1	C	+	homo	35	9	9
chr01	10696328	I1	T	*	homo	34	10	15
chr01	10696376	D1	T	*	homo	31	13	16
chr01	10736458	I2	TC	*	homo	31	17	23
chr01	10748010	D1	A	*	hete	36	9	16
chr01	10800263	D1	G	-	hete	33	6	9
chr01	10817373	I1	T	*	homo	26	9	10
chr01	10818103	D2	AT	-	homo	33	12	15
chr01	10818315	D2	AT	-	homo	34	6	8
chr01	10819206	I1	T	*	homo	36	5	7
chr01	10819293	D2	GA	*	hete	32	7	11
chr01	10820002	D1	C	-	homo	33	10	11
chr01	10822015	D3	CCT	-	homo	36	4	4
chr01	10822910	I2	GC	+	homo	33	14	18
chr01	10823561	I1	T	*	hete	36	3	5
chr01	10823609	D3	AAA	-	hete	36	3	6
chr01	10823684	D4	TTAA	-	homo	37	8	9
chr01	10826025	D2	TG	+	homo	34	5	5
chr01	10826510	I2	TA	-	hete	35	7	15
chr01	10827402	I4	CGAT	*	hete	33	3	6
chr01	10828105	D3	TTT	*	homo	35	9	12
chr01	10828332	D1	G	*	homo	34	19	19
chr01	10829460	I1	T	+	homo	36	9	12
chr01	10844562	D1	A	*	homo	35	14	17
chr01	10923205	D1	T	*	homo	36	9	14
chr01	10925904	D1	T	*	hete	37	4	6
chr01	11216071	D1	G	*	homo	33	15	19
chr01	11225685	D1	G	-	homo	33	8	9
chr01	11300875	D3	CAG	*	homo	33	18	19
chr01	11301055	I2	CG	*	homo	38	8	9
chr01	11360070	D1	A	*	hete	36	9	15
chr01	11393340	D1	T	*	homo	34	11	14
chr01	11394054	D2	AA	*	homo	34	13	15
chr01	11394548	D1	G	*	homo	37	8	11
chr01	11395889	I2	AT	*	homo	36	14	19
chr01	11396670	D1	T	*	homo	37	4	5
chr01	11398449	I2	TA	+	homo	31	7	9
chr01	11398860	I1	G	+	homo	32	6	8
chr01	11398901	D1	A	+	homo	24	3	3
chr01	11399824	I1	A	*	homo	33	16	21
chr01	11401685	I1	A	-	hete	38	6	9
chr01	11402847	I1	A	*	homo	34	13	16
chr01	11446796	D2	AA	+	hete	37	3	4
chr01	11446982	D1	A	+	hete	35	3	4
chr01	11447065	D3	GGT	-	homo	29	3	3
chr01	11447324	I1	A	-	hete	37	6	10
chr01	11473545	D4	CGTC	+	homo	37	4	4
chr01	11473877	D4	CGAT	*	homo	35	9	11
chr01	11473991	I2	TA	-	hete	37	4	8
chr01	11474152	I1	T	*	homo	35	16	16
chr01	11475148	D1	G	*	homo	34	17	19
chr01	11475380	I1	G	*	homo	34	8	10
chr01	11476194	I1	A	+	hete	35	6	11
chr01	11477074	I3	AGA	-	homo	32	5	7
chr01	11477162	D4	AGGG	*	homo	30	16	20
chr01	11477290	D3	TAT	*	homo	30	14	16
chr01	11477412	I1	T	-	hete	35	5	8
chr01	11478353	I1	G	+	homo	37	16	20
chr01	11479560	I1	T	*	hete	34	6	15
chr01	11480145	I1	A	-	homo	38	4	4
chr01	11480896	I1	G	-	homo	35	7	10
chr01	11480940	I1	A	-	homo	33	11	14
chr01	11482000	D1	A	*	homo	34	10	12
chr01	11482479	I2	TT	*	homo	36	13	20
chr01	11485274	D1	T	+	homo	36	3	3
chr01	11526654	D1	T	*	homo	33	15	21
chr01	11528005	D2	AT	*	homo	31	17	23
chr01	11620824	D1	G	*	homo	32	20	23
chr01	11695372	D5	CTGCG	+	homo	36	15	16
chr01	11774679	I1	T	*	homo	33	19	21
chr01	11775469	D1	T	*	homo	34	20	28
chr01	11784368	D1	C	*	homo	32	9	11
chr01	11784403	D1	A	*	homo	29	11	12
chr01	11787351	D1	T	*	homo	34	15	20
chr01	11793633	D1	A	*	hete	33	8	17
chr01	11795319	I2	AT	*	homo	31	20	28
chr01	11797358	I2	TA	*	homo	32	19	28
chr01	11828569	D1	G	-	homo	36	4	4
chr01	11848591	D1	T	*	homo	30	16	19
chr01	11849417	I2	CA	*	homo	33	16	27
chr01	11850134	D4	GCTA	-	homo	34	14	14
chr01	11850583	I2	TC	+	hete	38	6	9
chr01	11852248	I5	AAATT	-	hete	37	11	21
chr01	11852448	I1	A	-	homo	34	3	3
chr01	11880461	D2	AA	*	homo	36	15	15
chr01	11880539	D1	C	-	homo	36	8	9
chr01	11880590	I1	T	-	hete	38	7	11
chr01	11880704	D1	A	*	homo	37	8	9
chr01	11884125	I1	G	-	homo	35	10	13
chr01	11907001	I1	C	-	homo	35	6	8
chr01	11938111	D1	T	+	hete	32	6	11
chr01	11938432	D3	TTT	+	homo	36	11	15
chr01	11938742	I2	AT	-	homo	34	12	12
chr01	11940264	D1	A	-	homo	37	10	13
chr01	11940587	I4	TTTT	*	hete	38	8	13
chr01	11943593	D1	T	-	homo	29	12	14
chr01	11943680	D1	A	-	hete	25	10	22
chr01	11945552	I1	C	-	homo	33	13	16
chr01	11946532	D1	A	+	hete	37	4	7
chr01	11946672	I1	A	*	hete	38	6	11
chr01	11962386	D2	AA	+	homo	39	4	5
chr01	11963199	D1	C	+	homo	36	5	7
chr01	11963494	I3	ACA	+	hete	37	4	7
chr01	11964383	I1	G	-	homo	31	10	10
chr01	11964760	I1	C	+	hete	34	3	5
chr01	11983785	I1	T	*	hete	31	3	4
chr01	11985696	D1	T	*	homo	34	14	17
chr01	11986813	I1	C	*	homo	30	5	7
chr01	11987342	I1	G	-	homo	37	4	4
chr01	11987752	I1	C	+	homo	33	10	16
chr01	11988226	D2	TT	*	homo	31	11	14
chr01	11989278	I2	AA	+	homo	37	12	15
chr01	11993078	I2	CA	+	homo	33	10	16
chr01	12019756	D1	C	-	hete	30	4	6
chr01	12020554	D2	AT	*	homo	37	4	4
chr01	12065961	D1	A	*	homo	34	8	10
chr01	12066132	D1	C	-	hete	35	4	7
chr01	12094385	D1	C	-	homo	37	7	8
chr01	12142562	I1	T	-	homo	34	8	9
chr01	12143453	I1	A	+	hete	36	6	10
chr01	12143520	D1	T	+	homo	34	15	15
chr01	12144983	I1	T	*	homo	35	17	19
chr01	12148193	I2	AT	-	homo	40	3	3
chr01	12149164	D1	T	+	hete	37	7	11
chr01	12149226	D2	GC	+	homo	33	13	13
chr01	12153608	D3	GAC	+	hete	37	6	10
chr01	12163747	I1	C	+	homo	31	8	9
chr01	12163976	I2	AT	+	homo	38	4	4
chr01	12164472	D5	ATATA	-	homo	37	6	6
chr01	12165609	D3	CAG	+	hete	34	8	15
chr01	12165779	D1	T	*	homo	32	10	15
chr01	12167615	I2	AT	*	hete	33	13	23
chr01	12170562	D1	T	-	homo	36	5	6
chr01	12170613	D1	T	*	homo	36	5	5
chr01	12170639	I5	GTGTA	*	hete	35	7	15
chr01	12170942	D1	A	*	homo	32	16	16
chr01	12173497	I2	AA	*	homo	31	10	14
chr01	12175366	D3	TCC	-	homo	31	7	9
chr01	12175593	D4	ACCA	-	hete	36	6	9
chr01	12179046	D1	A	*	homo	34	20	23
chr01	12188910	D2	AT	-	homo	37	7	9
chr01	12197998	D1	A	*	homo	37	3	3
chr01	12198812	D2	AA	-	homo	39	3	3
chr01	12205671	D1	C	-	hete	30	5	9
chr01	12206656	D3	TCT	-	homo	38	8	11
chr01	12207863	I1	A	*	homo	33	4	4
chr01	12208696	I2	TA	-	homo	37	12	14
chr01	12209164	D1	T	-	homo	39	3	3
chr01	12209195	I2	AT	-	hete	38	3	6
chr01	12209299	I4	TTTT	*	homo	35	5	7
chr01	12209371	D4	TATA	+	homo	34	9	11
chr01	12210091	I2	CC	-	hete	23	6	9
chr01	12212691	D1	A	*	hete	37	3	6
chr01	12237483	I1	T	+	homo	35	13	18
chr01	12239206	I1	T	*	homo	32	12	17
chr01	12244292	D1	G	-	hete	37	7	12
chr01	12244417	D1	T	-	hete	35	8	13
chr01	12358428	D2	AG	-	homo	38	6	8
chr01	12359472	I1	A	*	homo	35	10	16
chr01	12359784	I1	T	*	homo	35	18	22
chr01	12360629	D1	A	*	homo	33	17	19
chr01	12393603	D1	T	+	hete	35	3	6
chr01	12393662	D1	A	+	hete	37	5	8
chr01	12394300	I4	TATC	*	hete	38	4	6
chr01	12394684	I1	T	-	hete	31	6	11
chr01	12395480	I2	AA	+	homo	32	10	10
chr01	12395541	I2	CT	+	homo	36	5	7
chr01	12397081	D4	GTAT	-	hete	36	6	12
chr01	12399232	I4	TATA	-	homo	34	5	7
chr01	12400149	I1	T	*	hete	37	9	15
chr01	12421527	I1	T	-	hete	38	3	4
chr01	12425995	D3	GAG	*	homo	29	13	17
chr01	12426410	D2	CG	*	hete	32	12	20
chr01	12426979	I5	TTCGG	*	homo	31	18	27
chr01	12433791	D2	CG	-	homo	37	8	9
chr01	12434030	I1	G	+	homo	36	6	6
chr01	12437647	D1	C	-	homo	30	11	13
chr01	12438041	I4	AAAC	*	homo	32	15	22
chr01	12445485	D2	TT	*	hete	38	5	9
chr01	12445915	I1	T	*	homo	32	17	20
chr01	12447069	D1	A	*	homo	37	12	12
chr01	12447411	D1	A	-	homo	39	4	5
chr01	12447643	I1	A	*	homo	37	11	15
chr01	12447802	I1	T	*	homo	35	6	8
chr01	12449826	D1	T	*	homo	35	9	12
chr01	12450333	I1	G	*	homo	34	9	10
chr01	12451245	D2	TT	-	homo	36	12	14
chr01	12462587	D1	C	-	homo	38	4	5
chr01	12464099	I1	T	*	homo	33	6	6
chr01	12481506	D2	CG	+	homo	36	5	6
chr01	12481927	D3	CTT	-	hete	33	8	16
chr01	12484837	I2	AA	+	homo	37	4	4
chr01	12486107	D1	T	+	homo	38	6	7
chr01	12486583	I4	TGTA	*	homo	36	11	13
chr01	12486811	I2	TG	*	homo	34	5	7
chr01	12487678	I1	C	+	homo	31	8	9
chr01	12487782	I3	GCT	+	homo	33	10	15
chr01	12496696	D1	A	-	homo	33	18	23
chr01	12500621	I1	A	*	hete	36	5	8
chr01	12506440	I1	C	-	homo	36	7	8
chr01	12506543	I1	A	-	homo	37	3	3
chr01	12506607	I1	C	-	homo	20	5	5
chr01	12508730	I3	TAA	*	homo	31	18	25
chr01	12509151	I3	ACG	*	hete	30	7	13
chr01	12509383	I1	C	-	homo	27	10	11
chr01	12509444	I4	TCTC	-	hete	30	9	16
chr01	12509924	D1	T	+	homo	34	9	10
chr01	12513514	I1	G	-	homo	32	14	18
chr01	12513890	D4	AAAG	+	homo	33	7	9
chr01	12515408	D1	A	*	hete	35	8	13
chr01	12515994	I2	GG	*	homo	35	11	13
chr01	12516687	I1	C	*	homo	33	16	17
chr01	12517794	D2	TG	*	homo	36	16	16
chr01	12518345	I2	TC	*	homo	31	15	23
chr01	12519023	I1	C	*	homo	35	10	14
chr01	12519612	I5	AGGCC	*	homo	31	19	23
chr01	12520481	I3	GCT	+	hete	31	5	10
chr01	12520591	D2	TA	*	homo	37	8	9
chr01	12520661	I1	T	*	hete	33	8	13
chr01	12520692	I1	A	-	hete	35	5	8
chr01	12522162	D2	TA	-	hete	36	5	10
chr01	12522553	D1	T	*	hete	32	10	22
chr01	12524127	I1	A	*	homo	35	19	25
chr01	12535995	D1	A	*	hete	34	11	22
chr01	12570898	I1	C	+	hete	38	4	6
chr01	12571068	D1	A	*	homo	38	4	5
chr01	12571130	I1	G	*	homo	38	5	7
chr01	12577902	I1	A	-	homo	33	10	12
chr01	12581612	D3	TGA	*	homo	36	5	5
chr01	12582086	D1	T	*	homo	35	10	12
chr01	12582222	I1	T	-	hete	37	3	5
chr01	12592084	D1	C	*	homo	34	9	9
chr01	12593632	D1	A	-	homo	28	5	7
chr01	12595684	I4	CTAG	-	homo	31	10	16
chr01	12655556	D1	G	-	homo	39	3	3
chr01	12658196	I3	TGT	+	hete	31	5	8
chr01	12658411	I4	ATTC	+	homo	37	5	7
chr01	12659152	D3	TAA	-	homo	34	8	11
chr01	12659574	D4	TGTG	-	homo	37	8	9
chr01	12659906	I1	A	*	homo	26	7	9
chr01	12660237	I1	T	*	homo	32	13	20
chr01	12662318	D4	GCAT	*	homo	33	20	24
chr01	12726304	D1	T	*	homo	30	11	17
chr01	12726842	D3	CTG	*	homo	30	15	22
chr01	12727764	D3	AAT	*	homo	34	9	10
chr01	12730493	I1	T	+	homo	36	11	13
chr01	12755558	D1	A	*	homo	34	15	24
chr01	12789261	D1	A	*	homo	36	11	11
chr01	12789302	D1	T	*	homo	34	17	20
chr01	12793788	I2	TC	*	homo	31	15	17
chr01	12811371	D1	A	*	homo	33	19	24
chr01	12813111	I3	CAG	*	homo	32	17	18
chr01	12814323	D2	AA	*	homo	35	11	11
chr01	12822103	D1	T	*	homo	38	8	9
chr01	12825734	D1	C	+	hete	38	3	4
chr01	12850468	D1	G	*	homo	30	6	6
chr01	12852008	I2	AA	*	homo	35	12	15
chr01	12852566	D2	GC	-	homo	31	6	6
chr01	12854271	I2	TA	-	homo	30	11	12
chr01	12855487	D1	T	+	hete	36	5	8
chr01	12855543	I4	AACT	*	homo	32	12	18
chr01	12860139	D1	G	*	homo	34	13	15
chr01	12865423	D3	ATC	+	homo	34	9	10
chr01	12865656	I1	G	+	homo	35	12	13
chr01	12866220	D1	C	-	hete	29	3	4
chr01	12869321	D1	T	+	homo	35	15	21
chr01	12870821	D1	C	*	homo	33	14	16
chr01	12871466	I5	CCCGG	-	hete	33	6	9
chr01	12871623	I4	GGAC	-	homo	32	8	12
chr01	12872366	D5	TAACA	+	homo	36	3	3
chr01	12872980	I4	ATAT	+	hete	34	3	6
chr01	12873626	D2	CA	-	hete	34	3	4
chr01	12873874	D5	ATATA	+	homo	38	5	5
chr01	12900955	D1	A	*	homo	34	9	11
chr01	12901178	I3	CGC	*	homo	30	20	26
chr01	12902162	D1	A	-	homo	32	15	17
chr01	12947217	I5	TATCA	-	homo	36	5	5
chr01	12947363	I2	AT	-	homo	34	6	6
chr01	12971069	I1	C	*	homo	29	9	11
chr01	12971196	I4	CCTC	*	homo	27	20	24
chr01	12971277	D5	GCCGG	-	homo	35	16	18
chr01	12971398	I5	AGTTC	*	hete	34	8	14
chr01	12972304	D1	T	*	hete	38	3	5
chr01	12972506	I1	A	*	homo	37	13	18
chr01	12974741	I2	TT	-	homo	31	8	8
chr01	12976364	D5	CTCAA	*	homo	31	11	16
chr01	12976460	I3	TAC	-	hete	37	5	10
chr01	12976768	I5	TCCAC	*	homo	33	3	3
chr01	12977617	D1	T	*	homo	33	15	18
chr01	12977908	D1	G	*	homo	33	17	22
chr01	12978066	D1	G	*	homo	32	14	20
chr01	12978445	D1	A	*	hete	32	11	19
chr01	12980847	D3	AGG	*	homo	31	15	22
chr01	12981827	D1	A	*	hete	37	11	21
chr01	12989863	D1	A	*	homo	34	17	20
chr01	12990444	D1	G	*	homo	35	12	17
chr01	12990870	I1	C	*	homo	33	16	18
chr01	12991025	I1	A	-	homo	35	16	17
chr01	12991308	I1	A	*	homo	34	14	17
chr01	12991433	D1	T	*	homo	36	17	17
chr01	12993112	D1	A	-	hete	37	7	13
chr01	12996716	D1	T	-	homo	35	9	9
chr01	12996935	I2	AT	-	hete	38	5	8
chr01	12997815	D1	A	*	homo	38	5	5
chr01	12998014	I3	TAG	-	homo	39	3	3
chr01	13032534	I1	C	-	homo	34	5	7
chr01	13032839	I1	T	-	homo	36	9	11
chr01	13058343	D1	A	-	homo	37	4	5
chr01	13058388	D3	ATT	-	homo	32	13	14
chr01	13058472	D4	CTAG	*	homo	33	20	30
chr01	13058579	D1	A	-	hete	34	6	10
chr01	13072504	I3	GGC	*	homo	34	8	11
chr01	13072803	D1	A	*	hete	35	7	11
chr01	13073053	D3	ATT	+	hete	36	4	6
chr01	13073516	I4	ATGT	-	homo	26	15	17
chr01	13074770	I1	G	-	hete	34	5	9
chr01	13075724	I2	TA	*	homo	36	9	11
chr01	13076710	D2	AA	*	homo	30	16	27
chr01	13079898	D2	TC	*	homo	34	7	8
chr01	13081526	D1	A	+	homo	37	9	11
chr01	13084536	D1	T	*	homo	31	18	28
chr01	13089784	D3	GAC	+	hete	25	9	17
chr01	13091387	I2	TA	*	homo	31	16	27
chr01	13093588	D3	CTG	*	homo	36	11	14
chr01	13094349	I3	ACT	*	homo	34	17	18
chr01	13094527	D1	C	*	homo	30	12	15
chr01	13115193	D1	A	+	hete	36	6	15
chr01	13211345	D2	TT	*	homo	33	18	24
chr01	13229550	I1	A	*	hete	35	8	13
chr01	13341060	I1	T	*	hete	37	6	11
chr01	13342246	D3	TAT	*	homo	35	15	22
chr01	13342443	D1	T	+	homo	35	13	16
chr01	13350117	I1	T	-	homo	34	12	17
chr01	13350934	D4	TCTT	*	homo	33	15	19
chr01	13355029	D1	A	*	homo	33	18	30
chr01	13399393	D1	A	*	homo	34	13	20
chr01	13399760	D1	T	*	hete	35	8	17
chr01	13401156	I1	T	-	homo	36	4	5
chr01	13401286	I3	CGT	+	homo	36	6	7
chr01	13445172	I4	CAAT	-	homo	35	8	8
chr01	13453360	I2	GC	+	homo	35	6	7
chr01	13454012	I3	TTC	-	homo	35	3	3
chr01	13466668	D4	ATAT	-	homo	33	6	6
chr01	13470761	D1	C	+	homo	31	16	17
chr01	13470880	D3	GCA	*	homo	31	16	25
chr01	13489376	D4	ATAC	-	homo	39	5	6
chr01	13490186	D2	AA	-	hete	34	4	6
chr01	13506989	D3	CTT	-	hete	36	4	6
chr01	13507341	I3	ATA	+	homo	34	16	21
chr01	13508077	I1	A	*	homo	38	4	4
chr01	13508306	D1	G	*	homo	36	15	18
chr01	13510123	I1	A	*	homo	37	10	11
chr01	13510329	D2	GA	-	homo	38	7	9
chr01	13510404	I4	ATTT	-	hete	32	3	4
chr01	13535857	I1	G	-	homo	34	6	6
chr01	13537969	D1	G	*	homo	38	12	13
chr01	13538515	I1	T	*	hete	39	5	9
chr01	13539695	I1	G	*	homo	35	20	23
chr01	13540034	I1	T	*	homo	36	7	9
chr01	13556719	I1	A	-	hete	39	3	4
chr01	13557795	D1	T	*	homo	37	6	7
chr01	13559943	I3	GCG	+	homo	36	5	5
chr01	13563072	I1	A	-	hete	29	8	15
chr01	13563138	D1	G	-	hete	39	9	15
chr01	13564932	D2	TA	-	homo	35	11	12
chr01	13565297	D1	C	+	hete	34	6	11
chr01	13572118	D1	T	-	hete	35	4	7
chr01	13590154	D1	A	*	homo	33	17	21
chr01	13596017	I1	T	*	homo	35	20	22
chr01	13599626	D1	A	*	homo	35	13	14
chr01	13601935	I1	T	*	hete	36	6	10
chr01	13602197	D3	TTC	*	homo	36	20	25
chr01	13605283	I1	G	-	homo	34	9	9
chr01	13640042	I1	C	*	homo	37	8	12
chr01	13641720	D3	GCT	*	homo	35	15	17
chr01	13641849	I5	GGTAG	-	homo	31	8	12
chr01	13647357	I2	GA	-	homo	34	11	14
chr01	13683869	D3	GCA	*	homo	26	8	12
chr01	13684514	I1	C	*	homo	33	18	20
chr01	13685131	I2	CT	+	hete	22	5	9
chr01	13685310	D3	CGC	*	homo	33	6	7
chr01	13685387	D5	TTCTT	*	homo	35	11	12
chr01	13685815	D2	CA	-	homo	32	6	6
chr01	13686174	I2	AC	*	hete	36	7	12
chr01	13686356	I1	T	*	homo	37	11	14
chr01	13686873	D1	A	+	homo	36	9	12
chr01	13687421	D2	CT	*	homo	33	8	11
chr01	13688858	D1	T	*	homo	34	9	10
chr01	13688905	D1	T	*	homo	37	8	10
chr01	13689148	I2	CA	-	homo	30	5	5
chr01	13690659	D4	GTCG	+	homo	37	7	7
chr01	13739728	D2	AG	-	homo	34	10	12
chr01	13742173	D2	GA	+	homo	27	17	23
chr01	13745073	D1	T	*	homo	32	14	16
chr01	13983125	D3	CCC	*	homo	31	15	18
chr01	13995693	I1	A	-	homo	31	7	10
chr01	13995841	I1	G	-	homo	32	9	10
chr01	13996695	D2	TA	*	homo	34	10	11
chr01	13996987	D1	A	+	homo	36	9	11
chr01	13997191	I1	G	*	homo	34	8	10
chr01	14006163	I2	AA	-	homo	37	5	6
chr01	14031188	I1	T	+	hete	32	5	9
chr01	14032595	I1	T	-	homo	34	5	5
chr01	14036956	D1	C	+	hete	38	3	4
chr01	14054453	I2	TG	*	hete	34	9	15
chr01	14054719	D1	G	-	homo	33	12	16
chr01	14095890	D1	T	*	homo	32	17	22
chr01	14098703	D1	T	*	homo	31	15	19
chr01	14102394	D1	A	*	homo	36	10	10
chr01	14102632	D2	CT	*	homo	30	18	21
chr01	14104322	I4	TAAT	-	homo	35	7	9
chr01	14105542	D1	T	-	homo	35	3	3
chr01	14105887	I2	AA	*	homo	33	5	7
chr01	14105955	I1	T	-	hete	34	3	4
chr01	14106419	D1	T	-	homo	34	9	9
chr01	14113394	D1	A	-	homo	36	6	7
chr01	14115938	I1	A	-	hete	35	6	9
chr01	14116109	I2	TA	-	homo	34	13	14
chr01	14117546	D1	C	-	homo	35	20	21
chr01	14118567	I1	A	-	hete	36	4	6
chr01	14118869	I1	A	-	homo	32	7	9
chr01	14164315	I3	CCG	*	hete	33	6	12
chr01	14164466	D1	C	+	hete	27	8	15
chr01	14165767	I1	T	*	homo	22	17	18
chr01	14166027	D4	GGCC	-	homo	33	9	12
chr01	14167256	I2	GA	+	homo	34	16	18
chr01	14167540	D3	TTG	*	homo	32	17	23
chr01	14168071	I1	T	*	hete	32	10	21
chr01	14168788	D4	TTTA	-	hete	36	8	13
chr01	14168837	D5	AATGT	-	homo	33	4	5
chr01	14169549	D4	GTGA	+	homo	36	8	11
chr01	14169872	I4	ATCG	*	homo	33	13	21
chr01	14170107	D5	TGATA	*	homo	34	8	11
chr01	14170316	I4	TCAG	*	hete	25	4	8
chr01	14172629	I1	A	*	homo	35	10	10
chr01	14252614	D1	A	*	homo	32	20	24
chr01	14260972	I1	T	*	homo	34	14	15
chr01	14272619	D1	A	*	homo	32	9	14
chr01	14286506	D1	A	*	homo	33	11	12
chr01	14293990	D1	A	*	hete	35	7	11
chr01	14297152	D1	C	+	homo	38	3	3
chr01	14298358	D1	T	*	homo	34	18	19
chr01	14299945	D4	CACA	*	homo	30	19	23
chr01	14301616	D2	TA	*	homo	35	14	21
chr01	14302234	I2	TT	*	homo	34	17	20
chr01	14302799	D1	A	*	homo	35	17	23
chr01	14344036	D2	TA	*	homo	32	17	20
chr01	14347169	D1	C	*	hete	30	3	5
chr01	14362043	D1	T	*	homo	35	6	7
chr01	14362707	D1	C	*	homo	34	17	20
chr01	14372570	D1	C	*	homo	29	11	11
chr01	14381617	I1	A	*	homo	35	13	16
chr01	14383029	D5	ACAAC	*	homo	39	7	8
[truncated: 27,348 more rows]

## Sheet: chr02
Chromosome IDa	Positionb	Indel typec	Based	Strande	Homo/Hetef	Average qualityg	Supported read pair numberh	All crossed read pair numberi
chr02	12180	D4	GACC	*	homo	30	20	26
chr02	42543	I2	AA	*	hete	37	8	16
chr02	42621	I1	T	*	homo	31	14	19
chr02	57161	D1	G	-	homo	34	6	6
chr02	73802	I1	A	*	homo	35	12	13
chr02	87594	I1	T	*	homo	34	6	6
chr02	87806	I5	ACTAG	*	homo	33	15	19
chr02	88154	I1	A	+	hete	35	7	11
chr02	105211	D1	G	+	hete	33	6	10
chr02	105475	D3	GCT	*	hete	36	6	11
chr02	105528	I4	CTCC	*	homo	33	11	11
chr02	106655	D1	G	-	homo	32	16	17
chr02	108641	D1	A	*	hete	34	6	12
chr02	127280	D1	C	-	homo	34	12	12
chr02	133649	D1	A	*	homo	36	16	16
chr02	133872	I3	GAG	+	homo	35	13	13
chr02	137571	D2	TG	*	homo	34	6	6
chr02	139159	D1	C	+	hete	39	6	12
chr02	139209	D1	C	*	homo	35	12	13
chr02	160850	I1	G	*	homo	37	9	9
chr02	161692	D5	ATTGC	-	homo	35	9	9
chr02	166298	D1	G	*	homo	35	13	15
chr02	166718	I2	TT	*	homo	35	11	13
chr02	176883	D1	T	-	homo	37	12	18
chr02	177764	I2	TC	+	hete	36	11	21
chr02	177908	D5	GGAAG	+	homo	29	11	14
chr02	208150	I1	A	+	homo	35	9	14
chr02	227135	I1	C	+	hete	32	3	5
chr02	231158	D4	ATAT	-	hete	37	6	9
chr02	272535	I1	C	*	hete	37	9	15
chr02	273190	I1	G	*	hete	28	7	11
chr02	273297	D1	A	*	homo	31	17	20
chr02	275392	D1	T	+	homo	33	7	8
chr02	277082	D1	A	*	homo	33	17	24
chr02	279201	I1	G	*	hete	31	14	24
chr02	279848	D1	G	*	hete	38	6	9
chr02	362625	D4	AACT	-	hete	37	4	7
chr02	365197	I1	G	-	homo	32	14	16
chr02	367119	D1	A	+	homo	36	11	13
chr02	371785	I1	C	+	homo	31	4	4
chr02	402591	D2	TT	*	homo	34	5	7
chr02	489944	D1	G	*	homo	34	15	17
chr02	494938	I1	C	*	homo	33	16	21
chr02	530097	D3	CCC	-	hete	34	4	6
chr02	545574	I5	AATGA	-	homo	36	6	7
chr02	559841	I1	T	-	hete	34	10	17
chr02	560165	I1	A	-	hete	34	6	10
chr02	560939	D3	TAT	-	homo	34	9	13
chr02	561800	D2	CG	+	homo	37	4	4
chr02	562840	D1	A	*	homo	36	7	10
chr02	563888	I1	G	*	hete	37	9	17
chr02	564594	D1	C	*	homo	36	17	20
chr02	567903	I1	G	*	homo	34	8	12
chr02	614992	D1	A	+	homo	30	16	17
chr02	615214	I4	ACTG	+	hete	35	5	8
chr02	615244	I3	GCT	+	homo	37	5	7
chr02	615415	I5	TAAAT	*	hete	35	13	24
chr02	615999	D3	AGG	-	homo	35	7	9
chr02	653756	I3	CGG	+	homo	35	4	4
chr02	654171	I2	TA	*	homo	36	15	19
chr02	722126	I4	GACG	-	homo	36	5	7
chr02	722416	I1	T	*	homo	34	8	8
chr02	722876	I3	GTT	+	homo	37	6	7
chr02	723068	I4	TTTC	*	homo	34	12	19
chr02	724600	D1	G	-	homo	34	8	12
chr02	724710	I1	T	*	homo	36	20	28
chr02	729992	D1	C	*	homo	33	12	15
chr02	742916	D1	A	+	homo	39	3	3
chr02	748459	D1	C	*	homo	33	17	18
chr02	748570	I1	T	*	homo	30	13	15
chr02	750200	I1	A	-	homo	38	6	6
chr02	750258	D2	GA	-	homo	36	5	5
chr02	750759	I4	TTCT	-	hete	33	4	6
chr02	751845	I4	TCTC	-	homo	35	4	4
chr02	752405	I1	T	-	homo	37	6	8
chr02	752605	I2	TA	-	hete	37	3	6
chr02	753598	I1	G	+	homo	35	5	6
chr02	753774	I1	T	+	homo	37	3	3
chr02	756113	I5	AGAGA	-	hete	38	6	11
chr02	839573	D2	TT	+	hete	33	6	11
chr02	842086	I1	A	+	homo	34	17	19
chr02	842963	I3	AGC	*	homo	35	10	16
chr02	843415	D1	C	-	homo	35	5	6
chr02	847451	D1	T	*	homo	33	9	10
chr02	847948	I1	A	*	homo	38	7	10
chr02	848313	D1	A	*	hete	32	8	15
chr02	848789	D1	G	-	hete	35	6	10
chr02	851963	I1	A	*	homo	29	16	20
chr02	852092	I2	TC	+	homo	35	6	6
chr02	852402	D2	CT	*	homo	35	10	11
chr02	886041	D1	G	-	homo	35	5	7
chr02	896927	D1	A	*	hete	31	10	22
chr02	897121	D2	AG	*	homo	28	15	18
chr02	897389	I1	A	-	homo	34	14	20
chr02	897702	I3	CAA	*	homo	34	15	19
chr02	897759	I1	A	+	homo	37	9	11
chr02	898912	D1	C	*	homo	34	16	18
chr02	899468	D1	A	+	homo	35	6	7
chr02	899568	D3	TTA	+	hete	35	3	6
chr02	899962	D1	T	*	hete	36	5	10
chr02	900406	D1	A	*	hete	36	8	15
chr02	900452	I1	A	*	hete	37	8	14
chr02	903570	D2	TG	-	homo	37	4	4
chr02	904249	I1	C	-	homo	39	4	5
chr02	924087	I1	A	*	homo	33	20	24
chr02	925433	I2	TT	*	homo	32	17	23
chr02	926320	D2	TT	-	homo	34	10	14
chr02	929412	D1	C	*	homo	29	12	15
chr02	929662	D1	C	-	hete	32	6	9
chr02	930533	D1	C	+	homo	33	5	6
chr02	930972	D2	AG	-	homo	33	8	9
chr02	931067	D1	T	-	homo	29	11	15
chr02	933443	I1	A	*	homo	33	15	24
chr02	934227	D1	G	-	homo	35	11	16
chr02	934504	I2	AC	-	hete	34	9	17
chr02	934567	I1	A	-	hete	39	4	6
chr02	934688	D1	G	-	homo	37	5	7
chr02	935496	I3	TTA	+	hete	34	4	6
chr02	935533	D5	TGCGG	*	homo	33	9	10
chr02	940432	I1	C	*	homo	30	15	18
chr02	947304	I1	T	*	homo	33	13	14
chr02	948178	I2	AT	*	hete	36	14	25
chr02	949407	I1	A	*	homo	33	19	28
chr02	950306	I2	CG	*	homo	30	11	15
chr02	951768	I5	TTTAA	*	hete	36	7	18
chr02	952731	D1	T	*	homo	34	5	5
chr02	952773	I1	G	*	homo	33	12	16
chr02	954845	D1	A	+	homo	26	4	5
chr02	954921	I1	C	+	homo	34	6	8
chr02	956462	D3	TCC	-	homo	29	15	17
chr02	958419	D1	G	*	homo	27	17	18
chr02	958711	D1	C	*	homo	35	14	15
chr02	961013	D1	A	*	homo	32	16	23
chr02	961844	I1	T	-	homo	37	11	16
chr02	962943	I2	TC	-	hete	23	3	4
chr02	963661	I1	A	-	hete	38	8	15
chr02	963837	I1	A	+	homo	35	5	6
chr02	964028	I1	T	*	homo	35	6	8
chr02	983200	D1	G	*	homo	31	8	9
chr02	984543	D1	C	-	homo	35	11	13
chr02	1018669	D1	A	*	homo	32	18	21
chr02	1035014	I1	T	-	homo	35	4	4
chr02	1038868	D2	TA	*	homo	33	15	19
chr02	1039646	D2	TT	*	hete	35	12	22
chr02	1040036	I1	T	*	homo	30	8	11
chr02	1040141	D3	AGT	-	homo	34	5	6
chr02	1040320	I1	A	-	homo	30	14	14
chr02	1041364	I3	AGT	+	homo	35	5	6
chr02	1074201	D1	A	*	homo	37	7	8
chr02	1075455	I1	T	+	homo	32	9	14
chr02	1085064	D2	AC	+	homo	36	5	5
chr02	1092921	I1	T	*	hete	32	3	5
chr02	1093325	I1	T	+	homo	35	12	16
chr02	1093377	D1	A	*	homo	36	20	25
chr02	1095911	I1	A	-	hete	26	9	15
chr02	1100123	D1	A	*	homo	35	19	20
chr02	1101094	I1	T	-	hete	36	6	11
chr02	1101748	D2	AA	*	homo	36	16	19
chr02	1140937	D1	T	*	homo	33	19	22
chr02	1141815	I4	AGGC	-	homo	38	5	7
chr02	1141956	I3	TTA	*	homo	35	4	4
chr02	1142517	D1	T	*	homo	33	16	16
chr02	1181073	I1	C	-	homo	37	4	5
chr02	1183458	I1	A	*	homo	26	10	11
chr02	1186609	D1	A	+	homo	33	19	20
chr02	1187792	I1	T	-	hete	32	10	17
chr02	1188103	I1	A	*	hete	37	3	4
chr02	1188525	D1	G	*	homo	34	12	15
chr02	1188991	D1	C	-	hete	35	9	15
chr02	1193301	I1	T	+	homo	35	9	10
chr02	1194458	I1	G	*	hete	38	6	12
chr02	1194858	I3	GAG	*	hete	33	6	9
chr02	1195138	D3	GGA	-	homo	34	6	8
chr02	1206331	D1	A	+	homo	39	6	6
chr02	1206590	D1	T	*	homo	36	5	7
chr02	1265620	D1	A	*	homo	34	19	23
chr02	1267380	I1	T	*	homo	36	20	23
chr02	1268246	I5	TTTGT	*	hete	32	16	28
chr02	1269164	I1	G	*	homo	33	18	19
chr02	1269787	I2	TA	*	hete	37	8	14
chr02	1270364	I5	CCCTG	+	hete	33	8	14
chr02	1270431	I5	CTGTG	+	hete	32	8	15
chr02	1271945	I2	TA	*	homo	33	14	20
chr02	1275529	I3	GAA	*	homo	33	15	25
chr02	1275747	D1	G	*	homo	34	9	9
chr02	1276047	D5	CGGAA	-	hete	35	6	12
chr02	1276372	I5	GATGC	-	homo	34	8	11
chr02	1283759	D3	CAT	*	homo	37	17	18
chr02	1285079	D1	G	-	homo	32	8	11
chr02	1286939	I1	T	+	hete	39	3	5
chr02	1287137	D1	A	+	homo	35	7	7
chr02	1287197	D1	T	+	homo	35	11	12
chr02	1287430	D1	T	+	homo	36	5	5
chr02	1288095	D2	CA	*	homo	33	16	22
chr02	1288148	I1	T	-	homo	32	10	11
chr02	1288292	I1	A	-	homo	35	11	13
chr02	1288520	I4	AACT	+	homo	35	13	17
chr02	1288673	I1	G	*	homo	34	10	11
chr02	1290758	D1	G	-	homo	37	7	9
chr02	1317275	I3	TTT	*	homo	33	10	13
chr02	1335835	I2	AA	-	homo	36	5	7
chr02	1337470	I1	T	+	homo	36	5	5
chr02	1337899	D1	A	*	hete	38	10	17
chr02	1351364	I4	GTCG	*	homo	37	3	3
chr02	1352086	I1	G	-	hete	38	3	6
chr02	1352265	D2	AT	*	homo	34	12	13
chr02	1352550	I1	T	*	homo	34	17	17
chr02	1353262	D3	TGG	-	hete	33	4	7
chr02	1354037	I1	C	+	hete	34	7	13
chr02	1355121	D1	A	*	homo	33	10	16
chr02	1357127	I1	C	*	hete	36	4	7
chr02	1358873	D3	ACT	*	homo	27	4	4
chr02	1434427	I3	TAT	-	homo	31	4	4
chr02	1435501	D1	C	+	homo	31	7	7
chr02	1435880	D1	A	+	homo	34	9	10
chr02	1435970	D3	CAA	*	homo	35	8	9
chr02	1436552	I4	CATA	*	hete	37	6	18
chr02	1436837	I3	ACC	*	homo	33	5	5
chr02	1438396	D1	A	-	homo	36	6	7
chr02	1439154	I1	A	+	homo	38	10	14
chr02	1439372	I2	AA	*	hete	34	12	22
chr02	1440675	I1	G	*	homo	36	6	6
chr02	1440776	D1	C	*	homo	34	10	12
chr02	1443646	D1	A	*	homo	36	5	5
chr02	1444522	D1	A	-	homo	32	9	10
chr02	1444648	D1	A	-	homo	33	11	11
chr02	1444978	D1	G	+	homo	34	4	5
chr02	1445261	I1	A	-	hete	36	4	6
chr02	1449007	D5	CCCGG	*	hete	35	7	11
chr02	1449777	I1	C	*	homo	36	12	13
chr02	1450658	I1	A	*	homo	37	9	9
chr02	1452101	D1	T	*	homo	35	18	18
chr02	1455450	D1	A	-	homo	32	15	16
chr02	1455525	I3	TTA	*	homo	35	11	11
chr02	1456677	D1	G	+	homo	36	10	10
chr02	1457187	I1	A	*	homo	32	14	20
chr02	1457777	D1	T	*	homo	34	17	24
chr02	1459209	D1	A	*	homo	38	5	5
chr02	1459768	D3	GGG	-	homo	29	12	15
chr02	1462936	D4	GATC	*	homo	29	6	6
chr02	1537028	D1	G	+	homo	37	4	4
chr02	1537411	I1	A	*	homo	34	15	18
chr02	1544021	I1	A	+	hete	35	3	5
chr02	1544155	D5	TCGGG	-	hete	37	3	6
chr02	1545386	I4	TTTC	*	homo	34	9	12
chr02	1545486	D1	A	+	homo	34	8	11
chr02	1546265	D2	TA	*	homo	35	7	8
chr02	1546856	D4	GGGG	*	hete	32	14	24
chr02	1547278	I2	TT	*	hete	34	7	11
chr02	1548600	I5	CCCCC	-	hete	28	6	20
chr02	1548821	I3	ACC	-	homo	33	9	9
chr02	1548918	D2	AT	*	homo	38	6	6
chr02	1553172	I5	TTATT	*	homo	32	10	15
chr02	1555753	D1	T	*	homo	34	13	13
chr02	1559091	D1	G	*	homo	34	9	12
chr02	1559213	I2	TA	*	homo	29	14	17
chr02	1559512	I4	TGCT	*	homo	34	13	21
chr02	1561100	I1	C	-	hete	36	4	8
chr02	1561524	I1	C	+	homo	37	4	4
chr02	1563192	D3	TGT	+	homo	35	18	19
chr02	1563321	I1	T	*	hete	33	3	6
chr02	1564710	D1	A	*	homo	36	15	23
chr02	1564882	D1	T	-	hete	40	3	4
chr02	1594079	I2	TT	-	hete	37	3	5
chr02	1624906	D2	AT	*	homo	32	16	17
chr02	1626172	D3	TAT	*	homo	36	16	27
chr02	1628002	I1	C	*	homo	36	15	17
chr02	1629678	D5	AAAAA	-	hete	26	10	17
chr02	1630030	D5	TACGA	-	homo	33	10	12
chr02	1632397	D3	AAT	*	homo	35	12	14
chr02	1647216	I1	A	-	homo	33	15	15
chr02	1647690	D2	TG	-	homo	31	10	13
chr02	1649820	I4	ATAA	*	homo	38	5	7
chr02	1650117	D4	TTTT	*	homo	38	7	7
chr02	1651727	I2	GA	+	homo	36	7	8
chr02	1652229	D4	CATG	-	homo	34	8	8
chr02	1652644	D4	AGCT	*	homo	37	4	4
chr02	1652771	D4	AGAG	-	homo	35	9	10
chr02	1653451	I2	TC	-	homo	34	4	4
chr02	1671847	D1	A	+	homo	35	11	11
chr02	1673282	D1	C	*	homo	36	4	5
chr02	1675797	I4	AGAA	-	homo	36	5	7
chr02	1677246	I2	TT	*	hete	36	11	19
chr02	1677308	D2	GT	+	homo	36	6	8
chr02	1680652	I2	TA	-	hete	35	7	16
chr02	1687997	I1	T	*	homo	35	16	27
chr02	1689949	I2	CT	*	hete	31	15	27
chr02	1690340	D2	AG	*	hete	35	11	22
chr02	1693592	I2	GA	+	homo	33	11	14
chr02	1714347	D1	A	+	hete	30	3	5
chr02	1714377	D1	A	*	homo	36	9	12
chr02	1715512	D1	T	-	homo	36	6	8
chr02	1715582	D1	T	-	homo	38	10	11
chr02	1718333	D1	T	*	homo	34	14	18
chr02	1718680	I1	A	-	homo	37	4	4
chr02	1719608	I3	GCA	*	homo	34	13	16
chr02	1719740	D1	A	*	homo	36	6	7
chr02	1720025	D2	TA	*	hete	36	8	14
chr02	1720284	D1	A	-	homo	30	11	11
chr02	1728907	D2	TG	*	homo	35	11	11
chr02	1765059	I3	TTG	*	homo	36	7	9
chr02	1765540	D1	G	-	hete	33	5	8
chr02	1771392	D1	T	-	homo	32	9	12
chr02	1773108	D1	G	*	homo	34	6	6
chr02	1773748	I1	C	*	homo	37	8	12
chr02	1774301	D1	T	*	homo	31	9	10
chr02	1774443	D1	G	*	homo	34	12	15
chr02	1778011	D1	T	*	homo	34	7	9
chr02	1778136	I2	TT	*	homo	35	8	10
chr02	1778770	D1	T	-	homo	33	18	20
chr02	1779397	D1	A	*	homo	33	15	19
chr02	1779618	D3	TTT	*	homo	36	12	13
chr02	1780527	D1	A	-	homo	39	3	3
chr02	1812336	D2	AG	+	homo	39	3	3
chr02	1814560	I1	A	*	homo	31	11	13
chr02	1817588	D1	T	+	homo	35	13	16
chr02	1818138	D3	AGA	*	homo	32	14	16
chr02	1819198	D1	A	*	homo	33	17	22
chr02	1826326	I1	T	*	homo	35	17	20
chr02	1847363	D1	A	-	hete	32	9	16
chr02	1847434	I4	ATAG	*	hete	35	13	23
chr02	1850257	I1	T	-	homo	35	10	12
chr02	1864443	D1	G	+	homo	35	7	7
chr02	1864982	D2	AA	-	homo	38	5	5
chr02	1912234	D4	TTAA	-	hete	40	4	6
chr02	1916530	I1	T	*	hete	38	6	12
chr02	1916880	I1	A	-	hete	33	3	6
chr02	1918022	I3	TGT	+	homo	35	4	5
chr02	1922585	I2	TA	*	homo	37	12	19
chr02	1923144	I4	AACC	*	homo	28	15	15
chr02	1923850	D1	C	-	homo	35	12	12
chr02	1928651	I1	A	+	homo	35	4	4
chr02	1934827	I1	A	*	homo	38	5	5
chr02	1935341	I2	AC	-	homo	37	9	9
chr02	1935472	D1	G	-	hete	39	3	4
chr02	1954760	D3	CTC	-	homo	24	10	16
chr02	1957278	D2	AC	-	homo	32	7	8
chr02	1959691	D1	C	+	hete	37	3	4
chr02	1959805	D5	GAATT	*	homo	30	10	11
chr02	1959918	D1	G	*	homo	34	9	9
chr02	1959975	D2	GA	+	hete	35	5	8
chr02	1961076	D4	GGCC	*	homo	25	13	14
chr02	1961375	I1	G	-	homo	36	8	9
chr02	1961498	I4	TCGA	-	homo	34	7	7
chr02	1962768	I2	TA	+	homo	33	12	13
chr02	1964883	D1	T	*	homo	34	10	10
chr02	1965768	I1	T	*	hete	27	9	17
chr02	1966006	D4	AAAA	*	hete	29	8	15
chr02	1966718	D3	AAA	-	hete	33	7	11
chr02	1972033	D1	A	*	homo	34	13	18
chr02	1972158	I3	GGC	+	homo	32	12	19
chr02	1973693	I1	T	*	homo	29	12	14
chr02	1975057	D1	A	-	homo	30	3	3
chr02	1976143	D4	TATA	+	homo	30	14	21
chr02	1977220	D1	A	*	homo	36	13	16
chr02	1977770	D2	TT	*	homo	35	17	25
chr02	2018412	D3	AAC	+	homo	38	3	3
chr02	2019917	I2	GA	+	hete	36	3	5
chr02	2020024	D1	A	-	hete	37	3	6
chr02	2020362	D1	G	-	hete	38	4	6
chr02	2032305	D1	T	*	homo	37	8	11
chr02	2032716	I1	A	*	homo	36	4	5
chr02	2034601	I1	A	*	homo	31	6	6
chr02	2088063	D4	TGCC	+	homo	30	4	4
chr02	2088602	D2	AA	*	homo	34	8	9
chr02	2089198	D4	GCAT	+	homo	36	6	7
chr02	2089267	I3	TCA	+	homo	33	3	3
chr02	2096741	I1	T	-	hete	33	6	11
chr02	2102789	I2	TA	+	homo	35	4	4
chr02	2103583	I1	G	*	hete	32	9	15
chr02	2103696	D1	G	+	hete	40	3	4
chr02	2104154	D1	T	*	homo	36	13	16
chr02	2104199	I1	T	*	homo	34	14	16
chr02	2104445	I1	T	*	homo	29	14	18
chr02	2105405	I2	TA	*	homo	36	15	18
chr02	2105725	D1	A	*	homo	36	10	15
chr02	2108451	D1	T	-	homo	34	12	15
chr02	2111344	D5	GGAAT	+	homo	36	4	5
chr02	2112398	D1	A	-	homo	34	11	15
chr02	2112460	I1	T	-	homo	35	10	11
chr02	2112852	I5	TCAAG	-	homo	33	4	5
chr02	2115384	I1	A	-	hete	38	3	4
chr02	2115663	D2	TG	-	homo	33	11	13
chr02	2115871	D1	G	-	homo	31	10	11
chr02	2116033	D1	T	*	hete	37	5	10
chr02	2116297	D1	T	+	homo	32	9	9
chr02	2116845	D1	C	*	homo	35	5	5
chr02	2116920	I1	A	*	homo	35	13	16
chr02	2119078	I4	TTAA	*	hete	35	14	24
chr02	2169250	I2	TA	+	homo	34	11	13
chr02	2204470	D2	CC	-	homo	38	3	3
chr02	2227005	I1	A	-	hete	39	5	8
chr02	2228291	I1	T	*	homo	34	4	5
chr02	2257244	D1	A	*	homo	33	9	14
chr02	2258269	I1	T	-	homo	34	5	7
chr02	2259472	D1	T	*	homo	34	13	16
chr02	2259997	I4	ATCT	*	homo	33	8	9
chr02	2260771	D5	GCCTA	*	homo	32	14	20
chr02	2263017	I2	AC	+	homo	35	9	13
chr02	2263568	I2	TT	-	homo	35	5	5
chr02	2264488	D3	TAC	*	homo	33	6	6
chr02	2265375	I2	CC	+	hete	36	5	8
chr02	2265519	I1	T	*	homo	36	13	17
chr02	2265596	D1	A	*	homo	37	15	16
chr02	2265668	D1	A	*	homo	36	10	11
chr02	2266651	I1	C	*	homo	29	10	11
chr02	2268327	I1	T	*	homo	33	20	26
chr02	2273093	D3	TGA	*	homo	31	18	20
chr02	2274294	D1	C	+	homo	30	14	15
chr02	2275696	I1	A	*	homo	33	13	18
chr02	2276562	I1	A	+	homo	38	14	19
chr02	2278612	D2	TT	*	homo	31	10	12
chr02	2328424	I1	A	*	homo	32	18	21
chr02	2329187	D1	T	*	homo	30	9	11
chr02	2330327	D1	T	-	homo	30	8	9
chr02	2333504	D1	A	*	homo	37	12	17
chr02	2334021	I1	A	*	homo	30	13	20
chr02	2334156	D1	A	*	homo	35	12	13
chr02	2334248	D1	A	*	homo	34	10	13
chr02	2338682	D1	A	+	homo	32	4	4
chr02	2342021	D1	T	*	hete	32	19	35
chr02	2359899	I1	T	*	homo	34	17	19
chr02	2363356	I1	T	*	homo	33	19	22
chr02	2365600	D1	A	*	hete	36	5	8
chr02	2365940	I1	A	-	hete	35	3	5
chr02	2367999	D2	TT	*	homo	33	17	26
chr02	2369250	D2	TT	+	hete	37	4	7
chr02	2370965	D3	CTG	*	homo	34	16	22
chr02	2375188	I1	A	*	homo	35	17	20
chr02	2375738	D1	T	-	homo	31	4	4
chr02	2376260	I1	T	*	homo	36	10	12
chr02	2410354	I1	T	-	hete	30	7	14
chr02	2415741	I4	CGGC	*	homo	30	15	19
chr02	2469770	I1	A	*	homo	33	19	21
chr02	2475059	I1	T	-	hete	37	3	6
chr02	2475168	D3	AAA	-	homo	38	15	17
chr02	2476264	I1	T	-	homo	29	9	9
chr02	2476471	D1	A	*	homo	34	8	10
chr02	2476520	D1	A	*	homo	34	8	10
chr02	2476653	D4	GGGG	+	homo	32	4	5
chr02	2477307	D5	TGCAC	-	homo	31	7	7
chr02	2479547	D1	G	+	homo	30	9	14
chr02	2479777	D4	TTGT	*	homo	31	6	6
chr02	2480321	I5	CATGG	*	hete	27	13	26
chr02	2480725	D4	CGTA	*	homo	31	9	13
chr02	2481060	I3	TAA	*	homo	34	8	12
chr02	2484583	D3	GAA	-	homo	36	3	3
chr02	2489201	D4	GCAA	*	homo	35	14	14
chr02	2489312	D1	A	*	homo	32	11	15
chr02	2490418	D1	T	*	homo	36	19	25
chr02	2490608	D1	A	*	homo	31	20	25
chr02	2491320	I1	C	-	hete	36	8	14
chr02	2491682	D4	GAAG	*	homo	32	10	13
chr02	2492922	D4	TGGG	-	hete	35	5	8
chr02	2493265	I5	TGTGT	+	homo	33	16	22
chr02	2496242	I1	A	+	homo	35	12	18
chr02	2497123	I1	T	-	homo	34	7	10
chr02	2498754	D1	G	*	homo	35	9	12
chr02	2501597	I1	C	-	homo	39	4	4
chr02	2533168	D4	CGGA	+	homo	30	8	10
chr02	2533476	D5	TTGGA	*	homo	32	14	16
chr02	2533804	D1	A	*	homo	29	15	20
chr02	2535927	D1	T	*	homo	34	17	25
chr02	2536478	D4	CCAT	-	homo	33	13	19
chr02	2537131	I2	CA	-	homo	33	11	11
chr02	2538940	I1	C	+	homo	29	9	11
chr02	2539124	I1	T	-	hete	30	6	11
chr02	2539572	I1	A	*	homo	33	20	24
chr02	2540270	D4	AAAA	*	hete	37	7	12
chr02	2540329	I1	G	*	homo	34	19	21
chr02	2541027	I1	A	*	hete	33	10	18
chr02	2541387	D3	TAG	*	homo	34	20	28
chr02	2541926	D2	AT	*	homo	35	19	29
chr02	2546143	D3	TTG	*	homo	35	19	24
chr02	2546596	I1	A	-	homo	33	20	28
chr02	2552061	I1	A	-	homo	30	7	8
chr02	2593207	I1	C	+	homo	34	4	5
chr02	2595065	D3	AAA	*	homo	37	20	26
chr02	2597252	I1	A	*	homo	35	17	21
chr02	2620426	D1	T	+	homo	31	12	15
chr02	2623385	D1	A	*	hete	37	5	8
chr02	2625135	D1	T	-	homo	32	7	8
chr02	2629118	D4	CAGG	*	homo	32	13	19
chr02	2629475	I3	TAT	*	hete	35	4	7
chr02	2631794	D2	AG	-	homo	36	7	7
chr02	2632509	I1	A	*	homo	31	17	21
chr02	2633338	D1	A	*	homo	33	8	10
chr02	2633417	I2	CA	*	homo	35	12	15
chr02	2634293	I1	T	-	hete	35	12	22
chr02	2634640	D1	A	*	homo	35	5	6
chr02	2636214	D2	AT	-	homo	37	6	7
chr02	2678539	I1	T	*	homo	33	10	16
chr02	2678771	D1	A	*	homo	34	19	27
chr02	2678950	I1	T	*	hete	30	12	20
chr02	2680659	I2	GA	*	homo	35	10	12
chr02	2680701	D1	G	-	homo	36	8	10
chr02	2681140	I5	TTTTG	*	homo	32	11	15
chr02	2682435	D1	T	*	homo	34	11	13
chr02	2682531	I1	G	*	homo	30	20	25
chr02	2682745	I5	ATCAT	+	homo	30	7	8
chr02	2682978	I5	ATTGA	*	hete	38	7	13
chr02	2683007	D3	CCA	*	hete	33	6	9
chr02	2683717	I1	T	*	homo	32	11	14
chr02	2684245	I1	T	-	homo	36	11	12
chr02	2685384	I2	AG	-	hete	39	3	6
chr02	2685420	D1	C	-	homo	37	7	7
chr02	2685818	I1	A	+	homo	35	5	6
chr02	2686439	I1	C	*	hete	36	4	6
chr02	2782608	D3	TTC	*	homo	36	13	16
chr02	2782710	D2	TC	-	homo	36	6	6
chr02	2792220	D1	T	*	homo	36	19	21
chr02	2802767	D1	T	-	hete	37	5	10
chr02	2804076	I2	TG	-	homo	33	20	22
chr02	2804199	I1	T	*	homo	35	15	16
chr02	2804279	D3	ATG	-	hete	38	3	4
chr02	2804453	I1	C	*	hete	24	6	9
chr02	2804927	D2	AT	*	homo	34	14	15
chr02	2806528	I4	TGGC	*	homo	36	8	9
chr02	2807357	I1	T	+	homo	38	17	20
chr02	2809953	I1	A	*	homo	37	13	16
chr02	2812306	D2	TG	+	homo	28	11	11
chr02	2814873	I1	A	-	homo	37	7	9
chr02	2815005	D2	AT	-	hete	39	4	6
chr02	2818860	I1	A	*	homo	36	11	14
chr02	2823167	I2	TA	*	homo	36	11	16
chr02	2839484	D1	A	*	homo	36	9	13
chr02	2985505	I2	TT	*	hete	34	13	26
chr02	2988487	I1	C	+	hete	37	10	24
chr02	3007321	D1	T	*	hete	34	3	4
chr02	3008779	I1	A	*	homo	33	12	16
chr02	3009328	D1	T	-	homo	39	3	3
chr02	3009365	I3	TAA	-	hete	38	3	4
chr02	3015182	I4	CACG	+	homo	33	9	9
chr02	3015654	I1	T	*	homo	31	18	23
chr02	3016748	D5	AGGTA	*	homo	34	14	23
chr02	3016825	D1	C	-	homo	32	12	19
chr02	3017067	I1	A	*	homo	33	20	28
chr02	3017415	D3	AAA	*	hete	38	10	17
chr02	3034974	D1	A	+	homo	37	10	11
chr02	3054029	I1	A	+	hete	36	8	13
chr02	3054180	I4	TTAA	+	hete	38	3	4
chr02	3058993	D1	C	-	homo	36	3	3
chr02	3061927	D2	TT	+	homo	36	12	19
chr02	3064387	D1	A	+	homo	35	11	11
chr02	3065639	I1	T	*	homo	34	16	26
chr02	3066809	D3	CTT	*	homo	35	17	21
chr02	3068975	D1	A	*	homo	36	15	16
chr02	3069253	I1	T	*	homo	32	18	20
chr02	3070489	I2	AA	*	hete	36	10	19
chr02	3071148	I1	T	*	hete	36	6	10
chr02	3071696	D3	GGC	*	homo	35	8	11
chr02	3079112	D3	CTC	+	hete	34	5	8
chr02	3079705	D1	T	*	homo	36	11	14
chr02	3080565	D1	A	-	homo	34	16	17
chr02	3080860	D4	AATT	*	homo	37	12	16
chr02	3080937	I4	TCTT	+	hete	34	4	6
chr02	3082923	I2	CG	*	hete	32	11	20
chr02	3089719	D1	T	+	homo	26	3	3
chr02	3089969	D1	T	+	homo	31	5	5
chr02	3097064	D2	AT	-	homo	27	4	4
chr02	3097164	D2	AT	*	homo	34	4	5
chr02	3097302	I3	CAC	+	homo	36	5	6
chr02	3098075	I1	A	-	homo	36	11	13
chr02	3100644	D1	T	+	homo	38	5	5
chr02	3105603	I2	CG	-	homo	27	10	12
chr02	3105677	D5	AGCTA	*	homo	32	16	18
chr02	3106428	I3	CGC	+	hete	31	5	10
chr02	3109889	I1	T	-	homo	33	12	15
chr02	3111529	D1	G	*	homo	37	4	5
chr02	3111582	D1	A	-	hete	36	4	7
chr02	3111972	I5	CCTGA	*	hete	39	8	17
chr02	3115666	I1	T	*	homo	34	15	17
chr02	3116100	I2	AG	*	homo	38	3	3
chr02	3116148	I5	TGTCG	-	homo	32	5	5
chr02	3116644	D1	T	*	homo	33	9	9
chr02	3140299	D1	C	+	homo	30	4	5
chr02	3174927	D1	G	*	hete	36	5	8
chr02	3176048	I1	A	+	homo	36	8	9
chr02	3176474	D3	TCT	-	hete	33	3	4
chr02	3179917	D1	G	*	homo	35	16	18
chr02	3180580	I1	G	*	homo	33	13	13
chr02	3183452	I1	G	*	hete	35	6	11
chr02	3183742	D1	A	*	homo	35	8	11
chr02	3183800	D4	TATG	*	homo	36	5	7
chr02	3186026	D5	TTTGC	*	hete	37	6	9
chr02	3186092	D5	ATTGG	*	homo	34	9	10
chr02	3186336	I1	C	*	homo	33	13	13
chr02	3189186	I1	T	-	homo	34	4	4
chr02	3224346	D1	A	+	homo	37	6	7
chr02	3224405	I3	ATT	+	homo	34	10	16
chr02	3225058	I3	AGG	*	hete	36	8	13
chr02	3230794	I5	GTACA	+	homo	35	15	18
chr02	3233307	I1	C	*	hete	25	4	6
chr02	3270767	D1	G	-	homo	28	9	14
chr02	3293472	I1	T	+	hete	33	3	4
chr02	3293586	I5	GTACT	+	hete	38	3	6
chr02	3294413	D2	TT	*	homo	31	16	18
chr02	3296025	D1	C	*	homo	32	6	8
chr02	3335239	D2	TT	+	hete	36	5	9
chr02	3335339	D3	TAC	+	hete	33	4	7
chr02	3336094	D3	AGG	+	hete	37	3	4
chr02	3336227	I3	TTA	+	homo	32	10	12
chr02	3337190	D1	A	-	homo	36	3	3
chr02	3337303	D3	CGA	*	homo	36	3	3
chr02	3338216	I2	CG	*	homo	33	7	8
chr02	3338847	D4	CTAG	*	homo	35	4	5
chr02	3339142	I4	GCTC	+	homo	29	6	7
chr02	3339844	I2	GA	*	homo	34	7	9
chr02	3344580	D1	T	-	homo	38	3	3
chr02	3344852	D1	T	*	hete	36	8	14
chr02	3370374	D1	T	-	homo	36	13	19
chr02	3371911	I1	A	*	homo	33	19	27
chr02	3374991	I1	T	-	homo	35	10	10
chr02	3375181	D1	T	*	homo	36	8	9
chr02	3375237	I2	TC	*	homo	32	10	14
chr02	3375363	D3	AGT	+	homo	36	5	6
chr02	3376954	I2	AA	-	homo	34	12	16
chr02	3377685	I1	T	*	hete	38	5	10
chr02	3377983	I5	TTGAG	*	hete	34	3	6
chr02	3379029	I1	G	*	homo	36	19	28
chr02	3380160	D4	TAAA	*	homo	36	5	7
chr02	3382338	D5	GTGCA	*	homo	39	11	12
chr02	3382418	D3	TAA	*	homo	39	3	3
chr02	3382617	D3	TCT	+	homo	34	7	9
chr02	3383635	D1	A	*	homo	27	10	14
chr02	3383701	D1	C	+	homo	32	3	3
chr02	3397198	I4	TGTG	-	hete	32	12	22
chr02	3397676	I1	A	*	homo	35	15	20
chr02	3398020	D1	A	*	homo	36	9	13
chr02	3398628	D1	A	*	homo	38	12	18
chr02	3399989	D2	TG	*	homo	34	13	17
chr02	3401326	I3	CCA	*	homo	33	16	22
chr02	3402765	D1	T	*	homo	32	18	23
chr02	3403381	I1	T	*	homo	27	20	23
chr02	3407916	I1	T	*	homo	33	16	24
chr02	3408944	D1	T	*	homo	33	14	19
chr02	3409101	D3	GGG	-	homo	29	10	16
chr02	3409390	I2	AT	*	homo	35	15	17
chr02	3414717	I1	A	*	hete	32	7	12
chr02	3417364	D4	GGTT	+	homo	32	3	3
chr02	3418192	D1	G	*	homo	32	16	19
chr02	3418271	I1	G	+	homo	34	6	7
chr02	3418329	I5	GGTCT	+	hete	39	3	6
chr02	3437825	D1	A	*	hete	33	8	13
chr02	3541430	D1	G	+	homo	33	14	14
chr02	3542857	D5	CACAA	-	hete	34	3	4
chr02	3544288	D1	A	*	homo	36	18	20
chr02	3545321	D1	T	+	homo	36	11	11
chr02	3545999	D2	AT	*	homo	35	9	9
chr02	3547354	I1	G	-	homo	34	16	18
chr02	3547638	D3	TTG	-	hete	34	9	15
chr02	3552393	D1	C	+	homo	37	4	4
chr02	3553675	I1	A	*	homo	35	6	8
chr02	3553831	D1	A	+	homo	39	3	3
chr02	3555385	I3	ATT	*	homo	37	8	9
chr02	3555812	I1	A	+	homo	31	5	7
chr02	3555990	D2	AT	-	homo	33	9	14
chr02	3556452	I5	TACTG	+	homo	30	9	11
chr02	3558490	D1	C	-	hete	33	3	4
chr02	3559750	D2	CT	+	homo	32	15	16
chr02	3559904	D1	A	+	homo	28	11	12
chr02	3560050	I2	AT	*	hete	36	3	6
chr02	3560598	D1	T	+	hete	36	3	4
chr02	3560747	I3	CCT	+	hete	31	5	9
chr02	3561618	D1	T	+	hete	37	3	5
chr02	3562614	D2	AT	*	homo	33	14	23
chr02	3563008	D1	T	+	hete	37	3	5
chr02	3563273	I4	GTTC	-	homo	33	3	3
chr02	3567877	D1	A	*	homo	34	16	18
chr02	3568749	I1	A	*	hete	35	14	24
chr02	3569755	I2	TT	*	hete	35	3	6
chr02	3583278	I1	T	*	homo	35	18	21
chr02	3583947	I1	T	*	homo	34	13	20
chr02	3584612	I1	A	-	homo	36	16	18
chr02	3584790	D1	A	-	homo	35	13	13
chr02	3586146	D2	TA	+	homo	36	13	14
chr02	3586258	D3	CAA	*	homo	34	16	19
chr02	3595691	D4	TCCG	*	homo	34	5	7
chr02	3595761	I2	CT	*	homo	36	3	3
chr02	3596147	D4	TACG	+	homo	31	14	21
chr02	3599615	D3	ACT	-	homo	34	4	4
chr02	3600837	D1	G	-	homo	37	7	7
chr02	3601779	D1	C	-	homo	39	7	7
chr02	3606243	I5	CCAAT	+	homo	35	16	21
chr02	3606366	I1	T	+	homo	35	5	6
chr02	3606751	D2	AT	*	homo	35	9	11
chr02	3608259	I1	C	*	homo	36	11	17
chr02	3609571	I1	T	*	homo	29	7	9
chr02	3609641	D1	T	*	homo	28	17	19
chr02	3610455	I1	C	-	homo	36	18	24
chr02	3610543	I1	T	-	hete	37	6	11
chr02	3611450	I1	T	+	hete	35	4	7
chr02	3613032	D1	A	*	homo	35	11	13
chr02	3613184	I1	G	*	homo	34	19	22
chr02	3615002	D1	T	*	hete	37	5	9
chr02	3615101	D1	G	*	homo	34	16	18
chr02	3615173	D1	G	-	homo	34	11	11
chr02	3670511	I1	T	+	homo	31	8	12
chr02	3670809	I3	TGT	*	homo	31	15	22
chr02	3672526	I1	T	*	homo	33	13	16
chr02	3674109	I1	C	*	homo	36	14	16
chr02	3674576	D1	T	-	homo	39	8	10
chr02	3674624	I1	G	*	homo	35	11	11
chr02	3674784	I2	TT	*	homo	35	18	27
chr02	3675968	D1	G	*	homo	37	5	5
chr02	3689164	D3	CAA	*	homo	36	8	8
chr02	3691930	I1	A	-	homo	33	7	9
chr02	3696477	I1	T	+	homo	30	10	12
chr02	3698437	D2	AA	-	homo	34	10	16
chr02	3708736	I1	A	*	homo	35	17	21
chr02	3709120	I4	AAGA	+	hete	35	6	10
chr02	3709570	D1	A	-	homo	35	15	17
chr02	3709721	D2	AA	+	homo	38	4	5
chr02	3710480	I4	CACA	*	homo	34	10	11
chr02	3711231	I1	C	-	homo	37	4	4
chr02	3711731	D1	G	*	homo	35	11	12
chr02	3712326	D1	T	+	homo	33	12	18
chr02	3713060	D4	TAAT	*	homo	34	8	10
chr02	3713789	I1	C	*	homo	30	8	10
chr02	3714102	D1	C	-	hete	31	3	6
chr02	3719831	D2	GA	-	hete	35	4	6
chr02	3719919	I1	C	-	homo	30	9	11
chr02	3734825	I1	A	*	hete	33	6	9
chr02	3735329	D1	A	*	homo	35	11	12
chr02	3739399	D1	T	-	homo	36	7	7
chr02	3747445	D3	GTC	*	homo	33	13	19
chr02	3748267	I1	A	*	homo	29	14	14
chr02	3750203	I4	TTAA	-	homo	36	8	12
chr02	3771926	I2	GA	+	homo	31	3	3
chr02	3772017	D3	AGT	+	hete	38	3	4
chr02	3772564	D3	TCT	-	homo	29	8	11
chr02	3773324	D5	AAGAG	*	homo	39	3	3
chr02	3773352	I2	AT	*	homo	35	6	8
chr02	3773830	D2	TA	-	homo	34	10	14
chr02	3774629	D1	A	+	homo	37	7	10
chr02	3775649	I1	A	*	homo	32	12	18
chr02	3777792	D1	T	*	homo	34	18	28
chr02	3777998	I1	A	*	homo	31	16	19
chr02	3778292	D1	T	*	homo	35	11	14
chr02	3779016	D1	T	-	homo	30	18	20
chr02	3783294	I1	T	*	hete	34	9	17
chr02	3798113	I5	TGGGG	*	homo	32	18	26
chr02	3806887	D5	GGCAT	*	homo	39	4	4
chr02	3807587	I5	CCGCT	*	hete	32	6	12
chr02	3858882	D1	T	+	homo	35	4	4
chr02	3859346	I1	G	*	homo	32	14	15
chr02	3862100	I1	A	*	homo	34	15	19
chr02	3863510	D3	GAA	-	hete	36	7	12
chr02	3863536	D2	CC	-	hete	25	3	5
chr02	3863609	D1	T	*	homo	34	17	17
chr02	3863848	I2	TA	*	hete	38	3	4
chr02	3864154	D2	AT	*	homo	33	15	20
chr02	3864343	I3	CAG	-	hete	36	3	4
chr02	3869718	D2	AG	-	homo	33	13	13
chr02	3869812	I4	GCGC	-	homo	33	9	11
chr02	3871300	D3	GCT	-	homo	34	4	4
chr02	3871395	I1	A	-	hete	37	5	8
chr02	3871951	I2	AT	*	hete	38	4	6
chr02	3874861	I3	CAG	-	homo	32	11	15
chr02	3875499	I1	A	+	homo	36	10	10
chr02	3875751	I1	A	*	homo	36	13	17
chr02	3876516	I1	T	*	hete	33	12	22
chr02	3877553	I1	A	*	homo	38	12	15
chr02	3877795	I3	ATT	*	homo	36	18	22
chr02	3878664	D4	ATAT	*	homo	37	8	10
chr02	3879474	I2	CA	+	hete	34	3	6
chr02	3880213	D1	T	*	homo	35	11	14
chr02	3895058	I1	A	-	hete	37	4	6
chr02	3910164	I1	T	*	homo	30	17	26
chr02	3910654	D1	T	*	homo	32	15	16
chr02	3910759	D1	C	*	homo	30	16	24
chr02	3934893	D1	T	*	homo	35	15	19
chr02	3936368	I3	TAC	*	homo	34	8	9
chr02	3937746	I1	T	-	homo	30	6	7
chr02	3938106	I1	A	*	homo	33	4	5
chr02	3938176	D5	CGATC	+	homo	32	13	16
chr02	3944182	I1	A	-	homo	37	3	3
chr02	3945838	D1	A	-	homo	35	9	12
chr02	3969443	I1	C	-	homo	31	3	3
chr02	3969974	D5	TTGTC	+	homo	32	18	21
chr02	3970156	D1	T	-	homo	33	19	24
chr02	3970754	I1	T	*	homo	35	16	19
chr02	3971427	D1	A	*	homo	34	15	18
chr02	3973113	D3	TGA	*	homo	36	15	15
chr02	3973159	D1	A	*	homo	31	16	18
chr02	3975942	D2	AT	-	homo	31	5	5
chr02	3989903	I5	AGTGC	+	homo	36	4	4
chr02	3990045	I2	CA	-	homo	29	8	8
chr02	4040777	D5	TAGAA	*	homo	35	6	7
chr02	4050441	I2	CG	+	hete	39	3	6
chr02	4050502	I2	TT	+	homo	36	8	10
chr02	4051492	I5	GATAG	*	hete	35	15	26
chr02	4053670	I4	GAGA	+	homo	31	6	8
chr02	4054346	I1	T	-	hete	31	6	9
chr02	4055434	I3	AAG	*	homo	36	12	16
chr02	4091490	I1	G	*	homo	28	18	21
chr02	4091558	D1	A	*	homo	31	14	16
chr02	4101168	D1	A	+	homo	37	6	8
chr02	4101960	D1	T	-	homo	34	11	14
chr02	4162305	D1	T	-	hete	29	6	10
chr02	4162705	D3	GCC	+	homo	34	12	15
chr02	4164359	D4	TGCC	-	homo	31	14	17
chr02	4166467	D4	CATG	-	homo	35	6	6
chr02	4167205	I3	CGG	-	hete	28	5	10
chr02	4167877	D1	A	+	homo	37	5	7
chr02	4170654	I5	GATCT	-	hete	34	5	8
chr02	4174302	I3	ATA	-	homo	34	9	11
chr02	4174757	I5	TATAA	*	homo	35	15	15
chr02	4174858	D1	A	*	homo	33	19	20
chr02	4176031	D1	A	*	homo	36	4	4
chr02	4176777	I1	T	-	homo	37	8	12
chr02	4176970	D4	GTAT	-	homo	35	3	3
chr02	4177103	I1	G	*	homo	33	8	11
chr02	4177364	D5	CCCCC	*	homo	31	10	15
chr02	4177442	I4	ATAT	*	homo	39	5	7
chr02	4178988	I3	CAG	-	homo	33	6	6
chr02	4180204	I1	T	+	hete	38	6	10
chr02	4180248	I1	T	*	homo	35	6	6
chr02	4180869	I2	AA	-	homo	32	5	7
chr02	4182120	I2	TA	*	homo	35	8	8
chr02	4186470	D3	TAG	*	homo	39	3	3
chr02	4187537	I3	ACT	+	hete	33	7	12
chr02	4188596	I1	A	*	homo	32	20	24
chr02	4188819	D3	TCG	*	homo	31	15	16
chr02	4189397	D5	ACGAA	-	homo	35	15	23
chr02	4192191	D1	G	*	homo	31	13	15
chr02	4192775	I1	T	*	homo	33	12	18
chr02	4193350	I3	ATA	-	homo	37	5	7
chr02	4196917	D1	T	*	homo	34	16	22
chr02	4205982	D1	T	-	hete	25	4	6
chr02	4206912	D1	T	+	homo	38	5	7
chr02	4208559	D1	C	-	hete	36	4	6
chr02	4209026	D2	AC	*	homo	34	11	14
chr02	4209129	I1	G	*	homo	31	11	12
chr02	4210363	I1	G	*	homo	30	10	15
chr02	4211195	D1	G	-	homo	33	6	6
chr02	4212086	I2	CC	*	homo	32	18	23
chr02	4212255	I2	CC	*	homo	37	5	6
chr02	4212311	D1	T	-	hete	32	3	5
chr02	4212506	D1	C	-	homo	38	4	4
chr02	4212829	D2	AG	*	hete	38	3	4
chr02	4212922	I1	T	+	homo	37	4	5
chr02	4213109	I1	A	+	homo	35	11	14
chr02	4213940	I1	A	-	homo	36	4	4
chr02	4214078	I1	A	-	homo	32	8	10
chr02	4256287	D5	CATTG	*	homo	34	11	13
chr02	4256439	I4	GTAC	-	hete	38	3	5
chr02	4256538	I4	TATA	*	hete	35	4	8
chr02	4257946	I1	A	-	hete	36	4	6
chr02	4259533	I2	AA	+	hete	30	4	7
chr02	4260092	D2	TA	*	hete	34	7	14
chr02	4260634	I1	C	*	homo	31	16	25
chr02	4268820	I1	G	-	hete	34	3	5
chr02	4290622	I2	AG	*	homo	33	16	19
chr02	4291574	I4	CATG	-	hete	34	8	14
chr02	4291626	I1	C	*	homo	27	12	13
chr02	4291987	D1	A	+	homo	30	4	4
chr02	4292220	I1	C	*	homo	33	13	14
chr02	4292395	D3	GCA	*	homo	33	12	15
chr02	4293543	I1	T	*	homo	32	18	23
chr02	4293794	I2	AC	*	homo	32	19	27
chr02	4293988	I1	T	*	homo	34	12	18
chr02	4294851	D4	GCTA	*	homo	33	11	11
chr02	4295113	D4	TTAA	-	homo	38	5	6
chr02	4295184	D4	CCTA	+	homo	39	3	3
chr02	4295215	I2	TA	+	hete	37	4	7
chr02	4296565	I3	AAT	-	homo	38	4	4
chr02	4296869	D3	GGA	-	homo	39	3	3
chr02	4297746	D1	G	+	hete	37	3	6
chr02	4299866	I2	AA	+	hete	36	8	18
chr02	4299943	D2	AG	+	homo	31	14	19
chr02	4300587	D3	TGA	*	homo	34	20	24
chr02	4301471	D3	TAT	*	homo	35	5	5
chr02	4304817	D3	GTC	-	homo	32	14	16
chr02	4304929	D1	G	-	homo	38	4	4
chr02	4306493	I4	GCTA	-	homo	38	3	3
chr02	4309630	I2	AA	+	homo	39	4	5
chr02	4309785	I1	T	+	homo	39	3	3
chr02	4310249	I1	C	+	hete	33	3	6
chr02	4310536	D3	GGG	*	homo	35	9	13
chr02	4311206	D1	C	-	homo	32	8	10
chr02	4311396	I5	TCTTC	-	homo	33	9	11
chr02	4312063	I2	GT	+	homo	35	3	3
chr02	4320291	I2	TG	+	homo	35	6	6
chr02	4320488	I4	CCCG	-	hete	28	4	6
chr02	4323166	I3	TTC	-	homo	36	5	7
chr02	4343166	D1	T	-	homo	36	5	6
chr02	4343273	D2	CA	+	hete	35	7	11
chr02	4343704	D4	GTTT	*	homo	31	10	11
chr02	4345171	I3	TTT	+	homo	38	6	6
chr02	4345415	D2	GT	+	hete	27	6	11
chr02	4348598	I2	AT	*	homo	35	10	13
chr02	4349771	I3	AGA	+	hete	38	3	5
chr02	4349977	I2	TC	+	homo	37	11	13
chr02	4350266	I5	ACAGA	*	hete	40	3	5
chr02	4350666	I1	A	+	homo	35	7	9
chr02	4350697	D1	G	-	homo	37	5	6
chr02	4365687	I1	T	*	homo	33	20	29
chr02	4373570	D1	A	-	hete	37	4	7
chr02	4374420	I1	A	-	homo	36	5	5
chr02	4415652	I1	G	+	homo	32	12	13
chr02	4435407	I3	AGA	*	homo	35	11	14
chr02	4436986	I1	A	*	homo	36	19	26
chr02	4464588	D4	AAAT	+	hete	35	4	6
chr02	4464756	D1	T	*	homo	35	11	11
chr02	4466121	I3	AGA	-	hete	34	12	20
chr02	4466599	I4	CTAG	-	hete	27	6	9
chr02	4466689	D2	GA	-	homo	38	5	6
chr02	4513705	D1	G	*	homo	34	18	25
chr02	4514460	D2	TT	-	homo	36	7	7
chr02	4514572	D1	A	-	homo	35	13	13
chr02	4556833	I5	AAAAT	-	hete	30	3	4
chr02	4570764	D1	A	-	hete	38	4	7
chr02	4571125	D1	G	*	homo	35	8	10
chr02	4576139	I5	CATGC	-	homo	38	3	3
chr02	4580243	I1	C	+	homo	32	18	19
chr02	4583589	I2	TA	*	homo	35	11	13
chr02	4584935	D1	A	+	homo	38	3	3
chr02	4585100	D1	T	*	homo	32	16	23
chr02	4585171	D1	T	+	homo	35	9	11
chr02	4586073	D1	A	*	homo	30	16	21
chr02	4586246	D1	T	*	homo	33	17	23
chr02	4622349	D2	TA	-	hete	37	6	9
chr02	4622753	D1	A	-	homo	36	6	6
chr02	4637322	I3	CTT	-	homo	36	13	21
chr02	4657062	D1	A	-	homo	35	3	3
chr02	4661677	D5	CTATG	+	homo	35	5	5
chr02	4662161	I2	CC	*	homo	34	12	18
chr02	4662516	I1	A	*	hete	37	7	12
chr02	4662738	D3	AAC	*	homo	34	17	21
chr02	4663263	I2	CA	-	hete	37	4	7
chr02	4663612	I4	ATCT	-	homo	37	5	6
chr02	4664876	D3	CGG	+	homo	31	6	6
chr02	4665376	I3	GTC	*	hete	30	12	26
chr02	4665625	I2	CT	*	homo	34	12	12
chr02	4665729	D3	CAG	*	homo	37	9	10
chr02	4666686	I2	AA	*	hete	31	11	24
chr02	4666830	I1	A	-	hete	35	3	4
chr02	4670097	I2	GG	+	homo	29	6	8
chr02	4670832	D1	C	-	homo	25	12	15
chr02	4671683	D2	TG	*	homo	27	12	14
chr02	4671980	D3	GAC	-	homo	30	9	9
chr02	4673482	D3	TAT	*	homo	32	15	22
chr02	4674017	I1	C	*	homo	29	17	20
chr02	4674697	D4	AGAG	*	hete	33	7	12
chr02	4675312	D4	GTTA	-	homo	30	12	13
chr02	4676685	D4	CTTG	*	hete	37	3	5
chr02	4677504	D3	TAC	*	homo	32	13	14
chr02	4683882	I2	GG	-	homo	34	9	14
chr02	4687521	I3	AAA	+	homo	38	5	7
chr02	4689155	I3	CTT	-	hete	36	3	5
chr02	4689840	I1	A	+	homo	36	5	5
chr02	4692310	I3	CTT	-	hete	37	3	6
chr02	4692786	D1	T	*	homo	35	5	6
chr02	4693140	I1	C	-	homo	36	5	7
chr02	4693381	I5	CTTAA	-	hete	31	3	4
chr02	4695253	I1	T	*	homo	32	20	24
chr02	4695908	I4	TATT	*	homo	32	14	21
chr02	4696337	D1	G	*	homo	36	6	6
chr02	4697337	D1	C	*	homo	33	19	25
chr02	4697591	I1	A	*	hete	32	4	7
chr02	4698940	I1	A	*	homo	33	19	22
chr02	4797813	I3	GTA	-	homo	36	10	13
chr02	4798060	D1	A	*	homo	29	16	23
chr02	4821989	D4	CACA	-	homo	36	4	4
chr02	4823660	I1	T	-	hete	35	4	7
chr02	4835675	D1	T	-	homo	37	4	4
chr02	4835710	I1	G	-	homo	31	14	16
chr02	4836131	D2	AT	*	homo	29	12	13
chr02	4838959	D1	T	*	homo	34	15	20
chr02	4848765	D4	CTAG	*	homo	31	11	13
chr02	4849370	I3	AGG	-	hete	38	6	11
chr02	4849449	I3	CAA	*	homo	32	10	12
chr02	4849975	D4	CTAG	-	homo	34	8	8
chr02	4850183	D4	AATT	*	homo	36	6	6
chr02	4850317	I5	ATGTG	+	homo	33	11	13
chr02	4872397	I1	T	+	homo	27	5	6
chr02	4873439	I5	TTAAG	*	homo	34	12	17
chr02	4873915	I1	T	-	hete	38	3	6
chr02	4874494	D1	T	-	homo	34	13	16
chr02	4876048	I2	TA	+	homo	36	8	12
chr02	4881008	D1	A	-	homo	37	4	4
chr02	4881072	D1	A	+	homo	38	4	4
chr02	4881326	D3	CTT	*	homo	32	12	17
chr02	4882532	D3	AGC	-	homo	35	8	8
chr02	4882675	I1	G	-	hete	34	7	12
chr02	4885536	D5	CGTTA	-	homo	31	7	8
chr02	4885838	D1	T	+	homo	37	7	8
chr02	4886300	D5	TTTTT	-	homo	37	12	12
chr02	4886975	D1	A	+	hete	26	4	6
chr02	4887921	I4	TATA	-	homo	36	5	7
chr02	4889661	I2	TC	+	hete	38	4	7
chr02	4889753	I2	TG	+	homo	34	5	7
chr02	4889815	D1	T	+	homo	36	6	7
chr02	4889976	I3	ACG	*	homo	34	5	6
chr02	4891405	I3	TGC	-	hete	25	4	6
chr02	4891596	D5	TATAC	-	homo	36	4	5
chr02	4892223	D3	GCT	+	homo	32	18	19
chr02	4892684	D3	TAG	*	homo	33	13	14
chr02	4893270	D2	GT	*	homo	35	10	10
chr02	4910418	D1	A	*	homo	35	17	24
chr02	4989872	D2	GT	-	homo	34	9	9
chr02	4991286	I1	T	-	homo	35	9	11
chr02	4991338	I1	T	-	hete	36	6	9
chr02	4992653	I1	C	-	hete	30	5	9
chr02	5004996	D3	TTT	*	homo	34	11	14
chr02	5005418	D1	A	*	homo	34	16	20
chr02	5006395	I2	AC	*	homo	35	7	9
chr02	5007051	D1	A	*	homo	39	4	4
chr02	5007907	I1	C	+	hete	38	5	8
chr02	5008029	D3	CAA	-	homo	35	8	8
chr02	5008484	D2	GA	+	hete	36	10	18
chr02	5009470	I1	G	*	homo	37	12	16
chr02	5009647	D2	TA	-	homo	35	15	15
chr02	5009765	I4	TATA	*	homo	37	12	18
chr02	5010208	I1	T	*	homo	35	18	26
chr02	5010368	D2	TC	-	homo	35	8	9
chr02	5010815	I1	A	-	hete	39	5	8
chr02	5011012	D3	AAA	*	homo	35	20	26
chr02	5012147	D1	A	*	homo	37	12	12
chr02	5012846	D1	T	*	homo	37	3	3
chr02	5045194	D1	G	-	hete	38	6	10
chr02	5065089	D1	G	-	homo	33	20	25
chr02	5065437	I1	A	*	homo	37	5	6
chr02	5065996	I1	T	-	homo	35	13	18
chr02	5068186	D1	C	-	homo	37	4	5
chr02	5070073	I1	C	*	homo	33	8	8
chr02	5070782	I4	GACT	*	homo	34	8	10
chr02	5070865	I1	T	+	hete	32	3	5
chr02	5072736	I1	G	+	homo	33	4	4
chr02	5073034	I4	AACA	+	homo	32	7	9
chr02	5078323	I5	CATCG	*	homo	29	11	17
chr02	5078393	I3	TCA	*	homo	37	5	7
chr02	5078445	D1	C	-	homo	35	5	5
chr02	5078571	D1	T	*	homo	30	17	21
chr02	5079255	D4	ATGC	-	homo	37	5	6
chr02	5079563	I1	G	-	homo	39	4	5
chr02	5080761	D2	GC	+	homo	36	4	4
chr02	5082276	D1	A	-	homo	32	4	5
chr02	5082311	I1	C	-	homo	28	10	12
chr02	5082427	I4	ATTC	-	hete	37	4	6
chr02	5083550	I1	A	*	homo	36	17	22
chr02	5102860	I1	A	*	homo	35	11	17
chr02	5102924	D1	T	*	homo	38	8	9
chr02	5102979	I1	A	*	homo	36	13	15
chr02	5116576	I1	T	*	homo	34	12	14
chr02	5116619	D1	A	*	homo	36	10	15
chr02	5150513	D1	G	-	hete	30	9	16
chr02	5215979	D1	T	*	homo	31	18	24
chr02	5234363	I4	TCTT	-	homo	28	7	10
chr02	5269788	I2	AG	-	homo	21	4	4
chr02	5270978	I1	A	*	hete	36	5	8
chr02	5273269	I1	C	-	homo	28	15	17
chr02	5273527	D1	T	-	homo	36	5	6
chr02	5300039	I1	T	-	hete	36	4	6
chr02	5300896	D1	T	-	homo	32	10	11
chr02	5306812	D1	T	-	hete	38	6	11
chr02	5371271	D1	T	*	homo	35	20	23
chr02	5371918	I1	A	-	hete	37	3	6
chr02	5372021	D1	A	-	homo	36	7	7
chr02	5373419	D1	C	+	homo	31	10	11
chr02	5373485	I2	GG	*	homo	29	10	12
chr02	5374339	D3	TCC	-	homo	26	7	9
chr02	5377958	D1	T	+	homo	31	10	11
chr02	5380157	I3	TGG	*	homo	35	13	15
chr02	5381465	D1	G	-	hete	35	4	6
chr02	5381567	D1	A	-	homo	39	6	8
chr02	5425570	I1	T	-	homo	39	6	8
chr02	5425684	D4	CCGG	-	hete	33	3	4
chr02	5458134	I1	A	-	hete	35	4	7
chr02	5458319	D2	TC	*	homo	29	4	4
chr02	5458351	I1	T	*	homo	24	7	9
chr02	5458439	I4	CTGT	*	hete	33	12	22
chr02	5458543	D1	T	+	homo	37	11	15
chr02	5461240	I3	TTA	-	hete	37	4	8
chr02	5468290	D2	CT	+	homo	32	7	8
chr02	5468401	I1	C	*	hete	33	7	12
chr02	5469114	D1	G	-	homo	25	5	5
chr02	5470234	I1	T	*	homo	31	8	12
chr02	5507352	D2	AC	-	homo	30	3	3
chr02	5508987	D5	TTTAA	+	homo	33	13	20
chr02	5509430	I1	A	*	homo	34	10	11
chr02	5511586	D1	A	-	homo	32	14	21
chr02	5514166	I2	CT	*	homo	36	12	19
chr02	5514206	D1	A	-	hete	36	3	6
chr02	5514933	D3	GCC	-	homo	36	4	4
chr02	5515782	D5	ACCGA	-	homo	33	4	4
chr02	5516218	I5	CAACA	+	homo	34	4	5
chr02	5516760	D1	A	-	homo	37	9	13
chr02	5517020	I2	AG	-	homo	32	8	10
chr02	5517155	D2	CT	*	hete	34	7	15
chr02	5518306	I4	CGCC	+	homo	32	5	7
chr02	5520881	I1	T	*	homo	32	8	11
chr02	5525854	I1	A	*	homo	32	13	21
chr02	5531169	I2	CC	-	hete	28	3	5
chr02	5537006	I1	T	*	homo	36	16	19
chr02	5541060	I1	A	*	homo	25	7	8
chr02	5541832	D1	G	*	homo	34	20	22
chr02	5542616	I3	TTG	-	homo	35	8	9
chr02	5543036	D3	CCG	-	homo	30	4	5
chr02	5543830	D4	TAAT	*	homo	31	12	12
chr02	5543982	D1	C	*	homo	36	6	6
chr02	5545672	I4	CATG	*	homo	36	6	8
chr02	5547080	I1	A	-	hete	36	6	9
chr02	5547440	I2	GC	*	hete	31	3	5
chr02	5547624	I2	CC	-	hete	32	7	13
chr02	5548095	D3	GGC	-	homo	32	7	7
chr02	5548183	I1	A	-	hete	38	4	6
chr02	5549363	D3	ATA	+	homo	38	5	5
chr02	5550745	I5	CAGGG	-	homo	33	3	3
chr02	5552133	D5	TAGCA	*	hete	36	5	10
chr02	5553019	D5	GGCTC	-	hete	26	7	12
chr02	5553897	I3	CTA	*	homo	36	12	12
chr02	5554474	I1	G	-	homo	24	5	6
chr02	5555796	D1	G	-	homo	30	15	16
chr02	5559157	I1	T	*	homo	34	8	9
chr02	5559322	D1	C	*	homo	35	5	7
chr02	5559470	D1	T	*	homo	34	11	12
chr02	5564539	I1	C	+	homo	32	10	12
chr02	5564833	I1	G	*	homo	32	8	10
chr02	5565121	I3	AGG	*	hete	31	6	10
chr02	5573482	I2	TT	*	homo	34	13	18
chr02	5574055	I1	A	-	hete	32	8	14
chr02	5575342	D1	T	-	homo	35	7	10
chr02	5575976	I2	TT	-	homo	37	4	5
chr02	5576384	D3	GAG	-	homo	34	4	4
chr02	5681206	I2	GG	+	hete	30	3	5
chr02	5682283	D4	GCGG	*	homo	32	9	14
chr02	5682976	D4	CTGC	*	homo	31	18	19
chr02	5684174	I1	T	-	homo	33	11	13
chr02	5685173	D4	GGCA	-	homo	29	7	7
chr02	5687335	I1	T	*	homo	31	15	19
chr02	5688304	I4	GGGG	*	homo	34	12	17
chr02	5688370	I1	A	*	homo	33	16	19
chr02	5689043	I2	TT	*	homo	34	18	21
chr02	5689443	D1	C	-	homo	29	6	6
chr02	5689765	D1	T	-	hete	39	3	5
chr02	5693270	I3	CTT	*	homo	31	15	20
chr02	5713505	D1	C	-	homo	37	7	9
chr02	5721335	I1	A	+	homo	26	10	12
chr02	5744844	D1	T	*	homo	35	17	20
chr02	5755485	D5	GAACC	*	homo	31	10	12
chr02	5756036	I2	TT	*	homo	35	15	19
chr02	5756109	I1	G	*	homo	35	14	15
chr02	5764118	I1	T	*	hete	34	14	25
chr02	5767881	I2	GT	-	hete	39	4	7
chr02	5814584	D1	C	+	homo	29	4	4
chr02	5814954	D1	T	*	hete	36	3	6
chr02	5815951	I1	T	*	hete	30	12	20
chr02	5816307	D3	AAA	-	hete	37	5	10
chr02	5816833	D2	AT	*	homo	33	14	17
chr02	5819875	D2	AC	*	homo	37	10	11
chr02	5820071	D1	T	*	homo	32	17	21
chr02	5820218	D1	A	*	homo	32	15	17
chr02	5825004	D1	T	*	homo	35	19	22
chr02	5825638	I1	T	*	hete	38	6	11
chr02	5826564	I1	A	-	hete	36	7	16
chr02	5826605	I3	CAG	*	homo	33	8	11
chr02	5826913	D4	AAAG	-	hete	39	4	8
chr02	5831682	I1	G	*	homo	34	10	13
chr02	5831768	D2	AA	*	homo	34	14	14
chr02	5832457	D2	GA	*	homo	31	18	19
chr02	5832653	I1	A	*	homo	35	18	20
chr02	5834544	D2	CT	*	homo	37	7	7
chr02	5834848	D4	GCAT	+	homo	30	4	4
chr02	5834976	I3	ACT	+	homo	36	5	6
chr02	5835645	D5	ACGCT	+	homo	33	8	11
chr02	5836123	I4	GCTA	-	hete	34	3	4
chr02	5837205	D1	T	-	homo	30	8	8
chr02	5837754	D2	TA	+	homo	31	7	9
chr02	5838500	I1	G	-	homo	33	8	12
chr02	5839064	D2	AG	*	homo	35	14	16
chr02	5841887	I1	A	*	homo	35	14	17
chr02	5844248	D1	T	*	homo	34	16	18
chr02	5844785	D1	A	*	homo	36	16	17
chr02	5845703	D1	T	*	homo	36	9	13
chr02	5846096	I1	A	+	homo	35	12	19
chr02	5846601	D3	CAA	*	homo	35	11	17
chr02	5846658	I1	G	-	hete	39	5	10
chr02	5847724	D1	C	-	homo	33	16	17
chr02	5847840	D2	AA	*	homo	38	4	4
chr02	5848324	D1	A	-	homo	31	9	9
chr02	5849353	I3	GCA	-	homo	35	3	3
chr02	5850178	D1	G	+	homo	32	5	5
chr02	5851994	D1	G	*	homo	32	20	27
chr02	5852219	D3	GTC	-	hete	27	9	18
chr02	5852412	D5	CATGG	-	hete	28	4	8
chr02	5852795	I2	TT	-	homo	37	4	5
chr02	5857907	I1	T	+	homo	35	6	6
chr02	5859015	D2	TC	*	homo	35	13	17
chr02	5859305	D2	AT	*	homo	33	4	4
chr02	5860317	I1	A	*	homo	34	20	27
chr02	5863481	D1	A	*	hete	36	5	8
chr02	5863605	I1	G	-	homo	35	7	7
chr02	5865498	D1	A	+	hete	28	3	5
chr02	5866495	D3	CTC	-	homo	32	8	10
chr02	5897020	D2	GG	*	homo	28	17	21
chr02	5922961	D1	G	-	homo	32	10	15
chr02	5923778	D4	CGGC	*	homo	32	14	14
chr02	5923976	D1	G	*	homo	34	10	11
chr02	5925035	I1	A	-	homo	27	11	13
chr02	5925547	D1	T	+	hete	35	3	5
chr02	5926888	D1	G	+	homo	37	8	10
chr02	5927517	D2	GC	*	homo	33	19	21
chr02	5929011	I1	G	*	homo	34	10	14
chr02	5930006	D1	T	-	hete	34	6	11
chr02	5932095	I1	T	*	homo	34	18	19
chr02	5932699	I1	A	*	homo	33	17	22
chr02	5933546	I1	C	*	homo	36	6	7
chr02	5935356	I1	T	*	hete	37	8	17
chr02	5935821	I1	C	-	homo	34	14	23
chr02	5936026	I1	A	*	homo	32	14	16
chr02	5936543	D1	C	*	homo	35	14	15
chr02	5936982	D1	T	*	homo	34	16	16
chr02	5973976	D5	AAAAG	+	hete	38	5	9
chr02	5995388	I2	GA	+	homo	34	4	5
chr02	5995441	I1	C	+	homo	33	5	6
chr02	5996524	I1	T	*	homo	36	4	4
chr02	5998017	I4	TCGT	+	homo	36	6	8
chr02	6000638	I1	A	*	homo	35	6	7
chr02	6001652	I1	A	-	homo	37	14	20
chr02	6001944	I1	A	+	homo	35	7	10
chr02	6002009	D1	A	*	homo	33	17	17
chr02	6004825	D1	C	+	homo	27	14	14
chr02	6006972	I2	AT	-	homo	33	8	9
chr02	6007075	I1	C	-	hete	37	3	5
chr02	6008094	I5	TTGCA	+	homo	31	8	8
chr02	6014764	I1	A	*	homo	30	18	27
chr02	6017105	D1	T	*	homo	38	4	5
chr02	6020282	D1	C	-	hete	29	9	27
chr02	6035561	I1	A	-	hete	32	11	25
chr02	6039267	D1	A	*	homo	30	9	11
chr02	6049729	D2	AC	-	homo	34	12	14
chr02	6050367	D1	A	*	homo	38	11	16
chr02	6050460	I1	G	*	homo	38	6	6
chr02	6051351	I1	C	-	homo	37	4	4
chr02	6052444	I1	C	-	homo	30	15	25
chr02	6052690	I1	T	*	homo	38	8	11
chr02	6052761	I1	A	*	homo	37	4	5
chr02	6054112	I2	GG	-	hete	38	3	6
chr02	6104311	I2	AT	+	hete	34	3	5
chr02	6105238	I1	A	*	hete	37	8	15
chr02	6120327	D1	T	+	hete	38	5	8
chr02	6123490	D1	A	*	hete	36	10	17
chr02	6127855	D1	C	+	homo	36	6	7
chr02	6141489	I1	C	+	hete	33	3	4
chr02	6141812	D1	T	-	homo	31	20	28
chr02	6153846	I4	ATTT	*	homo	35	14	18
chr02	6154180	D3	GGG	*	homo	33	15	21
chr02	6154440	I1	C	-	hete	36	13	27
chr02	6154821	D1	G	*	hete	26	8	14
chr02	6154889	D4	CGGA	-	homo	29	9	9
chr02	6155381	I2	TA	+	homo	38	3	3
chr02	6155437	I1	C	-	homo	37	3	3
chr02	6168985	I2	TA	-	homo	32	4	4
chr02	6171897	D2	TA	*	homo	35	5	7
chr02	6172227	I2	TG	*	homo	32	18	23
chr02	6173247	I3	TAG	-	homo	38	10	15
chr02	6173406	D1	A	*	homo	37	4	4
chr02	6178856	I4	CTTT	-	hete	32	3	4
chr02	6187364	D2	GC	+	hete	38	3	5
chr02	6187773	I2	TA	-	homo	32	6	7
chr02	6188351	I4	CATG	*	homo	33	6	7
chr02	6188418	I2	TG	-	hete	37	3	4
chr02	6188834	D5	CACTG	+	homo	34	6	8
chr02	6188936	D3	ATT	*	homo	32	12	12
chr02	6190657	D1	A	+	homo	30	11	11
chr02	6190926	I3	TCG	*	homo	37	4	4
chr02	6190986	I1	G	+	hete	34	10	17
chr02	6191784	D2	GG	-	homo	35	7	9
chr02	6191909	D3	TGA	-	hete	36	3	4
chr02	6191937	I2	AT	-	homo	33	4	5
chr02	6192006	D2	GG	-	hete	34	3	6
chr02	6193654	D5	GATCT	+	homo	35	3	3
chr02	6193795	I1	T	+	homo	36	8	9
chr02	6193981	I2	GG	+	hete	38	3	4
chr02	6194542	D2	AT	-	homo	34	9	11
chr02	6195837	D3	CTA	+	homo	37	11	14
chr02	6196761	D1	G	*	homo	33	8	10
chr02	6198107	I1	A	+	hete	36	8	13
chr02	6199226	D1	G	*	homo	32	17	19
chr02	6199866	D2	CA	*	homo	36	3	3
chr02	6200218	D1	A	*	homo	34	14	20
chr02	6201096	D2	TT	*	homo	36	9	14
chr02	6202995	I5	GTTTG	*	homo	33	14	15
chr02	6203079	I2	AT	-	homo	35	10	14
chr02	6203229	I1	A	-	hete	33	5	8
chr02	6203606	I2	CT	+	homo	38	7	10
chr02	6228707	I1	T	-	hete	35	9	23
chr02	6314771	D1	C	*	homo	30	10	12
chr02	6315488	I4	ATCG	*	homo	33	12	16
chr02	6315526	D5	CGACG	*	homo	31	5	7
chr02	6316013	I3	CTG	*	homo	34	10	15
chr02	6317896	D1	G	*	homo	33	8	12
chr02	6319030	D1	A	+	hete	38	3	4
chr02	6319072	D1	A	+	homo	37	7	10
chr02	6319853	D1	T	*	homo	36	13	15
chr02	6320869	I1	T	+	hete	37	3	6
chr02	6320994	D4	CTTA	+	homo	35	3	3
chr02	6321273	D1	T	*	homo	36	14	19
chr02	6333355	D5	AAGGT	-	homo	34	6	7
chr02	6334768	D2	TG	-	homo	36	4	4
chr02	6334943	D4	AATT	+	homo	39	3	3
chr02	6337206	I1	T	*	homo	29	18	22
chr02	6337423	D1	A	+	homo	35	14	16
chr02	6338109	I3	AGG	*	hete	35	7	11
chr02	6338174	D1	T	*	homo	37	4	5
chr02	6338238	I5	TCTAA	*	homo	37	9	12
chr02	6338558	I2	TT	+	hete	39	7	15
chr02	6341729	D2	TT	*	homo	33	9	9
chr02	6343255	I1	C	-	hete	31	3	6
chr02	6345035	I1	C	*	homo	32	18	23
chr02	6353865	I5	AAGCA	+	homo	37	9	12
chr02	6354167	D1	C	+	homo	35	13	13
chr02	6357251	I1	T	*	homo	32	18	26
chr02	6358103	I1	A	*	hete	34	11	22
chr02	6359481	D1	T	-	homo	27	13	15
chr02	6359599	I2	GG	-	homo	28	6	7
chr02	6360731	D1	A	+	homo	29	3	3
chr02	6361815	I4	AAGA	*	hete	35	9	17
chr02	6361944	I1	C	+	homo	37	5	5
chr02	6453847	D1	A	+	hete	37	3	4
chr02	6454446	I2	GA	-	homo	37	4	5
chr02	6456558	D2	TA	+	homo	38	4	4
chr02	6458346	D2	GT	*	homo	32	18	22
chr02	6458605	I1	T	*	homo	30	18	20
chr02	6459451	I1	G	-	homo	40	4	4
chr02	6459523	I1	A	-	hete	37	3	4
chr02	6471152	I2	AT	+	hete	33	5	8
chr02	6471192	I1	T	*	homo	31	19	20
chr02	6475236	D1	A	*	homo	34	20	21
chr02	6483454	D2	GG	*	homo	34	19	25
chr02	6484375	D1	A	*	homo	34	16	21
chr02	6485048	I3	CTT	-	hete	35	7	13
chr02	6485111	I4	CTAC	*	homo	31	19	23
chr02	6485531	I3	CGC	-	hete	21	3	4
chr02	6535421	D1	T	*	homo	36	11	13
chr02	6536574	D1	T	-	homo	34	6	6
chr02	6536596	I1	A	*	homo	28	11	14
chr02	6562732	D3	CAG	-	homo	35	5	6
chr02	6562827	D1	C	-	homo	34	5	5
chr02	6563115	I1	C	+	homo	27	5	6
chr02	6565741	D3	TTG	*	homo	28	16	21
chr02	6583715	D1	C	-	homo	27	7	7
chr02	6583868	D3	ACG	-	homo	30	12	12
chr02	6597017	I3	GGT	-	homo	30	5	7
chr02	6598443	I2	CC	-	hete	35	4	6
chr02	6630719	D1	C	*	homo	32	7	8
chr02	6634945	I1	A	*	homo	36	19	25
chr02	6639096	I1	A	+	homo	36	5	6
chr02	6639687	D1	T	*	hete	34	9	15
chr02	6640005	I1	A	*	homo	37	6	8
chr02	6640988	I1	A	*	homo	35	17	20
chr02	6641217	I2	AA	*	homo	34	17	20
chr02	6642765	I3	GGA	*	homo	34	13	17
chr02	6643253	D2	TA	*	homo	35	12	16
chr02	6643524	D1	A	*	homo	30	15	17
chr02	6644065	I4	GCAG	*	hete	35	7	20
chr02	6644960	I2	CA	-	hete	35	10	24
chr02	6645445	I2	AA	*	homo	31	19	24
chr02	6713960	D1	C	*	homo	35	13	16
chr02	6716398	I1	C	-	homo	29	9	11
chr02	6716705	I2	AT	+	homo	34	11	12
chr02	6717419	D3	GCT	*	homo	36	8	8
chr02	6718706	D4	GATC	*	homo	32	11	16
chr02	6719582	D5	ACGCC	-	homo	38	6	8
chr02	6720087	I1	T	*	homo	34	16	20
chr02	6720489	D4	GCTA	*	hete	30	5	10
chr02	6721602	D4	ATTA	*	homo	37	9	11
chr02	6721670	D1	T	*	hete	38	4	7
chr02	6735707	I1	A	-	hete	35	11	21
chr02	6736781	D4	TATA	-	homo	34	18	22
chr02	6737415	I1	G	*	homo	34	9	9
chr02	6737463	D3	AAT	*	homo	34	7	8
chr02	6737563	I2	CC	*	homo	32	13	16
chr02	6738069	D1	A	*	homo	35	9	11
chr02	6738378	D1	A	*	homo	36	7	8
chr02	6739510	I5	ATATC	-	hete	36	4	6
chr02	6776046	I2	AT	*	homo	37	10	14
chr02	6778670	D3	GAA	*	homo	33	17	20
chr02	6804948	D1	A	*	homo	33	12	14
chr02	6805703	I1	A	-	hete	31	7	11
chr02	6824645	D1	T	*	homo	33	13	20
chr02	6852787	D1	T	*	homo	34	17	19
chr02	6857683	I1	A	-	hete	39	4	6
chr02	6863187	D1	T	-	homo	31	12	19
chr02	6863496	D1	G	-	homo	34	7	7
chr02	6888144	I1	T	*	homo	34	11	17
chr02	6890509	I1	G	*	homo	32	16	24
chr02	6891146	I1	G	*	hete	31	12	21
chr02	6891216	D1	G	-	homo	30	11	12
chr02	6891603	D1	G	*	homo	32	10	11
chr02	6892198	I2	GA	*	homo	33	4	4
chr02	6892265	D1	T	*	homo	26	4	4
chr02	6892717	D1	A	*	hete	36	4	6
chr02	6895256	D1	T	-	homo	33	12	19
chr02	6899245	D4	TAAG	*	homo	34	5	5
chr02	6899468	I2	GA	*	homo	23	12	14
chr02	6910514	I1	T	-	homo	35	6	8
chr02	6911797	D1	T	+	homo	35	5	7
chr02	6912279	D5	GGTTA	*	homo	33	12	19
chr02	6913764	I1	A	*	homo	34	14	15
chr02	6913879	D1	A	-	homo	38	9	14
chr02	6913928	D1	T	*	homo	36	10	12
chr02	6914028	D2	AA	*	hete	36	5	8
chr02	6914262	D5	CTTAT	+	homo	36	14	15
chr02	6914787	D1	T	*	homo	36	8	12
chr02	6915018	I2	TT	*	homo	31	15	17
chr02	6915668	D1	G	*	homo	35	6	8
chr02	6915700	I1	T	*	homo	39	5	6
chr02	6916562	I1	T	*	homo	33	19	23
chr02	6916642	D2	GA	*	homo	35	7	10
chr02	6916850	I1	C	-	homo	30	6	6
chr02	6973036	D1	C	+	homo	32	13	14
chr02	6973501	D4	TTTT	*	homo	32	9	9
chr02	6974238	I1	A	*	homo	31	10	14
chr02	6975086	I3	TTT	-	homo	35	5	7
chr02	6979709	D3	GCC	*	homo	31	11	13
chr02	6979900	D2	AA	+	homo	32	4	5
chr02	6981854	I2	CA	-	homo	36	14	15
chr02	6985403	D4	ACTG	*	homo	30	16	16
chr02	6986252	D1	A	*	homo	39	7	8
chr02	6986539	I1	A	-	homo	36	10	12
chr02	6987704	D1	C	+	homo	35	6	6
chr02	6987982	D5	AAAGT	+	homo	36	12	14
chr02	6990632	D2	GG	-	homo	33	8	11
chr02	6990951	D1	T	-	homo	37	6	7
chr02	6992183	D1	T	*	homo	34	12	13
chr02	6992665	I4	CAGT	-	homo	35	5	6
chr02	6993188	D2	TT	-	hete	33	7	15
chr02	6994015	I1	G	+	homo	31	7	7
chr02	6994504	I1	A	+	homo	34	12	12
chr02	7001857	D1	A	*	homo	34	19	24
chr02	7003523	D4	GTAA	-	homo	38	3	3
chr02	7006418	I1	A	-	homo	35	7	10
chr02	7006725	D1	C	-	homo	31	15	23
chr02	7042532	I2	TT	-	homo	37	9	9
chr02	7044383	D3	CTC	+	homo	33	15	15
chr02	7045538	I1	A	*	homo	36	19	21
chr02	7046323	I1	A	-	homo	36	10	16
chr02	7047301	I1	G	+	homo	36	4	4
chr02	7062146	I1	C	-	homo	34	15	15
chr02	7088839	I1	T	*	homo	33	13	13
chr02	7089474	I1	G	*	homo	29	8	9
chr02	7089639	I1	C	-	homo	33	12	16
chr02	7090973	I1	G	-	homo	39	6	8
chr02	7128356	D1	A	*	homo	34	8	10
chr02	7171598	I1	C	*	hete	26	4	6
chr02	7172406	I1	C	-	homo	31	10	11
chr02	7172757	D1	T	-	hete	38	3	4
chr02	7175640	D2	TA	-	homo	34	14	18
chr02	7177278	D3	CTG	+	homo	38	7	7
chr02	7178237	I2	GC	-	homo	34	7	10
chr02	7180879	D4	CCGG	+	homo	33	7	8
chr02	7181091	I2	AA	-	hete	30	9	18
chr02	7181424	D4	ATAT	-	homo	35	12	15
chr02	7184725	D2	CG	-	homo	34	14	19
chr02	7185097	D1	T	*	hete	38	9	15
chr02	7186214	D1	T	*	hete	32	6	9
chr02	7186541	I4	ATTT	*	homo	31	18	21
chr02	7187593	D1	T	*	homo	31	18	22
chr02	7193588	D1	T	*	hete	32	13	23
chr02	7216747	I2	CA	-	homo	28	13	19
chr02	7217008	D1	A	-	homo	38	12	15
chr02	7217657	I2	AT	-	hete	37	4	6
chr02	7217688	D2	AA	*	hete	31	5	8
chr02	7218059	D2	AA	*	homo	34	4	4
chr02	7218255	I1	A	*	homo	37	7	10
chr02	7218277	I1	A	*	homo	27	10	14
chr02	7220733	D3	TCG	-	homo	34	11	12
chr02	7220798	I3	GTC	*	homo	37	14	17
chr02	7221473	D4	CGTA	-	hete	34	6	11
chr02	7270974	D1	G	+	homo	36	5	5
chr02	7273536	D1	G	+	homo	32	5	5
chr02	7273823	I1	A	*	homo	34	17	27
chr02	7290682	I5	CCTTG	-	homo	36	5	7
chr02	7290859	D4	ATAT	+	homo	38	5	7
chr02	7292344	D3	GTT	*	homo	31	20	22
chr02	7293921	D4	TATA	-	homo	34	16	21
chr02	7306573	I4	ATAT	+	homo	32	11	13
chr02	7307088	I3	GAT	*	homo	34	5	7
chr02	7307212	I4	ATAT	*	homo	32	7	10
chr02	7307236	I4	CGTA	*	hete	36	5	9
chr02	7308964	I2	TT	-	hete	35	7	11
chr02	7310278	D1	A	*	homo	34	20	23
chr02	7311324	D1	A	+	homo	33	10	14
chr02	7312447	I1	A	*	hete	32	12	20
chr02	7312791	I1	T	-	homo	36	6	7
chr02	7313586	D1	A	*	homo	37	8	10
chr02	7313714	I2	GT	*	homo	31	19	24
chr02	7315228	I1	A	-	homo	38	4	4
chr02	7315770	I1	G	+	homo	34	3	3
chr02	7316386	I1	A	*	homo	33	14	18
chr02	7325810	D1	A	*	hete	36	14	24
chr02	7357910	D1	T	-	homo	35	9	10
chr02	7402849	I1	C	*	homo	34	11	14
chr02	7405306	I4	AGCT	*	homo	31	17	22
chr02	7405904	D1	C	-	homo	36	4	4
chr02	7406970	I2	AC	-	hete	27	5	10
chr02	7407293	D1	C	*	homo	31	12	13
chr02	7407692	D4	TATA	*	homo	37	10	11
chr02	7409420	D1	T	*	homo	37	7	8
chr02	7409967	I4	ACGC	*	homo	26	6	8
chr02	7412748	D1	A	*	hete	37	3	6
chr02	7423698	I1	G	-	hete	37	3	4
chr02	7427891	I1	T	-	hete	31	9	21
chr02	7429135	I1	G	*	homo	29	9	12
chr02	7437357	I1	A	-	homo	35	7	8
chr02	7439642	I1	C	*	homo	31	12	12
chr02	7439842	D1	A	-	homo	35	7	8
chr02	7440353	D1	A	*	homo	31	9	9
chr02	7441849	D1	A	*	homo	34	17	19
chr02	7443847	D2	AT	-	homo	32	19	22
chr02	7515489	D1	A	+	homo	38	4	4
chr02	7515548	I1	A	+	homo	36	7	10
chr02	7515676	D2	CT	+	homo	33	5	7
chr02	7516230	I1	A	*	homo	34	20	26
chr02	7516578	I1	A	*	hete	37	11	21
chr02	7517398	I1	T	-	homo	29	12	14
chr02	7520658	I1	T	*	homo	33	11	15
chr02	7521862	I1	G	*	homo	25	10	10
chr02	7523654	D2	TT	*	hete	33	11	23
chr02	7525381	D1	G	*	homo	35	15	19
chr02	7526089	I1	T	*	homo	34	17	21
chr02	7528167	I1	C	*	homo	36	13	16
chr02	7528375	I1	T	*	homo	35	14	15
chr02	7528421	I2	AG	*	hete	36	5	8
chr02	7559419	D4	AGAC	-	homo	38	8	9
chr02	7559496	D1	G	*	homo	34	8	9
chr02	7569720	D1	C	+	homo	31	4	4
chr02	7618997	I2	AA	+	hete	33	12	20
chr02	7622871	I1	G	+	homo	32	6	6
chr02	7625579	D2	AT	*	homo	34	12	17
chr02	7629122	I5	ATGAT	*	homo	35	15	22
chr02	7629305	D2	GA	+	homo	33	11	12
chr02	7631572	D1	G	-	hete	35	7	21
chr02	7632499	D1	C	-	homo	35	8	8
chr02	7635471	I3	CCC	*	hete	31	11	26
chr02	7654264	D1	C	-	hete	32	7	25
chr02	7657681	I4	TAAT	*	homo	33	13	18
chr02	7658328	D1	G	*	homo	31	12	13
chr02	7659807	I1	C	*	homo	29	14	17
chr02	7660481	I1	T	*	homo	32	19	25
chr02	7662295	I3	TTT	*	hete	36	4	7
chr02	7663148	I1	T	-	homo	38	3	3
chr02	7666357	D5	ATGCG	-	homo	31	7	9
chr02	7742080	I2	GA	-	homo	32	7	7
chr02	7743547	D1	G	-	hete	32	3	6
chr02	7743907	I1	C	+	homo	37	3	3
chr02	7762058	I1	A	*	homo	29	17	28
chr02	7820311	D1	T	*	homo	33	17	20
chr02	7874524	I1	A	*	homo	34	11	11
chr02	7874819	I1	A	-	homo	35	5	5
chr02	7930922	I1	C	-	homo	35	5	6
chr02	7947938	D3	GGG	+	homo	36	5	5
chr02	7948017	I1	C	+	homo	36	13	16
chr02	7948176	I3	TAC	+	homo	36	6	6
chr02	7948956	I3	GTC	*	homo	36	6	7
chr02	7950284	I2	CG	-	hete	36	3	4
chr02	7950948	D4	CAAC	+	hete	33	3	5
chr02	7953119	D4	GATC	*	homo	30	14	15
chr02	7954434	D3	TAT	-	homo	36	6	7
chr02	7956175	D1	G	*	homo	35	14	15
chr02	7957686	I1	T	*	homo	31	10	12
chr02	7958502	D3	AAT	*	homo	35	9	13
chr02	7960057	D4	ATAT	-	hete	35	11	19
chr02	7960437	D3	ATT	*	homo	33	8	8
chr02	7960709	I3	TAT	-	homo	37	6	8
chr02	7961078	I3	GCT	*	homo	33	11	14
chr02	7962135	I2	CG	*	homo	36	9	13
chr02	7962617	I1	C	*	homo	36	12	14
chr02	7962763	I1	A	*	homo	36	6	8
chr02	7963379	D1	A	-	homo	28	6	8
chr02	7999863	I1	A	-	hete	35	6	9
chr02	8000345	I2	TA	-	homo	36	7	7
chr02	8001127	I1	T	*	hete	35	9	22
chr02	8037342	I1	G	+	hete	38	3	6
chr02	8136543	D1	T	*	hete	33	6	17
chr02	8159661	I3	AAG	-	hete	38	11	23
chr02	8179141	D1	A	-	hete	38	8	14
chr02	8183001	D1	T	*	hete	31	11	25
chr02	8266056	D1	T	-	homo	35	6	6
chr02	8274972	D1	C	*	homo	33	18	19
chr02	8276895	D1	T	*	homo	34	18	26
chr02	8278813	I2	GA	-	homo	33	10	14
chr02	8279219	D1	G	+	homo	30	7	7
chr02	8280386	I1	G	-	hete	37	6	12
chr02	8280622	D5	TACAT	-	hete	36	5	8
chr02	8280640	D5	TTTTC	-	hete	30	6	12
chr02	8282152	I2	TC	*	homo	35	5	6
chr02	8284221	I5	TTTAA	+	homo	37	4	5
chr02	8286012	I5	GTTAA	*	homo	31	10	13
chr02	8286215	I5	TTTAG	*	homo	34	15	17
chr02	8286291	I3	TCA	*	homo	35	13	15
chr02	8286475	D4	GTAC	+	hete	36	3	6
chr02	8286613	D2	TA	+	homo	32	9	10
chr02	8286675	I1	T	*	homo	29	17	21
chr02	8287773	D1	T	*	homo	31	20	27
chr02	8288656	D4	CCGG	*	homo	38	5	7
chr02	8290762	I3	GAC	*	homo	32	16	17
chr02	8290843	D3	CCA	*	homo	30	14	15
chr02	8291280	I3	CAT	+	hete	35	3	5
chr02	8291530	I2	AC	*	homo	34	18	27
chr02	8291697	D1	T	*	homo	35	11	13
chr02	8302402	I2	GA	*	homo	33	15	22
chr02	8388524	D1	A	*	hete	33	8	13
chr02	8421063	I1	C	*	homo	35	14	16
chr02	8472994	I1	A	+	hete	29	6	10
chr02	8502715	D1	A	*	homo	28	19	33
chr02	8508968	D1	T	*	homo	29	17	21
chr02	8547903	I3	AAA	*	homo	32	14	18
chr02	8549257	D1	A	*	homo	34	15	20
chr02	8553285	D2	GT	+	hete	26	4	8
chr02	8581919	D1	G	*	homo	32	8	11
chr02	8583381	I1	T	-	homo	37	6	7
chr02	8651463	D1	A	-	homo	38	7	10
chr02	8773714	I1	G	-	hete	38	3	5
chr02	8781043	D3	TAT	*	homo	35	20	24
chr02	8781099	I1	T	-	homo	28	19	21
chr02	8781184	D3	TAC	*	homo	37	4	4
chr02	8801317	D2	TG	*	homo	36	15	22
chr02	8807789	D1	C	-	homo	31	7	8
chr02	8809135	I2	TC	+	homo	36	6	6
chr02	8809711	I1	T	-	homo	33	4	5
chr02	8810992	I3	TCA	+	homo	34	15	18
chr02	8812825	I1	T	-	hete	33	7	14
chr02	8812873	D1	A	*	homo	39	6	7
chr02	8813090	D1	T	*	homo	32	12	16
chr02	8867103	I5	CGTAA	-	homo	38	9	14
chr02	8870583	D4	TTAA	+	homo	37	9	9
chr02	8873510	D1	T	*	homo	34	8	8
chr02	8873610	I1	A	*	homo	37	9	12
chr02	8873939	I3	TAG	*	homo	32	9	11
chr02	8887378	I1	A	*	homo	36	13	14
chr02	8887904	I2	AC	-	homo	36	9	11
chr02	8887962	D1	T	*	homo	33	9	13
chr02	8890906	D1	G	*	homo	33	17	19
chr02	8892633	I1	T	-	hete	30	3	5
chr02	8897735	D1	C	+	homo	30	19	23
chr02	8900169	I1	T	-	homo	35	12	19
chr02	8905036	D3	ACT	*	homo	34	16	16
chr02	8905641	D2	AT	-	hete	34	4	6
chr02	8906188	I3	ACA	+	homo	35	6	7
chr02	8906292	I3	CTA	*	hete	35	5	9
chr02	8910165	D1	T	+	homo	33	9	12
chr02	8911883	I1	A	*	homo	37	12	18
chr02	8913591	I2	GA	-	homo	32	12	14
chr02	8915139	D1	C	*	hete	34	7	15
chr02	8915785	I2	TT	+	homo	30	15	16
chr02	8915959	D1	G	*	homo	33	12	12
chr02	8917244	I2	AT	*	hete	35	11	27
chr02	8917347	I2	AT	*	homo	33	16	21
chr02	8917949	I1	G	-	homo	37	4	4
chr02	8918003	I1	A	-	homo	25	15	15
chr02	8919272	D3	CAT	+	homo	38	5	5
chr02	8921476	I2	AT	*	homo	35	11	15
chr02	8921861	I1	G	+	homo	34	10	11
chr02	8922530	I1	A	*	hete	37	3	4
chr02	8923508	D1	T	*	hete	33	7	15
chr02	8924007	D1	A	-	homo	34	5	5
chr02	8951482	D2	AT	+	hete	31	5	8
chr02	8951548	D5	TGCAA	+	hete	34	4	6
chr02	8951663	I1	T	+	homo	33	18	18
chr02	8952187	D2	TC	-	homo	31	9	10
chr02	8958038	D4	TGCA	+	homo	34	10	10
chr02	8959200	D5	GACGA	-	homo	34	5	5
chr02	8992054	I1	A	+	homo	37	6	6
chr02	8993343	D1	A	*	homo	35	10	15
chr02	9001387	D4	TATA	*	homo	32	11	13
chr02	9002229	I2	GA	*	homo	32	17	23
chr02	9002805	D1	C	-	homo	36	5	5
chr02	9002843	I4	CCTG	+	homo	37	5	5
chr02	9004007	I2	CC	-	hete	20	3	5
chr02	9004835	I3	AAT	+	hete	37	3	5
chr02	9006243	D2	TA	*	homo	36	8	9
chr02	9006297	I2	TA	*	homo	32	10	14
chr02	9008393	I1	G	*	homo	32	13	16
chr02	9009833	D1	A	+	homo	39	3	3
chr02	9009904	D1	T	+	homo	31	7	7
chr02	9010694	D1	T	-	hete	38	6	11
chr02	9010837	D2	TT	-	hete	36	6	12
chr02	9011117	I4	TATA	+	homo	37	4	4
chr02	9012275	I3	ATA	-	hete	39	4	7
chr02	9012425	I2	AT	-	hete	37	5	10
chr02	9012878	I2	TT	*	homo	28	14	16
chr02	9013360	I3	CGC	*	homo	34	5	7
chr02	9013468	D1	T	+	hete	38	3	4
chr02	9013558	D1	G	+	homo	35	6	7
chr02	9014200	I3	CGT	+	homo	34	10	15
chr02	9014308	I2	TT	-	homo	33	3	3
chr02	9014440	I2	TA	*	homo	36	7	8
chr02	9014699	I2	CA	*	homo	34	10	14
chr02	9019602	D2	CA	*	homo	31	16	21
chr02	9023351	D1	G	*	homo	31	10	11
chr02	9082175	D1	A	+	homo	33	11	13
chr02	9083511	I1	G	*	homo	32	12	13
chr02	9084769	I1	A	*	hete	30	13	22
chr02	9085625	D1	C	*	homo	34	12	18
chr02	9085749	D4	CCAA	*	homo	33	12	14
chr02	9086690	I1	A	*	homo	31	16	19
chr02	9086981	I3	GTA	*	homo	31	5	7
chr02	9104575	I1	T	-	hete	37	6	10
chr02	9110021	I2	AT	*	homo	36	13	14
chr02	9113923	D3	TTA	+	homo	31	7	7
chr02	9114100	D2	AG	*	homo	34	5	6
chr02	9124156	I1	T	*	homo	35	14	19
chr02	9124663	I1	C	*	hete	35	10	17
chr02	9127066	D1	T	*	homo	36	8	8
chr02	9127243	I2	AT	*	homo	29	9	9
chr02	9128212	I2	AT	*	homo	37	6	8
chr02	9129307	I1	G	*	hete	40	3	6
chr02	9129710	D2	AG	*	homo	37	9	12
chr02	9129768	I1	C	*	homo	30	6	7
chr02	9130419	D3	ATA	-	homo	33	5	6
chr02	9131443	I2	CA	+	hete	33	3	4
chr02	9132045	D4	TTTT	*	homo	34	6	6
chr02	9132106	D4	AGGC	*	homo	32	9	9
chr02	9132875	D3	GAG	-	homo	31	11	14
chr02	9133636	I1	A	-	homo	40	5	5
chr02	9136722	I1	T	*	homo	37	11	15
chr02	9137273	D1	A	-	hete	39	3	4
chr02	9262424	D4	AATT	+	homo	38	3	3
chr02	9263956	I1	A	*	hete	37	4	6
chr02	9264025	D2	AA	+	homo	28	6	6
chr02	9264264	I3	GCA	*	homo	28	14	18
chr02	9264958	D1	T	-	homo	35	16	21
chr02	9267863	I1	G	+	homo	31	9	12
chr02	9267952	I2	CT	+	homo	28	9	13
chr02	9268604	D5	GCCAT	-	homo	31	5	5
chr02	9268690	D4	TAGA	-	homo	34	4	4
chr02	9273681	I2	AT	-	homo	36	4	5
chr02	9274672	D1	C	-	homo	38	5	7
chr02	9276850	D1	T	-	hete	39	4	8
chr02	9350868	I2	GA	*	homo	32	20	22
chr02	9357639	D2	TG	*	hete	33	8	14
chr02	9358045	D3	TTA	+	homo	36	10	14
chr02	9358624	I2	GA	*	homo	34	19	25
chr02	9359361	D1	G	-	homo	37	12	15
chr02	9359419	D2	TT	*	homo	34	19	20
chr02	9359695	I1	A	-	homo	39	4	5
chr02	9360579	D4	CCCT	*	homo	35	8	8
chr02	9365020	D2	GT	-	hete	28	13	22
chr02	9365219	D1	A	-	homo	36	9	10
chr02	9368771	I1	T	+	homo	33	13	17
chr02	9370368	D3	GGC	-	homo	38	7	7
chr02	9370430	D4	GGGA	*	homo	29	4	4
chr02	9372185	I1	T	+	homo	38	3	3
chr02	9372301	D2	TG	+	homo	31	11	12
chr02	9373637	I1	T	*	homo	36	6	7
chr02	9373904	I1	T	-	homo	33	16	21
chr02	9412974	I1	T	+	hete	30	12	20
chr02	9414679	D1	A	-	homo	28	3	3
chr02	9415390	I3	GCC	-	homo	32	3	3
chr02	9427439	I3	AAT	*	homo	33	12	17
chr02	9427639	D1	T	*	hete	33	8	15
chr02	9428080	I3	CCA	-	homo	33	8	11
chr02	9428194	I2	GA	-	homo	34	9	12
chr02	9428343	I5	TGCAG	-	hete	26	5	9
chr02	9429659	I3	ATG	-	homo	31	4	4
chr02	9434652	I2	AA	-	homo	35	9	11
chr02	9436660	I5	TTCAG	-	hete	35	8	13
chr02	9437100	I2	TC	-	homo	30	11	12
chr02	9443932	I3	AAG	*	homo	30	14	19
chr02	9447238	I2	AA	-	homo	33	10	14
chr02	9447656	D4	AGCA	+	homo	31	5	7
chr02	9495825	D2	AC	-	homo	35	6	6
chr02	9498771	D5	ATTTT	*	homo	35	17	18
chr02	9499054	D1	T	*	homo	37	12	13
chr02	9499683	D1	T	*	homo	33	15	19
chr02	9504665	D1	A	*	hete	33	9	17
chr02	9504876	D1	T	*	homo	36	13	14
chr02	9506502	I1	A	-	homo	38	5	7
chr02	9515079	D1	A	+	homo	37	5	7
chr02	9515803	D1	T	*	homo	32	12	14
chr02	9515938	I2	AT	*	homo	36	9	12
chr02	9544004	D1	A	-	homo	39	8	12
chr02	9544812	D4	CTAG	+	homo	33	7	8
chr02	9544959	D1	C	+	homo	36	8	9
chr02	9545909	I1	A	-	hete	37	5	9
chr02	9546418	I1	G	-	hete	39	3	4
chr02	9546519	I1	T	-	hete	35	4	7
chr02	9548262	I4	ATGC	*	hete	36	5	9
chr02	9550885	I4	TTCA	-	homo	36	11	12
chr02	9551199	D1	A	*	homo	38	12	13
chr02	9551699	I4	TTAG	*	hete	34	7	12
chr02	9552782	D2	CC	*	homo	34	5	6
chr02	9553936	D1	C	-	homo	30	3	3
chr02	9554006	I1	T	-	hete	35	5	8
chr02	9554325	D3	ACT	+	homo	36	7	7
chr02	9557106	D1	T	-	homo	34	9	11
chr02	9557940	D2	CC	*	homo	34	14	16
chr02	9560693	D3	GAT	-	homo	35	15	17
chr02	9587078	D5	GACGA	*	homo	35	14	14
chr02	9587871	D3	TCG	-	homo	32	4	5
chr02	9601227	I1	T	+	homo	30	8	11
chr02	9606047	D2	TA	*	hete	37	8	13
chr02	9609108	D4	GTCC	-	hete	33	6	11
chr02	9610765	D2	CA	+	homo	31	9	13
chr02	9616558	D2	GC	-	homo	35	12	13
chr02	9616927	I1	A	+	hete	38	4	8
chr02	9618356	D2	CA	-	homo	38	4	4
chr02	9725153	D2	GC	*	homo	31	6	7
chr02	9920607	I3	CTT	+	homo	35	6	8
chr02	9924389	D3	ACA	-	hete	32	3	5
chr02	9924531	D3	CGG	*	homo	25	16	22
chr02	9924700	D4	TCGA	-	homo	31	14	19
chr02	9925707	D4	TGTG	-	homo	39	3	3
chr02	9926064	D1	A	+	hete	36	6	10
chr02	9927492	I1	G	*	hete	36	4	6
chr02	9940867	I3	TTT	*	homo	34	10	14
chr02	9941235	I1	T	*	homo	37	8	11
chr02	9942463	I1	T	*	homo	34	16	22
chr02	9944229	D1	G	*	homo	35	11	14
chr02	9945097	D2	TA	-	homo	37	11	11
chr02	9945473	D2	AT	+	homo	36	11	11
chr02	9960887	I1	G	+	hete	35	8	14
chr02	9962202	I2	AC	*	homo	33	18	20
chr02	9962316	I2	GG	*	hete	36	4	7
chr02	9966633	I4	CTGC	+	homo	33	10	10
chr02	9967234	D1	G	*	homo	36	5	5
chr02	9967322	I5	ATTAA	-	homo	36	4	5
chr02	9967442	I1	A	-	homo	36	9	11
chr02	9967529	D3	TTT	*	homo	35	10	10
chr02	9967856	I1	A	+	homo	32	12	17
chr02	9968590	D1	T	*	hete	32	4	6
chr02	9973787	I1	C	-	homo	32	17	19
chr02	9975249	I1	C	-	homo	34	5	6
chr02	9976470	D4	AAAT	*	homo	33	15	18
chr02	9976547	I1	T	+	homo	39	4	4
chr02	9981737	I1	T	*	hete	35	5	8
chr02	9981919	D2	AT	-	hete	35	7	13
chr02	9982275	D4	CAGG	-	homo	39	5	6
chr02	9982861	D3	TCG	-	homo	29	5	7
chr02	9983722	D4	AGCT	*	homo	30	12	15
chr02	9983970	I3	CGG	*	hete	33	6	9
chr02	9984105	I1	T	+	homo	33	9	14
chr02	9984311	I5	TGGAA	*	homo	33	11	15
chr02	9985323	D1	A	+	homo	32	13	14
chr02	9987267	D3	ATA	*	homo	36	13	14
chr02	9987321	D1	T	*	homo	34	13	13
chr02	9987561	I1	A	-	homo	33	11	16
chr02	9987836	I2	AA	*	hete	37	3	4
chr02	9987893	I1	T	*	homo	35	11	14
chr02	9988341	D4	AATA	-	homo	38	5	7
chr02	9988450	I4	GAAG	-	homo	35	9	10
chr02	9998988	D3	AGG	-	hete	35	3	4
chr02	9999051	D3	TAA	-	homo	34	9	9
chr02	10000366	I3	TAG	*	homo	36	9	10
chr02	10000473	D5	ACATT	-	homo	37	6	6
chr02	10009944	D1	C	+	homo	38	4	4
chr02	10010211	I3	GAC	+	homo	26	17	22
chr02	10012690	D1	A	-	homo	35	8	9
chr02	10014391	D4	AAAA	*	homo	36	8	8
chr02	10015000	D2	AA	*	homo	33	11	14
chr02	10016049	D1	G	-	hete	37	3	4
chr02	10027498	I1	A	*	homo	33	16	18
chr02	10029253	D2	AC	-	hete	38	3	6
chr02	10143364	I4	TTTT	*	homo	32	20	24
chr02	10143560	D1	G	*	homo	33	10	13
chr02	10212645	I2	CA	-	homo	35	11	15
chr02	10212851	D1	C	*	homo	34	16	18
chr02	10214996	I4	GAGA	+	homo	33	18	22
chr02	10216609	D3	CCT	*	homo	29	17	22
chr02	10304060	D1	A	*	hete	32	14	24
chr02	10304408	I1	T	*	homo	36	16	24
chr02	10341545	D1	T	*	homo	33	20	23
chr02	10341687	D1	A	-	hete	36	7	11
chr02	10343404	I2	TT	*	hete	34	15	26
chr02	10367331	D5	ATAAG	-	hete	35	3	4
chr02	10369693	D3	CTT	*	homo	31	20	27
chr02	10369840	I4	ATAA	*	hete	38	12	20
chr02	10373101	I1	C	-	homo	29	12	16
chr02	10375389	I2	AT	+	homo	37	6	7
chr02	10376639	D1	T	-	homo	36	11	17
chr02	10376994	I2	AA	-	hete	40	3	6
chr02	10377700	I1	T	*	homo	37	10	12
chr02	10378034	I1	T	*	homo	35	11	18
chr02	10378191	D2	AT	*	hete	35	5	10
chr02	10378771	D1	G	-	homo	35	9	13
chr02	10379102	D1	T	*	homo	36	13	17
chr02	10379868	D2	AT	*	hete	36	5	8
chr02	10379907	I1	C	*	homo	31	13	13
chr02	10379994	I1	A	*	homo	37	6	8
chr02	10380170	D4	AATT	-	homo	36	8	10
chr02	10381228	D3	TTA	*	hete	37	13	23
chr02	10381309	I2	GT	*	hete	34	5	9
chr02	10385505	I1	T	+	hete	37	4	7
chr02	10387016	I2	GC	*	homo	36	7	9
chr02	10388827	D1	A	*	homo	34	13	15
chr02	10391901	I1	A	*	hete	37	3	4
chr02	10461960	D1	T	-	hete	32	3	4
chr02	10464810	D1	C	+	homo	39	6	6
chr02	10464946	I1	A	*	homo	35	13	17
chr02	10465127	I1	A	*	hete	35	9	19
chr02	10472370	D4	GTTG	-	hete	34	8	13
chr02	10473283	D1	T	*	homo	32	13	16
chr02	10473335	D2	TC	*	homo	34	11	13
chr02	10475373	I1	A	*	homo	35	12	17
chr02	10475418	I1	C	*	homo	32	13	14
chr02	10475670	D2	TT	*	hete	30	9	21
chr02	10476465	D3	TGA	-	homo	33	14	14
chr02	10476880	D3	TAC	-	homo	35	4	4
chr02	10477322	D1	A	-	hete	36	3	4
chr02	10477516	I3	CAT	*	hete	35	4	6
chr02	10478376	I3	AAG	-	homo	35	10	13
chr02	10478754	D3	TAT	+	homo	37	8	8
chr02	10479708	I1	C	*	homo	29	11	11
chr02	10479939	I1	A	*	homo	32	14	20
chr02	10481379	D1	T	-	homo	35	10	15
chr02	10481601	D1	T	-	homo	35	10	10
chr02	10482233	D1	T	+	homo	39	5	6
chr02	10485296	I1	T	-	homo	34	11	16
chr02	10485470	D1	C	-	hete	39	3	4
chr02	10486905	D3	AAG	-	homo	38	7	9
chr02	10489618	D1	A	*	hete	29	11	21
chr02	10489839	I1	T	*	homo	33	12	14
chr02	10489937	D4	AATG	*	homo	35	6	6
chr02	10490773	D2	AT	*	homo	35	18	27
chr02	10493472	I1	A	*	homo	33	16	23
chr02	10500542	I2	GC	+	homo	33	5	7
chr02	10502907	D2	GT	-	homo	34	5	6
chr02	10510522	I1	T	+	homo	35	7	9
chr02	10510789	D2	CA	*	homo	33	9	11
chr02	10510818	D4	AGAG	*	homo	36	14	17
chr02	10510942	D5	ATTGG	*	hete	31	9	15
chr02	10511423	D1	A	-	homo	35	8	12
chr02	10514297	D1	A	*	homo	37	14	16
chr02	10515788	D1	A	+	hete	36	7	11
chr02	10517615	I1	T	-	homo	30	6	7
chr02	10517699	I2	CA	-	homo	32	8	11
chr02	10520117	D2	AT	-	homo	31	12	15
chr02	10533978	I1	C	*	homo	34	8	9
chr02	10534094	D1	G	-	hete	30	5	8
chr02	10539787	I4	TAGC	-	homo	36	3	3
chr02	10540673	I4	TCGG	-	homo	32	4	5
chr02	10553462	D2	GA	-	homo	33	9	10
chr02	10553508	D3	CTT	-	homo	32	4	5
chr02	10553586	I5	CCGTA	-	hete	35	3	4
chr02	10553624	D5	GCCAG	*	homo	32	7	9
chr02	10555256	D1	T	*	homo	27	5	6
chr02	10555968	D1	T	-	homo	37	6	6
chr02	10556101	I2	CA	*	homo	32	20	21
chr02	10558653	I1	G	*	homo	33	17	21
chr02	10558851	D5	ATAAG	*	homo	38	13	16
chr02	10559437	I1	A	*	homo	36	17	24
chr02	10560446	I4	AAAC	-	homo	37	10	10
chr02	10561469	I1	T	-	homo	22	4	5
chr02	10561662	I1	T	*	homo	32	19	23
chr02	10561744	I1	A	*	homo	37	9	11
chr02	10562306	D1	C	-	homo	35	5	5
chr02	10562807	D1	A	-	homo	29	6	7
chr02	10568003	I1	A	*	hete	35	3	5
chr02	10568071	I2	AT	+	hete	34	3	6
chr02	10571349	D2	AC	*	homo	34	15	17
chr02	10571379	I4	TTAT	-	hete	37	6	10
chr02	10571545	I1	A	-	homo	36	12	16
chr02	10596629	D4	GCTT	+	homo	36	10	10
chr02	10596717	I2	GT	+	homo	27	9	10
chr02	10600861	D2	CC	-	homo	30	6	6
chr02	10603437	D2	TG	*	homo	33	13	15
chr02	10605949	I1	G	-	homo	33	6	8
chr02	10607245	I3	AAC	+	homo	37	10	10
chr02	10607823	D1	A	*	homo	35	4	4
chr02	10608014	D1	T	*	homo	37	10	11
chr02	10608332	I2	TT	+	hete	38	3	4
chr02	10628119	D1	T	-	hete	37	5	8
chr02	10647202	D1	G	*	homo	34	8	8
chr02	10660237	I1	T	*	homo	33	14	17
chr02	10665713	D1	A	*	hete	31	13	27
chr02	10751627	D3	CCC	*	homo	31	7	10
chr02	10754983	D1	G	-	homo	28	11	12
chr02	10771869	I1	A	*	homo	32	18	23
chr02	10781587	I2	AA	*	homo	34	16	18
chr02	10781661	I2	TT	*	homo	30	20	23
chr02	10782703	D5	AGGAA	*	hete	36	3	5
chr02	10785180	D4	TATA	+	homo	36	5	7
chr02	10785482	D4	CGTG	*	homo	25	19	21
chr02	10786155	I2	CG	-	homo	32	7	9
chr02	10787300	I1	A	-	homo	32	3	3
chr02	10788569	D3	AAA	*	homo	34	4	4
chr02	10788703	D3	TTA	-	homo	38	4	5
chr02	10791176	D3	TTT	*	homo	34	17	19
chr02	10791594	I2	AA	*	hete	29	12	21
chr02	10829567	I2	GA	-	hete	36	9	15
chr02	10872336	D1	T	*	homo	36	8	11
chr02	10877208	I1	A	*	hete	28	18	32
chr02	10887067	I1	A	-	homo	35	8	10
chr02	10914714	D1	T	-	homo	30	12	12
chr02	10953575	I2	TT	+	hete	36	3	4
chr02	10954827	D2	TT	-	homo	36	9	10
chr02	10956665	D2	AT	+	hete	34	8	15
chr02	10963703	I1	A	+	homo	23	10	13
chr02	10981545	D1	T	+	homo	32	9	9
chr02	11009955	I1	C	+	hete	38	3	4
chr02	11024379	I1	T	*	homo	34	10	15
chr02	11024435	I4	CGCG	*	homo	27	19	28
chr02	11037914	I1	C	*	homo	36	5	7
chr02	11049605	D1	T	*	homo	34	20	25
chr02	11050698	D2	CT	+	hete	35	3	5
[truncated: 18,461 more rows]

## Sheet: chr03
Chromosome IDa	Positionb	Indel typec	Based	Strande	Homo/Hetef	Average qualityg	Supported read pair numberh	All crossed read pair numberi
chr03	8539	I1	A	*	homo	34	13	20
chr03	34942	D1	A	-	homo	32	7	8
chr03	35345	D1	A	+	hete	34	4	6
chr03	75593	D1	T	*	homo	37	5	7
chr03	79578	I5	CGGTG	-	homo	28	5	7
chr03	83770	D1	C	*	homo	32	11	15
chr03	88072	I1	C	*	homo	33	11	12
chr03	164947	D1	T	*	homo	35	19	21
chr03	224493	D1	A	*	hete	36	8	13
chr03	362074	D1	G	*	homo	35	9	11
chr03	367587	D1	A	*	homo	30	7	8
chr03	412139	D1	G	*	hete	31	7	11
chr03	459813	I2	CC	*	homo	28	19	29
chr03	475875	D1	G	*	homo	30	6	8
chr03	545493	D1	G	-	hete	36	7	11
chr03	550694	D2	GT	*	homo	29	18	28
chr03	553073	D1	C	*	hete	31	14	25
chr03	553720	I1	C	*	homo	29	18	25
chr03	555060	D1	A	+	hete	29	5	9
chr03	595707	D1	T	*	hete	32	3	4
chr03	596174	I1	A	-	homo	32	3	3
chr03	600764	I1	A	+	homo	35	11	16
chr03	693935	D1	A	*	hete	34	6	11
chr03	732679	D1	T	*	hete	36	13	24
chr03	741808	I1	A	+	homo	36	9	11
chr03	744044	D2	CA	*	homo	34	10	10
chr03	806017	I1	T	*	homo	31	9	12
chr03	811422	D1	G	*	homo	33	16	21
chr03	1029510	I2	CC	*	hete	25	7	23
chr03	1080010	I1	C	*	hete	30	12	20
chr03	1094536	I2	TT	*	homo	34	14	20
chr03	1171236	D1	T	-	homo	38	3	3
chr03	1171418	D1	G	*	homo	36	10	15
chr03	1171514	D1	G	+	homo	31	4	4
chr03	1171667	D1	A	*	homo	36	12	12
chr03	1174316	I1	A	*	homo	33	16	26
chr03	1193091	I1	G	+	hete	30	11	19
chr03	1195396	D1	A	*	homo	32	5	7
chr03	1195523	D1	A	*	homo	33	11	17
chr03	1217434	I1	T	*	homo	33	16	23
chr03	1217869	I3	TTT	*	homo	36	16	19
chr03	1217983	D3	AAA	*	homo	36	15	19
chr03	1218663	D1	T	*	homo	31	17	25
chr03	1233126	D1	A	+	homo	36	4	5
chr03	1262145	D3	TCG	*	hete	30	8	13
chr03	1262676	I5	GGAGA	*	hete	33	8	21
chr03	1271554	D1	A	*	homo	34	19	23
chr03	1280142	D1	T	*	homo	36	16	19
chr03	1288808	I1	T	*	homo	34	9	12
chr03	1296548	D2	TG	+	homo	38	4	4
chr03	1296985	D1	C	*	homo	34	12	18
chr03	1297532	D3	CAT	*	homo	33	19	22
chr03	1304677	D3	ATC	-	homo	36	10	13
chr03	1304733	I3	TTA	-	homo	38	4	4
chr03	1325919	D1	T	+	homo	37	4	4
chr03	1326189	I3	CGT	-	hete	39	3	5
chr03	1331887	D4	TCAT	*	homo	37	8	8
chr03	1332098	D1	T	*	homo	33	5	6
chr03	1332531	I1	A	*	homo	31	13	15
chr03	1332837	D1	A	*	homo	33	20	22
chr03	1333593	I4	TACG	*	hete	34	12	22
chr03	1333676	D1	A	*	hete	32	11	22
chr03	1335955	D1	T	*	homo	32	16	19
chr03	1338245	D4	AAAT	-	hete	36	7	12
chr03	1338292	I2	TA	*	homo	38	4	5
chr03	1338335	D1	C	*	homo	29	12	15
chr03	1338426	D3	AGT	*	homo	36	12	13
chr03	1338618	D2	GC	*	homo	35	11	11
chr03	1338909	D2	AA	*	homo	35	7	9
chr03	1342975	D1	C	*	homo	32	12	15
chr03	1343418	I2	AT	*	homo	34	13	15
chr03	1343604	I1	G	*	homo	34	16	21
chr03	1343735	I1	T	*	homo	36	18	20
chr03	1344288	I1	T	-	hete	35	10	18
chr03	1349340	I4	GAGA	*	homo	33	9	14
chr03	1349873	I4	TGAC	*	homo	35	9	11
chr03	1350371	D2	GG	*	homo	34	16	24
chr03	1352370	I1	G	*	hete	29	16	28
chr03	1352684	I2	TT	-	hete	38	6	10
chr03	1353091	D1	A	+	homo	35	5	7
chr03	1354517	D1	A	*	homo	32	16	22
chr03	1356054	D1	T	-	homo	36	5	7
chr03	1356099	I2	AA	-	homo	30	7	8
chr03	1367711	D2	GG	*	hete	36	9	19
chr03	1374665	D1	G	*	homo	34	11	13
chr03	1467578	I4	CTTT	-	hete	33	10	18
chr03	1468175	I4	CTAG	+	homo	37	4	4
chr03	1468950	D4	TGCT	-	homo	32	9	11
chr03	1469462	I4	ATAA	*	homo	40	3	3
chr03	1478438	D1	T	*	homo	35	14	17
chr03	1478788	D5	CTCCC	*	homo	38	4	4
chr03	1479301	I1	C	-	homo	37	4	4
chr03	1480107	I4	AGCC	-	hete	30	5	9
chr03	1480223	I1	T	*	homo	28	16	20
chr03	1480303	I2	GT	*	hete	33	4	8
chr03	1481502	D5	ATTCA	-	homo	33	10	15
chr03	1482468	D3	GTA	+	hete	24	3	5
chr03	1484088	I3	AAC	+	homo	34	5	6
chr03	1484824	D1	A	-	homo	33	6	6
chr03	1522698	I1	A	-	homo	34	7	9
chr03	1522833	I1	C	-	homo	26	11	13
chr03	1534519	D1	A	+	homo	38	4	4
chr03	1534605	D1	G	+	homo	33	14	16
chr03	1534841	D1	A	*	homo	37	10	11
chr03	1537778	D1	T	-	homo	34	11	13
chr03	1537984	I1	T	*	homo	34	17	19
chr03	1538163	I1	C	*	homo	35	8	10
chr03	1543865	I1	A	*	homo	33	17	24
chr03	1545537	D1	C	+	homo	33	7	8
chr03	1546326	D1	A	*	homo	33	15	21
chr03	1546637	D5	AAAAT	*	homo	35	15	19
chr03	1547742	D2	GG	*	homo	33	15	18
chr03	1548726	D5	CTACT	-	homo	30	15	18
chr03	1551031	D1	A	+	hete	39	4	7
chr03	1552206	I1	A	+	homo	35	15	18
chr03	1552667	D1	A	*	homo	34	14	19
chr03	1552839	I5	TTTTC	*	hete	32	17	33
chr03	1556431	I1	G	*	hete	32	6	10
chr03	1556465	I2	GA	*	homo	32	8	11
chr03	1556613	I2	AG	*	hete	30	9	15
chr03	1558832	D1	A	*	homo	34	20	25
chr03	1561864	D2	TG	*	homo	36	5	6
chr03	1562141	I2	TA	*	hete	34	5	8
chr03	1563712	D3	TCA	*	homo	38	3	3
chr03	1563987	D3	ACA	+	homo	39	4	4
chr03	1564169	I4	TCTA	-	hete	36	7	14
chr03	1564630	I2	TA	*	homo	36	8	9
chr03	1564816	I4	TACT	+	homo	37	5	5
chr03	1566477	D4	GAAG	+	homo	33	5	7
chr03	1566661	D1	T	-	hete	36	4	6
chr03	1567037	D2	CC	+	homo	37	8	8
chr03	1568013	D2	TA	*	hete	37	7	11
chr03	1568590	I1	A	*	homo	36	14	18
chr03	1568652	D2	TT	-	homo	34	9	10
chr03	1568881	I1	A	*	homo	32	17	23
chr03	1570885	D3	ATT	-	homo	31	11	11
chr03	1572029	I3	AGG	-	hete	38	5	10
chr03	1573871	I1	G	*	homo	36	9	10
chr03	1574050	I1	T	*	homo	33	16	18
chr03	1576900	I2	TC	-	homo	35	11	17
chr03	1593362	D3	GCC	-	homo	36	7	7
chr03	1595667	I1	T	-	homo	40	3	3
chr03	1601620	D1	T	*	homo	35	13	14
chr03	1604523	D1	T	-	hete	36	12	26
chr03	1626986	I3	CTT	-	hete	34	6	10
chr03	1628771	D1	A	*	homo	38	12	12
chr03	1629274	I5	TCGCG	*	homo	30	7	9
chr03	1632339	D5	AAATA	*	hete	32	8	13
chr03	1633186	I5	ACATA	-	homo	31	11	17
chr03	1634682	D1	T	*	homo	32	19	27
chr03	1660205	D1	T	+	homo	30	9	9
chr03	1710682	D1	T	+	homo	36	11	13
chr03	1710926	I1	T	*	hete	35	4	6
chr03	1711115	D2	AT	-	homo	37	5	6
chr03	1711296	D1	A	*	homo	36	13	17
chr03	1711801	D4	GCTA	*	homo	33	6	7
chr03	1713012	D4	AAAT	*	homo	33	8	11
chr03	1713086	I1	T	+	homo	36	6	6
chr03	1713727	I3	GCG	*	homo	28	11	18
chr03	1714091	I1	T	*	homo	37	8	10
chr03	1714706	D2	TA	-	hete	39	4	7
chr03	1718210	D1	A	*	homo	36	13	14
chr03	1721038	D2	TC	*	homo	36	9	11
chr03	1724114	D5	TATAT	*	homo	33	19	22
chr03	1727431	I1	A	*	homo	34	12	17
chr03	1847459	D1	T	+	homo	37	6	7
chr03	1847555	I1	A	+	hete	38	5	8
chr03	1847638	D1	G	+	homo	40	5	6
chr03	1851527	D4	ATAT	+	homo	32	6	6
chr03	1851600	D1	T	*	homo	35	10	12
chr03	1852357	D1	G	+	hete	32	3	6
chr03	1853654	I2	AC	-	homo	34	7	10
chr03	1853669	I5	ATAAT	-	hete	33	5	8
chr03	1854078	I4	GTTG	+	homo	32	10	11
chr03	1854490	I5	AAAAC	*	hete	35	10	20
chr03	1854894	D2	AT	*	homo	36	9	10
chr03	1856015	I2	AA	-	hete	35	6	10
chr03	1880213	I1	G	+	hete	35	5	8
chr03	1880695	I2	TA	+	hete	32	4	8
chr03	1882029	I2	TA	-	hete	37	7	11
chr03	1882093	D4	GGAT	-	homo	32	7	8
chr03	1882232	I2	TA	-	homo	35	9	13
chr03	1882483	I2	AG	+	homo	35	4	4
chr03	1883571	I5	CAGCT	+	homo	36	11	16
chr03	1901124	D1	A	*	hete	36	7	13
chr03	1901596	D1	T	-	hete	27	7	11
chr03	1901659	I1	G	-	homo	35	4	5
chr03	1960795	I2	CG	-	homo	38	4	5
chr03	1960939	I2	TG	-	homo	38	5	6
chr03	1962050	I2	AT	*	homo	36	7	8
chr03	1963976	I3	TAA	*	homo	35	5	6
chr03	1964802	D4	AGCT	+	homo	34	7	7
chr03	1964871	D5	CAAAC	+	homo	36	3	3
chr03	1965502	D1	T	+	homo	36	11	15
chr03	1965682	D1	A	*	homo	35	12	14
chr03	1965957	D1	A	-	homo	32	9	11
chr03	1967262	I1	T	*	homo	28	14	20
chr03	1967414	D3	CGC	*	homo	31	8	12
chr03	1969038	D4	ATTA	-	hete	35	6	10
chr03	1975317	D3	TAA	+	homo	35	4	4
chr03	1976888	I1	T	*	homo	30	19	22
chr03	1977374	D1	C	-	homo	37	7	8
chr03	1978264	D2	AT	-	homo	34	6	8
chr03	1980551	D2	GT	*	homo	35	5	5
chr03	1980622	I4	ATAT	+	homo	32	6	8
chr03	1980652	D1	T	*	homo	34	12	15
chr03	2000437	D2	TG	*	homo	37	5	6
chr03	2001309	D1	C	-	homo	36	3	3
chr03	2002644	D2	AT	+	homo	31	8	12
chr03	2006881	D1	A	*	homo	32	18	21
chr03	2062691	D4	ATAC	-	hete	34	6	12
chr03	2063730	D1	G	*	homo	36	10	13
chr03	2063902	D1	A	+	hete	38	4	6
chr03	2063981	I1	A	*	homo	33	13	15
chr03	2064050	I1	A	+	hete	40	4	6
chr03	2066326	I3	TGA	*	hete	35	3	6
chr03	2066876	I3	GAC	*	homo	33	14	17
chr03	2068304	D3	AGA	+	homo	36	3	3
chr03	2069465	I1	A	*	hete	38	9	15
chr03	2071982	D2	AA	+	hete	37	3	5
chr03	2073782	I1	C	-	homo	31	20	20
chr03	2075736	I5	AAACG	-	hete	34	8	14
chr03	2076138	I2	TT	-	hete	38	3	4
chr03	2077598	D1	G	-	homo	37	11	12
chr03	2081652	I1	G	*	homo	32	19	27
chr03	2082405	D1	T	*	homo	34	12	16
chr03	2082961	D1	C	-	homo	34	16	18
chr03	2084468	D3	TTT	*	hete	34	7	12
chr03	2084771	I1	A	*	homo	36	9	10
chr03	2085055	D2	AT	-	homo	38	11	13
chr03	2101738	I2	TA	*	homo	30	6	7
chr03	2102014	I2	AT	+	homo	35	10	16
chr03	2105536	I2	TG	+	hete	35	6	10
chr03	2106276	I2	AA	*	homo	34	16	23
chr03	2107005	I2	GA	+	homo	31	10	13
chr03	2108670	I1	T	+	homo	32	15	18
chr03	2110194	D3	TCT	-	homo	35	5	6
chr03	2116452	D1	T	-	hete	34	9	15
chr03	2116690	I1	T	-	homo	34	14	18
chr03	2116766	I1	C	*	hete	24	4	7
chr03	2121885	I2	AA	*	homo	34	11	17
chr03	2122618	D2	GA	+	homo	37	8	11
chr03	2122731	D2	TG	-	hete	35	3	4
chr03	2123137	D4	GTAC	-	homo	36	6	7
chr03	2125699	D3	AGA	+	homo	31	4	4
chr03	2125984	I1	A	-	homo	33	10	13
chr03	2127946	I4	CACA	-	homo	31	14	16
chr03	2128420	I4	CAGG	*	homo	32	7	9
chr03	2128862	D3	GAG	*	homo	29	6	8
chr03	2130463	D3	AGG	-	homo	37	13	13
chr03	2130723	I2	AA	*	homo	35	12	18
chr03	2130786	I1	T	*	homo	37	17	19
chr03	2131855	I1	A	+	hete	36	4	7
chr03	2132669	I2	CA	+	hete	30	3	4
chr03	2134123	D3	TTT	+	hete	30	8	14
chr03	2134270	I5	GAATT	+	homo	36	6	7
chr03	2141250	D2	AA	*	homo	35	9	14
chr03	2141760	D1	A	-	homo	38	3	3
chr03	2142130	I2	GT	-	homo	32	9	9
chr03	2144882	D4	GTAC	+	homo	31	11	12
chr03	2145706	D1	T	*	homo	35	4	4
chr03	2145859	I2	CC	+	homo	37	3	3
chr03	2149395	D2	GC	*	homo	33	15	18
chr03	2150029	I4	GCTA	+	homo	33	15	15
chr03	2150167	D4	TATA	+	homo	32	6	8
chr03	2150710	D1	C	-	homo	28	7	8
chr03	2151093	I3	GCA	+	hete	29	3	4
chr03	2152439	I3	GCT	+	homo	35	6	7
chr03	2152543	I5	AGGCA	+	hete	33	4	6
chr03	2153014	I4	GCAT	*	homo	32	20	32
chr03	2155621	I3	GGA	-	homo	33	13	17
chr03	2156280	D3	GAC	+	hete	37	3	4
chr03	2156554	D4	TATA	-	homo	35	6	7
chr03	2156891	I3	GCA	+	hete	32	5	8
chr03	2156995	I1	C	*	hete	32	6	10
chr03	2157325	I3	CAG	+	homo	30	10	13
chr03	2158178	D4	GTGA	-	hete	29	5	8
chr03	2158385	D2	CC	-	homo	29	8	11
chr03	2159200	I1	T	+	hete	37	6	10
chr03	2160439	I1	G	-	homo	35	3	3
chr03	2212817	D3	TAA	-	homo	37	11	12
chr03	2217649	D1	T	*	homo	35	16	20
chr03	2217715	D3	AAA	*	homo	33	15	18
chr03	2218518	D1	A	*	homo	33	13	14
chr03	2218619	D1	G	*	homo	30	20	23
chr03	2222217	I2	GG	*	hete	28	9	16
chr03	2246072	I5	AAGCT	-	homo	33	14	16
chr03	2384931	I1	G	*	hete	35	8	13
chr03	2445457	I1	T	-	homo	37	8	9
chr03	2446421	I2	TT	*	homo	38	12	14
chr03	2446472	D1	A	*	homo	35	11	12
chr03	2446686	I1	T	*	homo	31	20	28
chr03	2448143	D1	G	*	homo	35	14	15
chr03	2450403	I1	A	*	homo	33	13	14
chr03	2451047	I3	GAA	+	homo	24	5	7
chr03	2451594	I1	G	+	hete	35	5	8
chr03	2451731	D1	A	+	hete	37	7	13
chr03	2452696	I1	T	*	hete	38	6	10
chr03	2453066	D1	A	+	homo	35	10	15
chr03	2457207	D2	AA	+	hete	35	3	6
chr03	2459686	I2	TG	-	hete	29	8	14
chr03	2501395	I1	A	*	homo	36	11	17
chr03	2501460	I1	A	*	homo	36	9	14
chr03	2501520	D4	CTCG	*	homo	33	9	11
chr03	2506882	D1	A	-	homo	30	3	3
chr03	2507577	D2	AT	*	homo	35	18	22
chr03	2508048	I1	A	-	homo	33	12	17
chr03	2508198	D1	G	*	homo	32	12	14
chr03	2508713	I2	AT	-	hete	36	12	26
chr03	2509068	I1	G	+	homo	38	4	4
chr03	2510501	I1	T	*	homo	35	11	15
chr03	2510543	I3	AAG	*	hete	35	6	11
chr03	2510805	D1	T	*	homo	36	18	20
chr03	2512145	I1	A	*	homo	36	9	13
chr03	2513881	I1	G	*	homo	34	7	8
chr03	2514584	D2	AT	*	homo	38	3	3
chr03	2516146	D1	A	*	homo	31	19	22
chr03	2523640	D1	A	+	homo	34	5	6
chr03	2523797	D3	TCT	*	homo	33	15	18
chr03	2523937	D1	A	*	homo	34	17	20
chr03	2527472	D1	T	-	hete	32	3	5
chr03	2527543	D1	G	-	homo	30	8	8
chr03	2530434	I1	C	+	homo	35	7	7
chr03	2563299	D1	A	-	hete	32	4	8
chr03	2563379	D2	AG	-	homo	33	5	5
chr03	2564447	I1	C	*	homo	36	5	7
chr03	2568436	I1	T	-	homo	37	9	10
chr03	2569359	D1	T	*	homo	32	18	21
chr03	2576230	D1	T	+	homo	36	15	16
chr03	2583269	D3	ACA	-	homo	36	4	4
chr03	2584313	D2	AA	*	homo	38	11	11
chr03	2586244	D1	A	+	homo	34	19	19
chr03	2589730	I4	ATAT	*	homo	36	14	19
chr03	2589777	I2	AT	*	homo	36	8	10
chr03	2589851	I2	CT	*	homo	34	10	11
chr03	2589891	I1	A	-	hete	37	3	4
chr03	2589950	I1	G	-	homo	37	8	11
chr03	2590027	I5	TTTAA	*	homo	35	12	19
chr03	2590230	I1	A	+	homo	36	8	9
chr03	2591842	I1	T	*	homo	38	7	9
chr03	2592863	D1	T	-	homo	37	6	8
chr03	2592954	D3	TAC	*	hete	33	4	6
chr03	2593006	I3	GCA	*	homo	33	14	18
chr03	2593110	D2	AT	*	homo	34	9	10
chr03	2593833	I3	TTA	*	homo	36	16	19
chr03	2594005	I1	T	+	homo	39	9	9
chr03	2595813	D1	A	*	hete	34	4	6
chr03	2596063	I1	C	-	homo	30	5	6
chr03	2603578	D4	CATG	+	homo	37	4	5
chr03	2604360	D1	C	-	homo	37	14	16
chr03	2605753	I2	AT	+	homo	36	9	10
chr03	2605806	D4	ACCT	+	homo	36	3	3
chr03	2606397	I2	TG	-	hete	36	8	14
chr03	2606455	I1	C	-	homo	32	8	11
chr03	2606495	D4	ATTT	*	homo	33	16	18
chr03	2608702	I3	CAA	+	homo	38	7	7
chr03	2608975	D1	A	*	hete	36	7	11
chr03	2610751	I1	G	+	homo	36	5	5
chr03	2624185	D1	G	*	homo	32	5	5
chr03	2624309	D1	T	+	homo	34	6	7
chr03	2624379	D3	TTT	*	homo	36	5	5
chr03	2625082	D1	T	-	homo	38	3	3
chr03	2625124	D1	A	-	homo	33	4	4
chr03	2628184	D4	TTCG	-	hete	37	3	6
chr03	2628452	D1	A	*	homo	29	14	15
chr03	2628998	I1	G	-	hete	36	3	6
chr03	2629278	I4	GGTG	+	homo	34	3	3
chr03	2629473	D1	C	-	homo	32	4	4
chr03	2631236	I4	TAAG	*	homo	33	11	13
chr03	2631285	I4	GCAG	*	homo	27	15	20
chr03	2633318	I1	A	+	homo	37	12	14
chr03	2633755	I1	T	*	homo	33	14	23
chr03	2679479	D2	TT	-	homo	31	10	12
chr03	2679564	I5	TTCAA	-	hete	30	3	5
chr03	2680092	D1	G	+	homo	23	4	5
chr03	2680836	I2	TA	-	homo	35	7	7
chr03	2682445	I2	GT	-	hete	36	5	8
chr03	2686095	I5	GGCGC	*	homo	33	9	14
chr03	2729790	D1	A	*	homo	31	8	9
chr03	2743658	D1	A	*	homo	34	16	22
chr03	2745142	D5	TCAGT	+	hete	32	10	19
chr03	2745791	I1	T	*	homo	35	14	17
chr03	2747616	I1	T	*	homo	35	8	11
chr03	2754364	I1	G	-	homo	35	12	17
chr03	2755004	I1	T	-	homo	38	6	6
chr03	2757653	D2	CA	*	homo	35	18	20
chr03	2758399	I5	ATTAT	-	homo	36	10	13
chr03	2761127	I2	TT	+	homo	35	12	16
chr03	2761973	D2	TC	-	homo	36	9	11
chr03	2765844	I5	CAAAA	-	hete	29	7	13
chr03	2766890	D5	TCTAA	+	homo	36	3	3
chr03	2769443	I3	GGC	-	hete	27	3	4
chr03	2769760	D4	CGAT	+	homo	33	5	6
chr03	2771469	I2	CA	+	homo	36	8	10
chr03	2771720	D2	TA	-	hete	36	4	6
chr03	2772091	D1	C	-	homo	36	4	5
chr03	2773764	D1	C	+	homo	30	9	12
chr03	2775937	D5	TTCCA	*	homo	34	4	4
chr03	2776544	D2	GG	+	homo	25	9	13
chr03	2778225	I1	C	+	hete	34	7	19
chr03	2782516	D3	AGA	+	homo	35	9	10
chr03	2782625	D1	A	+	hete	35	4	8
chr03	2783083	I5	TACTG	-	homo	34	3	3
chr03	2801664	D1	T	*	homo	32	15	18
chr03	2801741	I4	ATAT	*	homo	31	13	16
chr03	2801815	D2	AA	*	homo	32	14	16
chr03	2802880	D1	A	-	homo	37	4	4
chr03	2802917	D4	GATC	-	homo	35	4	4
chr03	2803001	I2	CG	-	homo	33	9	10
chr03	2803774	I4	ATTA	-	homo	37	6	6
chr03	2804625	I1	A	*	homo	32	20	27
chr03	2805435	D1	T	*	homo	34	15	16
chr03	2806515	D2	AT	*	hete	23	3	4
chr03	2812940	I2	CC	*	homo	29	6	7
chr03	2812978	I2	AT	+	homo	37	3	3
chr03	2814041	I1	A	+	hete	37	3	6
chr03	2814150	D2	AT	-	homo	34	4	4
chr03	2814219	I3	GGC	-	homo	36	11	13
chr03	2814365	D3	GGC	-	homo	33	3	3
chr03	2816012	I2	CT	*	hete	32	7	11
chr03	2818879	I4	ATAC	-	homo	36	9	12
chr03	2878671	I1	A	*	homo	34	18	24
chr03	2879009	D1	T	+	hete	37	6	12
chr03	2881273	D1	G	*	homo	34	20	21
chr03	2882541	I2	GG	*	homo	30	14	18
chr03	2883153	D1	G	*	homo	35	15	15
chr03	2883240	D2	TT	*	homo	34	6	6
chr03	2883380	I1	C	*	homo	29	14	16
chr03	2883626	I1	T	+	hete	35	7	11
chr03	2884339	I1	A	*	homo	28	16	22
chr03	2884634	D1	C	-	homo	33	16	19
chr03	2894601	D1	G	*	homo	34	11	14
chr03	2895486	I1	T	*	homo	36	13	14
chr03	2895671	D1	A	-	hete	36	5	8
chr03	2896145	D1	A	-	homo	37	5	6
chr03	2897452	D3	TTT	-	hete	35	6	10
chr03	2897529	D3	GAC	-	homo	35	4	4
chr03	2897727	D1	T	-	homo	36	8	11
chr03	2907499	D1	C	-	homo	39	5	5
chr03	2910734	I1	T	-	hete	38	3	4
chr03	2914233	I2	AA	+	homo	36	7	9
chr03	2914408	I3	CTG	+	hete	35	7	13
chr03	2915803	I1	T	-	homo	34	7	9
chr03	2916814	D1	A	+	homo	38	4	5
chr03	2917581	D1	G	*	homo	37	5	5
chr03	2918892	I1	A	-	hete	36	4	7
chr03	2919032	I2	TA	*	homo	37	7	9
chr03	2919660	I1	A	-	homo	35	6	7
chr03	2919994	D1	T	*	homo	34	11	13
chr03	2923497	D4	TGTG	-	hete	39	3	6
chr03	2943044	D2	AG	-	homo	38	4	5
chr03	2943327	D1	G	-	homo	37	4	4
chr03	2943785	D1	G	+	homo	37	5	5
chr03	2944972	D1	G	*	homo	26	18	21
chr03	2946095	D1	C	+	homo	37	3	3
chr03	2947907	I2	CT	*	homo	32	9	12
chr03	2947991	D1	G	*	homo	32	10	11
chr03	2948151	I4	ACGT	*	hete	33	8	13
chr03	2948850	D1	C	-	homo	31	6	7
chr03	2949939	I1	T	+	homo	28	3	3
chr03	2951519	I1	A	-	homo	37	5	7
chr03	2951558	D2	AT	*	homo	33	4	5
chr03	2951838	D1	T	*	hete	40	3	4
chr03	2952006	D4	TATA	+	homo	36	10	12
chr03	2952063	I2	TG	+	homo	38	3	3
chr03	2952175	D2	AC	+	homo	35	8	8
chr03	2952300	I2	AT	-	homo	31	5	7
chr03	2953595	D2	AA	+	homo	38	3	3
chr03	2953943	I1	T	*	hete	38	3	4
chr03	2955750	I3	CAG	+	hete	34	6	11
chr03	2956022	I4	CGCG	-	hete	33	7	11
chr03	2957012	I1	C	*	hete	36	3	6
chr03	2957525	D3	ATA	*	homo	32	15	16
chr03	2958204	D1	T	*	homo	34	18	22
chr03	3026913	I1	T	*	homo	30	18	22
chr03	3027177	I1	C	*	homo	30	12	15
chr03	3027519	I1	C	*	homo	31	18	22
chr03	3029128	D1	T	*	homo	33	15	20
chr03	3029246	I1	A	*	homo	34	15	22
chr03	3029642	D3	TAT	*	homo	37	11	17
chr03	3030255	I1	A	-	homo	34	10	15
chr03	3068948	I5	CCCTG	+	homo	32	15	16
chr03	3069025	I5	GATGC	+	homo	27	4	4
chr03	3095904	D2	CC	+	homo	36	7	9
chr03	3096084	D5	TCCTG	-	homo	27	4	5
chr03	3096226	D1	A	-	homo	33	6	7
chr03	3096652	D1	T	*	hete	36	3	5
chr03	3096755	I1	A	+	hete	38	6	10
chr03	3097084	D1	A	-	homo	39	5	6
chr03	3103395	D1	C	*	homo	33	14	16
chr03	3103845	D1	T	*	homo	31	17	20
chr03	3105198	D2	GG	-	hete	36	7	11
chr03	3106040	D3	TCT	*	homo	35	13	17
chr03	3106142	I1	C	*	homo	36	8	11
chr03	3106448	D3	GTC	*	homo	32	15	16
chr03	3106597	I4	ATGA	-	homo	36	6	6
chr03	3107149	D1	A	*	homo	36	10	12
chr03	3108982	D1	A	*	homo	30	7	7
chr03	3109094	D1	T	*	homo	31	19	19
chr03	3115433	I1	A	-	homo	36	4	4
chr03	3116144	I2	CG	-	homo	29	7	8
chr03	3116949	I1	T	*	homo	34	9	12
chr03	3117330	I1	T	*	homo	33	7	7
chr03	3117561	D1	T	*	homo	36	7	7
chr03	3117815	I3	TAC	+	homo	34	13	19
chr03	3122938	I1	A	-	homo	35	20	25
chr03	3123471	I1	A	-	homo	38	3	3
chr03	3125389	I2	TA	-	homo	34	4	4
chr03	3125919	D1	T	+	homo	37	6	6
chr03	3127683	D2	AT	*	homo	36	9	10
chr03	3181387	I1	G	*	homo	34	16	24
chr03	3204591	D4	ATAT	*	homo	31	16	24
chr03	3205203	D1	G	*	homo	35	5	7
chr03	3207291	I1	G	*	homo	36	7	7
chr03	3207459	I1	G	*	homo	29	8	9
chr03	3210815	D4	TATA	*	homo	36	4	5
chr03	3210881	I4	TTTA	-	homo	35	8	10
chr03	3215055	I1	G	-	hete	34	9	16
chr03	3312638	D1	T	-	homo	37	6	6
chr03	3338020	I1	T	-	homo	31	4	4
chr03	3338437	I1	T	-	homo	32	9	9
chr03	3344309	I2	TT	-	hete	27	5	9
chr03	3344946	D1	T	-	homo	33	12	12
chr03	3348136	I1	T	-	hete	39	3	4
chr03	3402853	I4	GAGA	-	hete	36	5	10
chr03	3403131	D2	AA	+	homo	36	3	3
chr03	3403438	D1	A	+	homo	34	12	16
chr03	3403538	D1	A	+	homo	37	11	13
chr03	3406543	I1	T	*	homo	34	17	21
chr03	3420985	I5	TGGAT	-	homo	32	7	7
chr03	3421447	D3	AGG	-	hete	20	4	7
chr03	3421567	D2	AC	-	homo	36	5	6
chr03	3424185	D5	CCAGC	-	homo	36	4	4
chr03	3424438	I2	GT	-	homo	32	3	3
chr03	3431548	I4	CGTA	*	homo	23	5	7
chr03	3431825	D2	GC	+	homo	36	8	8
chr03	3432148	D3	TGA	-	homo	38	4	4
chr03	3432170	I2	CA	+	hete	37	5	9
chr03	3448803	I3	AAG	-	homo	34	8	9
chr03	3449857	D1	C	*	homo	36	17	18
chr03	3453796	D1	A	-	homo	38	12	17
chr03	3457089	D1	G	*	hete	21	5	8
chr03	3457604	D1	A	-	homo	39	7	9
chr03	3458267	D3	AAG	*	homo	36	17	17
chr03	3461203	D2	CA	*	hete	40	3	5
chr03	3463419	I4	CTGG	-	homo	32	5	7
chr03	3463921	D1	A	-	homo	35	7	7
chr03	3471589	I2	CT	-	homo	34	12	12
chr03	3478657	I3	ACG	-	hete	38	4	8
chr03	3478949	D1	C	+	homo	39	6	6
chr03	3479793	I4	TGCG	-	homo	37	5	5
chr03	3479851	I4	CCAT	*	homo	31	14	16
chr03	3481878	I1	A	*	homo	33	20	33
chr03	3501607	D1	T	*	homo	32	13	17
chr03	3504666	D1	G	*	homo	31	13	21
chr03	3505402	D2	AA	-	hete	35	13	24
chr03	3506320	I1	C	*	homo	38	11	14
chr03	3506393	D1	T	*	hete	36	7	16
chr03	3521471	I2	AT	*	homo	35	14	19
chr03	3522117	D1	G	*	homo	30	16	18
chr03	3523044	D1	A	+	hete	37	6	9
chr03	3523192	D4	AAAT	*	homo	34	16	20
chr03	3524472	I5	ATTTT	*	hete	38	6	9
chr03	3543982	D5	GGTGT	*	hete	33	9	15
chr03	3546416	I1	A	*	hete	36	7	11
chr03	3549281	I2	CA	-	hete	37	9	23
chr03	3549865	D4	TGCT	*	homo	31	14	15
chr03	3551455	D2	CG	+	homo	35	3	3
chr03	3553919	D1	A	*	homo	30	20	24
chr03	3554047	I1	A	*	homo	29	16	19
chr03	3554129	D2	TT	*	hete	38	4	7
chr03	3554193	I2	AG	+	homo	36	7	10
chr03	3554815	D2	TG	*	homo	29	16	17
chr03	3554882	I1	C	*	homo	34	7	9
chr03	3555564	I4	GATA	*	homo	31	19	27
chr03	3556268	D4	ATAT	-	homo	36	5	7
chr03	3556393	I3	ACC	*	homo	35	6	6
chr03	3556536	D4	AGCT	-	homo	30	3	3
chr03	3557070	D4	ACGC	*	homo	33	7	8
chr03	3557527	D2	GT	*	homo	29	4	5
chr03	3649100	D1	C	*	homo	36	7	8
chr03	3649232	D1	T	+	homo	25	6	6
chr03	3683560	D1	C	+	hete	36	7	19
chr03	3694211	D2	AG	-	homo	35	16	16
chr03	3694612	D1	G	-	homo	34	9	9
chr03	3698137	D3	ATG	*	homo	35	10	10
chr03	3698240	D1	A	*	homo	33	19	22
chr03	3699411	I2	AA	*	homo	37	3	3
chr03	3700394	D2	CA	*	homo	35	6	6
chr03	3700692	I5	AAAAA	*	homo	36	14	21
chr03	3701143	D1	A	*	homo	36	12	15
chr03	3701588	I1	A	-	homo	35	11	17
chr03	3705313	I2	AA	+	hete	36	8	13
chr03	3705764	D2	AT	-	homo	36	9	11
chr03	3706050	I3	CTT	+	homo	36	13	15
chr03	3706643	I4	GAGT	-	hete	37	7	11
chr03	3706966	I1	A	*	homo	35	12	16
chr03	3707024	D1	T	*	homo	31	15	16
chr03	3707129	D1	T	*	homo	32	17	23
chr03	3707606	D2	CG	*	homo	34	14	15
chr03	3707990	D5	TAAGA	+	hete	37	3	6
chr03	3708889	D1	A	-	homo	36	12	12
chr03	3710103	D2	AT	*	homo	33	17	21
chr03	3710179	D5	TCAGA	*	homo	37	9	9
chr03	3712713	I1	A	*	homo	31	15	16
chr03	3714551	I2	AT	*	homo	34	18	22
chr03	3716870	I3	GTT	-	homo	32	17	21
chr03	3727300	D3	AAT	-	homo	35	7	7
chr03	3749465	D1	A	+	homo	26	19	22
chr03	3750326	I2	CG	*	homo	31	16	22
chr03	3752535	I4	ATAT	-	homo	35	7	10
chr03	3752601	I1	A	-	homo	32	12	17
chr03	3821918	I2	TG	*	hete	33	8	21
chr03	3822386	I1	A	-	homo	39	4	5
chr03	3822428	D2	AG	-	homo	36	4	4
chr03	3827155	D1	G	-	hete	39	3	6
chr03	3830251	I1	T	*	homo	34	11	15
chr03	3832576	D1	C	-	homo	33	9	9
chr03	3832706	I1	C	-	homo	33	4	4
chr03	3834642	D4	AGAC	*	homo	36	14	15
chr03	3835116	D2	TG	*	homo	32	19	21
chr03	3837149	I1	A	-	homo	33	15	17
chr03	3837313	I1	G	-	homo	35	11	14
chr03	3838219	I1	T	+	homo	34	11	12
chr03	3841676	I1	A	*	homo	35	8	9
chr03	3841920	D3	GGC	-	homo	37	9	9
chr03	3847393	D1	T	*	hete	36	8	14
chr03	3847575	D1	A	*	homo	30	16	23
chr03	3848059	D1	A	*	homo	31	18	21
chr03	3848611	D1	C	*	homo	31	18	18
chr03	3848863	D1	T	-	homo	30	13	15
chr03	3885785	D5	CAGCA	*	homo	26	6	7
chr03	3887370	D2	TC	-	hete	37	3	5
chr03	3888690	D1	A	-	hete	32	4	6
chr03	3915241	I1	T	*	homo	36	13	16
chr03	3915335	I3	ATA	*	homo	33	17	20
chr03	3915768	I4	TGCG	*	homo	34	10	15
chr03	3916937	D1	T	-	homo	33	7	7
chr03	3917330	D1	T	+	hete	37	6	9
chr03	3917496	D1	C	*	homo	38	5	7
chr03	3919685	D1	T	*	homo	29	15	22
chr03	3922088	I1	A	-	homo	30	12	15
chr03	3925293	D2	CA	*	homo	34	9	11
chr03	3956180	I1	C	-	homo	29	10	12
chr03	3966171	I1	A	*	hete	36	7	11
chr03	3966986	I1	A	*	homo	35	18	24
chr03	3986218	D1	T	-	homo	39	6	6
chr03	3986705	D4	GGTC	+	homo	25	4	4
chr03	4014080	D1	C	*	hete	27	3	6
chr03	4060476	D1	A	*	homo	32	10	15
chr03	4093459	D1	T	*	homo	30	7	10
chr03	4095202	D1	C	*	homo	34	12	14
chr03	4201773	I1	A	*	homo	33	12	17
chr03	4207258	I1	A	+	homo	30	6	7
chr03	4207337	D1	C	*	hete	33	6	10
chr03	4207940	D1	C	*	homo	28	16	19
chr03	4212434	D1	T	*	homo	36	4	5
chr03	4215796	D1	A	-	homo	39	3	3
chr03	4219338	D1	C	*	hete	29	12	20
chr03	4221964	I1	G	-	homo	31	15	16
chr03	4337596	D2	CT	*	homo	32	15	19
chr03	4338026	D2	AG	*	hete	33	13	22
chr03	4340370	I3	GGT	+	homo	38	4	4
chr03	4342438	I2	TA	*	homo	30	14	23
chr03	4343141	I1	C	*	homo	28	19	22
chr03	4344299	D1	A	-	homo	32	18	22
chr03	4345532	D2	AT	*	hete	35	3	5
chr03	4346070	I1	T	+	homo	36	9	9
chr03	4346275	D1	A	*	homo	35	14	21
chr03	4347667	I1	A	-	homo	32	18	20
chr03	4348514	I4	CGCA	*	hete	35	8	22
chr03	4350215	I1	A	*	hete	36	4	7
chr03	4352102	I3	TGC	-	hete	36	8	16
chr03	4352253	D1	T	-	homo	34	10	13
chr03	4353322	D2	AA	+	hete	37	6	11
chr03	4353798	D1	T	-	homo	34	9	10
chr03	4354867	I2	CG	-	hete	33	3	5
chr03	4355282	D5	GGGGC	*	homo	35	8	8
chr03	4371280	I1	T	-	homo	37	9	13
chr03	4441393	I3	CCT	*	homo	36	5	6
chr03	4441537	D1	T	+	homo	34	3	3
chr03	4441586	I1	C	*	homo	35	4	4
chr03	4448848	D1	C	-	homo	32	7	8
chr03	4449039	D2	GC	-	hete	37	7	11
chr03	4520490	I1	G	+	hete	27	4	8
chr03	4521863	D2	GA	*	homo	34	7	8
chr03	4521973	D3	TAC	-	hete	36	3	6
chr03	4522182	D1	T	-	hete	36	6	11
chr03	4522619	I2	GA	+	homo	35	5	7
chr03	4538011	I5	TGTGG	+	hete	34	6	11
chr03	4539954	I3	CCC	-	homo	27	7	8
chr03	4543263	I1	T	*	homo	36	6	6
chr03	4546393	D4	GGTC	-	homo	32	6	6
chr03	4548381	D2	TT	-	homo	28	9	9
chr03	4549334	D1	T	-	homo	36	5	5
chr03	4552111	D2	AT	-	homo	34	9	13
chr03	4552157	I1	A	-	homo	37	6	7
chr03	4552217	D1	T	*	homo	32	10	13
chr03	4552466	I1	T	*	homo	37	5	7
chr03	4552734	D2	AA	*	homo	34	11	14
chr03	4553025	I3	AGG	-	hete	38	6	12
chr03	4553185	D5	AGGAT	-	homo	34	12	15
chr03	4553561	I1	A	+	hete	30	8	14
chr03	4637132	I1	T	*	homo	37	3	3
chr03	4641387	D3	TAT	-	homo	34	6	8
chr03	4654292	D4	ATAT	+	homo	37	5	5
chr03	4654407	I1	T	+	hete	34	3	4
chr03	4655129	I4	GAGA	-	homo	39	3	3
chr03	4660784	I4	TATA	*	homo	35	14	21
chr03	4660983	D5	AATTT	-	homo	37	3	3
chr03	4662003	D2	TC	-	homo	32	3	3
chr03	4662495	D4	GAAG	-	homo	35	5	5
chr03	4666130	I1	A	-	homo	34	11	11
chr03	4667972	D4	TATA	+	homo	34	9	12
chr03	4668063	D1	T	+	homo	31	14	16
chr03	4668146	D1	T	-	homo	31	8	9
chr03	4669228	I2	CA	-	homo	35	9	12
chr03	4673618	D3	TTT	*	homo	37	9	11
chr03	4673815	D1	A	-	hete	35	4	7
chr03	4674441	I1	T	*	homo	37	11	12
chr03	4675403	D1	T	+	homo	36	8	10
chr03	4675504	D1	T	+	homo	30	12	13
chr03	4676140	D1	T	*	homo	38	5	6
chr03	4679131	D1	T	*	homo	33	3	3
chr03	4679349	D1	T	*	homo	29	7	10
chr03	4680016	I1	A	*	hete	39	6	11
chr03	4705685	D1	A	*	homo	35	17	19
chr03	4706559	I1	G	*	homo	32	19	23
chr03	4707513	I5	AGGAG	*	hete	32	7	15
chr03	4708233	I2	TA	-	homo	28	13	15
chr03	4708322	I2	CG	-	homo	26	8	9
chr03	4709425	D1	A	*	homo	32	5	7
chr03	4710504	D1	T	-	hete	37	7	14
chr03	4710561	I2	AG	*	hete	35	8	14
chr03	4710945	D1	C	*	hete	30	3	6
chr03	4710962	D4	CCAT	*	hete	36	4	6
chr03	4712250	I1	C	*	homo	37	7	8
chr03	4713578	D1	G	*	homo	36	9	14
chr03	4714893	D1	G	+	hete	35	3	5
chr03	4715261	D1	G	-	homo	28	6	6
chr03	4715485	D1	A	*	homo	31	9	9
chr03	4715544	I1	C	+	homo	29	6	7
chr03	4716365	I1	T	*	homo	34	8	12
chr03	4717965	D1	T	*	homo	25	12	18
chr03	4718324	I1	A	*	hete	39	3	5
chr03	4718523	D1	A	-	homo	37	5	7
chr03	4718999	I2	CT	-	homo	35	6	6
chr03	4721881	I1	A	*	hete	35	4	6
chr03	4721996	D1	C	*	homo	37	7	7
chr03	4723831	I4	TTTT	*	homo	30	14	18
chr03	4724933	I1	C	*	homo	30	14	19
chr03	4735383	D1	C	-	homo	38	4	5
chr03	4737568	I4	TTTG	-	homo	34	9	12
chr03	4737816	I1	A	+	homo	40	3	3
chr03	4739497	D1	T	-	hete	30	5	8
chr03	4741312	D1	T	+	homo	34	10	11
chr03	4742860	D1	C	+	homo	36	4	5
chr03	4744486	I1	G	-	homo	32	4	5
chr03	4748966	D1	C	*	hete	30	13	22
chr03	4750042	I1	T	-	hete	33	10	18
chr03	4860971	I4	TATA	+	homo	37	6	7
chr03	4861863	D2	AC	*	homo	36	3	3
chr03	4861986	D2	AC	*	homo	32	8	10
chr03	4862044	D1	T	*	homo	35	6	8
chr03	4862408	D3	ATT	+	hete	31	6	10
chr03	4862534	D2	AT	*	hete	29	4	6
chr03	4862921	I1	T	*	homo	37	11	15
chr03	4863170	D1	A	*	homo	33	16	19
chr03	4863230	I1	T	*	homo	37	14	16
chr03	4864925	D2	AT	-	homo	32	12	17
chr03	4865447	D1	A	-	homo	35	6	6
chr03	4865707	D2	AT	*	homo	37	14	15
chr03	4865757	I4	ACAT	*	hete	36	7	11
chr03	4865894	D2	TT	+	homo	37	6	7
chr03	4866842	D1	G	*	homo	35	13	19
chr03	4867096	D1	T	*	homo	33	6	6
chr03	4867587	D1	C	-	homo	33	9	12
chr03	4874029	D5	AACTT	-	homo	35	13	17
chr03	4874632	D3	TAG	*	homo	35	6	6
chr03	4874860	D1	C	+	homo	35	9	11
chr03	4874924	I2	GT	+	homo	36	11	13
chr03	4876053	I3	TAT	-	hete	36	6	9
chr03	4878727	D3	TTA	+	homo	33	6	8
chr03	4879737	D5	AATGC	+	hete	31	5	10
chr03	4881996	D4	CCGG	+	homo	37	6	6
chr03	4882689	D1	A	*	homo	32	18	24
chr03	4883602	I1	C	*	homo	35	11	14
chr03	4885697	I4	CTCT	*	homo	34	19	24
chr03	4885936	D1	A	*	homo	32	15	24
chr03	4890087	D1	G	*	homo	32	20	23
chr03	4891391	D1	G	-	homo	35	6	6
chr03	4893315	I3	GAC	*	homo	30	20	26
chr03	4893419	I1	T	*	homo	32	13	20
chr03	4895038	D2	CC	*	homo	30	15	16
chr03	4896627	D1	T	-	homo	35	13	15
chr03	4992534	I2	TC	-	hete	31	5	10
chr03	5169119	D1	T	+	homo	38	6	6
chr03	5170269	D2	AA	-	homo	32	15	16
chr03	5180827	D2	AG	*	homo	32	15	20
chr03	5282618	D1	A	*	hete	34	6	11
chr03	5282639	I1	C	*	homo	36	4	5
chr03	5282750	I1	A	-	hete	33	3	5
chr03	5284385	D3	ATT	+	hete	38	3	6
chr03	5284432	I3	CTG	+	homo	37	7	10
chr03	5286015	D5	TTCAA	*	homo	34	8	12
chr03	5286482	I1	A	*	homo	35	10	14
chr03	5286581	I1	C	-	homo	28	10	12
chr03	5296580	D4	GCCA	-	homo	31	8	11
chr03	5298919	I4	GGGA	-	homo	31	9	9
chr03	5318868	I1	A	-	homo	32	17	22
chr03	5319213	D4	ATAG	-	homo	36	4	5
chr03	5319375	D1	C	-	homo	36	5	6
chr03	5324622	I4	ATCT	-	homo	35	8	11
chr03	5324732	I2	GC	-	homo	23	6	6
chr03	5326997	I1	T	*	homo	31	9	13
chr03	5333034	D4	TTTT	*	homo	32	14	20
chr03	5333155	I1	A	*	homo	29	7	10
chr03	5333330	D1	T	*	homo	33	16	22
chr03	5334034	D4	TAAT	-	hete	35	5	8
chr03	5334457	I5	AAAAC	*	hete	34	5	10
chr03	5348649	D1	A	-	homo	36	8	8
chr03	5349229	D1	A	-	homo	35	7	9
chr03	5401699	D4	GAAT	*	homo	34	5	7
chr03	5426077	I1	C	-	hete	30	3	4
chr03	5427994	D5	GCCCA	+	homo	30	3	3
chr03	5429619	D2	TA	*	homo	33	10	12
chr03	5429829	D1	A	*	homo	34	14	15
chr03	5432331	D1	A	*	hete	38	3	5
chr03	5433354	D2	TA	-	homo	34	4	5
chr03	5433734	I1	G	-	hete	25	3	5
chr03	5434705	D2	AC	+	homo	36	10	14
chr03	5435226	I3	GAA	-	homo	35	16	20
chr03	5435313	D3	AAC	-	homo	34	11	15
chr03	5436683	I2	AC	-	hete	36	7	15
chr03	5437151	D1	A	*	homo	34	8	10
chr03	5438390	I1	A	-	homo	32	12	15
chr03	5438451	D3	CGC	*	homo	35	7	9
chr03	5439393	D1	C	+	hete	32	5	8
chr03	5439621	I1	A	-	hete	38	3	4
chr03	5439639	D1	T	*	homo	36	9	10
chr03	5440408	D1	T	-	homo	33	16	20
chr03	5440699	I1	T	-	homo	37	12	15
chr03	5441682	I1	T	+	homo	34	6	7
chr03	5443235	I1	C	*	homo	33	9	12
chr03	5446333	D5	CTACT	-	homo	31	9	9
chr03	5449309	I1	T	-	homo	37	5	5
chr03	5538775	I1	A	*	homo	37	8	10
chr03	5568721	I4	GGAT	-	hete	37	3	4
chr03	5568768	I2	AG	+	homo	36	9	9
chr03	5568862	I1	A	*	homo	29	12	13
chr03	5570197	D2	AT	*	homo	35	15	20
chr03	5570423	D2	CA	-	homo	32	16	18
chr03	5571876	I3	TAG	-	hete	35	4	8
chr03	5572053	I1	C	+	homo	30	13	13
chr03	5574224	D4	CAGA	*	homo	37	8	8
chr03	5574914	I1	T	*	homo	34	12	19
chr03	5576846	I2	TG	-	homo	32	7	9
chr03	5577481	D1	T	*	homo	36	6	7
chr03	5577551	I1	T	-	hete	36	3	6
chr03	5577724	D1	G	*	homo	35	12	16
chr03	5577965	I1	T	-	homo	30	9	14
chr03	5578217	D3	ATC	-	homo	35	11	16
chr03	5578304	I1	A	-	homo	37	4	4
chr03	5578995	D5	GCAGG	+	homo	33	7	7
chr03	5579235	I1	G	-	hete	35	4	6
chr03	5579737	I2	CT	-	hete	31	9	15
chr03	5580857	D5	TTTTT	*	homo	39	5	5
chr03	5580952	D1	G	*	hete	34	3	4
chr03	5582256	I3	GTC	+	hete	38	11	19
chr03	5582320	I3	GAA	*	hete	32	5	8
chr03	5582811	I3	ACA	-	homo	34	6	7
chr03	5583401	D4	ATAA	*	hete	35	7	12
chr03	5583485	I1	A	*	homo	33	15	17
chr03	5584964	I5	TCCTG	*	homo	33	19	24
chr03	5585071	I1	T	*	homo	34	4	5
chr03	5587170	D2	AA	*	homo	34	10	10
chr03	5587670	I1	A	*	hete	28	8	13
chr03	5587840	I1	G	-	homo	35	3	3
chr03	5588446	D1	C	*	homo	29	17	24
chr03	5589302	D1	T	+	homo	34	13	17
chr03	5599922	D1	A	+	hete	34	4	6
chr03	5600174	I1	C	*	homo	32	19	21
chr03	5671282	I1	C	+	hete	32	8	14
chr03	5671876	D4	TCTC	-	hete	35	5	9
chr03	5673241	I1	T	+	homo	36	10	15
chr03	5673732	I2	AA	*	homo	33	20	27
chr03	5704994	D4	CCTC	-	homo	34	3	3
chr03	5706676	D3	CAA	*	homo	37	7	8
chr03	5709876	D3	CTC	+	homo	39	4	4
chr03	5709935	I1	G	*	hete	38	3	4
chr03	5710705	D1	T	-	homo	39	5	6
chr03	5710906	I1	T	-	hete	37	3	4
chr03	5739915	D1	A	+	homo	34	5	6
chr03	5740437	I2	CA	+	hete	36	3	4
chr03	5740629	D1	A	*	hete	37	3	4
chr03	5741237	D1	A	-	homo	35	5	5
chr03	5744593	I1	G	+	hete	39	3	4
chr03	5744902	I3	TAA	-	hete	36	4	6
chr03	5745304	D1	C	+	homo	36	4	4
chr03	5745744	I3	ACG	*	homo	37	5	7
chr03	5746190	I2	AT	+	homo	36	8	8
chr03	5746383	D5	ATTGC	*	homo	35	11	11
chr03	5747028	I1	A	*	homo	35	11	16
chr03	5747778	I2	TA	-	homo	33	18	21
chr03	5747916	I1	T	-	hete	31	4	7
chr03	5748499	I1	C	*	homo	36	17	19
chr03	5748609	D1	T	*	homo	35	19	22
chr03	5750232	D2	TT	*	hete	39	3	6
chr03	5750401	I1	T	-	hete	38	3	6
chr03	5751216	D1	G	-	homo	37	6	6
chr03	5753365	I5	TACAG	+	homo	37	11	13
chr03	5754612	D1	A	-	homo	37	7	7
chr03	5755288	D2	AA	*	homo	36	9	9
chr03	5755798	D1	T	-	homo	31	8	10
chr03	5756771	I4	CATG	-	homo	30	3	3
chr03	5758537	D1	T	-	homo	34	6	6
chr03	5762018	D1	G	-	homo	38	5	5
chr03	5764331	D1	G	*	hete	36	5	8
chr03	5773340	I1	A	-	homo	37	9	13
chr03	5776632	D2	GC	+	homo	35	6	6
chr03	5778343	I3	GCT	*	homo	32	8	12
chr03	5778435	I5	AAGCT	-	hete	28	9	18
chr03	5784208	D5	ATCGA	+	homo	33	3	3
chr03	5784817	D1	G	+	homo	32	8	11
chr03	5787989	D1	T	*	homo	31	16	23
chr03	5788152	D2	AA	*	homo	33	16	18
chr03	5788904	D5	TTGTA	-	hete	29	3	5
chr03	5811488	D1	G	*	homo	32	16	21
chr03	5811978	D2	TT	*	homo	26	19	24
chr03	5824148	D4	CAAA	*	homo	32	10	13
chr03	5845398	I1	T	+	hete	33	7	11
chr03	5845429	D1	T	+	hete	39	4	6
chr03	5845492	I4	GAAA	+	homo	22	4	4
chr03	5846396	I5	ACGGC	-	homo	35	7	9
chr03	5846557	D4	GGTC	+	homo	34	8	8
chr03	5849537	D1	C	+	homo	32	7	10
chr03	5849714	D1	G	+	homo	37	4	5
chr03	5849770	I1	C	*	homo	38	8	10
chr03	5850006	I3	CAT	*	hete	35	9	16
chr03	5850835	D4	TTTT	*	homo	36	4	5
chr03	5850865	I1	A	-	hete	29	3	5
chr03	5878762	I2	AA	-	homo	38	3	3
chr03	5881920	I2	AT	-	homo	34	4	4
chr03	5882013	I1	A	-	homo	30	10	10
chr03	5884471	I1	C	*	homo	34	10	10
chr03	5888099	D2	AT	*	hete	36	8	13
chr03	5947660	I2	AC	-	homo	34	7	9
chr03	5947957	I4	CGCG	+	homo	34	4	4
chr03	5949750	I4	GCAT	+	hete	33	4	7
chr03	5950048	I4	GTAC	+	homo	36	7	8
chr03	5950260	I4	TGCA	*	homo	34	15	19
chr03	5950512	D1	G	*	homo	36	9	12
chr03	5950573	D1	T	-	hete	39	3	4
chr03	5956850	D1	A	-	homo	28	8	9
chr03	6000557	D1	T	*	homo	36	17	21
chr03	6081328	D1	T	*	homo	35	15	17
chr03	6403981	I1	A	-	homo	28	3	3
chr03	6404016	I1	A	*	hete	35	3	6
chr03	6411910	D1	T	-	homo	35	11	15
chr03	6530537	D1	G	*	homo	35	14	16
chr03	6647119	D1	A	*	homo	33	17	24
chr03	6784139	D1	G	*	homo	32	18	22
chr03	6947042	D1	T	*	homo	37	8	9
chr03	6985275	D1	G	+	homo	36	14	21
chr03	7032020	D1	G	*	homo	34	10	12
chr03	7063915	D1	A	-	homo	36	5	7
chr03	7123524	D2	AC	-	homo	38	3	3
chr03	7125906	I2	TC	*	homo	33	11	11
chr03	7130104	I2	CA	*	homo	33	13	16
chr03	7132304	I1	G	-	homo	34	4	5
chr03	7145891	I1	T	*	hete	32	8	16
chr03	7164294	I1	G	*	homo	31	15	17
chr03	7196074	D1	A	*	hete	33	8	15
chr03	7203346	D5	CCCCC	*	homo	30	18	18
chr03	7204144	D5	TCCCG	*	homo	33	11	15
chr03	7206491	I1	A	-	homo	39	5	6
chr03	7206574	I1	G	*	homo	33	5	5
chr03	7207255	D1	T	*	homo	38	4	4
chr03	7207761	D1	C	*	homo	34	12	18
chr03	7265081	I1	A	*	homo	36	16	21
chr03	7273603	I2	AG	*	homo	35	17	23
chr03	7274116	D4	TAGC	-	homo	34	4	5
chr03	7274943	D1	G	-	homo	35	7	7
chr03	7276800	I3	AAA	*	homo	34	14	14
chr03	7277829	D1	T	-	hete	36	3	5
chr03	7278306	I1	T	-	homo	35	14	21
chr03	7279220	D1	T	+	homo	35	15	16
chr03	7344131	D1	T	*	homo	36	8	10
chr03	7355380	D1	T	-	homo	36	7	9
chr03	7360861	D2	TT	*	homo	29	19	24
chr03	7361530	D1	A	*	homo	34	19	25
chr03	7362108	I1	T	*	homo	34	20	24
chr03	7382929	D1	T	*	homo	36	5	7
chr03	7389736	I1	G	*	homo	34	17	22
chr03	7396121	D1	T	-	hete	34	4	8
chr03	7404240	I1	T	*	hete	34	8	14
chr03	7404692	I1	T	*	homo	29	18	22
chr03	7406713	D1	T	*	homo	35	20	23
chr03	7407941	D5	TCATA	*	homo	34	18	21
chr03	7409213	D1	T	*	hete	36	6	11
chr03	7411915	D1	G	*	homo	33	15	17
chr03	7412511	D1	C	-	homo	32	9	12
chr03	7413498	I2	TC	-	hete	35	4	6
chr03	7415898	D1	A	+	homo	38	10	12
chr03	7417145	I2	AA	-	hete	37	4	8
chr03	7417518	I1	T	+	hete	36	6	11
chr03	7460646	D2	TT	-	homo	35	3	3
chr03	7518285	I2	AT	-	homo	33	4	4
chr03	7521081	I3	CTT	+	homo	39	4	5
chr03	7521232	I4	CCGG	+	homo	35	9	13
chr03	7525937	D3	TCC	-	homo	34	12	14
chr03	7539800	D1	C	-	homo	33	3	3
chr03	7599394	D2	AA	-	homo	36	7	10
chr03	7599501	D2	GA	-	hete	36	6	9
chr03	7599693	I1	C	-	homo	33	8	8
chr03	7599833	I3	CTA	*	homo	33	13	16
chr03	7605183	I2	TG	*	hete	37	4	8
chr03	7612055	I4	AAAA	+	homo	37	6	8
chr03	7612599	D1	A	+	homo	36	11	13
chr03	7658592	D1	A	*	homo	36	17	17
chr03	7660037	I1	G	*	homo	32	19	22
chr03	7660591	I1	A	-	homo	35	10	13
chr03	7660700	D1	T	-	homo	35	6	8
chr03	7671198	D3	TTT	*	homo	32	14	14
chr03	7671619	D1	T	*	homo	32	20	21
chr03	7672374	I3	GTT	*	homo	31	15	21
chr03	7682581	D1	C	+	homo	35	7	8
chr03	7684334	D1	A	-	homo	35	13	15
chr03	7690040	D5	ACACA	-	homo	32	3	3
chr03	7773802	D4	TTAA	-	homo	38	5	7
chr03	7774434	D1	T	-	homo	37	3	3
chr03	7774493	I2	GT	*	homo	34	17	20
chr03	7777230	I1	C	+	hete	39	3	4
chr03	7777296	D2	TG	+	homo	33	3	3
chr03	7777995	I3	AAA	-	homo	36	5	7
chr03	7778101	D3	ATT	-	hete	39	4	7
chr03	7830751	D1	A	+	hete	24	4	7
chr03	7925718	I1	A	*	hete	32	10	22
chr03	7926766	D1	G	+	homo	34	5	5
chr03	7933547	D4	AGAA	*	homo	31	14	22
chr03	7937120	D1	C	+	hete	36	3	4
chr03	7939671	I1	C	*	homo	25	14	22
chr03	7968863	D2	TT	-	homo	39	4	5
chr03	7970665	D1	T	+	homo	37	12	16
chr03	7971708	D2	TT	-	hete	34	10	19
chr03	7972802	I1	T	-	homo	33	11	12
chr03	7972933	I1	G	+	homo	38	6	8
chr03	7974175	D2	TT	-	homo	31	6	7
chr03	7974690	I1	A	*	homo	34	15	19
chr03	7976032	D1	T	*	homo	35	7	7
chr03	7978703	D1	G	-	homo	36	13	17
chr03	7979077	I2	AA	*	homo	32	8	10
chr03	7979235	I3	AAT	*	homo	32	20	25
chr03	7979276	D1	T	-	hete	37	7	12
chr03	7979731	D1	G	-	homo	34	5	7
chr03	7980906	D5	TTGCA	-	hete	32	4	7
chr03	7981372	I2	AT	*	homo	33	15	18
chr03	7981500	D1	A	-	homo	35	9	10
chr03	8001646	I1	A	+	homo	39	3	3
chr03	8002132	D1	T	+	hete	37	8	13
chr03	8002576	I1	C	*	homo	34	8	10
chr03	8006739	D1	A	*	homo	33	19	21
chr03	8007455	D1	C	*	homo	26	17	23
chr03	8030310	I1	T	-	hete	37	7	14
chr03	8033997	I1	G	*	homo	34	9	11
chr03	8037301	I1	T	-	homo	37	4	5
chr03	8041859	D1	G	*	homo	37	4	5
chr03	8047014	I1	A	-	homo	37	5	7
chr03	8048786	D4	GGCT	-	homo	35	12	14
chr03	8087839	I1	A	+	homo	37	11	13
chr03	8088562	I3	CTG	*	homo	36	16	17
chr03	8119678	D1	A	*	homo	33	12	13
chr03	8120149	D1	G	*	homo	31	11	12
chr03	8120658	I1	T	*	homo	36	12	16
chr03	8124332	I1	T	-	hete	35	6	9
chr03	8125197	D1	C	-	hete	38	3	5
chr03	8125351	I4	CCAA	-	homo	38	4	5
chr03	8147395	I5	ATATG	*	hete	34	14	28
chr03	8147652	D1	T	*	homo	33	10	11
chr03	8149360	D2	TA	*	hete	37	6	11
chr03	8149894	D1	T	*	homo	36	9	9
chr03	8149931	I1	T	*	homo	36	8	11
chr03	8195945	D4	TACT	-	hete	32	4	6
chr03	8199832	D1	A	*	homo	35	17	19
chr03	8200149	I3	ACC	-	homo	33	8	12
chr03	8208419	I4	TTGT	+	homo	37	10	10
chr03	8208990	I4	TTTA	-	homo	37	5	7
chr03	8209047	I1	T	-	homo	33	9	13
chr03	8211367	I4	CTAG	-	homo	34	3	3
chr03	8215806	I3	GCC	-	homo	30	7	7
chr03	8218172	D2	TA	*	homo	34	4	4
chr03	8219584	I3	GCC	+	hete	30	3	4
chr03	8220641	I4	AGCG	-	homo	23	7	8
chr03	8220713	I3	ACG	-	homo	29	15	18
chr03	8221404	D4	CGAT	+	homo	36	4	4
chr03	8221853	I4	GATC	*	homo	32	10	12
chr03	8221942	D2	GT	-	homo	35	7	8
chr03	8222197	I1	C	*	homo	35	11	14
chr03	8222314	D2	TA	+	hete	34	4	8
chr03	8265202	I1	A	*	homo	36	5	6
chr03	8265466	I1	T	-	homo	38	6	6
chr03	8265707	I4	ATAT	*	homo	36	11	18
chr03	8265793	D2	AT	*	homo	36	7	9
chr03	8269780	D3	AAC	*	homo	35	7	9
chr03	8271189	I1	T	*	homo	33	19	26
chr03	8298246	I1	A	*	homo	34	17	17
chr03	8299947	I1	A	+	homo	36	10	12
chr03	8304225	D4	TTGT	-	hete	36	6	9
chr03	8304260	I1	G	-	homo	21	7	10
chr03	8305678	I1	A	+	homo	35	12	16
chr03	8306452	D1	A	-	homo	33	13	16
chr03	8307254	I1	T	*	homo	32	11	14
chr03	8307369	D1	A	+	homo	26	4	5
chr03	8307497	I1	A	*	homo	34	10	12
chr03	8307544	D3	AAA	*	homo	33	14	17
chr03	8488742	D3	CCC	*	hete	31	5	8
chr03	8505920	D1	T	*	homo	32	14	16
chr03	8533385	D1	A	*	homo	33	15	22
chr03	8535832	D1	T	+	homo	35	18	23
chr03	8539038	I3	GGT	-	homo	34	12	14
chr03	8540976	I2	CA	-	homo	36	4	4
chr03	8541125	I4	GTAC	+	homo	33	8	10
chr03	8542935	D3	AAA	-	homo	32	16	20
chr03	8545513	I2	TT	*	hete	37	7	13
chr03	8545624	I4	AGGC	+	hete	36	4	7
chr03	8545680	I1	C	*	homo	37	3	3
chr03	8573767	I1	T	*	hete	38	7	11
chr03	8581196	I1	T	*	hete	40	3	6
chr03	8583605	D1	A	*	homo	37	11	17
chr03	8588454	D4	AACT	*	homo	34	14	17
chr03	8593156	I1	T	+	homo	29	8	12
chr03	8594496	D1	A	*	homo	33	11	18
chr03	8600079	I1	T	+	homo	37	8	10
chr03	8601476	D4	CCCA	*	homo	32	7	9
chr03	8605660	I2	GC	+	homo	33	9	11
chr03	8606549	D1	C	-	homo	33	9	10
chr03	8611004	I1	A	*	homo	33	11	11
chr03	8625005	D1	C	*	hete	36	4	7
chr03	8740582	I2	TT	*	homo	37	14	18
chr03	8747993	D2	GA	*	homo	35	4	4
chr03	8748694	D1	C	-	homo	22	14	17
chr03	8752590	D1	G	*	homo	31	18	21
chr03	8752861	D4	TTTC	*	homo	35	13	19
chr03	8753599	D1	T	*	homo	32	19	20
chr03	8753994	I2	TG	-	homo	37	5	6
chr03	8802550	I1	A	+	hete	31	5	8
chr03	8804315	D1	T	*	homo	32	14	14
chr03	8804431	D1	T	*	homo	28	5	6
chr03	8805884	D1	T	*	homo	35	15	15
chr03	8807201	I1	T	-	homo	36	9	10
chr03	8808194	I4	CATT	+	homo	36	10	12
chr03	8808893	D3	CCT	*	homo	30	18	26
chr03	8809556	I4	GAAT	*	homo	37	6	7
chr03	8810189	I1	T	*	homo	37	12	13
chr03	8811855	I2	AT	*	homo	34	14	14
chr03	8815630	D4	CTTA	+	homo	37	15	15
chr03	8818338	I1	A	-	homo	38	3	3
chr03	8818360	I1	T	*	hete	34	3	6
chr03	8818671	D1	T	*	homo	32	14	17
chr03	8819908	I1	A	-	hete	37	7	13
chr03	8820045	D1	T	*	homo	34	16	24
chr03	8823677	I2	TT	*	hete	35	13	22
chr03	8824025	D1	T	*	hete	38	9	15
chr03	8825568	I1	T	-	homo	33	15	25
chr03	8872559	I3	TTG	-	hete	38	4	6
chr03	8872845	D1	T	-	hete	39	4	6
chr03	8875263	D2	GT	*	homo	34	18	19
chr03	8877466	D4	GCAT	*	homo	38	13	13
chr03	8881092	I2	TC	+	hete	34	4	7
chr03	8884913	D1	C	*	homo	31	17	20
chr03	8886578	I1	T	*	hete	33	13	22
chr03	8886775	D1	C	*	homo	34	11	13
chr03	8886849	D1	A	*	homo	32	20	21
chr03	8889270	D1	T	+	homo	35	3	3
chr03	8889833	I1	A	-	homo	37	10	15
chr03	8903721	D1	A	+	hete	39	5	8
chr03	8940549	I1	A	+	homo	37	7	9
chr03	8973756	I1	A	*	homo	29	10	14
chr03	8974723	D2	TC	-	hete	38	5	8
chr03	8974759	I1	G	-	homo	36	9	11
chr03	8975097	I1	C	*	homo	38	5	5
chr03	8977274	D1	C	-	homo	37	7	8
chr03	8977340	D5	TGTGG	*	homo	29	12	12
chr03	8977609	I1	G	*	homo	31	13	15
chr03	8982963	D2	TT	-	homo	35	4	4
chr03	8984158	I1	T	+	homo	36	9	10
chr03	8987630	I1	T	+	homo	33	15	17
chr03	8987723	D1	T	+	hete	32	6	10
chr03	8994740	I2	GT	*	homo	35	8	9
chr03	8995194	D1	A	-	homo	36	13	13
chr03	8996196	D1	T	*	homo	36	5	6
chr03	9035155	D3	CTC	+	homo	32	15	20
chr03	9036300	I2	AA	*	homo	33	8	11
chr03	9036545	I2	CC	-	homo	35	9	14
chr03	9036695	I1	A	*	homo	36	19	23
chr03	9038230	I1	T	*	homo	33	13	14
chr03	9040846	I3	TAA	*	homo	36	11	18
chr03	9043338	I3	GAC	-	homo	31	4	4
chr03	9065279	I2	TG	-	homo	30	15	16
chr03	9067757	D1	A	-	homo	34	12	17
chr03	9067897	D1	T	-	homo	34	3	3
chr03	9067995	I1	T	-	homo	38	5	7
chr03	9069808	I2	AT	-	hete	37	3	4
chr03	9070940	I2	CT	-	homo	31	5	6
chr03	9071059	D2	GA	-	homo	39	5	6
chr03	9111998	I5	TACCT	-	homo	27	7	10
chr03	9113097	I1	A	-	hete	36	9	16
chr03	9113154	D5	ACCGT	*	homo	36	9	9
chr03	9115754	D1	G	-	homo	35	6	7
chr03	9130441	I1	G	+	hete	34	3	4
chr03	9134117	I2	GA	-	hete	34	8	21
chr03	9140629	D1	G	*	homo	32	20	29
chr03	9154598	D3	CCC	-	homo	31	7	7
chr03	9234668	D2	CC	-	homo	38	3	3
chr03	9235322	I1	C	*	hete	36	7	12
chr03	9235350	I3	GAT	*	hete	33	5	10
chr03	9235759	I5	TTTAA	*	homo	36	6	6
chr03	9236148	I1	A	*	homo	32	12	15
chr03	9236262	D1	G	+	homo	34	5	6
chr03	9236671	D4	TCGA	*	homo	39	6	8
chr03	9239456	D1	A	*	homo	34	12	13
chr03	9239562	I4	CGCG	-	homo	31	9	12
chr03	9241366	D5	ATGAT	+	homo	37	6	6
chr03	9243899	I1	A	*	homo	34	10	14
chr03	9243979	I2	AA	*	homo	35	10	15
chr03	9244550	D2	TA	*	homo	32	19	25
chr03	9244720	I2	TT	*	hete	28	6	10
chr03	9245320	I1	A	*	homo	33	16	20
chr03	9245423	I1	G	-	homo	35	10	13
chr03	9256030	I1	T	*	homo	32	15	19
chr03	9257488	I1	T	+	hete	31	11	20
chr03	9269913	I1	A	*	homo	34	14	18
chr03	9270144	D1	A	-	homo	37	4	5
chr03	9272814	D1	A	-	hete	38	7	11
chr03	9273019	D2	TT	-	homo	38	5	7
chr03	9277282	I2	TT	-	hete	38	7	24
chr03	9277395	I1	A	-	hete	29	5	10
chr03	9317539	I2	AC	*	homo	34	10	12
chr03	9319047	I5	TTTAT	*	homo	33	8	12
chr03	9319226	D3	GTT	-	homo	36	6	7
chr03	9320889	D1	A	-	homo	35	8	12
chr03	9324707	I3	CCG	+	hete	27	4	7
chr03	9333076	I3	TAG	*	homo	33	16	24
chr03	9333331	I5	GGTAC	*	homo	33	9	13
chr03	9333364	D4	CATG	*	hete	34	7	11
chr03	9334245	I2	CC	-	hete	31	3	4
chr03	9334431	D3	GAC	-	homo	33	10	10
chr03	9378602	D1	T	+	homo	40	3	3
chr03	9380729	D2	AT	-	hete	37	6	9
chr03	9381033	I1	T	*	homo	35	12	13
chr03	9382192	D1	T	*	homo	34	10	13
chr03	9382461	I1	A	*	homo	36	11	12
chr03	9382889	I1	C	*	hete	36	7	11
chr03	9383832	D4	AAAA	-	hete	32	7	12
chr03	9385374	D1	T	*	hete	35	6	9
chr03	9385887	I3	TTA	*	homo	33	14	14
chr03	9386180	I1	A	*	homo	34	14	16
chr03	9387055	D2	TT	*	homo	36	19	25
chr03	9387292	I2	AT	*	hete	31	3	6
chr03	9388836	I5	CTTTA	*	homo	34	20	29
chr03	9389344	I1	G	*	homo	31	4	4
chr03	9390839	D2	TT	+	homo	38	5	5
chr03	9391009	I2	TA	-	hete	36	4	6
chr03	9413550	I1	G	+	homo	35	6	6
chr03	9414602	D1	T	-	homo	37	6	7
chr03	9414809	D1	G	*	homo	34	9	9
chr03	9415887	D1	T	*	homo	33	14	18
chr03	9416098	I1	C	*	homo	32	13	17
chr03	9421883	D1	T	*	homo	35	16	25
chr03	9421996	I1	T	*	homo	33	17	23
chr03	9423432	I4	GAGT	*	homo	35	18	20
chr03	9425596	I3	TCT	*	homo	33	8	11
chr03	9425641	D1	T	-	hete	35	7	13
chr03	9426067	D1	T	*	homo	31	13	17
chr03	9427654	I1	A	*	hete	36	5	8
chr03	9427868	D2	AA	*	homo	34	15	20
chr03	9428807	I4	TTTT	*	homo	33	19	28
chr03	9429360	I4	TTAT	*	homo	34	20	27
chr03	9431537	I1	A	*	homo	34	18	20
chr03	9434026	I2	AA	-	hete	27	3	6
chr03	9434344	I1	A	+	hete	36	4	6
chr03	9434514	D1	A	+	homo	33	19	20
chr03	9435177	I1	T	*	homo	30	16	17
chr03	9435278	D1	C	-	homo	30	3	3
chr03	9435352	D1	A	-	homo	33	11	13
chr03	9450698	D1	T	*	homo	34	5	7
chr03	9451597	D1	T	-	homo	35	8	10
chr03	9452220	I4	AGAC	-	hete	38	5	8
chr03	9457095	D2	TG	+	hete	32	7	11
chr03	9556563	I1	C	+	homo	39	6	8
chr03	9561505	D1	T	*	homo	34	17	23
chr03	9579032	I3	CAG	-	homo	36	5	5
chr03	9581640	I2	AA	+	homo	34	8	9
chr03	9582441	D1	G	*	homo	35	4	5
chr03	9582749	I1	T	+	homo	34	9	12
chr03	9583841	I2	AC	*	homo	33	15	21
chr03	9583929	I1	A	*	homo	35	16	21
chr03	9585557	I1	T	*	homo	35	14	19
chr03	9586040	I1	A	*	homo	32	13	19
chr03	9590129	I1	T	-	homo	35	13	21
chr03	9591654	I3	GAA	*	homo	32	10	16
chr03	9592554	D2	AG	-	homo	34	6	7
chr03	9598337	I1	T	*	homo	35	10	12
chr03	9611220	I1	C	+	hete	35	5	8
chr03	9623997	I5	CCCGA	+	homo	29	5	5
chr03	9703627	I3	CCT	*	hete	36	7	12
chr03	9704682	I1	C	*	homo	34	16	20
chr03	9704728	I1	T	*	hete	36	5	9
chr03	9705309	I1	T	*	hete	34	6	11
chr03	9706522	D2	TA	*	homo	35	17	18
chr03	9707115	I1	A	*	homo	35	17	24
chr03	9708913	I3	AAT	*	hete	36	11	19
chr03	9710090	I1	A	*	hete	34	10	17
chr03	9710380	D1	A	-	hete	40	4	6
chr03	9776796	D1	G	-	homo	35	5	6
chr03	9780657	D3	TCC	-	hete	37	3	4
chr03	9783077	D1	T	*	homo	33	20	26
chr03	9783542	D1	A	*	homo	36	18	23
chr03	9785530	I3	AAG	-	hete	37	15	26
chr03	9786351	D5	CCCCG	-	homo	32	6	8
chr03	9793523	D1	A	+	homo	29	12	13
chr03	9794169	I1	T	*	hete	36	10	18
chr03	9794567	D3	AAG	*	homo	35	16	19
chr03	9798317	D1	G	*	hete	34	8	18
chr03	9799262	I1	T	*	homo	34	18	23
chr03	9801579	I1	A	*	hete	36	13	22
chr03	9804309	D1	T	+	homo	29	4	5
chr03	9804540	D1	C	+	homo	33	4	5
chr03	9805175	D1	A	-	hete	36	6	9
chr03	9809037	D1	A	-	homo	37	10	13
chr03	9809619	D1	A	*	homo	35	14	19
chr03	9810324	D1	G	*	homo	36	7	8
chr03	9813425	I2	AA	*	homo	37	16	21
chr03	9818496	D4	AGAG	+	hete	35	3	6
chr03	9819669	D1	G	+	hete	34	3	6
chr03	9819963	D1	A	*	homo	36	15	18
chr03	9820197	D1	A	*	homo	38	19	23
chr03	9821437	I1	T	-	hete	33	3	6
chr03	9826240	D1	C	*	homo	27	12	13
chr03	9852489	I1	A	*	homo	32	4	4
chr03	9854560	I3	TCA	-	hete	38	3	5
chr03	9854695	I5	AATCA	-	homo	33	14	18
chr03	9856685	D5	TATCA	-	homo	33	7	8
chr03	9860161	I4	TAGA	*	hete	33	7	11
chr03	9862363	D1	G	+	homo	34	3	3
chr03	9862404	I4	GTGC	+	hete	34	4	8
chr03	9863414	I2	TC	*	hete	30	12	20
chr03	9864002	I1	T	+	homo	34	14	16
chr03	9865619	I1	T	*	homo	35	18	20
chr03	9867839	I3	AAA	*	hete	35	7	17
chr03	9869187	I5	ACTCT	*	homo	35	7	9
chr03	9871668	I1	A	*	homo	35	14	21
chr03	9872096	D1	A	*	homo	33	13	13
chr03	9872594	D1	T	*	homo	36	13	20
chr03	9872645	I2	TA	*	homo	34	12	15
chr03	9879556	I2	AA	*	hete	36	7	15
chr03	9881041	I2	AA	*	homo	31	16	20
chr03	9883694	D2	AC	*	homo	34	14	16
chr03	9884215	I1	G	-	homo	29	16	16
chr03	9884511	D3	GGA	-	homo	32	6	7
chr03	9899340	I5	CGACG	-	homo	28	3	3
chr03	9933849	D1	A	*	homo	34	10	16
chr03	9934939	D2	AA	*	homo	33	17	21
chr03	9935287	I4	ATTA	*	hete	35	9	21
chr03	9935960	D3	GCC	-	homo	27	8	10
chr03	9936401	D1	C	-	homo	33	8	9
chr03	9944648	D1	A	*	homo	34	16	16
chr03	9944795	I1	A	+	hete	36	4	6
chr03	9944886	D1	C	+	homo	35	11	15
chr03	9945503	D1	G	-	homo	34	15	16
chr03	9946062	I1	A	*	homo	36	13	15
chr03	9946366	D1	T	*	homo	35	15	19
chr03	9947591	I1	A	*	homo	34	17	20
chr03	9948410	D2	AG	-	homo	37	4	4
chr03	9948498	D1	G	*	homo	37	8	8
chr03	9948525	I1	G	*	homo	35	9	11
chr03	9950684	I1	T	*	homo	32	17	21
chr03	9952796	D1	A	*	homo	33	10	13
chr03	9952849	D1	T	*	homo	36	9	10
chr03	9953396	I1	G	-	hete	38	4	6
chr03	10006797	D1	A	*	homo	36	7	9
chr03	10006961	D1	T	+	hete	36	4	7
chr03	10009039	I1	T	-	homo	35	7	10
chr03	10009095	I3	CTT	*	hete	39	4	7
chr03	10009394	I1	T	-	homo	38	5	7
chr03	10009935	I2	CA	+	hete	25	4	7
chr03	10011403	D1	A	+	homo	28	6	7
chr03	10012913	D1	T	*	homo	34	12	13
chr03	10051468	D1	A	*	homo	35	15	22
chr03	10053034	I5	GATTA	*	homo	32	20	24
chr03	10054269	I3	TTT	*	homo	35	13	20
chr03	10054602	D3	AAT	*	hete	37	9	17
chr03	10065691	D4	TTTT	*	homo	35	5	7
chr03	10068346	I1	G	-	homo	29	3	3
chr03	10075929	D1	T	-	homo	35	9	12
chr03	10076035	I4	CTAG	*	homo	36	6	8
chr03	10076486	D1	C	*	homo	31	15	19
chr03	10077208	I1	T	-	homo	34	9	12
chr03	10078740	D2	TT	-	homo	37	5	6
chr03	10078820	D5	GGGGG	-	homo	38	3	3
chr03	10092054	D2	AA	+	hete	37	6	9
chr03	10095389	I2	CT	-	homo	37	14	17
chr03	10138444	D1	G	-	homo	34	9	10
chr03	10143269	D1	C	-	hete	35	3	4
chr03	10175346	I1	T	*	homo	36	6	6
chr03	10175806	D1	T	-	homo	30	8	8
chr03	10177104	D1	T	-	homo	38	4	4
chr03	10181076	D3	AGG	-	homo	37	11	11
chr03	10221225	D1	T	*	homo	36	9	9
chr03	10221793	I1	C	-	homo	32	15	19
chr03	10227930	D5	ACTGT	+	homo	34	13	13
chr03	10270951	D1	A	-	homo	30	8	9
chr03	10272717	I1	T	+	hete	35	3	4
chr03	10272830	I3	TTG	+	hete	29	3	5
chr03	10273906	D2	CA	+	homo	34	7	9
chr03	10274241	I1	T	+	homo	35	8	10
chr03	10274436	D1	T	-	homo	34	13	14
chr03	10274746	D1	G	*	hete	34	3	4
chr03	10275257	D1	A	+	homo	36	4	4
chr03	10275962	D1	T	*	hete	35	4	6
chr03	10277239	I3	GTT	-	homo	37	12	16
chr03	10281965	D2	TA	-	homo	35	3	3
chr03	10282246	D5	TCTCT	-	hete	37	4	7
chr03	10282356	D2	AA	+	homo	40	3	3
chr03	10282425	I1	G	-	homo	35	7	8
chr03	10283174	D1	C	*	homo	34	8	9
chr03	10283686	I4	TCCG	-	homo	24	15	20
chr03	10283759	I3	CGC	*	homo	27	18	21
chr03	10284036	I1	G	+	homo	34	6	7
chr03	10284138	D4	ATGG	*	homo	33	10	12
chr03	10284290	I5	CCTTC	+	hete	35	6	17
chr03	10348387	D1	T	*	homo	32	15	22
chr03	10417754	D1	T	+	hete	29	3	4
chr03	10427931	D1	C	*	homo	30	11	15
chr03	10450271	I1	T	*	homo	25	6	7
chr03	10450463	I1	A	*	homo	37	6	7
chr03	10450878	I3	TAA	*	homo	34	15	25
chr03	10451537	D4	CGAT	-	homo	30	9	12
chr03	10451622	D3	GCA	-	hete	37	5	10
chr03	10451848	I4	TGTG	*	hete	26	6	12
chr03	10451982	D3	CCA	-	hete	35	3	4
chr03	10452963	D1	G	-	hete	37	3	4
chr03	10453035	I1	C	*	homo	33	10	10
chr03	10454219	I4	TTAA	-	homo	30	7	10
chr03	10454815	I5	GCCTG	-	hete	32	8	20
chr03	10455144	D1	G	-	homo	34	3	3
chr03	10455217	I2	AA	-	homo	33	4	4
chr03	10455791	D1	A	-	homo	31	5	5
chr03	10462611	D1	A	-	homo	33	8	10
chr03	10464235	D1	G	*	homo	34	7	9
chr03	10465527	D2	AG	-	homo	34	16	21
chr03	10465654	D3	CCA	-	homo	32	11	13
chr03	10465816	D1	C	-	homo	24	4	4
chr03	10465985	D3	GTA	-	homo	29	3	3
chr03	10479043	D1	C	+	homo	26	8	12
chr03	10512795	D3	CTT	-	homo	36	6	7
chr03	10512902	D4	ACGT	*	homo	32	19	21
chr03	10513850	D3	CTG	-	homo	37	5	5
chr03	10514019	D4	AGCA	-	homo	30	9	10
chr03	10516867	I3	CGA	*	hete	33	8	22
chr03	10518916	D3	GGC	*	hete	35	3	4
chr03	10519032	I3	GAA	*	homo	33	13	15
chr03	10520096	I2	AA	-	homo	34	17	22
chr03	10520184	I1	T	-	homo	33	14	18
chr03	10520261	I1	G	-	homo	39	3	3
chr03	10520286	D1	A	-	hete	35	3	5
chr03	10520390	I1	A	*	homo	32	9	10
chr03	10520860	D2	GA	+	hete	35	7	11
chr03	10523367	D1	G	-	homo	37	5	6
chr03	10523728	I4	AGCT	+	homo	38	5	6
chr03	10524003	D4	CATG	*	homo	34	16	18
chr03	10524476	I1	A	*	homo	33	20	28
chr03	10524738	D3	TCT	*	homo	31	9	13
chr03	10524952	D4	AGAT	+	hete	31	10	21
chr03	10529250	I4	GTGT	-	hete	30	6	10
chr03	10529378	I1	G	*	hete	29	7	12
chr03	10555444	D1	G	*	homo	30	10	16
chr03	10555745	I4	GTCG	-	homo	28	16	18
chr03	10595589	D1	G	-	homo	25	4	4
chr03	10607284	I2	GT	-	homo	35	9	13
chr03	10607598	I1	T	-	homo	38	5	6
chr03	10613508	D2	GG	+	homo	29	4	4
chr03	10613605	I5	AACTG	+	hete	40	3	6
chr03	10615113	D1	T	-	homo	33	4	4
chr03	10620345	D1	T	-	homo	38	7	9
chr03	10622745	D1	C	+	homo	34	9	10
chr03	10622975	D3	GGT	+	hete	34	7	12
chr03	10623290	D1	G	*	homo	28	20	20
chr03	10626386	I1	C	*	homo	28	7	9
chr03	10629492	I1	T	*	homo	32	16	22
chr03	10657385	D1	A	*	homo	32	10	11
chr03	10675540	D1	T	*	homo	34	15	17
chr03	10676691	I1	T	-	hete	33	12	22
chr03	10683112	D1	T	-	homo	35	4	4
chr03	10686395	D1	T	*	homo	30	18	24
chr03	10770174	D1	A	*	homo	36	15	17
chr03	10770249	D1	A	+	homo	23	4	4
chr03	10770289	D1	A	*	homo	36	12	12
chr03	10794748	D1	T	*	homo	34	18	22
chr03	10842061	I1	A	*	homo	36	14	16
chr03	10934042	D1	A	*	homo	37	8	8
chr03	10934171	D1	C	*	homo	34	15	20
chr03	10934396	D1	A	*	homo	35	11	15
chr03	10934702	I4	AAGA	*	homo	31	18	26
chr03	10941172	I1	C	-	homo	31	17	19
chr03	10941241	I2	AT	-	hete	37	8	13
chr03	10941324	D1	C	-	homo	27	7	7
chr03	10941522	D1	G	+	homo	35	9	14
chr03	10948067	D2	TT	+	homo	30	7	7
chr03	10948155	I2	AT	*	homo	34	7	8
chr03	10948659	D2	AC	-	homo	37	12	13
chr03	10948750	D4	GCGA	-	homo	27	14	14
chr03	10995649	I1	T	+	homo	37	14	21
chr03	10997353	I5	GTGCT	*	hete	36	7	12
chr03	10999445	D1	G	*	homo	28	18	24
chr03	11030142	I1	A	*	homo	35	9	12
chr03	11030170	I2	TT	+	hete	38	7	12
chr03	11030281	D1	A	+	homo	34	5	7
chr03	11030357	I1	A	-	homo	37	6	7
chr03	11054470	I1	T	*	homo	36	16	20
chr03	11060593	I4	GATA	*	homo	32	9	10
chr03	11060794	I2	GT	-	homo	32	17	20
chr03	11061333	D4	TAGA	-	homo	35	12	15
chr03	11062916	I1	A	*	homo	30	18	20
chr03	11063119	D1	T	*	homo	28	13	16
chr03	11072759	D1	A	*	homo	33	12	13
chr03	11217320	D5	CTACT	*	homo	30	17	22
chr03	11217669	I1	T	*	homo	35	4	5
chr03	11218032	D2	GT	*	homo	33	11	16
chr03	11222315	D2	GT	-	homo	37	4	4
chr03	11227946	D2	AA	-	hete	38	4	8
chr03	11227993	I2	TT	*	homo	34	9	13
chr03	11228638	D1	T	*	homo	33	15	21
chr03	11231474	I2	AA	*	homo	35	18	20
chr03	11231922	I2	AA	*	hete	33	8	16
chr03	11232017	I1	A	-	hete	33	3	4
chr03	11232579	I1	T	-	homo	33	5	5
chr03	11234916	I2	GT	+	homo	35	9	12
chr03	11235351	I1	T	*	homo	34	17	17
chr03	11367427	D1	G	+	hete	39	3	4
chr03	11391591	D1	A	-	homo	40	3	3
chr03	11394167	I1	C	*	hete	38	3	4
chr03	11394261	I1	T	*	homo	37	11	13
chr03	11396650	I1	C	-	homo	38	8	10
chr03	11397085	D2	AT	*	homo	37	8	12
chr03	11400624	I1	T	-	hete	36	4	7
chr03	11401060	I3	GTC	*	homo	33	10	12
chr03	11401250	D1	T	*	homo	35	10	10
chr03	11401419	I2	AG	*	homo	35	6	6
chr03	11401694	I1	C	-	homo	33	3	3
chr03	11443661	D1	T	+	homo	39	3	3
chr03	11444240	D2	AA	-	homo	32	5	6
chr03	11445104	I3	TCT	*	hete	32	10	19
chr03	11450404	I1	T	*	homo	31	15	15
chr03	11450943	I1	T	-	hete	39	3	6
chr03	11451068	I1	C	-	homo	31	5	7
chr03	11534837	D1	C	-	homo	32	18	19
chr03	11626896	I3	TAT	*	homo	37	17	22
chr03	11626951	I2	CA	*	hete	37	5	8
chr03	11631254	I1	C	+	hete	31	6	10
chr03	11632387	I2	CA	+	homo	35	4	5
chr03	11634520	I2	AT	-	homo	39	4	5
chr03	11642368	I1	C	+	homo	31	13	18
chr03	11651389	I3	TTG	-	homo	35	10	13
chr03	11651877	I1	C	*	homo	35	14	15
chr03	11653903	I2	TG	+	homo	33	9	14
chr03	11657240	I1	T	-	homo	35	6	6
chr03	11667414	D1	G	+	hete	36	3	4
chr03	11694042	D1	T	+	homo	34	9	14
chr03	11726097	I1	C	*	homo	34	10	12
chr03	11726328	I2	TA	*	homo	36	14	17
chr03	11726770	I2	CA	*	homo	34	14	19
chr03	11727275	D1	T	*	homo	29	15	20
chr03	11728852	I2	AT	*	homo	36	17	24
chr03	11855364	I1	A	+	homo	36	9	13
chr03	11893473	I1	C	+	hete	32	5	8
chr03	11896160	D1	T	-	homo	33	12	14
chr03	11896229	D5	CATGG	*	homo	38	5	5
chr03	11896501	I2	GC	*	hete	35	4	8
chr03	11897178	I1	C	*	homo	36	6	6
chr03	11897288	I2	AT	*	homo	38	7	10
chr03	11898278	D1	A	-	hete	40	3	5
chr03	11941541	D1	A	-	homo	35	7	8
chr03	11941596	I5	TATGC	-	homo	35	14	17
chr03	12031196	I1	G	+	hete	28	4	7
chr03	12032358	I1	T	-	homo	36	6	7
chr03	12039187	D4	CATG	*	homo	34	13	15
chr03	12103632	I1	A	-	homo	35	6	8
chr03	12132714	D4	AGCT	*	homo	36	7	10
chr03	12132754	D3	TTT	*	hete	36	9	16
chr03	12132938	D1	C	*	homo	33	11	12
chr03	12132985	I1	T	+	homo	35	9	10
chr03	12133050	D1	A	*	homo	34	19	23
chr03	12135072	I3	CTG	*	hete	26	6	9
chr03	12151999	I1	G	-	homo	37	5	5
chr03	12158798	I1	T	*	homo	36	20	24
chr03	12159394	I1	G	*	homo	35	8	11
chr03	12159434	I1	A	*	hete	33	6	12
chr03	12159995	I1	A	*	homo	30	11	15
chr03	12160078	I4	CTTA	*	homo	33	19	26
chr03	12160144	I1	A	*	homo	36	17	23
chr03	12161358	D3	CGC	*	homo	28	12	18
chr03	12162357	I1	T	-	homo	36	8	8
chr03	12196083	I5	GGCTT	*	homo	34	13	21
chr03	12252717	I1	C	*	homo	28	5	6
chr03	12282674	I2	AA	*	hete	31	9	21
chr03	12420120	D1	G	*	hete	30	15	28
chr03	12420610	D1	A	*	homo	34	10	16
chr03	12421415	I2	AA	-	homo	36	5	6
chr03	12422680	I3	CAG	+	hete	33	5	8
chr03	12423431	I1	T	*	homo	34	14	20
chr03	12423649	I1	T	*	homo	33	14	19
chr03	12424175	I1	G	*	homo	35	11	14
chr03	12424718	D4	ATTA	*	homo	37	7	10
chr03	12424874	I2	TT	*	homo	33	14	19
chr03	12425565	I2	AT	*	homo	37	12	17
chr03	12426154	D5	TTTAC	*	homo	33	14	19
chr03	12426229	I1	T	-	hete	32	3	4
chr03	12426626	I5	ACCGT	*	homo	28	11	17
chr03	12426911	D5	TTTTC	*	homo	33	15	20
chr03	12526138	I2	AG	-	hete	31	12	27
chr03	12526502	D4	ATAT	-	homo	38	5	7
chr03	12529015	I4	GTAC	+	hete	38	3	4
chr03	12567795	I1	G	*	homo	36	12	14
chr03	12567948	I3	TAA	*	homo	37	6	7
chr03	12569252	I1	G	+	homo	28	15	20
chr03	12569424	I1	C	+	homo	27	6	6
chr03	12570040	D4	AGTT	*	homo	34	10	10
chr03	12570116	I2	TT	*	homo	32	19	21
chr03	12570750	D1	T	*	homo	36	12	16
chr03	12571796	I1	T	*	homo	37	16	18
chr03	12598453	D3	AGT	*	homo	35	8	10
chr03	12605010	I1	A	*	homo	31	15	18
chr03	12610567	D1	G	-	homo	34	3	3
chr03	12613334	I2	AA	+	homo	36	3	3
chr03	12613864	D2	AA	*	homo	36	7	8
chr03	12643303	I2	TC	-	homo	33	9	14
chr03	12645223	I3	ATA	*	homo	32	15	22
chr03	12818514	D1	A	+	homo	37	10	11
chr03	12878284	D1	C	*	homo	36	12	14
chr03	12878353	I2	AT	+	hete	36	5	8
chr03	12880835	I1	T	*	homo	32	19	19
chr03	12883283	D1	G	+	hete	35	4	6
chr03	12883340	D4	TAAG	+	homo	37	3	3
chr03	12901018	D1	G	*	homo	39	6	8
chr03	12928701	I3	TTG	*	hete	35	7	13
chr03	12928732	I4	CATG	*	homo	35	12	16
chr03	12929905	I4	AGCT	*	homo	33	17	25
chr03	12930029	D1	G	*	homo	34	12	15
chr03	12931436	D1	A	*	hete	23	3	4
chr03	12932830	D1	T	*	homo	31	10	12
chr03	12936012	I1	T	-	homo	32	11	12
chr03	12936109	I1	T	-	hete	38	6	10
chr03	12976486	D2	GA	-	homo	31	6	7
chr03	12987906	D2	GA	+	homo	34	7	7
chr03	12993190	D1	G	*	hete	32	15	26
chr03	13056397	I2	TT	-	homo	36	13	17
chr03	13061674	I1	T	+	homo	36	15	19
chr03	13066259	D2	CG	*	homo	32	6	7
chr03	13066373	D4	ATAT	-	homo	36	9	12
chr03	13068019	I2	GA	+	homo	30	12	12
chr03	13068484	I3	GTA	+	hete	34	3	4
chr03	13069053	I3	CGG	-	homo	30	7	8
chr03	13100735	D4	GGCC	-	homo	33	3	3
chr03	13102553	D3	CTG	*	homo	31	14	16
chr03	13103404	D2	AT	-	homo	40	3	3
chr03	13122508	D3	CTC	+	homo	35	5	5
chr03	13123408	I1	T	-	hete	35	7	11
chr03	13128610	I3	TCT	+	homo	30	13	13
chr03	13129096	D5	TCGCA	-	homo	33	5	7
chr03	13129139	I5	TGATA	-	hete	34	6	9
chr03	13129205	D4	CCGG	-	homo	27	14	17
chr03	13129460	I2	GA	-	homo	39	4	5
chr03	13129527	I1	A	+	hete	39	3	4
chr03	13130105	I1	A	-	hete	37	7	11
chr03	13164178	D1	T	+	homo	38	11	13
chr03	13165341	I1	G	-	homo	33	10	14
chr03	13181849	D1	C	*	homo	34	11	13
chr03	13182502	I2	AA	-	hete	36	7	11
chr03	13203118	D4	AAAA	*	homo	34	3	3
chr03	13203161	D1	G	-	homo	34	7	7
chr03	13204073	I4	GTAC	-	homo	37	3	3
chr03	13204926	D1	C	*	homo	28	20	25
chr03	13205241	I4	GCTC	*	homo	34	19	23
chr03	13205474	I2	GA	*	homo	34	12	12
chr03	13263259	D1	C	*	homo	37	6	6
chr03	13264118	D1	G	*	homo	33	7	7
chr03	13264812	D3	AAT	-	homo	33	4	4
chr03	13264890	D2	GA	*	homo	31	8	8
chr03	13265121	I3	ATT	+	homo	37	11	13
chr03	13270242	I1	T	*	hete	34	9	15
chr03	13270515	D2	CC	*	homo	32	13	15
chr03	13278229	I1	A	*	homo	34	7	8
chr03	13279071	D1	T	*	homo	36	13	14
chr03	13280614	I3	ACA	+	hete	31	4	6
chr03	13311235	I1	A	+	homo	35	8	10
chr03	13312096	I1	C	*	homo	30	16	17
chr03	13312350	I1	C	*	homo	34	5	5
chr03	13313560	I1	C	*	hete	36	14	24
chr03	13315965	I1	T	+	homo	26	8	9
chr03	13389832	D2	CA	+	homo	33	5	6
chr03	13390642	I2	AT	*	homo	34	7	10
chr03	13394079	I1	A	-	homo	34	10	12
chr03	13463566	I2	AT	+	homo	37	10	11
chr03	13463726	I2	TT	*	hete	36	9	17
chr03	13464325	I5	CCCGA	-	hete	35	4	6
chr03	13485590	I2	GA	-	homo	36	4	4
chr03	13485654	D1	C	-	homo	36	6	7
chr03	13504807	D2	TT	*	homo	35	10	12
chr03	13509951	D1	G	-	hete	27	3	5
chr03	13521954	D1	C	*	homo	39	5	7
chr03	13522698	I1	G	-	homo	30	4	4
chr03	13522785	I1	G	-	homo	37	9	9
chr03	13528799	D3	GAA	*	homo	35	7	7
chr03	13529123	I4	GCTA	+	homo	34	16	19
chr03	13529310	I2	AT	*	homo	34	11	14
chr03	13682055	D1	G	*	homo	35	12	14
chr03	13682103	D1	T	*	homo	32	20	24
chr03	13698664	D1	G	+	hete	36	10	29
chr03	13727173	D4	ATAT	-	homo	37	3	3
chr03	13727246	I5	GTGGC	-	hete	40	4	7
chr03	13744096	D2	AA	*	hete	33	6	18
chr03	13757860	I2	CT	*	homo	36	20	23
chr03	13758378	D1	A	*	homo	37	11	17
chr03	13758625	D1	A	*	homo	35	13	21
chr03	13764417	D1	G	*	homo	35	11	17
chr03	13765789	D2	AA	*	homo	35	16	24
chr03	13770937	I1	A	*	homo	33	18	23
chr03	13847112	I1	T	*	homo	37	11	18
chr03	13866406	D1	T	*	homo	33	19	23
chr03	13869147	D1	A	*	hete	35	4	7
chr03	13871624	D2	AG	-	homo	38	9	14
chr03	13872482	I3	TAA	*	hete	37	4	7
chr03	13953199	I1	G	-	homo	34	6	8
chr03	13986790	I3	ATC	+	hete	35	8	13
chr03	13992837	I1	C	*	homo	31	18	24
chr03	13993146	I4	ATCC	-	homo	35	8	9
chr03	14036496	D5	CATGT	-	homo	34	6	6
chr03	14037057	I1	A	*	homo	32	5	6
chr03	14037357	D5	TGCCG	+	homo	35	3	3
chr03	14038237	D5	CCTTA	-	homo	32	3	3
chr03	14080162	D1	C	-	hete	35	3	6
chr03	14225788	I2	AA	+	homo	36	8	10
chr03	14226074	I3	TAA	+	homo	34	10	15
chr03	14229165	D1	A	*	homo	36	16	20
chr03	14239862	D1	A	*	homo	35	15	25
chr03	14337631	D1	A	*	homo	36	13	16
chr03	14340344	D2	AA	-	homo	30	12	16
chr03	14348467	I1	C	-	homo	37	9	9
chr03	14372132	I2	AC	*	homo	34	9	11
chr03	14372270	D1	A	+	homo	37	9	10
chr03	14373342	I1	T	*	homo	36	6	7
chr03	14376855	I3	GAG	-	hete	31	10	17
chr03	14406869	I2	TT	+	homo	34	3	3
chr03	14411972	D2	TT	*	homo	34	20	20
chr03	14455187	I2	TT	*	homo	31	17	22
chr03	14473766	D2	GT	-	homo	32	15	17
chr03	14578579	I1	G	*	hete	33	9	16
chr03	14586088	D1	A	*	homo	33	12	14
chr03	14586345	D1	T	*	homo	31	17	21
chr03	14587028	D1	A	+	homo	40	7	7
chr03	14587133	D1	T	*	hete	35	3	4
chr03	14587183	D1	T	+	hete	37	3	5
chr03	14588118	I1	C	+	homo	35	12	14
chr03	14589209	I3	TCA	*	homo	30	18	28
chr03	14644346	I1	G	*	hete	32	9	17
chr03	14656258	I1	T	-	homo	34	10	14
chr03	14668321	D1	A	-	homo	37	5	7
chr03	14669105	I3	TAT	-	homo	35	4	5
chr03	14672021	I2	CA	*	homo	35	7	8
chr03	14672136	D5	CACGG	*	homo	34	7	8
chr03	14684853	I1	T	+	homo	38	4	5
chr03	14696709	D1	G	*	homo	35	18	22
chr03	14706125	D1	T	*	homo	36	11	17
chr03	14724189	I1	G	+	hete	27	4	7
chr03	14752741	D1	C	*	homo	33	11	12
chr03	14785347	D1	A	*	homo	34	9	10
chr03	14839564	D3	CCC	*	hete	30	14	25
chr03	14840060	D1	T	*	homo	36	20	21
chr03	14844598	D1	G	*	homo	28	14	23
chr03	14864367	I1	C	-	homo	38	4	5
chr03	14864847	D2	AC	+	homo	37	9	10
chr03	14876791	I1	A	*	homo	30	19	25
chr03	14877511	D1	C	*	homo	32	17	22
chr03	14881818	I1	G	-	homo	36	3	3
chr03	14928236	I1	C	-	homo	27	13	15
chr03	14928479	I2	AT	*	homo	33	20	23
chr03	14929906	I1	A	-	homo	35	15	19
chr03	14929957	I2	GT	-	homo	33	17	21
chr03	14930349	D5	TGCAG	+	homo	32	14	16
chr03	14930458	D4	CAAG	+	homo	26	9	10
chr03	14931396	D2	TC	*	homo	36	4	4
chr03	14931653	D1	T	*	homo	31	18	18
chr03	14931687	I3	CTG	*	hete	33	13	22
chr03	14939401	D4	TGGA	-	homo	32	15	17
chr03	14939486	I3	AAT	-	homo	36	9	13
chr03	14943159	I1	A	*	homo	35	17	24
chr03	14950143	D2	GT	+	homo	32	13	14
chr03	14951985	D4	GTAC	*	homo	37	4	4
chr03	14952049	D1	T	*	homo	36	11	11
chr03	14970746	I1	C	*	homo	30	18	22
chr03	14972554	I1	A	*	homo	37	16	26
chr03	14973474	I1	A	*	homo	38	9	9
chr03	14973745	D1	C	-	hete	38	3	4
chr03	15004786	I1	C	+	hete	36	3	4
chr03	15004821	I1	A	+	homo	37	3	3
chr03	15005489	I2	TG	-	homo	36	13	16
chr03	15005660	D4	ATAT	-	hete	34	3	4
chr03	15043031	D1	T	-	homo	38	3	3
chr03	15043389	D1	G	-	homo	35	6	6
chr03	15043585	I1	A	-	homo	34	8	11
chr03	15044521	D2	TT	*	homo	35	10	10
chr03	15044580	D1	T	*	hete	34	6	9
chr03	15044845	D1	T	*	homo	37	16	22
chr03	15044975	I1	T	*	hete	37	7	16
chr03	15045029	D2	AT	*	homo	36	13	15
chr03	15045262	I1	T	-	hete	35	3	6
chr03	15047098	D2	TT	*	homo	27	10	15
chr03	15051015	D2	CT	*	homo	32	15	22
chr03	15053222	I1	C	+	hete	33	6	10
chr03	15057839	I2	AC	-	hete	32	8	14
chr03	15061266	D4	ATCC	-	hete	39	3	4
chr03	15061383	I5	TAAAT	+	homo	36	5	7
chr03	15126912	I1	T	+	homo	39	3	3
chr03	15174414	I1	T	-	homo	34	17	19
chr03	15210030	I1	A	-	homo	33	9	14
chr03	15229576	D1	T	-	homo	33	5	6
chr03	15230012	D1	T	*	homo	32	7	9
chr03	15230514	I1	A	-	homo	35	6	7
chr03	15231672	I1	T	-	homo	37	10	13
chr03	15231921	D1	A	*	homo	37	16	19
chr03	15232011	I3	TTG	*	homo	34	12	13
chr03	15232844	D2	CA	-	homo	36	10	10
chr03	15235597	I1	A	-	homo	30	7	7
chr03	15300732	D1	A	+	homo	32	15	17
chr03	15424097	I1	C	*	homo	30	16	20
chr03	15430497	D1	A	+	homo	36	13	18
chr03	15431884	I1	T	*	homo	35	12	19
chr03	15432904	D5	ACACA	*	homo	33	7	8
chr03	15434320	I2	GC	-	hete	28	3	6
chr03	15437673	I2	TA	-	homo	38	7	8
chr03	15438274	I1	G	-	homo	36	3	3
chr03	15439471	D1	G	+	homo	35	9	10
chr03	15440588	D1	T	-	homo	34	11	13
chr03	15472976	D4	CATG	+	homo	36	6	6
chr03	15473791	D2	AT	*	homo	34	5	5
chr03	15600804	D1	G	-	homo	33	5	6
chr03	15724987	I1	T	-	homo	31	12	16
chr03	15731248	I1	A	+	hete	36	11	23
chr03	15731469	I4	CCCA	+	hete	33	10	25
chr03	15864739	I1	A	-	hete	36	8	13
chr03	15881438	D1	A	-	hete	29	5	8
chr03	15881770	D2	AA	*	homo	33	12	15
chr03	15912901	D4	TAAT	+	hete	38	6	9
chr03	15950438	D1	T	-	homo	37	11	11
chr03	15994885	D1	C	-	homo	25	3	3
chr03	16018059	D5	TTCAA	-	homo	34	5	7
chr03	16018145	D1	A	-	homo	38	3	3
chr03	16031064	D1	G	+	homo	37	3	3
chr03	16033554	I1	T	*	homo	35	17	20
chr03	16034585	I3	CCT	-	hete	20	8	13
chr03	16034715	I2	AA	*	homo	37	9	12
chr03	16048545	D1	C	+	homo	31	17	17
chr03	16085816	I2	AG	-	hete	34	9	16
chr03	16088288	I1	A	-	homo	21	3	3
chr03	16091549	I1	T	*	hete	32	5	8
chr03	16092187	I1	C	*	homo	32	20	22
chr03	16106197	D1	T	*	homo	35	11	13
chr03	16108742	I1	T	*	hete	34	11	25
chr03	16108862	D2	GT	-	homo	38	9	11
chr03	16141869	D1	T	+	homo	38	9	11
chr03	16142602	D5	GGTGA	-	homo	36	13	14
chr03	16261070	I2	AT	-	homo	36	12	17
chr03	16308904	D4	TTTG	+	homo	37	6	8
chr03	16316304	D1	A	*	homo	32	19	20
chr03	16316642	D2	CC	*	homo	25	15	15
chr03	16317228	I1	T	*	hete	36	7	14
chr03	16317815	I4	TTCT	-	hete	35	8	17
chr03	16318795	D3	AAG	*	homo	32	14	15
chr03	16326214	I1	G	+	homo	36	10	11
chr03	16326667	I2	TT	-	hete	36	3	5
chr03	16327492	I1	G	*	homo	33	4	4
chr03	16327530	D3	ATC	-	hete	33	3	4
chr03	16328352	I2	TA	-	homo	36	5	6
chr03	16402672	I2	TT	-	homo	37	4	4
chr03	16419926	D1	C	*	homo	35	4	4
chr03	16421708	D1	A	+	homo	35	13	15
chr03	16422135	I4	ATAT	*	homo	33	12	19
chr03	16422315	I2	TT	-	homo	33	4	5
chr03	16422500	D3	ATA	-	hete	37	4	6
chr03	16422903	D3	CAT	*	homo	34	3	3
chr03	16445315	I1	A	+	homo	40	3	3
chr03	16461191	I1	A	-	homo	37	3	3
chr03	16461747	I2	CA	*	homo	33	10	13
chr03	16469458	I4	ATAT	-	homo	31	7	9
chr03	16560053	I1	C	-	homo	34	4	4
chr03	16562504	D2	CT	+	homo	35	7	7
chr03	16563542	D2	TG	-	homo	30	11	12
chr03	16565329	D1	A	+	homo	35	15	15
chr03	16571405	D1	G	*	homo	36	9	9
chr03	16577793	D4	ACTT	*	homo	31	15	19
chr03	16577902	D2	AA	*	homo	34	14	15
chr03	16578058	I1	A	*	homo	35	15	16
chr03	16598334	D2	TT	*	homo	34	12	17
chr03	16598653	I1	T	*	homo	35	12	16
chr03	16610402	D2	AA	-	hete	35	4	7
chr03	16612194	D4	CTAG	-	homo	36	3	3
chr03	16618458	D1	T	-	homo	34	6	6
chr03	16643949	D3	ATC	-	hete	37	9	15
chr03	16644863	I1	G	-	hete	38	3	4
chr03	16645030	D1	C	-	homo	39	5	6
chr03	16647455	D4	CTTC	+	homo	33	8	11
chr03	16647523	I4	AGGA	+	homo	35	8	8
chr03	16655704	I1	A	*	homo	26	9	14
chr03	16656389	D1	T	*	homo	30	14	15
chr03	16737634	D1	G	*	homo	33	20	26
chr03	16741072	I2	AT	+	hete	37	6	11
chr03	16742185	D2	GG	*	hete	28	8	20
chr03	16796984	D1	C	-	homo	35	9	14
chr03	16812963	D1	A	*	homo	35	10	10
chr03	16912043	D1	A	*	homo	34	12	12
chr03	16913488	D3	ATA	*	homo	36	11	16
chr03	16918268	I1	C	-	hete	36	8	13
chr03	16919665	D1	C	-	hete	36	6	11
chr03	16941885	D1	C	-	hete	36	3	5
chr03	16942172	I1	A	*	homo	36	13	13
chr03	16943171	I1	C	-	homo	31	6	6
chr03	16984737	D1	G	*	homo	37	8	9
chr03	16985857	I1	A	*	homo	32	20	22
chr03	16986397	I1	T	-	homo	35	11	14
chr03	16986481	D1	T	-	homo	38	9	11
chr03	16986584	I1	A	-	homo	33	4	5
chr03	17001274	I1	G	-	homo	34	12	12
chr03	17001689	I2	TT	*	homo	34	8	12
chr03	17001776	I4	TAAT	+	hete	38	5	10
chr03	17004090	D3	TAT	-	homo	33	16	17
chr03	17021423	D1	C	-	hete	36	4	6
chr03	17021656	I1	A	-	homo	33	7	7
chr03	17032338	D1	T	+	homo	37	3	3
chr03	17033723	I1	T	*	homo	27	11	17
chr03	17035348	D1	T	-	homo	37	7	8
chr03	17038988	I2	AA	-	homo	35	5	6
chr03	17040968	D1	C	-	homo	36	4	4
chr03	17098870	D3	AAA	+	hete	34	10	24
chr03	17098900	I1	A	*	hete	35	10	29
chr03	17106728	D1	C	*	homo	33	17	20
chr03	17107868	D1	A	+	homo	39	8	10
chr03	17119497	I1	A	+	homo	35	10	10
chr03	17175807	D1	T	*	homo	35	12	17
chr03	17176225	D3	CTC	*	homo	29	13	18
chr03	17176383	I1	G	*	homo	32	18	26
chr03	17180653	D1	C	-	homo	33	14	14
chr03	17183009	D1	G	*	homo	34	17	24
chr03	17184465	D1	A	+	homo	37	10	13
chr03	17185695	D1	A	-	hete	37	3	6
chr03	17257477	I4	ATAT	+	homo	33	5	5
chr03	17257519	I4	ATGC	+	homo	36	9	13
chr03	17258038	I4	CGCG	+	homo	35	8	9
chr03	17258203	I1	T	-	hete	35	3	5
chr03	17258282	I1	A	+	homo	35	8	10
chr03	17258576	D4	TTCA	+	homo	35	3	3
chr03	17259370	I1	T	*	homo	29	13	19
chr03	17260482	D1	A	*	homo	35	8	12
chr03	17260600	D1	A	*	homo	35	15	18
chr03	17261942	I2	AT	-	hete	37	8	19
chr03	17262695	D1	G	+	homo	32	7	9
chr03	17262887	D4	CCTT	*	hete	30	13	24
chr03	17262948	I1	C	+	homo	30	15	15
chr03	17263150	D2	TG	*	hete	32	8	14
chr03	17263752	I1	T	*	homo	37	5	6
chr03	17264233	I3	TTC	-	homo	38	4	5
chr03	17264451	I1	A	+	homo	38	5	6
chr03	17283403	D1	G	-	homo	36	8	8
chr03	17283438	I4	AACA	+	homo	37	9	14
chr03	17283778	I1	T	+	hete	35	4	7
chr03	17283997	I1	A	-	homo	38	4	5
chr03	17284345	I1	G	*	hete	36	7	12
chr03	17284868	D1	C	-	homo	34	10	11
chr03	17285449	I4	TTAA	-	homo	36	7	7
chr03	17285530	D1	C	*	homo	35	8	8
chr03	17286182	D1	T	*	homo	36	8	8
chr03	17286255	I1	T	*	homo	30	12	16
chr03	17286624	I3	GCT	-	homo	36	13	14
chr03	17286981	I2	TT	+	homo	34	12	17
chr03	17287937	D1	A	*	homo	36	12	18
chr03	17288451	D3	AGT	*	homo	37	11	11
chr03	17288499	D1	A	-	hete	40	3	6
chr03	17309101	I1	G	*	hete	32	9	15
chr03	17344231	I4	ACGA	-	homo	38	5	7
chr03	17399631	D3	TTT	*	homo	30	18	20
chr03	17400303	I4	GGAA	-	homo	32	8	11
chr03	17400618	I1	G	-	homo	38	5	5
chr03	17421429	D1	G	*	hete	32	9	16
chr03	17428190	D1	C	*	homo	25	18	19
chr03	17429647	D1	T	-	homo	29	8	8
chr03	17429735	D2	TC	-	homo	38	5	6
chr03	17429987	D1	A	*	hete	37	6	9
chr03	17430414	I4	GCGC	*	homo	31	15	25
chr03	17430881	I3	AAA	*	hete	35	13	24
[truncated: 18,757 more rows]

## Sheet: chr04
Chromosome IDa	Positionb	Indel typec	Based	Strande	Homo/Hetef	Average qualityg	Supported read pair numberh	All crossed read pair numberi
chr04	29715	I3	TCG	+	hete	34	7	17
chr04	30261	I5	CTCAG	*	homo	32	8	10
chr04	31288	D3	CAT	*	homo	32	5	6
chr04	33065	I3	AAA	+	hete	36	9	16
chr04	61482	D1	A	-	hete	33	11	23
chr04	61482	D2	AA	-	hete	32	10	23
chr04	108200	D2	AT	+	homo	34	4	4
chr04	136788	I2	AG	+	hete	34	3	6
chr04	137036	D1	T	+	hete	25	3	5
chr04	137369	I4	TTCT	*	hete	33	10	20
chr04	138039	D1	T	*	homo	25	16	21
chr04	139708	I2	GT	-	homo	31	14	15
chr04	140068	I4	ATCT	+	homo	36	5	7
chr04	140999	I2	AT	+	homo	31	4	5
chr04	141418	D4	TCAG	-	homo	33	7	8
chr04	513697	I4	CGTA	*	homo	30	18	26
chr04	515294	I1	A	*	homo	36	16	21
chr04	515502	I1	A	*	homo	37	5	6
chr04	515567	D2	AA	*	homo	32	8	11
chr04	523815	D4	GACT	-	homo	35	9	11
chr04	533588	I1	A	+	homo	38	4	5
chr04	591832	D1	A	*	homo	38	5	6
chr04	591922	D1	A	*	homo	35	6	7
chr04	594619	D1	G	*	homo	30	18	26
chr04	596451	I2	TG	*	homo	34	16	23
chr04	608365	D1	C	*	homo	34	16	18
chr04	610563	D4	AGCT	*	homo	33	11	14
chr04	610775	I1	T	*	homo	33	20	22
chr04	610907	I3	ACC	*	homo	35	15	20
chr04	619303	I2	TA	*	homo	39	7	9
chr04	619840	I1	A	*	homo	32	11	16
chr04	639508	D1	A	*	homo	38	18	23
chr04	640294	I1	A	-	homo	33	14	22
chr04	640440	D1	C	-	homo	27	5	6
chr04	659932	D1	T	*	homo	34	16	21
chr04	675511	I4	ACCC	*	homo	32	17	18
chr04	688874	I2	AT	*	homo	33	17	19
chr04	688977	D2	AT	*	homo	30	19	22
chr04	690350	D1	A	+	hete	37	3	4
chr04	690399	I1	T	+	homo	39	4	4
chr04	691556	D2	AG	+	hete	31	9	15
chr04	692117	D2	AT	*	homo	38	7	10
chr04	694555	I4	AATA	*	homo	35	19	27
chr04	695374	D1	T	-	homo	29	20	22
chr04	696517	I1	G	*	homo	38	6	6
chr04	697040	D2	TA	*	homo	34	8	9
chr04	697778	I1	G	-	hete	38	3	5
chr04	763898	D3	GCC	+	homo	34	11	12
chr04	765337	I4	TATA	-	hete	38	10	17
chr04	765603	I4	TTAT	*	homo	32	10	10
chr04	765761	I3	CGA	*	hete	23	5	10
chr04	766172	I3	TAC	*	homo	34	19	26
chr04	766716	D2	AT	-	homo	32	8	10
chr04	768887	I1	C	-	homo	37	12	14
chr04	769362	D1	T	*	homo	34	9	11
chr04	805057	D1	T	+	homo	37	4	4
chr04	814069	D4	TCGA	+	homo	37	10	14
chr04	816227	I1	A	-	homo	35	10	14
chr04	829581	I1	A	*	homo	38	5	6
chr04	830480	I3	CGG	-	homo	27	10	14
chr04	831958	D5	TCAGC	*	hete	29	4	6
chr04	832364	D2	AA	*	homo	36	13	13
chr04	838348	I1	A	-	homo	33	5	6
chr04	838699	I1	G	+	homo	36	5	6
chr04	841129	D3	CCT	*	hete	30	15	29
chr04	843120	I1	A	*	homo	36	20	22
chr04	845497	I1	T	*	hete	33	4	6
chr04	845572	D1	G	*	homo	30	9	12
chr04	909416	I4	CCGG	+	hete	34	8	13
chr04	909474	D4	TGAT	+	homo	31	13	13
chr04	909713	D2	TA	*	homo	35	6	8
chr04	910672	D5	GATGC	-	hete	21	6	11
chr04	1047367	D3	TCG	-	homo	29	15	18
chr04	1048167	I1	A	-	homo	38	3	3
chr04	1063211	D1	G	*	homo	33	15	19
chr04	1066241	D4	TCTG	-	hete	37	6	12
chr04	1066481	D2	AT	-	hete	34	7	11
chr04	1066736	D5	GGAAC	-	homo	33	7	8
chr04	1076737	D1	T	-	homo	37	4	5
chr04	1077258	D1	C	+	hete	39	3	4
chr04	1078232	D1	A	*	homo	38	10	10
chr04	1091445	D3	GGG	*	hete	34	10	20
chr04	1179721	D2	GT	+	homo	35	12	14
chr04	1181934	I4	TTAA	-	homo	35	5	5
chr04	1191538	I1	A	+	homo	35	5	7
chr04	1223728	I1	T	*	homo	34	18	19
chr04	1224167	D2	AA	*	homo	33	13	13
chr04	1224331	D3	CTT	*	homo	35	14	16
chr04	1224395	D1	A	*	homo	35	13	19
chr04	1253125	D1	T	+	homo	37	3	3
chr04	1253273	I4	CCGG	+	homo	37	8	11
chr04	1255124	D3	TGA	*	homo	33	5	5
chr04	1258588	D1	T	-	homo	36	9	9
chr04	1258788	I2	CA	-	hete	36	7	14
chr04	1261224	I1	G	*	homo	32	18	29
chr04	1261664	I1	T	*	homo	31	20	27
chr04	1318194	I1	A	-	homo	35	3	3
chr04	1441998	D1	G	*	homo	33	18	19
chr04	1457210	D1	G	*	homo	30	10	10
chr04	1547860	I1	T	-	homo	22	4	5
chr04	1549517	I3	GCT	*	homo	31	20	27
chr04	1550862	D3	GTG	-	hete	36	4	6
chr04	1870130	I4	TCTC	+	homo	33	16	19
chr04	1878446	I1	A	-	homo	39	3	3
chr04	1879082	D1	T	-	hete	39	3	4
chr04	1879816	I1	A	*	homo	38	5	5
chr04	1880060	I1	A	-	homo	27	4	4
chr04	1883453	D2	CT	-	homo	35	10	10
chr04	1883602	I4	GCTA	-	hete	38	4	7
chr04	1916056	I3	ACA	-	homo	29	7	9
chr04	1939643	I4	TAAA	-	homo	35	8	9
chr04	1980172	D4	CTAG	*	homo	32	16	21
chr04	1980744	D4	GATC	+	homo	34	8	11
chr04	1981449	I3	TAG	*	homo	32	19	24
chr04	1981721	D2	TA	*	hete	39	3	6
chr04	1981903	D2	TG	-	homo	38	3	3
chr04	1982008	I1	C	-	homo	36	8	11
chr04	1983386	D2	TT	*	homo	38	11	12
chr04	1983449	D2	CT	*	homo	31	16	19
chr04	1984710	D1	A	*	homo	35	15	19
chr04	1984970	I4	AATT	*	homo	38	7	10
chr04	1985700	I4	AATT	*	hete	34	3	5
chr04	1986178	D2	AT	-	homo	37	3	3
chr04	1992487	I3	AGT	-	homo	31	4	5
chr04	1993091	D3	GAC	-	homo	35	15	15
chr04	1993171	I4	ATTA	+	homo	35	10	12
chr04	1993260	I1	T	+	hete	39	5	8
chr04	1994110	I4	GCAT	+	homo	38	6	8
chr04	1994948	D1	A	+	hete	38	3	6
chr04	1998164	I4	AAAG	-	homo	38	4	4
chr04	2004240	D5	TAATA	*	homo	37	4	4
chr04	2027855	I3	CTA	+	homo	33	10	11
chr04	2028662	I3	AGA	-	hete	34	9	19
chr04	2031655	D2	TT	*	homo	35	13	16
chr04	2057166	I4	TATA	*	homo	35	8	9
chr04	2057355	I4	TGGC	-	homo	33	9	14
chr04	2057719	I3	TAC	-	hete	37	3	4
chr04	2072524	I3	CTA	+	hete	35	3	5
chr04	2072587	I3	TCT	*	hete	34	12	23
chr04	2072595	D3	CTG	*	hete	28	9	23
chr04	2114209	D2	AG	*	homo	34	18	21
chr04	2183371	I1	A	*	homo	36	9	9
chr04	2256967	D3	GCC	-	homo	36	3	3
chr04	2269818	D1	C	-	homo	27	4	4
chr04	2300659	D2	CA	*	homo	30	19	25
chr04	2332307	I2	TG	+	hete	37	3	6
chr04	2332347	I3	ATT	+	homo	37	3	3
chr04	2332875	I5	CATGC	-	homo	36	9	13
chr04	2333042	I1	A	-	homo	33	8	8
chr04	2358167	I1	A	+	homo	37	3	3
chr04	2383477	D4	GCGC	+	hete	34	3	5
chr04	2383711	I1	T	+	homo	39	5	5
chr04	2383773	I2	GC	*	homo	34	19	21
chr04	2399872	I1	T	-	homo	36	7	8
chr04	2404224	I4	TAAA	+	homo	38	4	5
chr04	2407709	I1	C	+	homo	35	6	8
chr04	2411846	I1	G	-	homo	25	16	19
chr04	2424392	I1	C	+	homo	37	13	19
chr04	2424951	I1	A	+	hete	39	7	12
chr04	2426946	I3	TTT	*	homo	33	14	18
chr04	2427023	I1	G	*	homo	36	10	13
chr04	2427510	D2	AA	*	homo	34	12	18
chr04	2427953	I4	AGTA	*	homo	36	10	13
chr04	2428369	I1	A	-	hete	40	6	12
chr04	2434843	D4	ATAT	*	homo	33	10	10
chr04	2472149	D2	TC	*	hete	36	6	10
chr04	2472350	I1	T	*	homo	36	12	14
chr04	2473614	D1	A	*	homo	34	16	23
chr04	2475425	D3	GCT	*	homo	32	10	12
chr04	2475514	I1	C	-	homo	34	7	7
chr04	2475705	D3	TAC	-	hete	37	6	10
chr04	2481852	I3	CGC	+	hete	28	3	4
chr04	2488759	I1	T	+	homo	37	7	8
chr04	2512172	D2	AG	+	homo	32	7	8
chr04	2512369	I3	TCC	-	hete	27	3	4
chr04	2515289	D5	GGGAC	+	homo	36	3	3
chr04	2516251	I1	G	*	homo	28	11	11
chr04	2561947	D2	TC	*	hete	30	13	24
chr04	2591963	D3	GAA	*	homo	34	12	19
chr04	2592394	I3	AGC	-	homo	37	6	7
chr04	2592566	D2	CA	-	homo	35	3	3
chr04	2592651	D3	TTA	-	homo	36	7	7
chr04	2592704	I1	C	-	homo	35	4	4
chr04	2595422	I4	CATG	-	hete	36	7	11
chr04	2595477	D1	C	*	homo	34	4	4
chr04	2609494	D3	AGT	-	hete	35	6	10
chr04	2621012	D2	TG	+	homo	37	6	8
chr04	2621757	I2	TG	*	homo	33	4	5
chr04	2622015	I3	AAT	+	homo	35	11	14
chr04	2622451	D3	AAA	-	hete	34	4	7
chr04	2622684	I1	C	*	homo	32	7	9
chr04	2623138	D3	GGC	-	hete	37	3	5
chr04	2623866	I5	TGAAA	+	homo	34	7	10
chr04	2624656	D1	A	-	homo	37	4	5
chr04	2626074	I5	AAAAG	-	homo	35	14	19
chr04	2627869	D1	A	-	homo	36	6	8
chr04	2628925	D3	TGC	-	homo	36	8	10
chr04	2629064	I1	T	*	homo	35	13	15
chr04	2629366	D3	AAA	*	homo	33	14	14
chr04	2647353	D2	CG	-	homo	31	10	13
chr04	2648965	I1	C	+	homo	37	8	12
chr04	2651590	D1	A	*	homo	34	19	27
chr04	2652476	D1	A	*	homo	34	18	21
chr04	2659870	I3	ACC	-	homo	29	10	14
chr04	2662253	D1	C	*	homo	34	10	12
chr04	2662606	D1	A	*	homo	36	11	14
chr04	2669858	I1	G	*	homo	34	9	13
chr04	2685065	I1	T	*	hete	35	7	13
chr04	2690408	I1	T	*	hete	31	8	16
chr04	2692658	I2	TC	*	homo	32	16	19
chr04	2694317	I1	A	-	hete	27	14	26
chr04	2695090	D1	A	-	hete	40	3	5
chr04	2750900	D3	AAT	+	homo	37	5	6
chr04	2752176	I1	T	-	hete	31	10	17
chr04	2752534	I1	C	*	homo	35	18	23
chr04	2752644	D1	G	*	hete	32	5	10
chr04	2753396	D1	T	*	homo	32	18	22
chr04	2754928	D1	T	*	homo	29	16	26
chr04	2755022	I1	T	*	homo	29	16	19
chr04	2755338	I1	T	*	homo	35	13	14
chr04	2755528	I1	T	*	homo	33	16	18
chr04	2761143	D1	T	+	homo	30	15	20
chr04	2764588	D1	A	-	homo	36	6	6
chr04	2764800	D3	CGA	+	homo	36	8	9
chr04	2767051	I1	A	*	homo	34	11	18
chr04	2767789	D1	T	-	homo	36	3	3
chr04	2771248	I4	ACTG	+	hete	35	3	4
chr04	2771887	I1	A	*	hete	38	3	5
chr04	2772743	I1	T	-	hete	37	6	10
chr04	2774395	I4	ATAG	-	homo	36	4	5
chr04	2774429	D3	TGA	-	homo	36	7	8
chr04	2775368	D1	T	-	homo	38	6	6
chr04	2813660	I1	A	-	hete	39	3	4
chr04	2815485	I3	CAG	-	homo	35	8	9
chr04	2832331	I1	A	*	homo	36	7	9
chr04	2833091	I2	TT	*	homo	30	5	7
chr04	2834005	D3	AGG	*	homo	34	12	15
chr04	2834136	I4	GTGT	*	homo	35	10	12
chr04	2835279	D4	TGAA	-	homo	38	3	3
chr04	2839181	D3	GTA	-	homo	32	3	3
chr04	2839562	I3	GAG	+	homo	28	4	4
chr04	2839787	D2	TG	*	homo	36	9	12
chr04	2853825	I1	T	+	homo	36	5	6
chr04	2855133	I5	ATTAT	+	hete	34	3	6
chr04	2855714	I1	A	*	homo	34	7	7
chr04	2858513	I1	G	*	homo	34	10	14
chr04	2861782	D1	A	*	hete	36	3	5
chr04	2862620	D1	G	+	homo	37	5	5
chr04	2863565	D1	A	-	homo	33	6	7
chr04	2865400	I1	A	*	homo	37	13	17
chr04	2882259	I1	T	-	hete	33	3	4
chr04	2886096	D3	CAC	*	homo	35	16	18
chr04	2887308	I1	T	*	homo	32	17	28
chr04	2890740	D1	A	*	homo	34	12	17
chr04	2891671	D2	TT	-	homo	37	4	4
chr04	2892386	D2	GC	-	homo	36	6	6
chr04	2892920	D1	G	+	homo	34	14	14
chr04	2893114	I4	TGAT	+	homo	37	7	7
chr04	2895016	D3	TCC	+	hete	28	3	5
chr04	2913625	D1	T	*	homo	35	7	10
chr04	2918959	I1	A	*	hete	37	4	6
chr04	2919587	D1	T	*	homo	37	15	21
chr04	2920542	I1	A	-	homo	34	17	26
chr04	2942940	I4	CTAG	-	hete	35	5	8
chr04	2943019	D2	CC	-	homo	32	7	8
chr04	2978506	D1	T	*	homo	34	11	16
chr04	3019055	I1	C	*	homo	29	17	20
chr04	3031448	I2	TT	*	homo	31	15	22
chr04	3045368	I1	C	+	homo	38	6	8
chr04	3046040	D1	T	*	homo	31	15	16
chr04	3046136	I1	A	*	homo	35	18	21
chr04	3047564	I4	GTAC	*	homo	32	6	7
chr04	3048669	I1	G	*	homo	30	15	18
chr04	3063541	D2	AA	-	hete	36	3	4
chr04	3082160	I1	A	+	homo	38	11	12
chr04	3082611	D3	CGG	*	homo	33	19	23
chr04	3083478	I2	AT	-	hete	35	6	11
chr04	3108017	D2	AT	-	homo	38	7	7
chr04	3111471	D1	A	*	homo	34	13	15
chr04	3115362	I4	TATA	*	hete	35	19	36
chr04	3118254	D1	A	*	hete	34	5	9
chr04	3119432	I4	CAAT	*	hete	33	17	30
chr04	3173528	I2	GG	*	hete	34	6	11
chr04	3244181	I1	T	*	homo	34	12	15
chr04	3246325	I2	TC	*	homo	33	18	25
chr04	3246605	I3	TCA	*	homo	32	20	26
chr04	3250422	D2	TT	*	homo	34	8	10
chr04	3250595	I1	A	-	homo	36	4	5
chr04	3250877	D1	T	*	homo	34	19	21
chr04	3251399	D1	T	+	homo	38	3	3
chr04	3251459	I1	G	+	homo	36	7	9
chr04	3252582	D1	T	*	homo	34	17	22
chr04	3253004	D1	A	*	homo	32	14	20
chr04	3253510	D1	G	-	homo	35	11	12
chr04	3255271	D1	A	*	homo	34	17	19
chr04	3257393	D3	ATT	*	homo	38	6	8
chr04	3257479	D1	A	*	homo	36	7	7
chr04	3257627	I4	GTAC	*	homo	30	15	20
chr04	3258603	D1	A	-	homo	20	3	3
chr04	3260611	D2	CT	*	homo	32	15	15
chr04	3260778	I2	AC	*	hete	31	7	11
chr04	3260834	D4	GCTA	-	hete	28	4	6
chr04	3262970	D2	AC	+	homo	39	3	3
chr04	3263776	D2	AT	-	hete	38	6	11
chr04	3263854	I1	T	+	hete	36	5	9
chr04	3264577	D2	AA	*	homo	33	18	20
chr04	3265833	I2	AG	+	homo	34	11	11
chr04	3265940	I1	A	+	homo	37	6	7
chr04	3278761	I4	CACA	+	hete	40	3	4
chr04	3279363	I3	AAG	-	hete	35	5	8
chr04	3279513	I2	AG	*	hete	38	4	6
chr04	3279812	I4	TTAT	-	hete	36	6	9
chr04	3292284	I1	T	+	homo	35	4	4
chr04	3391322	D3	GAC	*	homo	33	12	19
chr04	3392125	I1	T	*	homo	37	17	21
chr04	3392909	D1	A	*	homo	35	15	18
chr04	3396025	D2	AT	*	homo	32	13	20
chr04	3396684	D2	TT	*	homo	35	16	23
chr04	3398183	I1	A	+	homo	35	10	13
chr04	3400855	D5	AAGTT	*	homo	33	18	21
chr04	3443788	I1	A	*	homo	31	20	25
chr04	3449563	I1	T	-	homo	24	4	5
chr04	3452557	I3	GGC	+	homo	35	3	3
chr04	3453321	D3	CTA	*	homo	38	10	11
chr04	3458465	D1	A	*	homo	37	18	23
chr04	3459579	D1	T	*	homo	35	9	11
chr04	3459926	D3	GTC	*	homo	32	9	9
chr04	3460407	D1	C	*	hete	23	3	5
chr04	3461326	I2	AA	-	homo	32	15	24
chr04	3461597	D1	T	*	homo	33	15	19
chr04	3465398	D2	AC	*	homo	36	6	7
chr04	3465995	I2	AG	*	homo	37	13	13
chr04	3467574	D4	GTGT	*	hete	35	9	21
chr04	3467651	D4	GTAC	*	homo	33	20	20
chr04	3468476	D5	ATACT	*	hete	35	4	7
chr04	3468589	I1	A	*	homo	32	20	27
chr04	3470376	D1	T	*	homo	35	20	24
chr04	3471172	D4	TATA	*	homo	33	19	25
chr04	3471290	I2	GC	*	homo	33	11	18
chr04	3474476	I1	C	+	homo	36	10	13
chr04	3475138	I4	GTCG	*	hete	35	12	21
chr04	3475485	I3	AAC	*	hete	36	8	17
chr04	3475611	D3	TTT	*	homo	29	15	16
chr04	3476090	I5	CAATG	*	homo	32	20	27
chr04	3477251	I1	G	*	homo	33	11	14
chr04	3487567	D2	GG	*	homo	31	12	14
chr04	3509459	I2	AA	-	homo	37	5	5
chr04	3511903	I1	G	*	homo	32	13	17
chr04	3512205	D1	A	*	homo	37	15	19
chr04	3513051	D2	AT	-	hete	34	3	6
chr04	3513963	D3	TAA	*	homo	35	12	15
chr04	3518060	D4	ACAT	-	hete	38	3	6
chr04	3582558	D1	G	+	homo	35	8	9
chr04	3582708	D1	A	+	homo	35	10	13
chr04	3583234	D1	A	*	homo	32	8	11
chr04	3588871	I3	GCC	+	hete	21	4	6
chr04	3593564	I2	GT	-	hete	36	4	7
chr04	3596839	D3	GAC	-	homo	35	5	6
chr04	3600638	I4	GCTA	*	homo	34	13	14
chr04	3617867	D1	T	+	homo	35	9	10
chr04	3618583	I2	TA	*	homo	34	12	14
chr04	3619782	I1	A	*	homo	37	5	7
chr04	3678565	D1	C	-	homo	37	6	8
chr04	3692738	I1	A	*	homo	31	16	25
chr04	3693035	I1	A	*	homo	34	15	19
chr04	3693879	I5	CGTCT	*	homo	30	19	25
chr04	3748180	I4	CGCG	-	homo	30	15	19
chr04	3749172	D1	A	*	homo	35	13	16
chr04	3750130	D2	AA	*	hete	38	6	9
chr04	3750232	D1	A	*	hete	37	3	4
chr04	3753344	D2	CA	*	hete	38	6	9
chr04	3753527	D1	T	+	homo	38	3	3
chr04	3753923	D3	AGA	*	homo	36	13	19
chr04	3754339	I1	A	*	homo	27	16	18
chr04	3754769	D1	T	*	homo	34	8	10
chr04	3754986	D2	CC	*	homo	32	20	27
chr04	3755179	D1	T	-	hete	37	4	7
chr04	3755465	D2	AT	*	homo	33	13	18
chr04	3755511	D5	ATAGA	*	hete	36	4	6
chr04	3755562	I1	C	*	homo	24	6	7
chr04	3758494	I2	AC	+	homo	37	13	15
chr04	3759798	D1	T	*	homo	35	20	25
chr04	3762278	D2	CG	*	homo	35	15	15
chr04	3773966	D1	A	-	homo	37	4	4
chr04	3778979	D2	AA	*	homo	34	16	17
chr04	3782489	I2	TT	*	hete	28	13	24
chr04	3783596	D1	T	-	homo	31	14	16
chr04	3783923	I3	ATG	*	homo	35	18	26
chr04	3784456	I1	C	-	hete	37	7	12
chr04	3784487	D1	G	*	homo	31	12	12
chr04	3786402	D1	A	*	homo	36	7	7
chr04	3786501	D1	A	-	hete	33	6	10
chr04	3815718	D1	G	-	homo	29	3	3
chr04	3885110	I3	ACT	-	hete	36	4	7
chr04	3885292	D1	G	*	homo	28	14	19
chr04	3891626	D1	A	*	homo	34	19	30
chr04	3984498	D1	C	*	hete	26	9	20
chr04	4057509	D1	A	*	homo	30	15	25
chr04	4062074	I1	T	*	homo	35	10	11
chr04	4062120	I2	CT	*	homo	28	11	16
chr04	4063117	D3	GCT	-	homo	31	9	9
chr04	4064762	D1	A	*	homo	33	14	14
chr04	4166206	I1	T	*	hete	21	8	24
chr04	4193148	D1	A	*	homo	34	14	19
chr04	4193280	I4	TTTG	*	hete	31	13	25
chr04	4193785	I1	C	-	homo	34	5	6
chr04	4193930	I2	TC	-	hete	31	4	8
chr04	4195477	I1	G	-	homo	33	3	3
chr04	4195564	I2	CG	-	hete	35	5	10
chr04	4199604	I1	G	-	homo	31	18	22
chr04	4203063	D1	T	*	homo	36	10	10
chr04	4204352	I2	AT	+	homo	36	7	8
chr04	4204518	I1	A	*	homo	33	16	22
chr04	4206453	D4	ACGT	-	homo	34	9	12
chr04	4211188	D3	TAG	-	homo	35	6	7
chr04	4211447	I4	ATCT	-	homo	30	3	3
chr04	4212005	I3	AAG	+	hete	35	9	15
chr04	4245021	D5	CGTGT	*	homo	34	9	10
chr04	4270434	D1	A	+	homo	36	7	7
chr04	4287516	D1	A	-	homo	34	13	17
chr04	4319822	I2	AA	+	homo	36	10	15
chr04	4320399	I1	G	*	homo	33	12	15
chr04	4321992	D5	GTAGT	*	homo	34	7	7
chr04	4322155	I3	AAG	+	hete	36	7	13
chr04	4322317	D2	AA	*	homo	34	10	11
chr04	4322929	D1	A	-	homo	33	11	14
chr04	4323243	I1	T	*	homo	34	19	23
chr04	4325767	D3	TGT	*	homo	33	14	20
chr04	4326102	I1	A	*	homo	31	10	14
chr04	4326544	I1	C	+	homo	33	9	11
chr04	4331679	D1	T	*	homo	32	14	19
chr04	4363220	I3	TTA	*	homo	36	9	10
chr04	4371037	I1	A	*	homo	37	4	5
chr04	4371378	I1	C	*	homo	32	15	16
chr04	4375443	I1	C	*	homo	33	16	23
chr04	4383946	D1	A	*	hete	30	6	9
chr04	4386061	D3	TTA	-	hete	37	4	6
chr04	4395614	D2	TT	*	hete	36	12	25
chr04	4396028	I1	T	*	homo	36	7	8
chr04	4396735	I2	AA	*	homo	34	19	25
chr04	4402551	I1	A	+	hete	37	8	13
chr04	4402793	D2	TT	*	homo	35	8	11
chr04	4403007	I4	ACTT	*	hete	34	3	5
chr04	4404101	D1	T	-	homo	36	5	6
chr04	4404254	D1	C	-	hete	32	10	18
chr04	4404747	D5	TGCTA	+	hete	34	7	11
chr04	4426910	D1	T	*	homo	37	6	8
chr04	4426937	I1	T	*	hete	36	6	12
chr04	4474592	I2	AG	+	hete	34	8	13
chr04	4474732	I3	TTA	*	hete	34	10	19
chr04	4475231	I3	AGC	*	homo	33	6	6
chr04	4475303	D1	T	*	hete	34	3	4
chr04	4477061	I1	A	*	homo	25	15	21
chr04	4584798	D1	G	*	homo	32	7	7
chr04	4602849	I3	TTG	-	homo	35	17	23
chr04	4616541	D1	A	-	hete	35	3	4
chr04	4617136	I2	GT	+	hete	35	3	4
chr04	4617341	I1	G	+	hete	37	6	10
chr04	4618026	D2	AA	*	homo	36	10	12
chr04	4618163	D3	TTG	-	hete	37	3	4
chr04	4618292	I1	A	*	homo	37	11	14
chr04	4619343	D1	A	*	homo	35	17	21
chr04	4683775	I3	ATT	*	homo	35	15	19
chr04	4683930	I1	G	*	homo	32	15	21
chr04	4685217	I1	G	*	homo	36	14	17
chr04	4685969	I1	G	-	homo	37	9	14
chr04	4686291	D3	GCC	-	hete	40	3	5
chr04	4687062	D1	G	+	hete	38	6	9
chr04	4687236	I1	T	-	homo	35	4	4
chr04	4688495	I4	GTAC	+	homo	31	14	20
chr04	4692565	D1	A	-	homo	36	8	11
chr04	4698562	D1	T	*	homo	38	11	17
chr04	4716473	I1	A	*	hete	37	10	21
chr04	4718618	D1	C	*	homo	33	14	18
chr04	4723262	D1	A	+	hete	31	20	40
chr04	4733668	I4	AGCT	+	homo	39	4	4
chr04	4735403	I1	G	*	homo	35	13	14
chr04	4736041	I1	A	-	homo	34	6	8
chr04	4736094	I1	A	-	homo	33	7	9
chr04	4736452	D4	TGCA	*	homo	31	11	11
chr04	4736756	I4	GTAT	*	homo	34	8	9
chr04	4745881	I2	AT	+	hete	35	5	10
chr04	4746147	D1	C	+	homo	39	3	3
chr04	4746207	D2	AT	*	hete	39	5	10
chr04	4746505	I2	AA	+	hete	38	4	6
chr04	4747936	D1	A	*	hete	35	5	8
chr04	4748326	D4	AGAG	-	hete	37	3	5
chr04	4748796	D1	A	+	homo	39	4	4
chr04	4748957	D1	A	+	homo	29	5	5
chr04	4749670	D3	GGA	*	homo	33	16	18
chr04	4751342	I1	A	*	homo	35	7	9
chr04	4751787	I1	T	*	homo	29	12	14
chr04	4753198	D3	ACT	+	homo	36	7	7
chr04	4753518	I1	T	-	homo	31	9	10
chr04	4754636	I2	GG	-	homo	33	12	14
chr04	4756533	I3	TAT	+	homo	36	8	9
chr04	4757197	I2	AT	-	homo	39	3	3
chr04	4762010	D3	AAG	*	homo	34	13	15
chr04	4783372	I1	A	+	homo	38	5	5
chr04	4784988	I1	G	-	hete	35	3	4
chr04	4785380	D4	AGAT	-	homo	35	5	5
chr04	4785681	I1	T	+	homo	33	6	8
chr04	4786167	I3	ACG	*	hete	34	6	10
chr04	4786959	D4	ACTA	-	hete	34	3	5
chr04	4792376	I3	TAT	+	hete	36	11	19
chr04	4799844	D1	T	+	homo	34	10	12
chr04	4801038	D1	G	-	homo	34	13	16
chr04	4801548	I1	A	+	homo	35	11	18
chr04	4801635	I2	TG	*	homo	36	15	23
chr04	4801711	I1	G	-	homo	30	18	30
chr04	4802038	I4	ACGT	+	hete	38	8	13
chr04	4802087	D2	CT	+	homo	36	10	10
chr04	4805605	D2	TT	*	homo	34	10	12
chr04	4807151	D1	T	*	homo	35	8	9
chr04	4807890	I4	AAAA	-	homo	33	7	8
chr04	4809969	D1	T	-	homo	38	3	3
chr04	4810208	I4	GCTA	+	homo	36	6	8
chr04	4811496	D1	C	-	homo	38	6	6
chr04	4812775	D1	T	-	homo	29	5	5
chr04	4813413	I1	A	-	homo	36	10	14
chr04	4813496	D1	A	-	hete	38	3	4
chr04	4814366	D1	G	-	homo	36	3	3
chr04	4814432	I1	G	-	homo	38	3	3
chr04	4821753	D1	G	*	homo	35	8	10
chr04	4824191	I2	AT	*	homo	37	7	7
chr04	4825697	I1	A	-	homo	36	6	6
chr04	4825765	I1	G	-	homo	37	8	8
chr04	4826178	I1	C	-	homo	33	3	3
chr04	4827210	I1	G	-	homo	36	4	4
chr04	4828569	I1	A	*	homo	37	6	7
chr04	4828666	D4	ATAT	+	homo	31	4	5
chr04	4828841	D2	CT	+	hete	34	4	6
chr04	4828890	I3	GTC	+	homo	33	5	7
chr04	4837298	I4	ATAT	-	hete	35	8	13
chr04	4838098	I1	T	+	homo	30	6	8
chr04	4838178	I2	AT	+	homo	33	5	7
chr04	4839007	D1	T	-	homo	31	4	4
chr04	4839217	I4	TTTC	-	homo	36	7	7
chr04	4847675	I3	GCT	+	homo	34	4	5
chr04	4847728	I2	TA	+	homo	30	3	3
chr04	4848455	I4	TTAA	-	hete	40	3	4
chr04	4852871	I3	CAT	*	hete	35	5	10
chr04	4853582	D2	TT	+	hete	39	4	6
chr04	4855523	D2	TT	-	hete	32	3	4
chr04	4855845	D1	A	-	homo	29	4	4
chr04	4856849	I3	CTA	-	hete	39	4	6
chr04	4856906	I4	TAGC	*	homo	34	7	8
chr04	4857545	D1	A	-	homo	38	4	5
chr04	4858069	I2	TT	*	hete	37	6	11
chr04	4858217	D1	T	+	homo	27	9	10
chr04	4858355	I1	G	*	homo	32	20	21
chr04	4862542	I2	TC	+	homo	35	6	8
chr04	4863352	D1	G	-	homo	34	8	10
chr04	4863546	I3	TTG	-	hete	37	10	18
chr04	4864695	I2	AA	+	homo	35	12	17
chr04	4864780	D1	G	*	hete	35	4	7
chr04	4864817	D1	A	*	homo	38	8	9
chr04	4865389	I1	C	*	homo	36	6	7
chr04	4865835	D1	T	+	homo	32	15	16
chr04	4867374	I1	C	-	homo	33	9	10
chr04	4871612	D1	A	*	hete	34	7	19
chr04	4875548	I3	CTC	-	homo	34	10	12
chr04	4881211	D1	C	*	hete	37	4	6
chr04	4881834	D4	ATTC	*	homo	35	5	6
chr04	4902084	I5	ATTAT	-	hete	37	4	8
chr04	4902817	D1	C	-	homo	35	7	7
chr04	4904251	D1	C	-	homo	31	8	10
chr04	4904601	D2	AT	-	hete	40	3	5
chr04	4905542	I2	TC	*	homo	24	15	18
chr04	4905798	I1	G	*	homo	34	6	6
chr04	4908047	I2	AA	-	homo	38	6	7
chr04	4908146	D3	CAC	-	hete	28	4	6
chr04	4984280	D1	A	*	homo	32	20	29
chr04	4998715	D1	G	-	homo	36	9	13
chr04	5000454	I4	AGTG	-	homo	37	5	7
chr04	5000862	D1	A	*	homo	30	6	7
chr04	5000953	D4	AGAC	*	hete	28	4	7
chr04	5001529	D3	ATA	-	homo	37	3	3
chr04	5002547	D1	A	+	homo	36	9	9
chr04	5002620	I1	A	+	homo	36	10	12
chr04	5005103	I1	T	-	homo	33	4	4
chr04	5005620	D1	T	+	homo	25	4	5
chr04	5005713	D1	T	+	homo	28	7	7
chr04	5009179	D1	A	*	homo	32	18	18
chr04	5011441	D2	TA	*	homo	29	11	12
chr04	5038106	I1	T	-	homo	36	7	9
chr04	5040325	I3	CGT	+	homo	39	3	3
chr04	5040467	D1	A	*	homo	32	10	12
chr04	5041127	D1	G	-	homo	28	13	17
chr04	5041973	I5	AGAGG	-	homo	32	9	11
chr04	5045957	I1	C	-	homo	38	5	5
chr04	5068022	D1	A	*	homo	35	14	18
chr04	5074987	I2	AT	*	hete	38	9	16
chr04	5083492	I1	A	-	homo	33	11	14
chr04	5089326	D1	T	+	homo	33	5	5
chr04	5111322	I1	T	*	homo	36	14	21
chr04	5119868	I1	C	*	homo	36	7	8
chr04	5129420	D1	A	*	hete	35	7	25
chr04	5135702	D1	A	*	homo	30	14	18
chr04	5190414	I1	A	*	homo	34	19	24
chr04	5193757	D1	T	-	homo	36	8	10
chr04	5194575	D3	TTG	-	homo	37	5	5
chr04	5195546	I1	C	*	homo	28	8	9
chr04	5196050	D1	T	-	homo	33	16	16
chr04	5196956	D1	C	+	hete	34	4	6
chr04	5196985	D5	CACCA	*	homo	33	6	6
chr04	5197678	I2	AT	*	homo	37	10	12
chr04	5197702	I1	T	*	homo	36	6	8
chr04	5198100	D3	CAC	*	hete	35	5	10
chr04	5235164	I1	T	-	homo	35	14	17
chr04	5239736	D1	G	-	homo	34	16	19
chr04	5239840	D4	ATAC	-	homo	32	11	12
chr04	5246199	I1	T	*	hete	33	10	23
chr04	5246389	D1	A	-	homo	32	3	3
chr04	5249822	D1	G	*	homo	35	5	6
chr04	5251157	D1	A	*	homo	37	10	12
chr04	5251967	D1	T	*	homo	38	8	12
chr04	5255008	I5	ACCCA	*	homo	27	14	17
chr04	5255606	D3	CCT	-	homo	35	4	4
chr04	5256386	D3	ACC	*	homo	29	18	20
chr04	5256670	I1	T	-	homo	31	12	13
chr04	5262432	I2	TT	-	hete	38	3	6
chr04	5265408	I4	CTAG	+	homo	37	4	4
chr04	5272048	D1	G	*	hete	37	7	19
chr04	5273217	D1	T	*	hete	36	4	7
chr04	5284616	D1	C	*	homo	34	8	12
chr04	5285517	I1	T	+	homo	37	5	6
chr04	5285574	I1	A	+	homo	34	7	9
chr04	5285821	I2	AC	+	hete	35	5	9
chr04	5286463	D1	C	*	homo	37	7	8
chr04	5286518	I1	T	*	homo	36	15	18
chr04	5286780	I1	A	+	homo	34	11	17
chr04	5315475	I1	C	*	hete	39	5	8
chr04	5315629	D3	CAA	-	homo	29	13	16
chr04	5317944	I1	T	*	homo	33	11	17
chr04	5343775	I1	A	*	homo	36	8	11
chr04	5366899	D1	T	+	homo	30	3	3
chr04	5369119	I4	GCTA	-	homo	33	13	19
chr04	5369444	I4	TGGA	-	homo	34	5	5
chr04	5393836	I1	A	*	homo	30	19	22
chr04	5394332	I1	T	*	homo	34	16	25
chr04	5395770	D1	A	-	homo	32	13	17
chr04	5405800	I5	GATAT	-	hete	33	9	16
chr04	5406209	I1	T	-	homo	23	4	5
chr04	5407870	D1	G	-	homo	35	3	3
chr04	5455895	D2	AC	*	homo	33	12	19
chr04	5456971	I4	GTAC	-	homo	32	10	12
chr04	5457544	I2	TT	-	homo	29	7	8
chr04	5511608	D1	T	*	hete	36	4	7
chr04	5640515	D1	C	*	homo	36	13	18
chr04	5647834	D1	A	*	homo	35	12	16
chr04	5656826	D2	TT	*	homo	37	12	15
chr04	5700767	D1	T	+	homo	37	5	5
chr04	5705738	I1	T	*	homo	30	17	19
chr04	5799381	D1	T	*	homo	34	13	19
chr04	5802571	D2	CC	*	hete	31	8	14
chr04	5884225	D1	A	*	homo	31	16	17
chr04	5888695	D1	G	*	homo	32	17	23
chr04	5931585	D1	C	*	hete	34	7	13
chr04	5933249	D1	G	*	homo	34	8	11
chr04	5936645	D1	T	*	hete	32	6	9
chr04	5941972	D1	G	*	homo	30	12	15
chr04	5946371	I1	T	*	homo	31	14	22
chr04	5952236	D2	AT	+	homo	37	7	7
chr04	5952374	I2	TA	+	homo	34	5	5
chr04	5952563	I4	AGCT	+	homo	37	6	8
chr04	5954888	D1	C	-	homo	31	17	19
chr04	5955066	I1	T	*	homo	33	12	14
chr04	5956399	D3	TTA	*	homo	37	10	10
chr04	5956582	D1	A	+	homo	39	6	6
chr04	5957008	D4	ATTA	*	homo	36	6	7
chr04	5957453	D1	G	-	homo	35	8	11
chr04	5957590	D1	T	-	homo	37	11	17
chr04	5959046	I4	CATG	-	homo	31	11	15
chr04	5959864	D4	TGTT	+	homo	38	5	5
chr04	5960372	D3	CCC	*	homo	34	14	17
chr04	5960461	D1	A	*	homo	34	17	21
chr04	5962284	D4	CTGG	*	homo	31	9	14
chr04	5962459	I1	T	*	homo	30	17	22
chr04	5962976	D3	ATA	*	homo	34	12	19
chr04	5963515	I4	TCCA	*	homo	35	12	17
chr04	5963734	D1	T	*	homo	36	13	15
chr04	5966769	D1	A	*	homo	37	11	15
chr04	5966838	D1	A	-	homo	39	5	7
chr04	5967076	I1	C	-	hete	34	10	22
chr04	5967431	I5	AGCGG	*	homo	31	7	7
chr04	5967547	D5	TAGAG	*	homo	34	7	7
chr04	5967590	I3	ACT	+	hete	33	4	8
chr04	6049409	I1	T	*	homo	32	12	13
chr04	6155894	D1	A	*	homo	35	19	24
chr04	6158082	D1	T	*	homo	34	14	17
chr04	6165994	D1	T	*	homo	32	14	16
chr04	6166280	D1	T	*	homo	32	20	24
chr04	6172482	D1	A	+	homo	34	4	4
chr04	6207596	D2	AC	*	homo	34	7	9
chr04	6207657	I1	C	*	homo	35	11	12
chr04	6213047	I1	T	-	homo	36	13	17
chr04	6214424	I1	G	-	homo	32	8	11
chr04	6215433	D4	CATC	*	homo	34	18	19
chr04	6231801	D1	A	+	homo	38	9	11
chr04	6232899	D3	AGT	-	homo	34	5	6
chr04	6233272	I2	GA	*	homo	31	8	12
chr04	6234708	D2	TA	+	hete	31	4	6
chr04	6234766	I1	T	*	hete	31	4	7
chr04	6235898	D1	A	*	homo	35	14	16
chr04	6244458	D5	TATAT	-	homo	36	3	3
chr04	6245143	I1	T	+	homo	37	3	3
chr04	6245628	I1	G	*	homo	27	17	23
chr04	6297590	D1	T	*	homo	35	11	14
chr04	6297873	D1	T	*	homo	34	5	6
chr04	6349906	I1	T	*	homo	36	15	20
chr04	6350102	D2	AA	*	homo	35	14	15
chr04	6363135	I1	T	-	homo	36	3	3
chr04	6371981	D1	A	-	hete	38	3	4
chr04	6384971	D1	T	-	homo	36	13	16
chr04	6385204	I3	TAT	-	homo	35	12	15
chr04	6385441	I1	G	+	homo	36	5	6
chr04	6385922	I3	TTA	*	homo	36	14	17
chr04	6386079	I1	A	*	homo	39	8	11
chr04	6401924	D1	C	*	homo	34	11	15
chr04	6403813	D1	C	-	homo	34	6	6
chr04	6412091	I1	A	*	homo	32	17	22
chr04	6412251	I1	T	-	homo	34	14	21
chr04	6413653	I1	C	*	homo	37	13	14
chr04	6414590	I1	G	-	homo	33	5	6
chr04	6414933	D4	ATAT	*	homo	37	9	9
chr04	6415385	D1	G	*	homo	36	5	7
chr04	6415712	D2	AT	-	homo	37	6	6
chr04	6422219	I1	A	*	hete	34	7	12
chr04	6426289	I3	GAA	*	homo	33	19	20
chr04	6430725	D1	T	*	homo	34	8	9
chr04	6431108	I1	T	*	hete	37	9	15
chr04	6432264	D1	A	-	homo	35	9	11
chr04	6433323	D1	T	-	homo	37	4	5
chr04	6433429	I1	A	-	homo	33	15	18
chr04	6433683	I3	CTT	+	homo	35	14	20
chr04	6434235	D2	AT	*	homo	38	5	6
chr04	6435335	D3	TAG	*	homo	30	19	22
chr04	6437276	I1	A	-	homo	39	8	12
chr04	6437646	D2	TA	+	homo	37	5	5
chr04	6437934	I3	GAA	+	homo	34	14	15
chr04	6439052	I4	TTTT	-	homo	30	16	20
chr04	6439147	I5	AAACT	-	hete	37	8	13
chr04	6445370	D4	ATAT	+	homo	36	6	6
chr04	6445439	D1	A	*	homo	36	6	6
chr04	6446565	I4	GGAT	-	hete	36	8	14
chr04	6449818	I1	T	*	hete	36	12	20
chr04	6454193	I2	TG	*	homo	35	14	23
chr04	6454692	I2	AT	*	hete	38	7	13
chr04	6455403	D2	AG	+	homo	37	6	6
chr04	6458296	I1	A	*	hete	37	4	7
chr04	6458632	D2	AA	*	hete	38	5	10
chr04	6476485	I1	T	*	hete	38	6	9
chr04	6476528	D4	TTTT	-	homo	32	8	10
chr04	6477291	D3	CAG	-	homo	36	7	7
chr04	6480207	I2	AG	*	homo	35	7	8
chr04	6523334	I2	CG	+	homo	36	7	8
chr04	6524720	I1	T	-	hete	36	8	15
chr04	6524765	D1	T	-	homo	35	11	11
chr04	6526210	I1	C	*	homo	36	20	22
chr04	6527789	I1	T	*	homo	37	7	10
chr04	6528050	D1	A	*	homo	37	17	18
chr04	6529006	I1	C	*	homo	32	10	10
chr04	6529069	I3	TCC	*	hete	30	13	22
chr04	6529272	I1	T	*	homo	36	5	7
chr04	6529528	D1	G	-	homo	36	7	8
chr04	6531559	D4	CTCT	-	homo	29	7	10
chr04	6531870	D5	CCCAG	+	homo	34	7	8
chr04	6532187	D3	AAG	*	homo	33	13	18
chr04	6534583	I1	T	*	homo	34	12	17
chr04	6535707	D1	A	*	homo	36	17	20
chr04	6535819	D2	AG	*	homo	35	18	23
chr04	6535906	D1	A	*	homo	36	14	16
chr04	6536692	D2	TT	*	homo	35	15	21
chr04	6537383	D3	TCG	*	homo	32	17	21
chr04	6538077	I2	TA	-	hete	36	7	12
chr04	6538321	D1	T	-	homo	36	3	3
chr04	6545834	I2	TT	*	homo	36	12	14
chr04	6546065	I3	CGG	*	homo	30	16	19
chr04	6552783	I5	AAGTT	*	homo	33	17	27
chr04	6553749	I5	CGGTA	*	hete	34	8	14
chr04	6553810	D2	AA	-	hete	33	5	8
chr04	6553908	I3	GAC	*	homo	32	13	14
chr04	6554294	D1	T	*	hete	32	3	5
chr04	6554350	I2	TC	-	homo	28	5	6
chr04	6562188	D1	G	*	homo	35	16	18
chr04	6562760	D1	G	*	hete	36	9	15
chr04	6568284	D1	A	*	homo	36	8	9
chr04	6569128	D1	A	-	hete	39	4	6
chr04	6570084	I1	T	-	hete	36	3	5
chr04	6594669	I1	T	*	homo	34	9	11
chr04	6594722	I1	G	*	homo	37	8	9
chr04	6594935	I2	AG	-	homo	37	7	7
chr04	6595779	D2	GT	-	homo	38	3	3
chr04	6596869	D1	G	*	homo	29	10	13
chr04	6597797	I2	TT	*	homo	36	15	18
chr04	6604438	D1	A	*	homo	35	16	21
chr04	6606383	D1	T	*	hete	35	4	8
chr04	6607512	D2	AA	*	homo	36	7	8
chr04	6607533	I1	C	*	homo	36	7	8
chr04	6607610	I1	A	*	homo	34	11	16
chr04	6608084	D1	G	-	hete	36	5	9
chr04	6608227	D1	T	*	homo	37	10	13
chr04	6608422	D1	A	*	hete	39	7	14
chr04	6610499	D1	T	-	homo	32	11	11
chr04	6613026	I5	CCGTG	+	homo	32	6	6
chr04	6626724	I1	A	*	homo	32	13	19
chr04	6685314	I1	A	*	hete	32	8	23
chr04	6773339	D1	A	*	homo	38	12	13
chr04	6852341	I3	TTA	+	homo	33	17	24
chr04	6854159	D1	C	-	homo	34	5	7
chr04	6887241	D1	T	*	homo	36	10	10
chr04	6900484	D2	AT	*	homo	36	7	8
chr04	6935179	D1	C	*	homo	29	11	17
chr04	6947461	I1	T	-	homo	36	8	9
chr04	6971592	D2	TT	+	hete	33	7	13
chr04	6972014	D3	CTG	*	homo	29	10	11
chr04	6972464	I1	A	*	homo	33	15	21
chr04	6999104	D4	TTAA	-	homo	33	5	5
chr04	6999664	I2	GC	-	homo	35	4	4
chr04	7005589	D1	A	-	homo	37	11	18
chr04	7006517	D1	A	-	homo	38	5	5
chr04	7006616	D1	G	-	homo	36	3	3
chr04	7007416	I3	AAA	*	hete	36	8	13
chr04	7008429	I5	GTTGG	-	hete	33	4	7
chr04	7008681	I1	T	*	homo	37	8	10
chr04	7008873	I1	A	+	homo	34	10	11
chr04	7010958	I2	GA	*	homo	32	19	21
chr04	7012167	I1	T	-	homo	37	10	13
chr04	7013328	D1	T	*	homo	34	16	26
chr04	7014395	I2	CC	*	homo	34	10	12
chr04	7014472	D1	A	*	homo	36	8	11
chr04	7014833	I3	TAG	+	homo	36	12	15
chr04	7014923	I1	T	*	homo	30	17	25
chr04	7015612	I1	T	-	hete	38	3	4
chr04	7017520	D4	TATA	*	homo	34	15	17
chr04	7017572	I2	TT	*	hete	32	10	17
chr04	7018119	I2	GT	*	hete	31	6	12
chr04	7025231	D1	C	-	homo	28	7	10
chr04	7029509	I4	TACG	-	homo	30	15	22
chr04	7029908	I5	TAGTC	*	hete	37	7	12
chr04	7032008	D2	TA	*	homo	38	7	8
chr04	7032810	D1	C	-	homo	36	4	5
chr04	7046302	D3	GAG	-	homo	34	10	15
chr04	7046422	D1	T	*	homo	35	7	8
chr04	7046720	D1	T	*	homo	34	14	15
chr04	7046904	D1	T	*	homo	36	13	15
chr04	7067518	D3	TCG	-	homo	34	10	15
chr04	7068808	D4	GTAC	-	homo	35	8	10
chr04	7069078	D1	T	*	homo	36	14	14
chr04	7073372	I1	A	-	homo	34	10	12
chr04	7076430	I1	G	-	homo	34	4	5
chr04	7076798	I4	ACTT	-	homo	35	10	12
chr04	7082217	D1	T	*	homo	35	14	21
chr04	7102685	I2	AA	*	hete	34	9	16
chr04	7103716	I1	C	*	homo	36	18	22
chr04	7104359	D1	A	-	homo	37	4	4
chr04	7104820	D1	T	+	homo	39	5	5
chr04	7105661	I1	G	*	homo	35	10	15
chr04	7106356	D1	A	*	homo	36	7	8
chr04	7106562	D1	C	*	homo	32	18	19
chr04	7106934	D1	A	*	homo	33	4	4
chr04	7107059	I1	T	*	homo	39	8	11
chr04	7108607	D1	A	-	homo	34	5	5
chr04	7113266	D1	G	-	homo	33	8	11
chr04	7113577	D1	A	-	hete	40	4	6
chr04	7127459	D2	AT	*	homo	36	8	8
chr04	7128296	I1	A	*	homo	38	5	7
chr04	7132927	I1	G	*	homo	31	19	23
chr04	7134194	D1	A	-	homo	34	6	6
chr04	7141313	I1	A	-	homo	32	16	16
chr04	7149022	I1	C	*	hete	30	6	11
chr04	7151018	D1	A	-	homo	38	9	12
chr04	7152629	I4	TATG	-	hete	36	5	10
chr04	7165904	I1	T	*	hete	39	4	8
chr04	7165939	I2	AG	*	hete	36	5	9
chr04	7172517	D4	TATA	*	homo	36	9	10
chr04	7175061	I4	TATA	*	homo	34	15	21
chr04	7216367	I1	A	*	homo	31	16	20
chr04	7273659	D1	A	*	homo	35	9	9
chr04	7306208	D3	TCA	-	homo	35	7	8
chr04	7311256	D4	AACA	+	homo	34	8	11
chr04	7311590	D3	TAC	+	homo	35	8	8
chr04	7311874	I3	TAA	+	hete	37	6	12
chr04	7324396	I1	G	*	homo	35	15	20
chr04	7346959	D1	G	*	homo	29	12	16
chr04	7352714	D1	A	-	homo	32	13	15
chr04	7353623	D2	TC	+	hete	24	9	18
chr04	7379093	I1	C	*	homo	29	11	16
chr04	7394897	I1	T	-	hete	32	9	17
chr04	7427847	I1	A	*	homo	33	20	26
chr04	7431894	D1	A	*	homo	34	10	12
chr04	7432170	D3	TTC	-	homo	37	11	12
chr04	7435521	I1	A	*	homo	36	11	14
chr04	7435815	D1	C	*	homo	35	4	5
chr04	7435850	D1	A	*	homo	31	7	7
chr04	7449782	D1	A	-	homo	35	8	11
chr04	7449935	I1	T	-	hete	34	9	17
chr04	7452010	D1	C	*	homo	30	18	22
chr04	7465062	I1	T	*	homo	26	19	22
chr04	7469602	I1	C	*	homo	33	9	13
chr04	7469850	I1	G	-	homo	38	4	5
chr04	7479493	D2	TC	-	hete	30	11	22
chr04	7489434	D1	A	*	homo	32	17	25
chr04	7491727	I1	G	-	homo	35	4	4
chr04	7566827	I1	G	*	homo	31	6	8
chr04	7567530	D1	A	*	homo	33	16	22
chr04	7607218	I1	T	*	homo	34	5	7
chr04	7616769	D2	AA	*	homo	32	10	14
chr04	7630487	D2	AT	+	homo	34	10	11
chr04	7636607	D1	C	*	homo	34	8	12
chr04	7646458	D1	C	-	hete	35	3	5
chr04	7653543	D1	G	-	homo	30	10	12
chr04	7692829	D2	TC	*	hete	34	11	31
chr04	7693505	D1	C	-	homo	27	10	11
chr04	7704273	D1	G	+	hete	39	3	5
chr04	7733971	D1	G	+	homo	37	6	6
chr04	7736525	D1	G	*	hete	37	4	8
chr04	7752912	I1	G	*	homo	32	13	21
chr04	7825426	I1	A	*	hete	34	3	5
chr04	7843577	D1	A	*	homo	35	7	9
chr04	7883918	D1	C	*	hete	35	8	13
chr04	7884814	I1	A	*	homo	32	12	13
chr04	7897737	D2	CC	*	homo	35	4	5
chr04	7929032	D1	A	-	homo	37	4	4
chr04	7945717	D4	CATG	*	homo	35	12	14
chr04	7955585	D1	A	*	homo	32	6	6
chr04	7970512	D1	C	*	homo	34	19	20
chr04	7970590	D1	C	*	homo	34	14	19
chr04	8050411	D3	AAA	+	homo	33	12	12
chr04	8052848	D1	C	-	homo	32	3	3
chr04	8052922	D1	T	+	hete	33	3	6
chr04	8068674	D1	T	-	homo	37	7	8
chr04	8082727	D1	A	*	homo	34	5	6
chr04	8157182	D1	G	-	hete	33	6	11
chr04	8163821	D1	C	+	homo	36	4	5
chr04	8197978	I1	C	+	hete	37	3	6
chr04	8209278	D1	A	*	homo	37	16	21
chr04	8279501	D1	C	*	homo	33	15	16
chr04	8292613	D2	GG	*	homo	31	13	18
chr04	8300855	D1	A	*	hete	37	7	11
chr04	8326918	D1	A	*	homo	30	9	9
chr04	8330737	I1	A	*	homo	29	17	29
chr04	8330986	D1	C	*	hete	28	8	13
chr04	8358668	D1	C	-	homo	39	4	5
chr04	8373834	D1	C	*	homo	35	5	7
chr04	8396591	D1	A	*	homo	27	5	7
chr04	8396658	D1	T	*	homo	37	6	7
chr04	8396752	D2	GG	*	hete	25	4	7
chr04	8401272	D2	TT	+	hete	36	4	7
chr04	8405466	D1	A	*	hete	35	6	12
chr04	8441843	D1	A	*	homo	33	16	20
chr04	8442264	D4	GGGG	*	homo	34	10	16
chr04	8457112	D1	T	+	homo	35	6	6
chr04	8482223	D1	A	*	homo	34	17	17
chr04	8492123	D1	T	*	homo	32	6	6
chr04	8565536	D1	A	*	hete	32	3	5
chr04	8569623	D1	A	*	homo	29	14	15
chr04	8609305	I1	G	+	hete	27	3	5
chr04	8785879	I1	T	*	homo	31	20	22
chr04	8807963	I1	G	*	homo	30	10	13
chr04	8855050	D1	G	*	homo	30	11	15
chr04	8902679	D1	G	*	homo	31	4	5
chr04	8909775	D2	TA	*	homo	31	20	26
chr04	8982768	I1	C	+	hete	36	3	4
chr04	9025952	D1	T	*	homo	34	6	8
chr04	9083535	D3	GGG	*	homo	29	18	25
chr04	9098572	D2	AC	-	homo	35	6	6
chr04	9101894	I1	C	*	hete	33	6	10
chr04	9111257	D2	TA	*	hete	39	3	5
chr04	9145116	D1	C	*	homo	32	20	23
chr04	9182983	D3	GGG	*	homo	34	17	24
chr04	9265871	I1	A	-	hete	34	4	8
chr04	9319639	D1	C	*	homo	32	10	12
chr04	9325622	I1	G	+	homo	33	5	7
chr04	9348699	D1	G	*	homo	35	10	13
chr04	9354208	I1	T	*	homo	24	13	19
chr04	9402774	D1	G	*	hete	29	7	13
chr04	9406144	D1	A	*	homo	36	10	13
chr04	9411017	D1	G	*	homo	33	16	16
chr04	9470654	D1	C	*	homo	32	8	8
chr04	9480324	I1	G	+	homo	35	5	7
chr04	9492833	I1	A	*	homo	34	13	17
chr04	9493309	D1	A	*	homo	34	8	10
chr04	9494398	D1	T	-	homo	35	11	16
chr04	9509491	I1	T	*	homo	35	10	15
chr04	9515081	I1	T	+	hete	34	3	5
chr04	9558817	D1	T	*	homo	33	17	19
chr04	9591477	I5	GGATC	-	homo	32	9	11
chr04	9615953	I4	ACGT	*	homo	37	4	4
chr04	9616096	I1	A	*	homo	32	9	10
chr04	9632004	D1	A	*	homo	35	19	26
chr04	9645760	D2	AT	-	homo	34	8	8
chr04	9670345	I2	TG	-	homo	35	3	3
chr04	9670925	D2	GT	-	homo	36	10	10
chr04	9672635	I1	T	-	hete	30	3	4
chr04	9680977	D3	ATT	-	homo	34	13	13
chr04	9681269	D3	CCC	+	homo	33	4	5
chr04	9682755	D3	TGA	-	homo	38	3	3
chr04	9691600	I1	T	*	homo	32	10	11
chr04	9691672	D1	T	-	homo	35	13	16
chr04	9693613	I1	T	*	hete	36	6	11
chr04	9697430	I1	C	*	hete	37	7	12
chr04	9697510	I1	A	*	hete	31	5	10
chr04	9697627	D1	A	+	homo	35	9	14
chr04	9700306	D2	TT	*	hete	31	12	22
chr04	9736294	D1	C	*	homo	36	10	11
chr04	9736447	I1	C	*	hete	40	3	4
chr04	9736469	I5	ATCAT	+	hete	36	5	10
chr04	9736683	D4	TATA	*	homo	37	4	5
chr04	9737288	D1	A	*	homo	35	8	9
chr04	9737486	I2	CT	+	homo	35	9	12
chr04	9738606	D4	ATTA	-	homo	38	4	4
chr04	9739304	I4	GGCC	*	homo	34	7	8
chr04	9740347	D1	A	*	homo	34	7	9
chr04	9740566	D4	ACGC	-	hete	33	8	14
chr04	9741223	I4	AGCA	*	homo	36	14	21
chr04	9741563	I1	C	-	homo	37	5	7
chr04	9741992	I2	AT	*	homo	31	20	21
chr04	9752011	D1	T	+	homo	38	4	4
chr04	9754964	I1	C	-	homo	30	10	10
chr04	9756026	D1	A	+	homo	37	4	5
chr04	9756521	D4	GTGA	*	homo	34	6	7
chr04	9757219	D2	CA	*	homo	35	16	18
chr04	9759081	I1	T	*	homo	35	12	18
chr04	9759946	D1	T	-	homo	35	4	4
chr04	9759977	I1	A	-	homo	38	5	7
chr04	9777114	D2	AT	-	hete	35	7	12
chr04	9800180	I2	CT	*	homo	31	10	16
chr04	9800617	I1	A	*	hete	34	8	13
chr04	9800702	I1	A	*	homo	29	11	16
chr04	9801560	I1	T	-	hete	36	3	5
chr04	9805034	I1	G	-	homo	21	6	8
chr04	9810988	I1	G	-	homo	34	3	3
chr04	9850319	D1	A	*	homo	32	13	20
chr04	9850687	D1	T	+	homo	36	8	9
chr04	9853045	D1	A	-	homo	38	10	16
chr04	9853229	D3	AAA	+	homo	39	6	7
chr04	9854874	I1	A	-	homo	32	9	13
chr04	9854997	I1	C	-	homo	33	11	14
chr04	9856847	D1	A	*	homo	33	17	19
chr04	9859446	D2	AA	*	homo	33	17	18
chr04	9868429	I1	C	*	homo	28	9	12
chr04	9871018	I1	C	+	homo	35	9	10
chr04	9872017	I2	AC	-	homo	35	4	5
chr04	9874089	I1	A	*	homo	32	17	19
chr04	9874301	D1	T	*	homo	37	3	3
chr04	9874637	D1	T	*	homo	37	6	8
chr04	9875087	I1	T	*	homo	33	8	8
chr04	9875164	I1	T	*	homo	38	3	3
chr04	9875657	D1	A	*	homo	35	13	15
chr04	9876427	I1	C	*	hete	32	7	20
chr04	9876427	I1	T	-	hete	33	11	20
chr04	9876660	D2	GC	*	homo	35	10	10
chr04	9876723	D1	T	*	homo	36	9	13
chr04	9880742	D1	C	*	hete	24	4	7
chr04	9890116	D2	GT	*	homo	33	19	22
chr04	9893444	D1	C	*	hete	27	13	26
chr04	9899588	D1	T	*	homo	32	18	20
chr04	9912635	D2	TT	+	homo	36	9	12
chr04	9912882	D5	TAATA	+	homo	35	8	8
chr04	9940046	I1	A	*	homo	36	8	9
chr04	9941458	I1	T	*	homo	37	9	10
chr04	9943212	D1	T	*	homo	36	12	17
chr04	9943838	D1	G	*	homo	32	15	20
chr04	9945020	I1	C	-	homo	31	18	21
chr04	9960203	D1	A	-	homo	34	18	23
chr04	9961831	D3	AAC	-	homo	33	8	8
chr04	9962356	D1	T	*	homo	36	5	7
chr04	9963021	I1	A	*	homo	34	17	22
chr04	9963419	D1	G	-	homo	33	3	3
chr04	9963605	I5	TGGTG	-	hete	33	8	15
chr04	9963805	D1	C	*	homo	33	9	9
chr04	9964422	D3	TAG	+	homo	37	5	7
chr04	9964888	I1	C	*	hete	35	9	15
chr04	9967006	I1	T	+	homo	32	11	12
chr04	9967520	I3	AAA	-	hete	36	10	19
chr04	9967678	D5	TTTAA	*	homo	35	14	17
chr04	9968040	D3	TAA	-	hete	37	3	4
chr04	9970453	D1	C	*	homo	34	9	11
chr04	9970472	D1	T	*	hete	28	4	8
chr04	9996589	I2	TC	*	homo	34	17	20
chr04	9997378	I3	TGT	*	homo	31	12	13
chr04	10004733	D2	CA	-	hete	25	7	11
chr04	10004867	D2	TA	-	homo	33	11	11
chr04	10005692	I4	GATC	+	hete	32	4	6
chr04	10006193	I4	CTAG	*	homo	34	11	17
chr04	10007946	D1	G	*	homo	33	12	13
chr04	10008132	D2	GG	*	homo	30	16	16
chr04	10009376	D3	GTC	-	homo	32	13	14
chr04	10019527	I2	AC	+	hete	31	4	8
chr04	10022585	D1	T	+	hete	37	3	6
chr04	10023645	D5	AAATT	+	homo	36	9	10
chr04	10024837	I2	AT	*	homo	36	19	22
chr04	10024915	I2	TA	-	homo	31	12	13
chr04	10024970	I1	C	-	homo	34	11	11
chr04	10025039	D1	G	-	homo	38	6	6
chr04	10027602	I1	C	-	homo	37	6	6
chr04	10031584	I1	A	+	homo	38	7	10
chr04	10035313	D2	CA	*	homo	32	10	15
chr04	10035416	D5	GGGCC	*	homo	35	6	8
chr04	10035466	D1	A	-	hete	38	3	4
chr04	10039022	I2	TG	*	homo	32	5	7
chr04	10040617	D2	TC	-	hete	37	3	4
chr04	10047465	D1	A	*	homo	38	6	6
chr04	10066698	I1	T	-	homo	37	6	6
chr04	10070400	I1	A	*	homo	34	6	6
chr04	10070625	I1	A	*	homo	37	11	17
chr04	10070856	D1	A	-	homo	37	8	9
chr04	10070937	D1	T	-	homo	40	4	5
chr04	10086338	I1	A	+	homo	34	8	8
chr04	10087708	I2	TT	-	homo	39	4	4
chr04	10118696	I1	A	+	homo	36	16	20
chr04	10121709	D1	G	-	homo	36	7	8
chr04	10122591	D2	AG	*	homo	37	8	12
chr04	10122670	D1	A	*	homo	33	10	12
chr04	10122815	I1	A	*	hete	33	3	4
chr04	10122851	D1	A	*	homo	39	7	9
chr04	10123737	I2	GA	-	hete	34	7	12
chr04	10123921	I4	TTAA	-	homo	34	9	12
chr04	10125398	I1	T	*	homo	34	7	7
chr04	10125565	I3	ATT	-	homo	35	4	4
chr04	10178696	D2	GG	+	homo	37	4	5
chr04	10179951	D3	AAA	-	homo	31	3	3
chr04	10183534	D1	C	*	homo	31	10	15
chr04	10194967	I1	A	*	homo	34	20	25
chr04	10215158	I2	TA	-	homo	34	10	10
chr04	10215250	I1	A	-	homo	34	6	7
chr04	10220668	I1	A	+	hete	32	3	4
chr04	10221296	I3	CTC	-	homo	34	7	8
chr04	10222991	I1	T	*	homo	33	17	22
chr04	10234876	I1	T	*	homo	37	13	14
chr04	10235661	D1	A	-	hete	40	3	4
chr04	10247301	D4	AAAT	*	homo	36	17	22
chr04	10247520	D2	AG	*	hete	36	6	12
chr04	10251083	D3	GAG	-	hete	30	16	33
chr04	10251260	D1	C	*	homo	31	17	25
chr04	10256991	I2	TA	*	homo	36	9	11
chr04	10259464	D2	AC	-	homo	32	10	14
chr04	10272025	I1	G	+	homo	31	8	9
chr04	10273278	I1	G	*	hete	34	9	23
chr04	10446099	D1	T	*	homo	35	10	16
chr04	10479186	D1	A	*	homo	37	11	12
chr04	10479874	I5	GAGAG	-	hete	34	5	9
chr04	10482478	D2	CA	+	hete	36	3	5
chr04	10482907	D5	AAACA	*	hete	36	4	6
chr04	10482969	I4	CGTA	*	homo	31	15	16
chr04	10484091	I3	GGA	-	homo	35	17	20
chr04	10485431	D1	G	+	homo	38	4	4
chr04	10492559	I1	G	-	homo	37	7	10
chr04	10494185	I2	AT	*	homo	32	6	8
chr04	10502185	I2	GG	-	homo	35	5	5
chr04	10503760	I4	GTAC	-	homo	34	3	3
chr04	10504546	D1	G	-	hete	36	5	9
chr04	10515051	I2	TA	*	hete	27	4	8
chr04	10516665	I1	A	*	homo	39	3	3
chr04	10516992	D3	CCG	+	homo	37	6	6
chr04	10517229	I1	T	*	homo	30	9	13
chr04	10519150	D2	TT	*	homo	37	18	20
chr04	10519635	D1	A	*	hete	38	6	10
chr04	10519748	I1	A	+	hete	35	5	9
chr04	10577007	I1	T	*	homo	33	19	28
chr04	10579800	I1	T	*	homo	32	15	20
chr04	10590573	I2	TA	*	homo	32	19	21
chr04	10591397	D1	G	*	homo	29	20	22
chr04	10592966	D1	T	*	hete	37	9	15
chr04	10596425	I2	AT	*	homo	35	13	15
chr04	10596454	I1	T	*	hete	31	9	20
chr04	10597143	I1	G	*	homo	36	12	14
chr04	10597192	I1	T	*	homo	35	18	21
chr04	10598791	I1	A	+	homo	35	7	9
chr04	10599089	I2	GC	+	homo	37	3	3
chr04	10601088	D1	T	+	hete	37	3	4
chr04	10602325	D1	T	+	homo	37	10	14
chr04	10602562	I3	CAA	*	homo	30	12	16
chr04	10614097	I2	TA	+	hete	36	3	5
chr04	10614516	D1	A	+	hete	37	3	5
chr04	10638717	I1	G	*	homo	30	8	12
chr04	10639489	I1	A	-	homo	35	6	6
chr04	10640423	I1	T	*	homo	33	16	19
chr04	10640478	I3	GCT	*	homo	35	15	22
chr04	10641019	I1	T	+	hete	37	6	10
chr04	10641675	I3	TTA	-	homo	37	5	7
chr04	10641802	D3	GCA	-	homo	35	12	16
chr04	10641910	I5	ACTGT	-	hete	35	5	9
chr04	10642600	D4	TAAT	+	homo	31	15	15
chr04	10643139	I1	T	-	homo	35	4	4
chr04	10644496	I2	GA	-	homo	35	4	4
chr04	10655421	I1	A	*	homo	36	9	13
chr04	10659797	D1	G	*	hete	28	6	11
chr04	10805639	I1	A	-	homo	36	6	6
chr04	10810550	I2	GA	-	homo	33	6	7
chr04	10877933	D1	C	-	homo	27	7	8
chr04	10893323	D1	T	*	homo	33	11	12
chr04	10893783	I1	G	-	homo	33	12	15
chr04	10895518	I1	G	-	hete	38	3	6
chr04	10897773	D1	C	-	homo	37	11	17
chr04	10897828	D1	C	*	homo	36	7	9
chr04	10898848	D2	AT	-	homo	38	8	11
chr04	10898915	D1	A	*	homo	37	11	12
chr04	10899197	D1	T	*	homo	27	4	4
chr04	10899996	I2	TC	*	hete	38	3	4
chr04	10900407	D2	TT	+	homo	33	13	15
chr04	10900890	D4	TATA	-	homo	36	11	16
chr04	10901622	D2	TC	+	homo	36	3	3
chr04	10901822	I1	C	*	homo	33	7	8
chr04	10902245	I4	TATG	-	hete	36	3	4
chr04	10914309	D1	A	*	homo	36	17	20
chr04	10943298	D1	A	*	homo	33	16	19
chr04	10948857	D1	G	*	homo	28	20	28
chr04	10951719	D2	TA	+	hete	34	11	30
chr04	11015449	D3	CTC	-	homo	38	8	10
chr04	11019159	D4	CTTA	+	homo	32	5	6
chr04	11019644	D5	ATTTC	-	homo	38	4	5
chr04	11025649	D2	CA	+	homo	37	7	9
chr04	11070112	I2	TT	*	homo	35	8	12
chr04	11070327	D1	T	-	homo	31	13	15
chr04	11070562	I2	AT	*	hete	35	9	17
chr04	11071564	I1	T	-	homo	34	14	19
chr04	11074218	D3	TAA	+	homo	36	3	3
chr04	11074305	I1	A	+	homo	37	13	14
chr04	11074787	D5	TTCCA	*	homo	33	7	9
chr04	11075306	I2	TT	*	homo	33	11	17
chr04	11075451	D4	ATAA	*	homo	33	16	18
chr04	11076660	D2	TA	-	homo	33	11	12
chr04	11077993	D1	T	+	homo	35	5	5
chr04	11078212	I1	A	+	homo	36	6	6
chr04	11078686	I3	CCC	-	homo	33	4	5
chr04	11078954	I2	CT	*	homo	38	8	10
chr04	11084464	I1	T	*	homo	34	16	21
chr04	11084789	I2	CA	*	hete	35	6	10
chr04	11087007	I3	TCG	-	hete	35	8	13
chr04	11087298	D1	A	*	homo	38	8	8
chr04	11088626	D1	A	+	hete	36	3	5
chr04	11089023	D1	G	-	homo	39	4	4
chr04	11089193	I3	TCA	*	homo	39	3	3
chr04	11089752	I1	A	-	homo	39	5	6
chr04	11090590	I4	GTGA	-	hete	34	10	21
chr04	11206539	I2	AT	*	homo	34	19	30
chr04	11208049	D1	A	*	hete	38	5	8
chr04	11209056	D1	A	-	homo	36	5	6
chr04	11210380	D1	A	+	homo	36	12	13
chr04	11266524	D2	TC	*	homo	31	18	23
chr04	11266868	I3	AGC	-	hete	37	4	8
chr04	11267025	D2	TA	*	homo	34	16	17
chr04	11267081	D5	GCTTT	-	homo	34	12	12
chr04	11272793	I4	AATC	-	homo	37	3	3
chr04	11282556	D1	G	*	hete	34	9	19
chr04	11299093	D1	A	*	homo	36	4	5
chr04	11327425	I2	AT	*	homo	30	15	23
chr04	11331831	I2	GA	+	homo	28	8	9
chr04	11332485	D2	CA	-	hete	33	3	4
chr04	11332559	I1	T	-	hete	33	3	5
chr04	11346594	I2	AA	+	homo	36	9	13
chr04	11347035	D1	C	-	hete	35	17	36
chr04	11355468	D1	T	-	homo	31	6	6
chr04	11355978	I1	T	-	homo	31	14	17
chr04	11357462	I3	CCT	-	hete	33	5	8
chr04	11357555	I4	CTGC	-	homo	37	11	18
chr04	11357779	D4	TCTA	-	homo	36	5	7
chr04	11384083	I3	AGA	+	homo	36	11	13
chr04	11384200	D2	TA	+	hete	36	5	8
chr04	11384644	I2	AC	-	homo	35	6	8
chr04	11386415	D2	CA	+	homo	36	15	16
chr04	11386632	D1	A	*	homo	35	4	4
chr04	11389039	D2	AT	-	homo	32	4	5
chr04	11389146	D1	A	*	homo	31	14	16
chr04	11389282	I1	T	+	homo	34	20	24
chr04	11391060	I1	A	*	hete	34	6	12
chr04	11391193	D4	CCAC	-	homo	35	7	7
chr04	11409640	D3	AAG	*	homo	39	5	5
chr04	11410190	D2	TT	*	homo	30	13	13
chr04	11412059	D3	AAC	*	homo	36	19	22
chr04	11412390	D2	TT	-	homo	36	7	8
chr04	11412752	I1	A	+	homo	29	10	10
chr04	11413225	D2	CC	*	homo	33	11	15
chr04	11413285	D2	CA	-	homo	36	4	5
chr04	11413983	I1	T	*	hete	30	6	10
chr04	11414271	I1	A	-	homo	27	9	10
chr04	11467147	D3	TGT	*	homo	34	6	6
chr04	11467535	I1	T	*	homo	33	20	24
chr04	11468376	D4	TAGC	*	homo	35	16	17
chr04	11469584	D1	C	*	homo	33	18	19
chr04	11470330	D1	T	*	hete	35	12	20
chr04	11538168	D3	GTC	+	homo	34	13	14
chr04	11543589	D4	ACGG	*	homo	30	17	22
chr04	11544580	D3	CTA	*	homo	35	13	16
chr04	11572885	D4	TGCA	*	homo	34	20	21
chr04	11573003	D2	TG	*	homo	35	5	6
chr04	11575525	D2	AT	+	homo	37	6	6
chr04	11575645	I2	TA	*	hete	36	6	9
chr04	11576198	D1	T	*	homo	33	14	14
chr04	11576347	D4	TTAA	*	homo	36	5	7
chr04	11578871	D1	C	+	homo	39	5	5
chr04	11629777	D3	CTT	*	homo	33	16	16
chr04	11640148	D2	AG	*	homo	33	12	17
chr04	11640560	D1	T	*	homo	35	13	15
chr04	11643744	D1	G	+	homo	28	7	8
chr04	11647163	I1	A	-	hete	34	7	11
chr04	11647228	D2	TA	*	hete	34	3	5
chr04	11647392	I1	A	*	homo	30	18	25
chr04	11647558	D4	ATAT	*	homo	35	10	11
chr04	11647640	D3	GCC	*	homo	31	13	13
chr04	11690270	I2	TA	-	hete	34	10	18
chr04	11694127	I1	A	-	homo	35	13	16
chr04	11704832	D1	G	+	homo	31	8	9
chr04	11705798	D5	ATCTC	-	homo	34	9	9
chr04	11821525	D1	T	*	hete	32	10	20
chr04	11829247	D1	T	*	homo	29	14	17
chr04	11829491	I1	A	*	homo	33	11	16
chr04	11829989	I2	CT	*	homo	32	10	13
chr04	11835772	D2	CT	*	homo	35	4	5
chr04	11835971	D1	A	-	homo	35	10	11
chr04	11854518	D1	T	+	homo	37	15	17
chr04	11855279	D1	A	-	homo	32	5	5
chr04	11856802	I1	T	*	homo	34	17	19
chr04	11856980	D1	T	*	hete	39	3	5
chr04	11857384	I1	G	*	homo	31	13	17
chr04	11860650	D1	G	*	homo	36	11	12
chr04	11860808	I2	TT	*	homo	32	19	22
chr04	11861341	I1	A	*	homo	34	17	20
chr04	11862279	D1	A	-	homo	37	14	17
chr04	11862629	D1	A	*	homo	37	9	10
chr04	11862689	I1	T	*	homo	30	13	18
chr04	11871295	D1	A	*	homo	32	15	19
chr04	11872099	D1	A	-	homo	36	4	5
chr04	11872817	D1	T	-	homo	35	5	6
chr04	11874824	I1	C	*	homo	34	6	7
chr04	11878725	D1	C	-	homo	32	5	6
chr04	11880284	I1	A	*	homo	35	7	10
chr04	11880659	D1	G	*	homo	35	10	11
chr04	11880775	D1	A	*	homo	37	10	12
chr04	11881602	D1	C	*	homo	36	15	19
chr04	11882271	I1	A	*	homo	36	13	16
chr04	11882334	I4	GAAA	*	homo	37	17	22
chr04	11882796	D1	A	*	homo	38	11	14
chr04	11886055	D3	AAG	*	homo	31	18	21
chr04	11890102	I1	A	*	hete	40	4	6
chr04	11890658	I1	T	*	homo	35	20	27
chr04	11892834	I2	AC	*	hete	32	14	25
chr04	11893591	D1	T	*	hete	36	10	17
chr04	11901621	D1	G	*	homo	32	10	11
chr04	11913840	D1	C	-	homo	35	11	13
chr04	11917731	D2	AT	-	homo	35	12	18
chr04	11983165	I2	AA	-	hete	39	3	6
chr04	12014585	D2	AT	-	homo	34	3	3
chr04	12027994	D4	TTAA	*	hete	36	3	4
chr04	12032343	I1	A	-	hete	29	3	5
chr04	12034417	D1	T	*	homo	33	12	19
chr04	12036761	D1	A	-	homo	33	4	4
chr04	12040542	D3	GTC	+	homo	37	8	9
chr04	12042235	I1	G	-	homo	34	5	6
chr04	12044086	I1	G	+	hete	37	3	4
chr04	12045343	I4	CTAA	*	hete	37	5	8
chr04	12045785	I1	G	-	homo	34	11	17
chr04	12047290	I1	C	*	homo	33	9	12
chr04	12047661	I1	A	+	homo	26	9	13
chr04	12048731	D3	TTT	*	homo	33	18	23
chr04	12050260	I1	T	-	homo	35	10	11
chr04	12052621	D1	T	*	homo	35	12	18
chr04	12059369	I3	AAG	+	homo	37	8	8
chr04	12063448	I1	C	-	homo	37	7	8
chr04	12065041	I1	T	-	hete	37	3	4
chr04	12065597	I4	ATGA	-	homo	34	10	14
chr04	12065665	I1	T	-	hete	40	3	6
chr04	12070037	I1	C	-	homo	36	6	8
chr04	12071178	I2	AG	+	homo	30	7	8
chr04	12072221	I3	GAC	+	homo	35	14	18
chr04	12080664	D2	AG	+	hete	34	4	6
chr04	12111031	I2	TA	-	hete	38	7	12
chr04	12111466	D1	T	-	homo	36	4	4
chr04	12111547	D1	C	*	homo	36	7	7
chr04	12112213	I1	A	*	hete	36	6	10
chr04	12113244	I2	AA	+	homo	36	7	10
chr04	12114705	D1	A	-	homo	36	13	19
chr04	12114905	D1	A	*	hete	37	7	20
chr04	12115029	I3	ACT	*	homo	36	5	6
chr04	12115100	I1	A	*	homo	35	7	10
chr04	12117629	I4	CATG	*	homo	33	12	13
chr04	12117754	D4	ATAT	*	homo	37	10	12
chr04	12171878	I1	C	*	homo	33	6	8
chr04	12207259	I1	A	+	homo	37	6	7
chr04	12208276	I1	T	+	homo	38	6	7
chr04	12209307	I1	A	-	homo	36	12	15
chr04	12210139	I4	GAGT	*	homo	34	13	17
chr04	12210265	D1	A	*	homo	35	11	14
chr04	12210676	D1	A	+	homo	38	5	5
chr04	12213072	I5	TGCAT	*	homo	35	16	20
chr04	12213140	D4	CCGG	-	homo	32	11	12
chr04	12216010	I1	A	*	homo	30	19	27
chr04	12217087	I2	AC	*	homo	37	16	19
chr04	12217202	D1	A	*	homo	35	13	16
chr04	12218042	I1	T	-	hete	34	5	10
chr04	12219069	I3	AAA	-	hete	35	5	10
chr04	12219203	I1	A	-	homo	36	6	6
chr04	12221740	I2	AT	*	hete	37	3	4
chr04	12222389	D1	A	-	homo	33	10	11
chr04	12222539	I2	AT	-	hete	35	8	13
chr04	12266387	I2	GT	+	homo	34	7	7
chr04	12267081	I1	A	-	homo	35	6	7
chr04	12273143	D1	C	*	homo	37	8	8
chr04	12294919	D1	A	*	homo	35	11	11
chr04	12295633	D1	G	*	homo	33	9	10
chr04	12296122	I2	CC	-	homo	32	5	6
chr04	12296704	I1	T	-	homo	37	11	15
chr04	12296893	I1	T	*	homo	35	6	6
chr04	12298812	I1	A	-	homo	35	13	15
chr04	12414955	I1	G	*	homo	34	9	12
chr04	12427047	D2	TG	*	homo	36	17	17
chr04	12429216	D1	T	*	homo	29	16	18
chr04	12430004	D3	TTC	*	hete	38	4	7
chr04	12443176	I1	A	*	hete	38	7	12
chr04	12443314	I4	ATTT	*	homo	37	7	7
chr04	12443981	D1	T	-	hete	38	7	11
chr04	12467776	I1	G	*	homo	31	15	17
chr04	12471303	D3	ATG	*	homo	34	4	5
chr04	12475350	D1	A	*	homo	33	17	19
chr04	12475471	D1	A	*	homo	35	10	11
chr04	12480615	D2	AA	*	homo	35	15	22
chr04	12480977	I1	A	*	hete	38	7	14
chr04	12481453	I1	T	-	hete	38	6	9
chr04	12484095	I5	AATCT	-	homo	34	9	9
chr04	12484849	D1	A	*	homo	39	5	6
chr04	12486430	I1	T	*	homo	36	10	12
chr04	12488435	D1	T	*	hete	33	10	18
chr04	12490412	I2	TA	-	hete	38	3	5
chr04	12566817	D2	GG	-	homo	37	8	8
chr04	12576290	I4	AAAG	-	hete	38	3	5
chr04	12583859	I1	T	-	homo	35	12	18
chr04	12583990	D1	T	-	homo	34	20	23
chr04	12587932	I1	C	*	homo	35	14	16
chr04	12588222	D1	T	*	homo	34	16	19
chr04	12589261	D1	T	*	homo	36	12	18
chr04	12589559	I1	T	*	homo	35	13	17
chr04	12591459	D1	T	*	homo	29	19	22
chr04	12605544	D5	TGGTA	*	homo	34	14	16
chr04	12605904	D2	TA	*	homo	31	15	16
chr04	12606102	D1	G	-	homo	28	10	11
chr04	12606856	I1	T	+	homo	35	4	5
chr04	12608659	D1	T	*	homo	36	17	24
chr04	12654846	D3	CAA	-	homo	35	11	11
chr04	12708714	I1	A	-	homo	37	4	4
chr04	12708903	D1	A	-	homo	38	4	5
chr04	12732958	D2	AA	-	homo	33	6	6
chr04	12733138	D2	AG	-	hete	34	4	6
chr04	12777840	I2	AG	+	hete	36	6	12
chr04	12777928	D1	A	+	homo	31	16	19
chr04	12815457	I1	A	*	homo	28	14	20
chr04	12815726	I1	A	*	homo	30	16	26
chr04	12818298	D5	TCCGT	*	homo	37	14	15
chr04	12861263	I1	G	+	homo	36	5	6
chr04	12909845	D1	T	*	homo	34	15	22
chr04	12947367	I1	A	-	homo	35	7	10
chr04	12948061	I1	T	*	homo	36	6	8
chr04	12948203	I2	TC	*	homo	35	10	15
chr04	12948347	I1	C	-	homo	36	9	14
chr04	12974793	D1	T	*	homo	34	7	10
chr04	12975027	I2	AC	*	hete	34	3	4
chr04	12975087	I3	TGC	*	homo	36	4	4
chr04	12976817	I2	AT	*	homo	33	17	20
chr04	12979165	D1	G	*	homo	37	9	9
chr04	12979488	I2	AG	*	homo	33	16	21
chr04	12980003	D1	C	*	homo	35	8	12
chr04	12981790	D2	AC	*	homo	32	14	16
chr04	12982061	D3	TTT	*	homo	32	5	6
chr04	12984194	I3	GGT	-	hete	37	3	4
chr04	12984253	D1	G	-	homo	31	5	7
chr04	12984516	D1	C	*	homo	30	11	15
chr04	13010377	I1	G	+	hete	38	3	4
chr04	13022813	I1	A	-	homo	38	4	5
chr04	13023008	D1	A	*	homo	37	10	13
chr04	13041758	D1	C	-	homo	34	12	14
chr04	13044623	D2	AG	*	homo	36	10	10
chr04	13046808	D1	A	*	homo	35	9	10
chr04	13046861	D1	C	*	homo	38	11	11
chr04	13047690	I3	CTG	+	homo	34	8	10
chr04	13048642	I2	AA	*	homo	33	12	14
chr04	13050856	D1	T	-	homo	35	13	17
chr04	13077849	I1	T	*	hete	34	9	15
chr04	13078699	I1	T	*	homo	38	5	6
chr04	13083662	D1	A	+	hete	36	3	6
chr04	13086107	D1	A	*	homo	34	14	18
chr04	13086804	D1	A	*	homo	34	7	9
chr04	13087340	D3	AAA	*	homo	35	12	14
chr04	13089420	D1	T	*	homo	32	16	20
chr04	13089530	D2	TC	*	homo	36	14	21
chr04	13090030	I1	T	-	homo	40	5	6
chr04	13090403	D2	TC	*	hete	38	6	10
chr04	13097249	I1	C	*	homo	31	12	15
chr04	13098367	I1	A	*	homo	34	18	24
chr04	13099673	D1	G	*	homo	34	13	14
chr04	13104320	D1	T	-	homo	29	9	10
chr04	13109471	I1	A	-	hete	32	8	14
chr04	13124389	I1	C	*	hete	25	9	18
chr04	13124881	I1	T	*	homo	34	18	20
chr04	13125287	I2	AT	*	homo	35	12	15
chr04	13126235	I1	T	-	hete	34	16	29
chr04	13128675	D1	C	-	homo	33	11	11
chr04	13129445	I1	A	+	hete	36	7	12
chr04	13129874	I1	C	*	homo	33	10	14
chr04	13138138	I1	T	*	homo	34	19	24
chr04	13139318	I3	TCT	*	hete	36	9	21
chr04	13139357	D1	A	*	homo	30	14	20
chr04	13141981	D2	GA	*	homo	34	15	19
chr04	13142498	D2	TT	-	hete	38	6	10
chr04	13142650	I2	GA	-	homo	33	8	12
chr04	13145619	D1	A	-	homo	40	4	5
chr04	13145821	I1	T	-	homo	39	3	3
chr04	13161537	I1	A	+	homo	37	6	6
chr04	13161625	D1	G	+	hete	32	7	11
chr04	13162444	I5	CTGTA	*	hete	35	14	28
chr04	13163688	I1	C	-	homo	37	10	11
chr04	13164076	I2	TC	*	homo	36	16	19
chr04	13164898	D4	AATT	*	homo	36	9	14
chr04	13164955	D3	GTA	+	homo	35	10	10
chr04	13165480	I5	ATTGC	+	homo	33	10	14
chr04	13165722	I1	T	*	homo	32	19	28
chr04	13165897	I4	CCCT	*	homo	34	10	14
chr04	13166200	D4	ATAT	*	homo	38	3	3
chr04	13170054	D1	A	*	homo	26	9	12
chr04	13174748	D1	A	+	homo	36	5	6
chr04	13177305	D1	T	*	homo	37	11	16
chr04	13188406	D1	T	*	hete	35	9	18
chr04	13225343	I3	AGG	-	hete	35	7	12
chr04	13233287	D1	C	-	hete	36	9	15
chr04	13236188	I1	T	-	homo	30	9	12
chr04	13350731	I1	T	-	homo	36	14	16
chr04	13350810	I3	TAC	-	homo	39	5	5
chr04	13393757	D1	T	*	homo	36	7	8
chr04	13393819	D1	T	*	homo	29	17	18
chr04	13395847	D4	ACAA	*	homo	31	19	23
chr04	13396766	D1	T	*	homo	35	12	13
chr04	13396979	D4	ATTA	*	homo	34	7	8
chr04	13397354	D1	T	+	homo	37	4	5
chr04	13397906	I1	A	*	hete	36	6	11
chr04	13398262	I2	TG	*	homo	34	19	22
chr04	13398819	D2	TG	-	hete	38	4	6
chr04	13401316	I1	T	-	homo	38	3	3
chr04	13417447	I3	TAT	+	homo	34	12	13
chr04	13418016	I1	A	*	hete	30	5	8
chr04	13418148	I1	A	*	homo	33	18	20
chr04	13688911	I4	CGGC	*	homo	26	11	12
chr04	13689099	D2	AC	-	homo	28	9	10
chr04	13689407	D2	AT	+	homo	31	16	18
chr04	13764130	D1	T	*	homo	33	16	18
chr04	13765010	D2	AT	*	hete	38	5	10
chr04	13768175	D1	T	-	homo	30	5	6
chr04	13769860	I2	TC	+	homo	36	12	18
chr04	13772762	D2	GT	*	homo	32	17	28
chr04	13814540	I5	CCTCA	*	hete	34	5	8
chr04	13818858	D1	G	*	homo	31	20	29
chr04	13819001	I1	A	-	homo	34	17	19
chr04	13819311	I3	AAA	*	homo	35	5	7
chr04	13819965	D3	ATG	*	homo	31	14	14
chr04	13820271	D3	GAG	*	homo	34	17	20
chr04	13820436	D1	T	*	homo	35	18	22
chr04	13821718	I1	C	-	hete	34	4	8
chr04	13821758	I1	G	*	homo	36	15	20
chr04	13822044	I1	T	*	hete	37	6	10
chr04	13822444	D1	A	-	homo	35	6	7
chr04	13823060	D1	C	-	hete	39	3	5
chr04	13823342	D1	C	*	homo	29	20	26
chr04	13823457	I1	T	*	hete	36	3	6
chr04	13823533	I3	CAA	*	homo	35	11	14
chr04	13824029	D1	T	*	homo	33	16	17
chr04	13824292	D1	T	*	homo	36	6	7
chr04	13824469	I1	T	*	homo	30	6	8
chr04	13827553	D5	CCATA	*	hete	38	6	10
chr04	13845490	D1	A	+	homo	37	10	10
chr04	13849254	I1	C	-	homo	35	10	15
chr04	13849793	I1	C	-	homo	35	11	14
chr04	13850424	I1	G	-	homo	35	8	8
chr04	13851184	I2	CA	*	homo	31	7	8
chr04	13851418	I4	TATC	*	homo	36	8	12
chr04	13853260	I1	T	*	hete	34	16	28
chr04	13898080	D1	T	*	homo	36	4	5
chr04	13899434	D1	C	*	homo	27	9	12
chr04	13919972	D1	A	*	homo	37	15	16
chr04	13922671	D1	A	*	homo	36	9	10
chr04	13925043	D1	T	*	homo	37	7	9
chr04	13943454	D4	CTAG	*	homo	34	12	15
chr04	13944588	I2	CA	*	homo	30	17	20
chr04	13945859	D4	GAAC	-	homo	33	12	13
chr04	13948445	I4	TATA	-	hete	35	8	19
chr04	13949021	I2	AT	-	hete	37	6	10
chr04	13949367	I2	CG	-	homo	35	5	5
chr04	14028372	I1	A	-	homo	33	7	10
chr04	14028784	D2	AT	-	homo	35	4	4
chr04	14033093	D1	T	*	homo	35	7	8
chr04	14035810	I3	ACA	*	homo	29	18	19
chr04	14036735	D2	CA	-	homo	29	12	12
chr04	14038582	D4	ATCG	*	homo	35	10	15
chr04	14041603	I4	ATAT	*	homo	36	12	15
chr04	14041688	D4	CCGG	*	homo	37	4	5
chr04	14045080	I4	TTTT	-	hete	34	3	4
chr04	14056381	I1	T	+	homo	38	9	10
chr04	14112184	D1	A	+	hete	32	5	8
chr04	14117453	D2	TC	*	homo	35	17	20
chr04	14117516	D3	GGG	*	hete	32	9	15
chr04	14117714	I3	TGG	*	hete	31	7	12
chr04	14118307	I3	CTT	-	homo	33	7	9
chr04	14118573	I1	T	-	homo	35	13	17
chr04	14122661	I1	T	*	homo	33	17	21
chr04	14124013	D1	T	*	homo	32	18	20
chr04	14124332	I2	TT	*	homo	35	11	18
chr04	14125146	I1	T	-	hete	38	6	10
chr04	14125195	I1	T	*	homo	33	15	15
chr04	14125513	I1	C	*	homo	33	12	15
chr04	14126010	I1	A	*	homo	33	16	21
chr04	14126205	I1	A	*	homo	33	19	26
chr04	14126642	D1	G	-	hete	37	6	10
chr04	14126689	D2	TA	-	hete	38	7	11
chr04	14126843	D3	AAG	*	homo	33	16	17
chr04	14127092	I2	AG	*	homo	27	15	16
chr04	14128005	I1	A	-	homo	34	7	10
chr04	14142521	I1	G	*	homo	35	11	11
chr04	14144724	I3	TCG	*	hete	29	3	6
chr04	14159907	I1	G	*	homo	35	12	17
chr04	14161578	D4	TAAT	-	homo	37	7	8
chr04	14161929	I1	G	*	homo	35	7	10
chr04	14162188	D2	AA	-	homo	28	12	16
chr04	14230504	D2	TT	-	homo	37	4	5
chr04	14230659	I3	GCT	*	hete	36	10	20
chr04	14232436	I1	T	+	hete	38	6	10
chr04	14235699	D1	C	-	hete	32	4	6
chr04	14247088	D1	A	+	hete	34	9	22
chr04	14247363	I1	G	*	homo	33	20	26
chr04	14294662	D1	C	-	homo	34	9	10
chr04	14344149	I1	G	*	homo	25	20	23
chr04	14384824	D1	T	*	homo	34	15	20
chr04	14387095	D3	CAA	-	homo	37	6	6
chr04	14420931	D1	G	*	homo	31	9	9
chr04	14427906	I5	GTAGT	+	homo	33	6	7
chr04	14429070	D3	TGA	*	homo	34	9	10
chr04	14470972	D1	T	*	homo	37	8	10
chr04	14478397	D1	A	*	homo	35	12	12
chr04	14481880	D1	A	*	hete	38	3	4
chr04	14482749	D4	CATG	*	homo	33	15	16
chr04	14483007	D3	CGA	*	homo	31	19	23
chr04	14507200	D4	TCAC	+	hete	39	3	5
chr04	14507501	I2	TC	+	homo	31	14	22
chr04	14508427	I1	T	*	hete	32	10	17
chr04	14508813	I1	T	+	hete	38	8	23
chr04	14509496	I1	A	*	homo	34	15	16
chr04	14511507	D1	T	-	homo	37	4	5
chr04	14519513	I1	G	*	homo	32	11	15
chr04	14528047	D1	A	*	homo	31	13	16
chr04	14528529	I2	AC	-	hete	34	10	19
chr04	14530991	D2	TT	*	homo	34	14	20
chr04	14532623	I1	C	-	homo	38	6	7
chr04	14537908	D2	CA	*	hete	29	10	18
chr04	14541162	I4	GTTT	*	hete	37	12	27
chr04	14541456	D2	TC	*	hete	33	10	17
chr04	14541586	I3	TCT	-	homo	35	13	16
chr04	14570322	D4	AAAA	+	homo	37	9	10
chr04	14570572	D2	TG	*	homo	34	12	14
chr04	14571185	I1	A	*	homo	37	12	18
chr04	14574005	I2	CA	-	homo	35	4	5
chr04	14574187	D3	CGA	-	homo	30	11	16
chr04	14574647	D3	ACA	-	homo	35	9	11
chr04	14575434	I2	AT	-	homo	34	4	5
chr04	14591692	D3	ATC	*	homo	34	7	7
chr04	14612596	I2	CT	-	homo	37	6	6
chr04	14615371	I1	T	-	homo	39	4	5
chr04	14630974	I2	TT	*	homo	35	15	18
chr04	14631241	I2	GT	-	homo	32	10	12
chr04	14631418	I3	CGG	-	homo	31	9	9
chr04	14631882	D4	TCGA	-	homo	37	6	6
chr04	14631986	I1	A	*	homo	34	10	15
chr04	14632161	D2	CT	-	hete	32	5	9
chr04	14633543	D4	TTTT	+	homo	35	8	8
chr04	14633811	D1	T	+	homo	31	16	21
chr04	14685369	I1	A	-	hete	23	3	5
chr04	14708440	I2	TA	+	homo	32	3	3
chr04	14708544	D1	A	*	hete	39	3	6
chr04	14710352	I1	T	-	hete	30	3	6
chr04	14712143	D1	A	+	homo	37	3	3
chr04	14713729	I1	A	*	homo	33	8	8
chr04	14714881	D2	TA	*	homo	34	14	18
chr04	14716091	D5	GTGGG	-	homo	40	4	4
chr04	14721936	D2	CT	+	hete	34	6	10
chr04	14723397	I4	GTGT	*	hete	34	14	24
chr04	14723683	D1	G	*	homo	32	16	20
chr04	14724293	D4	TTAA	*	homo	35	6	8
chr04	14725639	D1	C	+	homo	36	4	4
chr04	14726471	I5	AATAT	*	homo	36	11	14
chr04	14727959	D1	G	-	homo	35	10	11
chr04	14728223	I4	CTAA	-	homo	35	6	6
chr04	14729658	D1	T	*	hete	34	10	18
chr04	14816588	I1	A	*	homo	32	20	27
chr04	14820339	I2	AC	-	homo	31	10	13
chr04	14822797	D2	GT	*	homo	31	20	22
chr04	14840703	I1	A	*	homo	34	14	16
chr04	14852576	D1	A	-	hete	35	7	13
chr04	14856732	D2	CC	*	homo	28	19	26
chr04	14858362	I1	A	*	homo	34	20	30
chr04	14858556	D1	A	-	homo	34	4	4
chr04	14904362	D1	C	-	homo	35	5	5
chr04	14932519	D1	A	-	homo	34	12	17
chr04	14947003	I2	AT	-	homo	34	14	17
chr04	14948800	D1	G	-	homo	37	12	13
chr04	14949856	D1	A	*	homo	30	14	14
chr04	14951075	I1	G	*	homo	33	14	15
chr04	14951912	D1	A	*	homo	34	15	21
chr04	14952313	D1	T	-	homo	37	4	4
chr04	14952625	D2	GA	*	homo	38	4	5
chr04	14957526	I3	CTT	-	hete	34	10	18
chr04	14977013	D3	TAA	*	homo	36	11	13
chr04	14992604	I1	T	-	homo	25	3	3
chr04	15043129	I1	T	-	homo	28	12	16
chr04	15043208	D3	TTT	-	hete	38	4	8
chr04	15043958	I5	AAAAC	+	homo	37	9	10
chr04	15044157	D1	A	+	homo	29	9	12
chr04	15044473	D3	TCG	-	homo	32	13	16
chr04	15051718	D1	C	*	homo	32	5	7
chr04	15076285	D3	GAT	-	hete	39	4	8
chr04	15076458	I2	AT	-	homo	37	3	3
chr04	15092751	I1	A	-	homo	20	3	3
chr04	15116883	I1	C	*	homo	34	9	10
chr04	15222180	D1	C	*	hete	33	5	9
chr04	15296988	D4	ATCC	+	hete	36	5	9
chr04	15297224	D5	AGTTT	*	homo	32	9	11
chr04	15298407	D3	GCT	*	homo	33	16	19
chr04	15298564	I3	TAA	*	homo	36	15	17
chr04	15314812	D1	G	-	homo	31	15	16
chr04	15349457	D1	T	-	hete	39	3	4
chr04	15349614	I1	T	-	homo	37	5	6
chr04	15351844	I1	C	*	homo	32	5	7
chr04	15352178	I1	T	-	hete	37	6	12
chr04	15418031	D1	C	*	homo	34	9	11
chr04	15516814	I2	GT	-	homo	33	11	13
chr04	15525512	I1	G	+	homo	33	9	10
chr04	15526674	D2	TT	*	homo	37	7	9
chr04	15528383	I1	T	+	homo	35	4	5
chr04	15529649	I2	AC	*	homo	35	17	17
chr04	15546695	I1	A	*	homo	37	5	5
chr04	15579412	I2	TT	*	homo	33	16	25
chr04	15580021	D3	AGA	-	hete	38	5	9
chr04	15580396	D1	T	*	homo	34	8	11
chr04	15582713	D4	TACT	*	homo	33	10	13
chr04	15582967	D3	ATT	*	homo	37	12	14
chr04	15584002	I2	AG	*	homo	30	17	21
chr04	15584303	D4	GTTA	-	homo	37	9	11
chr04	15584486	D1	T	-	hete	40	3	5
chr04	15584576	I1	T	-	homo	33	5	5
chr04	15586630	I3	ATT	-	homo	37	7	8
chr04	15587765	D1	C	*	homo	29	8	11
chr04	15595689	I1	T	*	homo	36	12	17
chr04	15597889	I1	C	*	homo	33	17	25
chr04	15598554	D1	C	*	homo	34	7	8
chr04	15599079	D1	A	*	homo	37	5	5
chr04	15603069	D3	AGA	-	homo	36	10	11
chr04	15608615	D4	TTAG	-	homo	32	6	6
chr04	15610040	I1	C	*	homo	35	10	11
chr04	15614274	I1	A	+	homo	39	6	6
chr04	15615717	I5	AAACA	*	homo	32	13	19
chr04	15617678	I1	T	-	homo	36	10	15
chr04	15668903	D1	A	*	hete	37	4	7
chr04	15669210	I1	A	-	homo	34	9	14
chr04	15669517	D5	TGTAT	-	homo	31	4	4
chr04	15670345	I2	GA	-	homo	27	4	4
chr04	15671951	I1	T	+	homo	35	6	6
chr04	15672779	I2	CA	*	hete	34	6	10
chr04	15672841	I3	AAT	*	homo	35	12	16
chr04	15684077	D1	T	*	homo	34	15	22
chr04	15684142	D1	A	*	homo	39	7	8
chr04	15684562	D1	A	*	homo	35	11	13
chr04	15688456	D2	TT	*	hete	31	3	5
chr04	15688516	D1	A	-	hete	23	3	5
chr04	15696856	I1	A	-	homo	32	15	20
chr04	15699567	I2	AG	*	hete	34	7	11
chr04	15699961	I2	TT	+	homo	38	9	13
chr04	15700165	I1	A	*	homo	33	12	15
chr04	15700220	I1	T	*	homo	34	12	19
chr04	15700617	I4	GAAG	*	hete	35	10	18
chr04	15796998	D1	T	+	hete	37	4	7
chr04	15817081	I1	T	*	homo	34	12	13
chr04	15822750	I2	TT	*	homo	31	12	16
chr04	15823585	I1	A	-	homo	34	12	17
chr04	15823665	I1	G	-	homo	33	11	16
chr04	15825591	I2	AA	-	homo	36	8	12
chr04	15825978	D1	A	*	homo	35	17	17
chr04	15826515	D1	T	+	homo	35	13	13
chr04	15828599	I1	A	-	hete	36	3	4
chr04	15831090	D1	C	-	homo	32	16	21
chr04	15832370	D1	C	*	hete	35	4	7
chr04	15843568	D1	T	-	hete	38	3	4
chr04	15844054	I1	A	*	homo	34	7	9
chr04	15844632	I1	T	*	homo	34	14	17
chr04	15860610	D3	TGA	*	hete	25	7	13
chr04	15861028	I1	G	-	hete	35	3	6
chr04	15881357	I1	A	-	homo	33	13	16
chr04	15881955	I2	TA	+	homo	34	12	16
chr04	15917772	D2	CC	*	homo	30	16	21
chr04	15965519	D1	T	*	homo	27	13	13
chr04	16075114	D1	A	*	homo	34	17	24
chr04	16094108	I4	AAAT	*	homo	33	16	26
chr04	16127377	I1	T	*	homo	36	16	26
chr04	16128613	D1	C	*	homo	39	6	7
chr04	16129704	I1	A	+	homo	37	6	7
chr04	16130042	D3	TAG	*	homo	31	13	15
chr04	16130181	D1	C	*	hete	33	8	13
chr04	16130612	D5	CTGTG	-	homo	34	8	12
chr04	16132822	D1	T	*	homo	32	17	21
chr04	16132876	D2	AA	*	homo	37	9	11
chr04	16132922	I5	AGAGC	+	homo	34	12	15
chr04	16133523	D1	A	*	homo	36	18	24
chr04	16134038	I1	T	*	homo	36	11	14
chr04	16134081	D2	TA	*	homo	37	10	14
chr04	16135008	D1	T	*	hete	34	7	14
chr04	16135612	D2	TA	-	hete	38	8	14
chr04	16140455	I1	T	+	homo	35	9	10
chr04	16161054	D2	CT	+	homo	33	9	11
chr04	16161491	I1	G	+	homo	35	11	17
chr04	16161592	I2	TA	*	homo	34	5	6
chr04	16162087	D1	A	-	hete	36	6	9
chr04	16162123	I1	T	*	homo	36	4	5
chr04	16162237	I2	GT	*	homo	32	20	28
chr04	16162567	I5	AGTAA	*	homo	35	10	15
chr04	16183146	I1	G	*	homo	34	11	16
chr04	16183697	I1	T	-	homo	34	11	15
chr04	16209728	D1	G	*	homo	36	5	6
chr04	16211062	I3	GAA	*	hete	32	12	21
chr04	16211245	I3	AAT	*	hete	34	12	22
chr04	16211872	I3	GCA	-	homo	34	7	10
chr04	16212126	D3	CGT	+	homo	33	3	3
chr04	16212275	D3	CAG	*	homo	33	5	7
chr04	16214407	D2	TT	*	homo	35	12	14
chr04	16233157	I2	TA	+	hete	35	8	14
chr04	16233489	D4	TAAG	*	homo	36	16	23
chr04	16234516	I1	A	*	hete	36	5	8
chr04	16236156	D4	TATG	-	homo	34	18	19
chr04	16293246	D1	C	+	hete	36	3	4
chr04	16293834	I1	A	-	homo	37	5	6
chr04	16295426	I1	A	+	homo	36	4	5
chr04	16296171	I1	T	-	hete	38	5	10
chr04	16296524	I1	A	-	hete	38	3	5
chr04	16301278	D1	T	+	hete	33	8	13
chr04	16301732	D3	CCG	*	homo	33	9	11
chr04	16304036	I1	A	-	homo	32	16	18
chr04	16304143	I1	C	-	hete	37	3	4
chr04	16305044	I1	G	*	homo	36	9	13
chr04	16306149	D3	CTT	*	homo	36	15	18
chr04	16306680	D1	T	*	homo	29	10	10
chr04	16306808	D1	T	*	homo	36	19	24
chr04	16307951	D1	A	-	homo	36	6	7
chr04	16310485	D1	T	+	homo	34	3	3
chr04	16310671	D1	T	-	homo	36	8	9
chr04	16311448	D1	G	-	homo	35	6	7
chr04	16311578	D1	T	-	hete	29	8	15
chr04	16322873	I1	T	-	hete	36	6	9
chr04	16345932	I1	C	-	homo	28	15	17
chr04	16346009	I1	G	-	homo	38	7	7
chr04	16371585	I1	A	*	homo	36	12	15
chr04	16375796	I1	T	*	hete	33	15	26
chr04	16377306	D1	T	*	homo	35	10	12
chr04	16377830	I1	A	-	homo	37	7	9
chr04	16378814	I2	AC	-	hete	38	3	5
chr04	16411361	I1	T	+	hete	35	4	7
chr04	16413267	I2	TA	+	homo	35	7	8
chr04	16447080	D1	T	-	homo	31	20	31
chr04	16514050	D1	C	*	homo	32	10	16
chr04	16524353	I1	A	*	homo	37	7	9
chr04	16605148	D3	TTT	*	homo	34	16	17
chr04	16605338	I2	TT	*	homo	36	9	9
chr04	16607064	D1	T	-	homo	32	11	15
chr04	16610877	D1	T	*	hete	37	11	19
chr04	16611059	D2	AG	+	hete	38	4	6
chr04	16611346	I1	G	*	homo	36	14	17
chr04	16613480	D1	A	+	homo	38	4	5
chr04	16615509	D1	A	-	homo	37	6	6
chr04	16615607	D1	T	-	hete	35	3	5
chr04	16634901	I1	C	+	homo	32	17	21
chr04	16640021	I2	TT	*	hete	25	14	24
chr04	16650988	D1	G	*	homo	27	10	15
chr04	16653249	D3	CCC	*	homo	28	14	21
chr04	16686902	D1	A	*	homo	32	13	18
chr04	16753514	I4	AACA	*	homo	31	14	21
chr04	16755199	I1	T	-	homo	35	12	16
chr04	16755366	I1	A	-	hete	31	5	9
chr04	16755553	I1	A	-	hete	36	4	6
chr04	16769901	I1	A	*	homo	37	11	17
chr04	16773590	I1	A	+	homo	34	8	12
chr04	16774078	D5	TGATC	*	homo	34	17	20
chr04	16775086	I2	AC	*	homo	33	17	21
chr04	16782250	I3	GCT	*	homo	38	6	6
chr04	16786783	D1	A	*	homo	35	20	23
chr04	16787256	I3	AAA	*	homo	34	18	24
chr04	16787707	D2	AA	*	homo	34	14	19
chr04	16788923	I1	C	-	homo	34	9	13
chr04	16790091	D4	CATG	*	homo	37	6	7
chr04	16792244	I1	A	*	homo	35	17	23
chr04	16792742	I5	AATCC	-	homo	34	13	16
chr04	16792896	I2	AA	-	hete	34	9	15
chr04	16796818	D1	C	*	hete	37	6	9
chr04	16809580	I1	A	+	homo	36	7	9
chr04	16817145	I1	G	+	homo	37	17	19
chr04	16817581	D4	TTCG	*	homo	33	16	16
chr04	16819021	D1	A	+	homo	33	12	13
chr04	16819632	I1	G	*	hete	33	6	12
chr04	16821418	D1	A	*	homo	33	17	20
chr04	16836993	I1	A	-	homo	35	5	6
chr04	16844609	I1	T	-	homo	38	4	4
chr04	16844655	I1	T	-	hete	33	7	11
chr04	16845297	I1	A	*	homo	35	13	18
chr04	16845822	D2	AC	-	homo	34	5	5
chr04	16847545	D1	C	+	homo	34	10	12
chr04	16847703	I3	CTT	*	homo	35	19	21
chr04	16848440	I4	ACTC	-	hete	35	5	8
chr04	16848865	I1	A	-	homo	34	5	6
chr04	16848966	D1	G	-	homo	37	7	7
chr04	16849017	D1	C	-	homo	35	9	11
chr04	16849518	D4	TTGA	+	homo	39	4	4
chr04	16850009	D1	A	*	homo	31	6	8
chr04	16850766	I1	T	*	homo	31	8	9
chr04	16851423	D1	G	*	homo	36	7	7
chr04	16867311	D1	T	+	hete	38	3	5
chr04	16867493	D3	TAA	+	homo	32	12	12
chr04	16868691	D2	TT	*	homo	39	4	4
chr04	16869938	I1	T	*	homo	36	17	22
chr04	16870740	I4	GTGT	-	hete	35	6	11
chr04	16873149	I1	C	-	homo	37	6	6
chr04	16873236	I1	G	-	hete	40	3	4
chr04	16873359	I1	A	-	homo	35	16	17
chr04	16874290	I4	CATT	-	homo	37	10	13
chr04	16895268	I5	TAGTG	*	homo	35	7	8
chr04	16902838	I4	AATG	+	hete	38	3	6
chr04	16902915	I1	A	+	homo	31	8	8
chr04	16902999	I2	GT	-	homo	29	4	4
chr04	16919317	D1	G	-	homo	35	7	10
chr04	16930703	I3	AAT	*	homo	36	10	12
chr04	16931173	I1	G	-	homo	37	5	5
chr04	16937145	D1	T	-	homo	31	4	4
chr04	16937267	I4	CATG	+	homo	36	3	3
chr04	16937723	I1	A	-	hete	38	3	6
chr04	16952991	I1	A	*	homo	34	14	18
chr04	16978171	I4	GTTC	*	homo	35	12	13
chr04	16978425	D1	A	-	hete	37	5	9
chr04	16980579	I1	T	-	homo	35	6	8
chr04	16982013	D1	G	*	homo	32	8	9
chr04	16983305	D2	TA	*	homo	37	5	5
chr04	16983799	D1	G	+	hete	28	6	10
chr04	16983913	I4	ACAC	*	hete	35	12	20
chr04	16984013	I4	CTGA	*	homo	34	11	16
chr04	16984126	D4	AGCT	*	hete	33	5	10
chr04	16986373	I5	TTTAA	-	homo	35	7	10
chr04	16986548	D2	TT	*	homo	31	16	19
chr04	17005209	D1	T	*	hete	36	15	27
chr04	17005329	D2	AT	-	homo	37	5	5
chr04	17005644	D1	G	-	homo	35	5	5
chr04	17005883	I4	CTGC	-	homo	35	7	7
chr04	17015434	D1	A	+	homo	33	4	5
chr04	17017445	D2	GT	*	homo	34	8	9
chr04	17018488	I1	A	-	hete	39	4	7
chr04	17036338	D2	AA	*	homo	36	9	9
chr04	17037240	D1	A	+	homo	33	17	25
chr04	17038012	I2	AG	*	homo	35	5	6
chr04	17039418	D1	T	*	homo	33	12	14
chr04	17039978	I1	T	*	homo	34	12	16
chr04	17042036	I1	T	*	homo	34	11	13
chr04	17043194	D1	A	*	homo	33	18	20
chr04	17045067	D1	C	*	homo	36	11	12
chr04	17046041	D1	A	*	hete	33	17	30
chr04	17048724	D1	T	-	homo	35	15	15
chr04	17085371	D1	C	-	homo	37	3	3
chr04	17090091	I1	A	+	homo	34	13	15
chr04	17091270	I1	A	*	homo	35	20	28
chr04	17092698	I2	AT	-	homo	35	13	14
chr04	17093759	I1	T	*	hete	37	3	5
chr04	17094005	D3	CAG	*	homo	36	10	13
chr04	17094032	D1	T	+	hete	35	5	9
chr04	17094281	D1	A	*	homo	34	19	25
chr04	17095149	I1	A	*	homo	32	8	12
chr04	17096716	D1	C	*	homo	36	13	15
chr04	17134549	I3	TAA	*	homo	32	18	25
chr04	17137384	D1	T	*	homo	37	10	15
chr04	17138211	I1	T	*	hete	36	9	15
chr04	17138543	I1	A	*	homo	35	15	18
chr04	17140786	I4	GCGG	*	homo	34	9	11
chr04	17141459	D3	GAA	-	hete	24	5	8
chr04	17141891	D4	GCAG	-	homo	34	5	7
chr04	17142463	D2	TG	+	hete	36	3	5
chr04	17142598	D3	AAA	+	homo	35	4	4
chr04	17142705	I4	TATA	-	homo	36	9	13
chr04	17142756	I4	CTAG	*	hete	34	5	9
chr04	17143185	I1	A	-	homo	39	4	5
chr04	17147405	D1	A	+	homo	36	4	5
chr04	17149200	I3	TTT	-	homo	30	6	7
chr04	17151488	D3	AAT	-	homo	33	9	12
chr04	17160331	I1	T	*	hete	37	7	11
chr04	17160551	I1	A	*	homo	32	19	25
chr04	17191588	I1	A	*	homo	34	13	17
chr04	17206112	D1	T	-	hete	31	5	10
chr04	17232287	I1	C	*	homo	37	19	22
chr04	17234575	I2	CA	-	hete	36	3	5
chr04	17235513	I4	CACC	+	homo	27	7	8
chr04	17235715	D1	T	*	hete	34	7	12
chr04	17237232	I5	ACCCA	+	homo	35	8	12
chr04	17237429	I3	ATT	*	homo	34	9	13
[truncated: 18,025 more rows]

## Sheet: chr05
Chromosome IDa	Positionb	Indel typec	Based	Strande	Homo/Hetef	Average qualityg	Supported read pair numberh	All crossed read pair numberi
chr05	1257	I1	T	+	homo	28	6	7
chr05	4802	D2	CT	+	hete	30	6	11
chr05	7111	I2	GA	-	homo	30	3	3
chr05	42079	I3	TTT	-	homo	30	13	18
chr05	42304	D3	TCT	-	homo	34	3	3
chr05	51832	I1	G	*	homo	28	16	17
chr05	78520	D1	T	*	homo	33	16	19
chr05	78841	I1	T	*	homo	36	14	15
chr05	85075	D1	A	*	hete	37	4	7
chr05	85167	I1	C	*	homo	35	10	15
chr05	85988	I2	GG	*	hete	35	8	16
chr05	87476	I2	TA	*	homo	37	18	28
chr05	93097	D1	T	*	homo	32	20	23
chr05	101905	D1	A	+	hete	35	3	6
chr05	109793	D1	A	*	homo	34	15	16
chr05	109850	D1	A	*	homo	33	19	22
chr05	113695	D1	T	*	hete	24	4	7
chr05	113928	I1	G	*	homo	30	11	17
chr05	114364	I1	C	+	hete	37	4	6
chr05	115278	D5	GGGGG	*	hete	35	7	14
chr05	117093	D1	A	*	homo	33	12	15
chr05	194194	I1	T	*	homo	33	12	16
chr05	272859	I4	AGAC	+	hete	34	8	15
chr05	318287	I1	A	-	homo	35	15	20
chr05	326097	D1	A	+	homo	40	4	4
chr05	346095	D1	A	*	homo	36	5	5
chr05	347366	D1	T	*	homo	33	18	22
chr05	349642	D1	A	*	homo	33	10	13
chr05	351343	D3	GAA	*	homo	32	17	20
chr05	375685	I2	GA	+	homo	31	11	15
chr05	441903	D1	T	*	homo	36	14	18
chr05	446359	D1	G	+	homo	27	9	9
chr05	493774	I2	TG	-	hete	24	3	5
chr05	507530	I2	AC	*	homo	32	9	12
chr05	533312	I1	G	*	homo	32	12	13
chr05	533555	I1	A	*	homo	35	15	16
chr05	535973	I1	A	-	hete	32	13	22
chr05	536904	D1	T	-	homo	35	15	19
chr05	578182	I1	T	*	homo	34	9	12
chr05	579568	D2	TT	+	homo	30	12	16
chr05	589796	D2	AG	*	homo	33	13	16
chr05	600135	I1	T	*	homo	35	20	20
chr05	601166	D3	AAA	-	homo	36	12	15
chr05	634222	D1	A	+	homo	35	6	6
chr05	635605	I1	A	*	hete	36	7	12
chr05	637438	I1	T	*	homo	37	9	12
chr05	647325	I2	TA	*	hete	32	15	27
chr05	647847	D3	GAT	*	homo	32	19	24
chr05	648369	D4	CTGG	*	homo	35	16	18
chr05	650076	I1	A	*	homo	32	17	23
chr05	652142	D1	T	*	homo	34	20	21
chr05	652217	D1	T	*	homo	34	18	22
chr05	652966	I5	TATAC	*	hete	33	10	20
chr05	653253	I1	T	*	hete	36	4	7
chr05	653792	I4	TGTA	*	homo	33	10	12
chr05	654836	I2	TA	*	homo	34	19	20
chr05	656594	D1	G	*	homo	31	20	24
chr05	658316	D2	AT	*	homo	32	13	16
chr05	660912	D1	T	*	homo	33	18	19
chr05	663002	D3	GGC	*	homo	33	7	9
chr05	665031	I2	TT	+	homo	37	4	4
chr05	681315	D1	C	*	homo	30	20	26
chr05	713608	D1	G	*	homo	30	13	20
chr05	721160	I1	A	*	homo	35	14	15
chr05	740460	D2	AG	+	homo	34	9	11
chr05	740602	I1	A	+	homo	35	9	9
chr05	741126	I1	T	*	homo	33	14	22
chr05	752533	D2	AT	-	homo	37	4	4
chr05	755814	D1	A	*	homo	36	7	8
chr05	755980	D1	A	+	hete	38	4	6
chr05	756244	D3	CTC	-	hete	20	8	16
chr05	757510	I3	TTT	*	homo	32	18	20
chr05	757637	D3	AGA	*	homo	33	20	26
chr05	758477	D2	TT	+	homo	39	4	5
chr05	758907	I1	A	-	homo	36	10	11
chr05	758972	I1	T	-	homo	35	9	10
chr05	761443	I1	G	+	homo	35	7	9
chr05	761604	D1	C	*	homo	30	20	21
chr05	762346	I1	A	-	homo	39	3	3
chr05	803216	D2	AA	+	hete	37	4	6
chr05	803853	D2	AT	*	homo	33	15	19
chr05	804604	D4	TAAA	*	homo	34	13	14
chr05	804863	D2	AA	*	homo	36	7	9
chr05	805045	I2	CT	-	hete	35	7	11
chr05	805094	I2	CT	*	homo	36	10	14
chr05	807498	D2	AA	*	homo	36	9	11
chr05	807703	D1	G	*	homo	34	19	21
chr05	810763	D1	T	+	homo	37	9	10
chr05	812146	D1	T	*	homo	32	20	29
chr05	812240	D1	A	*	homo	33	12	16
chr05	813197	I4	CAAA	*	homo	34	17	27
chr05	816681	I1	T	*	homo	30	7	10
chr05	816863	D2	AT	-	homo	34	11	12
chr05	817636	I1	C	*	homo	30	16	21
chr05	820066	I1	G	*	homo	34	15	18
chr05	820804	D1	G	*	homo	35	18	24
chr05	821642	I1	C	-	homo	33	10	12
chr05	858235	D1	C	*	homo	35	9	11
chr05	864617	D1	T	-	homo	29	12	17
chr05	865928	I2	TC	-	homo	37	3	3
chr05	883990	D1	A	*	homo	29	17	18
chr05	888335	D3	TTC	-	homo	33	9	14
chr05	888700	D1	T	*	homo	37	5	7
chr05	889115	D4	AAGT	*	homo	34	8	9
chr05	890049	D3	CCA	*	homo	31	16	21
chr05	893334	I1	G	+	homo	36	4	4
chr05	895592	I2	TA	+	hete	36	7	14
chr05	895779	D1	T	*	homo	33	15	17
chr05	896700	D1	A	*	homo	35	20	27
chr05	898367	I2	TT	*	hete	35	10	17
chr05	899700	I2	AC	*	hete	34	13	22
chr05	900256	I2	TG	-	hete	38	8	15
chr05	900540	D3	GAT	*	homo	32	10	10
chr05	901584	D1	A	+	homo	39	4	5
chr05	904055	I3	TAA	*	hete	33	5	10
chr05	915666	I3	TTG	-	hete	34	13	23
chr05	915948	I3	TTG	-	hete	38	7	11
chr05	922626	D2	TA	*	homo	35	14	17
chr05	922739	D2	GT	*	homo	30	20	24
chr05	923175	I3	AGC	*	homo	32	12	18
chr05	923664	D3	GCC	-	homo	35	14	18
chr05	924651	I1	C	-	hete	33	4	7
chr05	924955	D1	T	*	homo	31	16	17
chr05	925899	D1	T	*	homo	34	16	23
chr05	926726	I1	T	*	homo	37	13	18
chr05	926774	D1	T	*	homo	33	14	16
chr05	929147	D3	GCT	-	homo	30	8	11
chr05	932232	I1	T	*	homo	32	12	18
chr05	932323	D3	ATA	*	hete	36	7	11
chr05	937593	I2	AA	*	homo	35	10	12
chr05	938864	I2	TT	-	homo	35	15	23
chr05	940432	D4	TTTT	-	homo	38	4	4
chr05	941351	I5	AATCA	+	hete	37	12	26
chr05	944352	D2	GA	-	hete	34	3	6
chr05	944779	I1	A	*	homo	35	12	14
chr05	946407	D4	AAAA	*	hete	33	7	18
chr05	947209	D2	TA	*	hete	35	6	12
chr05	947238	I3	TTA	*	hete	37	6	11
chr05	951815	I1	A	+	homo	34	13	17
chr05	952103	I3	AGT	+	homo	36	4	5
chr05	952537	D3	AAA	*	homo	35	14	16
chr05	953645	D2	AA	*	homo	34	17	24
chr05	954396	I2	TA	+	homo	29	6	8
chr05	1025115	D1	A	*	hete	36	8	13
chr05	1028145	D2	CT	+	homo	36	10	10
chr05	1028421	D1	T	*	homo	37	7	10
chr05	1030366	I2	AC	-	hete	30	11	28
chr05	1035814	D1	T	*	homo	33	18	26
chr05	1040994	I2	AT	-	homo	36	7	8
chr05	1043635	D5	CTCCC	-	homo	34	3	3
chr05	1044185	I1	G	+	homo	29	10	12
chr05	1048528	I1	A	+	homo	33	8	12
chr05	1052349	I1	G	+	hete	36	4	6
chr05	1052619	I1	G	+	homo	35	16	17
chr05	1053778	I1	A	*	homo	35	8	11
chr05	1054099	D1	C	*	homo	34	14	17
chr05	1056108	D1	T	+	homo	36	10	14
chr05	1056737	I2	AT	*	homo	36	16	19
chr05	1058534	D1	T	*	homo	36	11	16
chr05	1058575	D3	TTG	*	homo	34	10	11
chr05	1059049	D4	CACT	*	homo	33	20	25
chr05	1059502	I1	T	*	homo	33	14	16
chr05	1059890	I2	AA	+	hete	36	8	15
chr05	1061785	D1	A	-	homo	37	19	21
chr05	1062148	I2	CT	+	homo	36	15	21
chr05	1063603	D5	CGGGC	-	homo	33	6	7
chr05	1063815	I1	A	-	homo	27	18	20
chr05	1076450	D1	A	+	homo	35	5	5
chr05	1085895	I1	A	*	hete	34	5	9
chr05	1102195	D3	AAA	*	homo	36	13	17
chr05	1103676	D5	TAGTT	-	hete	36	6	9
chr05	1103703	I1	T	+	hete	25	3	6
chr05	1104302	D2	TT	*	homo	34	19	25
chr05	1105806	I3	AAA	*	homo	33	15	17
chr05	1107202	D1	G	-	homo	32	7	7
chr05	1122879	I2	CC	+	hete	37	3	6
chr05	1124880	D1	T	*	homo	34	12	17
chr05	1126270	I1	A	*	homo	35	12	15
chr05	1127551	I1	A	-	homo	37	3	3
chr05	1130302	D5	TCATA	*	homo	34	11	17
chr05	1130696	D1	C	*	homo	35	10	12
chr05	1131371	I5	CCTTT	*	hete	35	6	10
chr05	1131711	I1	T	*	hete	33	5	8
chr05	1131879	D1	T	*	homo	34	9	10
chr05	1132145	D2	AT	-	homo	38	5	5
chr05	1137601	I1	A	+	homo	36	7	9
chr05	1137937	D1	T	*	homo	37	13	17
chr05	1182984	I1	G	*	hete	33	7	12
chr05	1185660	D1	T	-	hete	36	6	11
chr05	1206398	I1	G	+	hete	37	4	7
chr05	1207202	I1	A	*	homo	34	8	10
chr05	1231504	D1	T	*	homo	35	20	26
chr05	1231573	D2	AT	*	homo	34	8	9
chr05	1231620	I1	A	+	homo	38	4	5
chr05	1231812	D2	CC	*	hete	36	7	11
chr05	1232400	D1	C	*	homo	33	14	16
chr05	1234453	D2	TA	-	hete	37	5	8
chr05	1234836	D1	T	*	homo	30	14	15
chr05	1237401	I2	TT	*	homo	30	14	20
chr05	1237899	I2	TC	-	homo	35	15	21
chr05	1237976	I3	AAA	-	homo	32	10	11
chr05	1239661	D3	ATA	*	homo	35	15	17
chr05	1239793	I2	AT	-	hete	35	7	11
chr05	1240324	I5	GAGCA	-	homo	32	8	10
chr05	1243817	I3	AAC	+	homo	36	17	20
chr05	1249027	D2	AA	+	hete	35	9	15
chr05	1252312	D1	T	+	homo	36	6	7
chr05	1252929	D1	C	-	hete	37	4	6
chr05	1255385	I2	AA	*	homo	35	15	16
chr05	1256132	D2	AT	*	homo	38	5	7
chr05	1256177	I3	AAA	*	hete	36	3	4
chr05	1257778	D1	A	*	homo	34	10	16
chr05	1314721	I2	CC	+	homo	33	7	8
chr05	1314827	I2	AA	+	homo	30	11	11
chr05	1315136	I1	T	+	homo	33	8	10
chr05	1316851	I1	A	*	homo	31	19	21
chr05	1317743	I1	G	*	homo	33	14	15
chr05	1318587	I1	T	*	hete	37	10	20
chr05	1319070	I1	A	*	homo	31	10	11
chr05	1319816	D4	TCTG	*	homo	38	8	11
chr05	1321103	D1	A	*	homo	32	10	10
chr05	1321893	D1	T	-	homo	36	16	18
chr05	1321957	D1	A	-	hete	36	10	17
chr05	1323533	I1	C	+	homo	36	20	24
chr05	1324096	D1	T	*	homo	36	5	6
chr05	1327519	D1	A	+	homo	36	7	7
chr05	1328707	D1	G	+	homo	30	13	14
chr05	1328837	I1	A	+	homo	33	15	21
chr05	1328930	D1	A	*	homo	31	12	14
chr05	1329713	I2	GA	*	homo	32	11	18
chr05	1340983	D1	C	-	homo	29	13	16
chr05	1341413	I2	TT	-	hete	32	10	18
chr05	1341533	D1	T	-	hete	37	6	9
chr05	1357050	I3	TTT	+	hete	37	6	11
chr05	1363015	D1	A	*	homo	36	16	23
chr05	1363862	D1	A	*	homo	31	12	15
chr05	1394016	D1	T	-	homo	33	16	22
chr05	1394214	D1	G	-	hete	33	4	7
chr05	1454366	D1	A	*	homo	35	20	22
chr05	1455587	I1	T	*	homo	34	20	26
chr05	1462088	D1	A	+	homo	33	9	12
chr05	1463438	I5	AACTT	-	homo	37	4	5
chr05	1465717	I3	GAG	*	homo	34	6	7
chr05	1465994	I1	T	-	hete	35	4	7
chr05	1487140	D1	C	-	homo	30	13	17
chr05	1488803	I2	TA	+	hete	36	5	8
chr05	1491416	D4	TATT	-	hete	38	5	8
chr05	1491464	I4	TGTT	-	homo	35	7	10
chr05	1523250	D4	TCTG	+	hete	33	4	6
chr05	1530982	I1	A	*	homo	33	6	8
chr05	1532065	D2	AG	-	homo	35	15	18
chr05	1532950	D2	TC	*	homo	31	11	12
chr05	1533035	I1	T	*	homo	31	9	10
chr05	1533097	I4	GCTG	*	hete	34	12	20
chr05	1533154	D5	AAGCA	*	homo	25	8	10
chr05	1534166	I1	C	-	homo	32	14	19
chr05	1534224	I4	ATTA	*	hete	34	12	21
chr05	1534419	D2	TA	*	homo	34	17	18
chr05	1534499	D1	C	*	homo	34	19	21
chr05	1537790	I5	TGAGT	*	hete	38	5	8
chr05	1539501	D3	GTA	*	homo	38	4	5
chr05	1539837	I3	GTA	+	hete	37	3	5
chr05	1540347	D1	A	-	homo	31	9	12
chr05	1541332	I3	AAT	+	homo	35	7	7
chr05	1544043	D3	GCT	-	homo	30	8	9
chr05	1544203	D3	TCT	-	hete	28	6	9
chr05	1545048	D1	A	+	hete	37	4	6
chr05	1545219	D4	GGAT	*	homo	33	15	20
chr05	1549391	D1	C	*	homo	35	11	13
chr05	1550479	D1	T	*	hete	37	3	6
chr05	1550493	I1	C	*	hete	37	5	9
chr05	1550728	D1	G	*	homo	31	20	21
chr05	1553866	D4	ATCG	-	homo	28	7	7
chr05	1564949	D1	C	-	homo	38	3	3
chr05	1565559	I1	C	+	hete	37	3	4
chr05	1568321	I3	ATT	-	hete	35	3	5
chr05	1568446	I1	A	-	homo	34	5	6
chr05	1568886	D1	T	-	homo	35	5	5
chr05	1570448	D4	TATA	*	homo	34	12	17
chr05	1570714	I4	ATGC	-	hete	26	3	6
chr05	1571407	I2	TG	*	hete	31	9	16
chr05	1571515	I1	G	*	homo	30	8	9
chr05	1571586	D1	A	*	homo	36	15	16
chr05	1576543	D1	A	*	hete	33	7	12
chr05	1580119	D1	G	*	homo	28	16	23
chr05	1585603	D2	CC	*	homo	26	15	24
chr05	1611082	I1	G	*	homo	30	12	13
chr05	1611225	I5	TGGTT	*	hete	33	8	21
chr05	1616732	I2	AA	*	homo	37	8	12
chr05	1617459	I1	T	+	hete	39	3	4
chr05	1618446	D1	C	*	homo	26	5	6
chr05	1618563	I1	C	*	hete	34	7	11
chr05	1619218	D1	C	*	homo	37	5	6
chr05	1619420	I1	T	*	homo	35	13	18
chr05	1619453	D2	AA	+	homo	37	9	9
chr05	1620193	D1	A	-	hete	36	6	11
chr05	1620864	I1	A	+	homo	37	5	6
chr05	1680678	I2	AT	+	hete	28	6	10
chr05	1680730	I2	GT	*	homo	30	11	16
chr05	1680789	D1	A	+	homo	37	7	10
chr05	1683316	D4	AAAG	*	homo	34	19	27
chr05	1683493	I1	C	*	homo	33	14	19
chr05	1684585	D2	AA	*	homo	33	10	12
chr05	1725918	I1	G	*	homo	31	18	20
chr05	1726437	D2	TA	*	homo	35	9	12
chr05	1726669	I1	G	-	homo	36	5	6
chr05	1726881	I4	ACGT	*	hete	39	5	9
chr05	1726903	D3	TCC	*	homo	34	7	9
chr05	1727044	I3	CAC	+	homo	36	8	11
chr05	1727568	D3	AAA	*	homo	38	10	11
chr05	1727630	I1	G	-	homo	30	15	15
chr05	1730327	I1	T	-	hete	36	5	10
chr05	1730424	I1	A	-	hete	34	4	6
chr05	1730887	D2	TA	-	homo	36	9	9
chr05	1731513	I3	AGC	+	hete	33	3	5
chr05	1758980	I1	C	-	homo	36	4	4
chr05	1761048	D3	TTA	+	homo	33	10	10
chr05	1762095	I1	A	*	homo	33	14	20
chr05	1762923	D1	A	*	homo	35	15	17
chr05	1763598	I1	T	*	homo	32	16	17
chr05	1763984	I1	T	-	homo	36	17	22
chr05	1764706	I2	GT	-	homo	33	5	6
chr05	1764772	D1	A	-	homo	36	6	7
chr05	1789943	I2	AC	-	homo	34	7	7
chr05	1790946	D1	T	-	hete	36	3	4
chr05	1813127	D1	A	+	homo	34	11	13
chr05	1813815	D5	CCCCT	-	homo	31	9	9
chr05	1815106	I2	CG	-	homo	32	10	13
chr05	1817261	I3	CGT	+	hete	35	5	8
chr05	1817295	I3	TAC	+	hete	36	9	16
chr05	1817994	D3	ACT	-	homo	37	7	7
chr05	1819037	I3	CCA	*	homo	29	14	23
chr05	1819812	I1	A	*	homo	37	10	14
chr05	1819912	I1	A	-	homo	30	14	15
chr05	1820477	D3	TGA	+	hete	25	4	6
chr05	1821790	I1	C	+	homo	30	6	7
chr05	1822068	I4	ACAG	+	homo	38	4	4
chr05	1822691	D3	CTA	*	hete	34	7	13
chr05	1828236	I1	A	*	homo	35	17	21
chr05	1829339	D1	T	+	hete	39	4	8
chr05	1829655	D1	C	-	hete	37	5	10
chr05	1829936	I1	T	*	homo	33	18	29
chr05	1831740	D2	AC	*	homo	34	14	15
chr05	1832963	I1	A	*	homo	32	19	26
chr05	1833883	I1	T	*	homo	34	18	23
chr05	1834256	D2	TT	+	homo	34	18	21
chr05	1837689	I1	T	*	homo	31	19	24
chr05	1838981	D1	T	-	hete	38	3	5
chr05	1840801	D1	G	*	hete	36	5	8
chr05	1840944	I1	A	-	hete	37	5	8
chr05	1849398	I2	CT	*	homo	33	11	16
chr05	1852729	D1	G	-	homo	34	15	18
chr05	1867128	I1	G	+	homo	37	3	3
chr05	1870255	D1	G	*	homo	36	10	12
chr05	1872476	I3	CCA	+	homo	35	12	13
chr05	1872536	D2	CC	*	homo	35	8	10
chr05	1872670	I1	C	*	hete	36	3	4
chr05	1874388	D4	CCCC	-	homo	36	9	9
chr05	1877026	D1	A	*	homo	35	5	7
chr05	1878605	D1	T	-	hete	36	5	10
chr05	1878936	I1	A	*	homo	35	9	10
chr05	1882064	D5	GGGGC	*	hete	26	12	20
chr05	1893186	D2	TT	*	homo	32	19	33
chr05	1896245	I4	CTAG	-	homo	32	15	18
chr05	1898558	D1	G	-	homo	37	9	13
chr05	1899434	I1	A	*	homo	28	9	12
chr05	1900349	I2	GT	*	homo	36	11	18
chr05	1900457	I1	T	*	homo	33	12	14
chr05	1901105	I2	TA	*	hete	38	7	11
chr05	1903224	I1	C	-	homo	27	17	23
chr05	1919913	D1	A	-	homo	38	7	7
chr05	1932017	I1	A	-	homo	31	7	7
chr05	1937940	D3	GGG	-	homo	29	5	7
chr05	1943985	I2	TT	*	homo	34	11	16
chr05	1946154	I1	C	*	homo	31	20	27
chr05	1946393	D3	TCC	*	homo	33	10	12
chr05	1947124	I5	TACTC	-	hete	34	8	21
chr05	1948534	I2	TG	*	homo	33	14	16
chr05	1950524	D1	A	*	homo	36	8	11
chr05	1950839	D1	G	*	homo	33	15	17
chr05	1955111	D3	TGG	-	homo	37	9	11
chr05	1955344	I1	C	-	hete	29	6	10
chr05	1955575	D4	TTTG	+	hete	37	3	4
chr05	1979718	D2	AT	-	homo	37	6	6
chr05	1980506	I3	TTA	*	homo	36	14	17
chr05	1981352	D1	T	*	homo	35	20	23
chr05	1985099	I1	A	-	hete	37	5	10
chr05	1989996	D4	GGGG	*	homo	34	12	14
chr05	1997456	D1	G	*	hete	30	8	18
chr05	1998951	I1	G	*	homo	34	18	20
chr05	2025460	D1	C	*	homo	33	10	14
chr05	2026589	D1	C	*	homo	30	3	3
chr05	2026656	D1	G	*	homo	26	19	19
chr05	2033195	D1	A	*	homo	30	20	26
chr05	2039436	I2	CT	*	homo	35	15	22
chr05	2066214	I1	T	*	homo	32	15	23
chr05	2104297	I1	C	+	hete	39	5	8
chr05	2108283	D1	A	*	hete	33	12	20
chr05	2109292	D1	C	+	hete	24	3	6
chr05	2111526	I1	G	+	homo	34	8	9
chr05	2114854	I2	TT	-	homo	34	11	14
chr05	2115672	D5	ATCTT	*	homo	37	6	7
chr05	2120569	D1	G	*	hete	29	7	13
chr05	2120807	D4	GCTT	*	hete	32	8	15
chr05	2121849	D1	G	*	hete	32	3	4
chr05	2122059	I2	AA	*	homo	29	15	16
chr05	2122192	I1	T	*	hete	30	3	4
chr05	2122959	D2	TA	+	homo	33	9	9
chr05	2124149	I4	CGGC	-	hete	36	7	12
chr05	2129006	D1	G	+	homo	31	5	7
chr05	2129070	D3	TGA	+	homo	38	4	4
chr05	2129644	I1	A	-	homo	38	4	4
chr05	2129752	I1	A	-	homo	36	9	10
chr05	2139061	D4	TAGT	*	homo	34	9	13
chr05	2139405	I1	T	*	homo	37	18	21
chr05	2140218	D1	T	*	hete	33	7	12
chr05	2141550	D1	A	*	homo	34	10	13
chr05	2141588	D1	T	+	homo	33	11	12
chr05	2142649	I3	CAC	*	homo	31	13	20
chr05	2144308	I4	ATGT	-	homo	32	15	19
chr05	2179821	I2	TA	+	homo	35	8	8
chr05	2183496	D1	T	-	homo	35	8	12
chr05	2184540	D1	G	+	homo	32	3	3
chr05	2186071	D1	C	-	homo	38	5	5
chr05	2187700	D1	A	*	homo	34	13	17
chr05	2189153	D1	A	+	homo	38	5	6
chr05	2249983	I1	A	*	hete	36	7	11
chr05	2250087	I3	GCG	+	hete	36	3	4
chr05	2252392	D3	CCT	-	homo	27	11	14
chr05	2255111	D2	AA	+	homo	37	10	11
chr05	2255335	D4	ATCA	+	homo	33	9	10
chr05	2256075	D2	TT	-	homo	36	5	5
chr05	2257034	D1	C	+	homo	30	8	10
chr05	2258088	I1	T	*	homo	30	6	7
chr05	2258930	D2	AC	-	homo	38	3	3
chr05	2259164	D2	AT	+	homo	32	8	8
chr05	2259484	I4	GCAA	+	homo	37	5	6
chr05	2259659	I3	CTT	*	homo	35	14	20
chr05	2259939	D2	CA	*	homo	32	13	13
chr05	2260445	D1	C	*	homo	33	14	18
chr05	2260945	I1	A	-	homo	36	10	13
chr05	2261102	I4	ACTC	-	homo	37	8	11
chr05	2261385	I1	C	-	homo	35	9	10
chr05	2261936	I5	TTTGA	-	hete	36	3	5
chr05	2262591	D1	A	+	homo	38	10	12
chr05	2263616	I1	A	-	hete	36	3	4
chr05	2264043	D2	AC	-	homo	32	10	10
chr05	2265099	I1	G	-	homo	40	3	3
chr05	2266011	D1	T	+	hete	38	3	4
chr05	2266875	I4	ACTA	*	homo	36	9	12
chr05	2267009	D3	AAA	*	homo	30	3	3
chr05	2267892	I1	C	*	homo	30	6	8
chr05	2276640	I1	T	+	hete	36	4	8
chr05	2289989	I4	GAGT	+	homo	32	7	9
chr05	2292642	I1	G	-	homo	38	6	7
chr05	2294218	D1	A	-	homo	33	12	17
chr05	2294314	D1	G	-	hete	36	12	30
chr05	2299066	D1	A	+	homo	33	11	14
chr05	2306479	I2	GA	-	homo	36	9	12
chr05	2308931	I1	T	-	homo	36	7	10
chr05	2309007	I1	C	-	homo	29	16	17
chr05	2309096	I2	TA	-	homo	36	13	17
chr05	2317054	D1	G	*	homo	35	11	11
chr05	2317398	I4	TATA	-	homo	37	7	8
chr05	2317698	D1	T	*	homo	35	17	20
chr05	2318404	D2	TA	*	hete	33	15	31
chr05	2319147	D1	A	*	homo	34	10	12
chr05	2319325	D1	T	-	hete	34	8	16
chr05	2321389	D3	ATT	*	hete	38	5	8
chr05	2321423	I4	TAGC	+	hete	36	3	4
chr05	2323852	I4	AGCT	-	homo	36	5	5
chr05	2323883	D5	CGATC	-	hete	27	6	10
chr05	2331663	I1	T	+	hete	26	3	4
chr05	2331963	D1	T	-	hete	37	3	4
chr05	2333923	D1	T	*	homo	37	5	6
chr05	2334428	D3	CTG	-	homo	34	13	16
chr05	2334677	D3	ATT	-	homo	36	7	8
chr05	2336189	D1	T	*	homo	35	3	3
chr05	2336868	D3	CCG	-	hete	28	6	11
chr05	2337026	D3	GGC	+	homo	33	3	3
chr05	2337475	I3	GCT	-	hete	37	3	4
chr05	2337681	I2	AG	+	homo	36	7	8
chr05	2339312	I1	A	+	homo	37	6	8
chr05	2340683	I2	GG	*	homo	31	15	16
chr05	2340767	I2	TA	-	homo	34	5	7
chr05	2343187	D2	AT	-	hete	33	4	6
chr05	2346461	I4	ACGT	-	homo	34	4	4
chr05	2348144	D4	TTGA	-	homo	36	3	3
chr05	2349979	I1	G	+	homo	35	5	5
chr05	2353878	D3	ATC	*	homo	33	12	15
chr05	2354305	D4	CTGA	+	homo	38	4	4
chr05	2354518	I1	G	*	homo	34	12	12
chr05	2355749	I2	TA	*	hete	37	7	13
chr05	2355783	D1	T	*	homo	38	6	8
chr05	2356656	D1	G	-	homo	33	6	6
chr05	2359386	D1	C	*	homo	32	6	8
chr05	2361843	D2	TT	-	homo	34	4	4
chr05	2363773	D1	A	-	homo	34	5	5
chr05	2363854	I4	CCGG	*	homo	26	7	8
chr05	2364617	D5	CCACA	-	homo	36	8	12
chr05	2365752	I4	TCAG	-	hete	40	3	6
chr05	2387149	D1	T	*	hete	36	3	4
chr05	2387203	D1	A	*	homo	35	8	8
chr05	2387521	I1	C	*	homo	35	16	19
chr05	2388158	D3	AAC	*	homo	32	20	23
chr05	2390099	D1	A	*	hete	35	12	21
chr05	2390916	I1	A	*	homo	31	17	23
chr05	2393099	I3	AAA	*	homo	34	19	24
chr05	2394615	I2	AT	*	homo	33	13	17
chr05	2396093	I1	T	+	hete	38	4	6
chr05	2397082	I1	T	*	homo	38	5	7
chr05	2398631	D1	A	*	homo	33	12	18
chr05	2399386	D1	T	*	homo	32	13	16
chr05	2415885	I1	A	*	homo	34	20	26
chr05	2418396	D1	A	-	homo	35	10	10
chr05	2419540	D1	C	*	homo	35	9	12
chr05	2473807	I3	TTC	*	homo	36	15	19
chr05	2473857	D1	A	*	homo	34	9	10
chr05	2476208	D5	GTTAG	*	homo	37	6	7
chr05	2476465	D1	G	-	homo	34	9	11
chr05	2520858	D1	A	-	homo	29	16	19
chr05	2521122	D1	A	-	hete	30	8	13
chr05	2538788	I1	A	*	hete	37	8	13
chr05	2539055	D2	GC	*	homo	35	8	10
chr05	2577097	D1	A	*	homo	36	13	15
chr05	2579247	D1	A	-	homo	35	9	12
chr05	2579695	I1	A	+	hete	36	7	11
chr05	2580638	D4	GTGC	+	hete	31	6	11
chr05	2582897	I1	A	+	hete	33	6	10
chr05	2583117	D2	CA	-	homo	32	14	17
chr05	2593798	D5	TGCTC	*	homo	32	11	13
chr05	2594041	D3	GGT	*	homo	35	8	10
chr05	2594134	I3	ATC	-	homo	36	4	4
chr05	2594779	D1	A	-	homo	35	11	12
chr05	2604369	D1	A	+	homo	32	7	8
chr05	2604510	D2	AA	+	homo	38	6	6
chr05	2604841	I1	G	*	hete	37	6	9
chr05	2605074	D3	GTG	-	homo	36	11	12
chr05	2605143	I2	TT	-	hete	36	5	9
chr05	2607674	D3	GCT	-	homo	37	4	5
chr05	2702475	D1	A	-	hete	39	3	4
chr05	2702713	I3	CTT	*	hete	36	6	11
chr05	2703058	D2	TC	+	homo	37	10	12
chr05	2703210	I1	A	+	homo	36	6	7
chr05	2708232	I5	CAGGA	-	homo	33	15	17
chr05	2744741	D1	T	*	homo	31	16	21
chr05	2745401	D1	G	-	homo	26	16	18
chr05	2747283	D1	T	*	homo	33	4	5
chr05	2748156	D2	TT	*	homo	34	11	12
chr05	2748779	D1	C	*	homo	36	8	12
chr05	2748973	D3	TCT	*	homo	33	17	19
chr05	2749511	I1	A	*	homo	35	11	14
chr05	2758058	I1	T	-	homo	32	10	15
chr05	2758222	I1	T	-	homo	37	10	10
chr05	2760476	D4	CATG	-	homo	34	4	4
chr05	2763155	D4	GCAT	-	hete	32	5	8
chr05	2766999	I5	GTACT	+	hete	35	3	4
chr05	2767263	I2	CG	+	hete	35	3	4
chr05	2775368	I2	AA	+	homo	37	5	6
chr05	2775842	D4	ATAG	-	homo	36	10	10
chr05	2785563	D1	T	-	homo	32	11	14
chr05	2785923	D1	C	+	hete	37	6	12
chr05	2786475	D1	A	*	homo	33	13	18
chr05	2793493	I5	GTTAC	-	homo	34	16	23
chr05	2793594	D1	C	-	homo	32	12	15
chr05	2794414	D2	TC	+	homo	31	9	9
chr05	2798387	I1	T	-	homo	33	15	18
chr05	2800296	I2	AT	-	homo	36	3	3
chr05	2805142	I1	T	+	homo	36	5	5
chr05	2806628	I1	A	-	homo	33	11	18
chr05	2808522	D1	T	-	hete	30	3	5
chr05	2812992	D1	T	*	homo	36	17	19
chr05	2813430	I1	T	+	homo	30	10	12
chr05	2861402	D1	A	*	homo	36	7	8
chr05	2862222	D1	C	+	homo	37	6	6
chr05	2862381	I1	C	+	homo	39	4	5
chr05	2865178	I1	A	+	homo	37	5	5
chr05	2865224	I1	G	+	hete	39	3	4
chr05	2868936	D3	ATT	-	hete	35	7	17
chr05	2884074	D1	A	*	homo	32	7	10
chr05	2888969	I1	T	*	hete	25	6	10
chr05	2889716	D2	AT	-	homo	33	10	11
chr05	2926098	I1	A	+	homo	38	6	8
chr05	2926519	I3	GGA	*	homo	32	17	20
chr05	2928469	D1	G	*	homo	31	10	15
chr05	2928603	D1	T	*	homo	33	14	16
chr05	2928866	D2	TG	-	hete	37	3	5
chr05	3050289	I2	AC	*	homo	35	16	23
chr05	3050592	I2	TT	-	homo	37	10	12
chr05	3050986	D1	G	*	hete	38	5	9
chr05	3051941	D1	A	*	homo	35	20	23
chr05	3054980	I1	T	+	homo	38	3	3
chr05	3055604	I3	ATT	*	homo	33	19	27
chr05	3057862	D1	T	*	homo	27	20	21
chr05	3063947	D3	AGA	*	homo	32	17	21
chr05	3064039	D1	A	*	homo	32	18	28
chr05	3064455	D1	A	*	homo	35	10	10
chr05	3064545	I1	A	*	homo	34	16	19
chr05	3065402	D1	T	-	homo	34	14	17
chr05	3068513	I1	G	*	homo	31	12	12
chr05	3068977	D1	T	*	homo	38	10	10
chr05	3070936	D1	A	+	hete	39	4	7
chr05	3071203	I1	T	*	hete	34	9	15
chr05	3071384	I1	A	-	homo	37	9	11
chr05	3071418	D2	TT	*	homo	34	9	10
chr05	3071585	D3	AGT	*	homo	34	11	11
chr05	3071833	I1	T	-	hete	39	5	9
chr05	3072135	D1	A	-	homo	35	8	11
chr05	3085410	I5	AATAT	*	homo	39	3	3
chr05	3085871	I1	C	*	homo	33	15	17
chr05	3085944	D1	C	-	homo	36	12	12
chr05	3087666	D1	T	+	hete	37	3	6
chr05	3087767	I2	TG	*	hete	33	10	17
chr05	3089708	I1	C	+	homo	36	15	16
chr05	3090541	I1	C	-	homo	32	17	19
chr05	3090661	I3	TTG	*	homo	35	16	25
chr05	3090905	I4	TTCG	*	hete	34	5	9
chr05	3091409	D1	A	-	homo	38	4	5
chr05	3091726	I1	C	*	homo	34	10	13
chr05	3092283	I2	TA	-	hete	39	3	5
chr05	3093169	D1	C	+	homo	33	12	12
chr05	3093913	D1	T	-	hete	38	3	4
chr05	3096049	I1	A	*	homo	26	14	20
chr05	3098194	D1	T	-	hete	34	4	7
chr05	3098934	I2	TT	-	homo	31	15	22
chr05	3100487	D3	TTA	*	homo	35	11	12
chr05	3101080	D1	T	-	homo	36	9	10
chr05	3101206	I1	T	*	homo	35	18	24
chr05	3101694	I4	ATAA	*	hete	36	14	26
chr05	3103696	D4	TCCT	+	hete	33	3	4
chr05	3105147	I1	T	*	homo	31	20	22
chr05	3105369	D1	A	*	homo	34	12	16
chr05	3140813	D2	GG	-	homo	37	10	11
chr05	3142198	I3	TTT	+	hete	36	4	6
chr05	3142257	I2	AA	+	homo	36	4	5
chr05	3144489	D4	ATGC	*	homo	37	8	11
chr05	3144816	D2	GA	*	hete	35	12	20
chr05	3148781	I2	CA	-	homo	38	5	7
chr05	3195791	D1	T	-	homo	34	3	3
chr05	3195844	D2	AA	-	hete	38	3	6
chr05	3195898	I5	CGCTG	-	hete	37	3	4
chr05	3201460	D1	C	+	hete	36	6	10
chr05	3203933	I1	T	*	homo	36	18	24
chr05	3204041	D1	A	*	hete	36	7	13
chr05	3205154	D1	T	*	homo	34	15	19
chr05	3207514	I1	T	*	homo	36	7	8
chr05	3207924	I3	TAC	-	hete	36	4	8
chr05	3258150	D2	AA	*	homo	32	14	14
chr05	3258387	D4	ATGC	-	homo	34	10	10
chr05	3259092	D2	AA	-	homo	32	11	12
chr05	3285810	I1	C	*	homo	32	7	10
chr05	3286233	D1	T	*	homo	35	9	12
chr05	3287244	I2	TA	*	homo	35	17	19
chr05	3287915	I2	TT	*	homo	33	20	34
chr05	3288560	D2	AT	*	homo	33	19	23
chr05	3290335	I2	AT	*	homo	35	14	17
chr05	3290565	D5	TCCGA	-	homo	33	6	6
chr05	3291640	I2	TT	*	homo	34	14	20
chr05	3292481	D1	G	-	homo	31	10	10
chr05	3321353	I3	TAA	-	homo	37	6	8
chr05	3321530	D4	ATGC	+	homo	37	5	5
chr05	3322514	I1	G	-	hete	37	7	11
chr05	3323208	D2	TC	+	homo	36	4	4
chr05	3324179	D2	CC	*	hete	34	7	11
chr05	3324272	D2	AT	-	hete	35	4	8
chr05	3325951	I2	CG	-	homo	29	9	13
chr05	3326856	D5	ACTGC	+	homo	32	10	12
chr05	3330799	D1	C	+	homo	37	4	4
chr05	3335288	D4	GGAC	*	homo	30	12	14
chr05	3336434	D1	C	*	homo	37	9	10
chr05	3338047	D1	T	-	homo	34	10	13
chr05	3338888	I1	T	+	hete	36	5	8
chr05	3341388	I3	ACA	-	hete	33	7	17
chr05	3342988	I1	C	*	homo	36	5	5
chr05	3343064	I3	CCC	*	homo	32	13	15
chr05	3343876	D2	GT	-	homo	29	11	13
chr05	3344048	D1	C	-	hete	33	4	7
chr05	3347798	I1	C	-	homo	36	3	3
chr05	3349308	I3	TTA	*	homo	35	11	12
chr05	3350821	D1	G	*	hete	34	7	11
chr05	3351118	D1	T	-	hete	36	5	8
chr05	3351592	D1	T	*	homo	31	13	14
chr05	3394407	D1	T	*	homo	30	16	21
chr05	3395669	I1	T	*	homo	33	20	26
chr05	3396495	I1	A	*	homo	32	15	23
chr05	3397645	D3	TAG	-	hete	33	3	4
chr05	3400111	I1	T	*	homo	35	11	15
chr05	3402127	D1	C	+	homo	37	6	7
chr05	3402362	D4	TACA	*	homo	33	9	11
chr05	3405529	I1	A	-	homo	33	12	15
chr05	3406399	I2	TA	+	hete	33	4	8
chr05	3406722	I1	T	*	homo	33	14	15
chr05	3407222	D1	C	-	homo	38	7	7
chr05	3408645	D2	AA	*	homo	33	19	31
chr05	3410494	D2	TA	*	homo	35	9	13
chr05	3412445	D5	TTTTT	+	homo	36	6	7
chr05	3421150	I5	AGCCA	+	homo	37	5	5
chr05	3422830	I3	GCG	*	homo	37	7	10
chr05	3422897	D3	AAA	*	homo	36	9	14
chr05	3423920	D5	TTGTG	-	homo	37	4	5
chr05	3427349	I4	AATT	*	hete	37	5	8
chr05	3428150	I1	T	+	homo	35	9	10
chr05	3430016	D1	T	-	homo	33	11	12
chr05	3430632	I2	AA	+	homo	35	9	12
chr05	3432927	D1	A	-	homo	33	12	16
chr05	3487645	I4	AGCT	+	homo	37	8	12
chr05	3505742	I1	G	-	homo	35	3	3
chr05	3529721	I2	TA	-	hete	35	3	4
chr05	3529923	D4	AAAC	*	homo	35	14	16
chr05	3530050	D4	CGGG	*	homo	36	7	8
chr05	3532941	D3	GGA	*	homo	28	7	9
chr05	3533044	D5	GCGCA	+	homo	28	3	3
chr05	3533110	D1	C	*	homo	33	9	9
chr05	3533826	I2	AG	*	hete	34	4	6
chr05	3534731	D1	T	*	homo	33	16	19
chr05	3535783	I1	A	-	homo	34	7	9
chr05	3535950	I1	A	*	homo	35	7	9
chr05	3536865	D1	C	-	homo	33	7	7
chr05	3537008	D3	GCC	-	homo	37	3	3
chr05	3537035	D1	A	-	homo	28	3	3
chr05	3537179	D2	TT	+	homo	39	4	4
chr05	3539308	I1	G	-	homo	36	6	7
chr05	3539916	D1	A	+	hete	25	3	4
chr05	3540028	I3	AAT	+	homo	31	7	9
chr05	3541289	I1	T	*	homo	36	17	23
chr05	3541464	D2	AG	*	homo	36	19	23
chr05	3541557	D3	TAG	*	homo	34	14	18
chr05	3543902	D1	G	-	homo	34	9	10
chr05	3544657	I4	CGCA	*	homo	30	15	25
chr05	3544965	D1	G	-	hete	33	6	9
chr05	3546303	D1	G	+	homo	34	6	8
chr05	3547792	D3	AAA	*	homo	30	20	33
chr05	3549403	D1	G	-	homo	31	13	18
chr05	3550133	D1	G	*	homo	36	12	14
chr05	3550313	D2	TC	-	homo	33	5	6
chr05	3550612	I1	T	-	homo	35	7	9
chr05	3552335	I2	GA	+	homo	31	11	15
chr05	3552403	D3	GCT	+	homo	34	11	13
chr05	3552631	D1	A	-	hete	34	9	16
chr05	3554280	D5	AAAAA	-	homo	34	11	15
chr05	3554507	D3	TAT	*	homo	35	16	19
chr05	3554683	I1	A	*	homo	37	13	13
chr05	3555190	I1	A	-	homo	34	9	11
chr05	3601992	D1	T	-	homo	37	6	7
chr05	3604686	I1	T	+	homo	35	11	15
chr05	3640496	I1	A	+	hete	29	5	8
chr05	3641763	I2	AG	-	hete	38	8	13
chr05	3641799	I1	A	*	homo	33	11	18
chr05	3642154	D1	T	+	homo	32	7	7
chr05	3642631	I1	T	*	homo	31	19	28
chr05	3661647	D1	A	*	hete	37	6	11
chr05	3661680	D1	A	*	homo	31	11	14
chr05	3665780	I1	T	-	homo	33	10	13
chr05	3668378	I1	T	*	homo	35	11	15
chr05	3672894	D1	A	+	hete	37	4	8
chr05	3673353	D1	T	*	homo	32	11	12
chr05	3673731	I1	A	*	hete	36	6	12
chr05	3674691	D1	A	+	homo	38	12	14
chr05	3676986	I1	C	+	homo	38	3	3
chr05	3677226	I1	T	+	homo	36	5	7
chr05	3724988	D1	A	-	homo	38	4	5
chr05	3725856	D2	TG	+	homo	33	3	3
chr05	3725976	D2	GT	+	homo	32	19	19
chr05	3726705	D2	AC	*	homo	33	10	13
chr05	3774663	D4	ATAC	-	homo	33	3	3
chr05	3777940	I2	CG	*	homo	28	20	23
chr05	3778414	D4	CCAC	-	homo	35	3	3
chr05	3779389	D4	TGCA	*	homo	34	10	14
chr05	3780034	I3	TTT	*	homo	33	20	26
chr05	3782401	D2	TA	-	homo	35	9	9
chr05	3782556	D4	TACA	*	homo	38	6	8
chr05	3786831	I1	T	+	homo	36	7	7
chr05	3787106	D1	A	+	homo	34	5	7
chr05	3788357	D2	CG	*	homo	30	9	10
chr05	3790319	D1	A	-	homo	35	5	6
chr05	3792600	D1	G	*	homo	35	16	18
chr05	3792912	D1	T	*	homo	33	11	17
chr05	3808013	D4	TCTA	*	homo	34	15	16
chr05	3809798	D4	ATGC	*	homo	35	14	17
chr05	3811350	D1	T	-	homo	38	4	4
chr05	3811945	D1	T	*	homo	35	10	12
chr05	3812318	I1	A	*	homo	33	4	5
chr05	3828591	I1	C	+	homo	34	10	13
chr05	3828811	I1	T	*	homo	37	12	18
chr05	3829261	I1	A	*	homo	34	17	22
chr05	3829852	I2	CA	+	hete	36	11	20
chr05	3830951	D2	TC	-	homo	30	13	14
chr05	3831311	D4	TAAT	-	homo	35	12	14
chr05	3831537	D2	CG	*	homo	35	5	6
chr05	3831690	D3	GCT	+	homo	34	15	15
chr05	3835151	D1	A	-	homo	34	5	5
chr05	3835197	I2	GA	-	hete	34	4	8
chr05	3842179	I5	TTTTG	*	hete	37	15	27
chr05	3842774	I1	A	*	homo	36	7	9
chr05	3843218	D1	T	*	homo	36	9	11
chr05	3844162	D1	C	*	homo	37	8	11
chr05	3844279	I1	C	*	homo	34	15	20
chr05	3846858	D1	T	*	homo	34	18	26
chr05	3847047	I1	T	-	homo	33	17	22
chr05	3850125	I3	CTT	-	homo	34	13	18
chr05	3850782	D1	C	-	homo	38	3	3
chr05	3858543	D1	C	*	homo	35	17	19
chr05	3859841	I1	G	*	homo	31	18	20
chr05	3860132	I2	TA	+	homo	39	4	5
chr05	3860807	I1	C	*	homo	37	8	10
chr05	3943580	I1	C	+	hete	38	3	5
chr05	3944662	D1	T	*	hete	32	10	20
chr05	3947826	I3	ATT	*	homo	34	11	13
chr05	3948225	D1	T	*	homo	32	17	22
chr05	3948415	D1	A	*	homo	29	16	22
chr05	3948532	I1	A	*	homo	31	14	23
chr05	3949128	I4	CTTC	*	homo	29	20	29
chr05	3952122	D1	T	*	homo	31	20	26
chr05	3954167	D3	TTC	-	homo	36	3	3
chr05	3955616	D1	A	*	homo	37	4	5
chr05	3956288	I5	TCTCA	*	homo	36	9	13
chr05	3980476	I1	G	*	homo	38	6	8
chr05	3980564	D1	T	*	homo	35	15	17
chr05	3981200	D4	TCTC	*	homo	31	16	19
chr05	3984492	D1	G	*	homo	29	20	20
chr05	3984767	D1	G	-	homo	36	13	15
chr05	3995674	I3	AAA	*	homo	33	11	17
chr05	3998463	D2	GC	-	homo	34	4	4
chr05	4002406	I1	T	+	homo	38	6	6
chr05	4002477	I2	TA	+	homo	35	11	15
chr05	4051944	D1	C	-	hete	31	4	6
chr05	4132616	D1	T	-	homo	35	14	14
chr05	4143698	I1	A	*	homo	33	16	23
chr05	4155837	D3	CAC	*	homo	29	15	22
chr05	4160332	I3	CGC	*	hete	32	8	18
chr05	4161048	D3	TAG	-	homo	32	3	3
chr05	4196323	I1	C	-	homo	27	11	18
chr05	4197077	D4	GTAC	-	homo	34	7	7
chr05	4199163	D1	G	+	homo	34	4	4
chr05	4199602	I1	A	*	homo	32	12	12
chr05	4201113	I2	GT	+	hete	32	3	5
chr05	4201783	I4	GCAC	*	hete	35	3	4
chr05	4202021	D1	G	-	homo	33	4	4
chr05	4218617	D2	GC	+	homo	36	3	3
chr05	4219568	I2	AA	-	hete	33	8	16
chr05	4220200	D1	G	*	homo	34	16	16
chr05	4220428	I2	CT	*	homo	33	18	21
chr05	4220898	I1	A	*	homo	28	11	17
chr05	4221265	I2	AT	+	hete	35	3	5
chr05	4251358	I2	TA	-	hete	36	4	6
chr05	4253092	D1	A	+	hete	36	6	10
chr05	4253385	I2	TA	+	hete	38	3	4
chr05	4260898	I1	A	*	homo	34	12	17
chr05	4263100	D1	T	+	homo	35	6	8
chr05	4263197	I2	AA	+	hete	35	7	18
chr05	4263394	I1	A	*	homo	35	7	9
chr05	4270249	D2	TA	*	homo	35	16	16
chr05	4270353	I1	T	*	homo	34	19	19
chr05	4270578	D2	AA	*	hete	37	6	10
chr05	4270897	D1	T	*	homo	36	16	24
chr05	4272522	I2	AT	*	hete	34	7	11
chr05	4275193	D1	T	-	homo	37	8	10
chr05	4275409	D4	TCAA	-	homo	36	14	19
chr05	4275663	I2	TC	*	homo	29	5	6
chr05	4275913	I1	A	*	homo	35	11	16
chr05	4276978	I2	TT	*	hete	36	10	20
chr05	4277593	D1	G	*	homo	33	16	23
chr05	4278957	I4	GTGG	-	hete	35	5	10
chr05	4279440	D1	C	*	homo	37	7	8
chr05	4295389	I4	GACT	*	homo	34	8	11
chr05	4295512	I2	TC	*	homo	34	8	11
chr05	4296697	I1	T	*	homo	30	11	15
chr05	4296806	D4	AACG	*	hete	35	3	6
chr05	4296838	D1	T	*	hete	32	5	10
chr05	4298293	I1	A	*	homo	29	12	15
chr05	4300230	I1	T	*	hete	37	6	9
chr05	4303202	I5	CTGCA	+	hete	36	5	8
chr05	4303749	D3	AAT	-	hete	31	3	4
chr05	4304881	D1	A	+	homo	37	11	11
chr05	4305007	D1	T	+	hete	37	5	8
chr05	4305619	D2	AT	-	homo	35	10	13
chr05	4305980	D1	T	+	hete	36	6	12
chr05	4308603	D1	A	-	homo	32	10	11
chr05	4308868	D3	GCG	+	homo	33	9	9
chr05	4310160	I1	T	*	homo	32	13	18
chr05	4310588	D4	ATCA	*	homo	30	10	10
chr05	4311615	I2	TG	*	homo	33	13	15
chr05	4311760	I1	A	*	homo	35	14	22
chr05	4313015	I2	AT	*	hete	34	15	26
chr05	4313721	I2	AG	*	homo	36	17	21
chr05	4321695	D4	CAGG	*	homo	38	6	6
chr05	4322468	D1	T	*	homo	33	12	15
chr05	4323475	I3	AAA	*	homo	36	14	15
chr05	4325049	D1	G	-	homo	33	9	13
chr05	4327983	D1	T	*	homo	33	18	23
chr05	4328752	I1	G	-	homo	34	13	13
chr05	4342441	I1	G	-	homo	39	5	7
chr05	4345454	D3	ATT	+	homo	35	5	5
chr05	4345770	D1	A	-	homo	36	5	7
chr05	4345915	D1	A	-	homo	36	8	11
chr05	4346150	I1	C	*	homo	36	7	8
chr05	4346422	D1	G	+	homo	35	12	15
chr05	4353072	D1	C	+	homo	33	19	19
chr05	4370797	I1	C	-	hete	25	7	12
chr05	4423913	D1	T	*	homo	31	15	16
chr05	4468108	D3	GAG	+	homo	35	4	4
chr05	4468323	I1	A	-	homo	33	8	12
chr05	4468643	D1	A	-	hete	40	3	5
chr05	4470175	I2	GA	*	homo	34	11	16
chr05	4472407	D1	A	*	homo	34	14	16
chr05	4474136	I4	CTCC	-	homo	35	5	6
chr05	4479647	I1	A	*	homo	33	14	21
chr05	4479916	D1	G	*	hete	35	7	12
chr05	4480252	D4	AGCT	*	homo	32	16	18
chr05	4519176	I2	AG	*	hete	37	4	6
chr05	4519748	D3	AGG	*	homo	30	18	21
chr05	4521361	I2	AG	*	homo	33	20	27
chr05	4522825	D1	T	+	homo	37	8	8
chr05	4522991	I1	A	*	hete	31	6	9
chr05	4523036	I2	AA	-	hete	39	4	6
chr05	4523561	I1	G	-	homo	37	5	5
chr05	4569240	D1	A	*	homo	32	13	21
chr05	4570068	D2	GA	*	homo	36	10	16
chr05	4570335	D1	G	-	homo	37	7	10
chr05	4573715	D2	TT	+	homo	34	9	12
chr05	4574431	D1	G	-	homo	34	8	9
chr05	4575773	D1	A	*	homo	36	7	9
chr05	4575987	I1	C	*	homo	35	17	19
chr05	4577260	D3	GAG	-	homo	36	5	5
chr05	4578290	D3	AAT	+	hete	34	5	8
chr05	4578462	D1	G	*	hete	33	10	19
chr05	4578709	I2	GT	-	hete	34	3	4
chr05	4585300	I3	TCA	*	homo	33	17	19
chr05	4586484	I1	C	*	homo	33	12	16
chr05	4586809	I1	T	*	hete	33	13	23
chr05	4604000	D4	TAAT	*	homo	38	16	17
chr05	4619645	I1	A	-	homo	28	13	19
chr05	4664738	D1	C	*	homo	30	4	4
chr05	4664763	I4	AACC	*	hete	34	3	5
chr05	4673039	D1	C	+	homo	27	10	12
chr05	4676007	I4	ATAT	*	homo	37	12	15
chr05	4676195	D1	A	-	homo	35	11	14
chr05	4676250	D1	T	-	hete	35	9	15
chr05	4678403	D1	G	-	homo	34	7	10
chr05	4678840	I3	CAG	-	hete	38	3	5
chr05	4679553	I1	A	*	homo	34	10	12
chr05	4679638	D1	G	-	homo	35	4	4
chr05	4681785	I1	G	*	homo	35	14	23
chr05	4682255	D1	T	*	homo	36	11	12
chr05	4683189	D3	ACG	*	homo	36	7	8
chr05	4683870	I1	T	*	homo	34	11	12
chr05	4684369	I1	C	*	homo	37	13	14
chr05	4688781	D1	T	+	homo	34	5	5
chr05	4692588	D1	T	-	homo	37	4	4
chr05	4738887	I1	C	*	homo	28	12	14
chr05	4744360	D1	T	*	homo	34	18	18
chr05	4745485	I4	TCGA	*	homo	32	11	13
chr05	4757133	D1	A	*	homo	31	16	22
chr05	4757768	D1	C	*	homo	28	14	17
chr05	4759744	I2	TT	*	homo	29	13	17
chr05	4761454	D1	A	*	homo	32	17	26
chr05	4761644	D4	TCAT	*	hete	38	5	8
chr05	4762921	I1	G	*	homo	35	20	25
chr05	4763670	I3	AAG	-	homo	35	6	7
chr05	4767669	D1	A	-	homo	35	5	6
chr05	4770754	D3	TTG	*	homo	36	5	6
chr05	4776127	I1	A	*	homo	38	4	4
chr05	4776408	I2	TT	-	homo	36	4	4
chr05	4777829	D3	ATT	-	homo	38	5	6
chr05	4778937	D2	AG	*	homo	32	15	20
chr05	4779870	I1	C	-	homo	30	13	18
chr05	4779974	I1	G	-	homo	35	10	13
chr05	4781222	D4	ACAC	*	homo	32	16	25
chr05	4784141	D1	C	*	homo	30	17	19
chr05	4785946	D1	A	*	homo	35	14	15
chr05	4786917	D3	CAG	-	hete	38	3	4
chr05	4788434	I1	A	-	homo	37	6	8
chr05	4872670	I1	G	-	homo	37	6	8
chr05	4873007	I1	A	-	homo	39	5	5
chr05	4877089	D1	T	+	homo	36	11	15
chr05	4909211	I5	AGGCC	+	homo	36	7	7
chr05	4919451	D2	TA	-	homo	34	6	8
chr05	4925305	I5	CAAAA	-	hete	37	3	5
chr05	4940485	D1	T	-	hete	37	7	12
chr05	4948364	I2	AA	-	homo	33	5	5
chr05	4969053	I4	GTAC	+	homo	37	5	6
chr05	4969938	I1	A	*	homo	33	15	21
chr05	4970552	I1	A	-	homo	35	6	8
chr05	4993671	D1	T	*	homo	31	7	8
chr05	4994752	I1	T	*	homo	33	17	24
chr05	5001225	D1	C	+	homo	35	15	17
chr05	5002695	I1	A	+	homo	37	8	11
chr05	5031870	I1	T	*	homo	34	20	25
chr05	5032569	I1	T	-	hete	31	9	17
chr05	5055619	D4	AGCA	*	homo	32	18	20
chr05	5111825	I3	CTT	-	hete	35	8	13
chr05	5116360	I1	C	+	hete	38	3	6
chr05	5165860	D1	C	-	homo	38	4	4
chr05	5185510	I1	T	-	hete	35	9	16
chr05	5197124	I1	A	*	homo	28	6	8
chr05	5198348	D1	G	+	homo	27	5	5
chr05	5199186	D1	C	*	homo	29	6	6
chr05	5199719	I2	AT	*	homo	32	5	7
chr05	5246460	I1	G	-	hete	30	3	4
chr05	5247231	D2	TT	*	homo	35	12	16
chr05	5249014	I2	GG	-	homo	26	9	12
chr05	5251030	D2	GT	+	hete	36	3	4
chr05	5251826	D1	G	-	homo	35	9	9
chr05	5252817	I1	A	+	homo	39	7	8
chr05	5253791	I4	CAAG	*	homo	30	15	24
chr05	5253939	D5	TGCAA	-	homo	33	9	9
chr05	5282983	D1	T	*	homo	36	18	21
chr05	5286522	I1	T	*	homo	30	16	27
chr05	5287826	D3	GTC	-	homo	32	11	16
chr05	5289058	D2	AA	*	homo	36	7	8
chr05	5289576	D2	AA	*	homo	35	6	8
chr05	5291280	D2	AA	*	homo	37	20	22
chr05	5291940	I1	A	*	homo	36	20	21
chr05	5292017	D1	G	*	homo	34	18	21
chr05	5293210	I1	T	+	homo	38	4	4
chr05	5293441	D3	AAG	+	hete	37	3	4
chr05	5326708	I2	AT	*	homo	34	14	14
chr05	5326825	I1	G	*	homo	34	10	13
chr05	5327817	D4	TGAT	*	hete	32	6	9
chr05	5327878	I2	TT	*	homo	29	16	24
chr05	5328641	D4	AGCT	-	homo	38	3	3
chr05	5329758	D5	ATGCT	+	homo	37	5	7
chr05	5330054	D1	A	*	hete	36	5	8
chr05	5330089	I3	ATC	*	hete	37	5	8
chr05	5331476	D1	G	*	homo	34	15	18
chr05	5348869	D1	T	-	hete	37	6	9
chr05	5378799	I4	CATG	*	hete	33	12	27
chr05	5381020	D1	T	-	hete	28	8	13
chr05	5383189	I4	CCGT	*	homo	29	16	26
chr05	5383495	I1	T	*	homo	30	16	16
chr05	5384262	D3	TTA	-	homo	33	14	14
chr05	5384579	I2	CA	-	homo	34	9	10
chr05	5423414	I1	T	+	homo	36	7	8
chr05	5423565	D1	C	+	homo	30	8	9
chr05	5425937	D1	T	*	homo	36	17	23
chr05	5432227	I2	GT	-	hete	39	4	7
chr05	5434893	I2	AC	*	homo	35	15	20
chr05	5435110	I4	TTCA	*	homo	32	18	21
chr05	5435359	D3	GAA	*	homo	33	10	13
chr05	5435838	I5	GGCGC	-	homo	31	5	6
chr05	5487271	I3	GTA	-	homo	35	7	8
chr05	5489463	D3	GGC	*	homo	33	8	10
chr05	5489683	D3	GCA	*	hete	35	5	8
chr05	5489926	I3	GCG	*	homo	30	12	15
chr05	5497428	I1	A	+	homo	37	4	5
chr05	5547774	I3	GAG	+	homo	31	6	8
chr05	5548254	I4	TGCA	*	homo	30	17	19
chr05	5550119	I2	GT	-	homo	32	10	14
chr05	5575516	D5	TGCCA	+	hete	36	3	4
chr05	5575781	D3	CCA	+	homo	33	3	3
chr05	5576874	D1	T	*	homo	32	12	16
chr05	5620110	D3	CGG	+	homo	34	8	9
chr05	5621867	I1	C	*	homo	34	11	12
chr05	5630950	I1	T	+	homo	32	4	4
chr05	5632541	I3	GTG	+	homo	29	6	8
chr05	5632624	D1	C	+	homo	24	5	5
chr05	5632649	D3	TTA	+	homo	37	6	6
chr05	5771490	D4	TAAG	*	homo	33	20	23
chr05	5772253	D3	GAA	*	homo	35	11	12
chr05	5772520	I1	A	*	homo	28	10	13
chr05	5772646	D5	CAGCC	-	hete	30	4	8
chr05	5773354	I2	TA	-	hete	34	4	6
chr05	5773632	I2	AC	*	homo	36	9	13
chr05	5776283	D4	GAAT	-	homo	32	11	12
chr05	5790847	D1	C	+	homo	37	4	5
chr05	5790898	I3	GAG	+	homo	36	6	6
chr05	5791944	D1	A	-	homo	37	4	4
chr05	5792530	D3	GGA	*	hete	29	8	13
chr05	5792716	D3	GAT	*	homo	33	15	15
chr05	5792903	D3	GGA	*	homo	34	9	11
chr05	5793590	D1	T	-	hete	31	3	4
chr05	5795691	I1	G	*	hete	34	4	7
chr05	5798181	I2	GT	-	homo	30	4	5
chr05	5887868	D1	C	+	homo	35	5	5
chr05	5893932	I3	CTA	-	homo	35	7	8
chr05	5897846	I3	CAG	-	homo	39	3	3
chr05	5898253	D4	ACGT	+	homo	34	5	5
chr05	5898605	D1	T	+	homo	31	9	11
chr05	5901389	I1	T	+	homo	39	6	6
chr05	5901506	I3	AAT	+	homo	34	12	12
chr05	5902643	I1	T	*	hete	35	4	7
chr05	5903434	D2	TA	*	homo	35	9	12
chr05	5904307	I1	T	*	hete	34	7	11
chr05	5904558	I1	A	*	hete	33	8	15
chr05	5905068	I1	C	+	homo	34	3	3
chr05	5907784	D1	A	-	homo	37	4	5
chr05	5913840	D1	T	+	hete	37	6	9
chr05	5916070	D1	A	+	hete	36	7	11
chr05	5922525	I2	TC	-	homo	32	10	13
chr05	5922671	D1	T	-	homo	34	9	11
chr05	5922887	I1	A	+	homo	29	5	7
chr05	5923221	I1	G	+	hete	37	4	7
chr05	5925587	I1	T	-	homo	35	9	13
chr05	5925849	D3	TTC	*	homo	35	13	14
chr05	5927240	I3	CTT	+	homo	34	3	3
chr05	5927632	I1	A	+	homo	35	11	11
chr05	5928832	I1	T	-	homo	37	8	11
chr05	5928920	D2	TT	*	homo	37	11	11
chr05	5930122	D1	T	-	homo	34	4	5
chr05	5930464	I1	T	*	homo	34	12	14
chr05	6049500	D1	A	+	homo	34	5	5
chr05	6049630	D2	AC	+	hete	26	3	4
chr05	6105600	I1	A	*	hete	31	18	33
chr05	6111227	D1	A	+	homo	36	7	9
chr05	6117749	I1	A	-	homo	37	7	7
chr05	6118186	I3	TAT	-	homo	36	5	6
chr05	6133507	I2	AA	*	homo	31	20	25
chr05	6135861	I1	T	*	homo	33	8	12
chr05	6136326	D2	TT	*	homo	32	13	15
chr05	6136821	D3	CTG	*	homo	35	13	16
chr05	6137548	I2	TT	*	hete	35	4	7
chr05	6137627	D2	AT	*	hete	38	3	5
chr05	6139478	I4	GCGC	-	homo	35	6	8
chr05	6139757	D4	CTAG	*	homo	29	8	8
chr05	6140809	I1	A	*	homo	31	12	15
chr05	6153643	I1	C	*	hete	36	8	17
chr05	6155903	I3	GCA	*	homo	31	15	23
chr05	6175503	D1	T	+	homo	37	10	16
chr05	6208851	D4	ATTC	-	hete	37	7	11
chr05	6216639	D1	G	*	hete	32	9	21
chr05	6235336	D1	T	*	homo	35	14	17
chr05	6259060	D1	T	*	homo	34	13	15
chr05	6277908	D2	TG	+	homo	33	10	11
chr05	6278447	I1	A	-	hete	25	6	10
chr05	6278698	D4	ACGA	*	homo	34	15	16
chr05	6281686	D1	T	*	homo	36	17	25
chr05	6283104	D1	T	*	homo	24	15	19
chr05	6283716	I2	TT	*	homo	33	17	23
chr05	6284133	D2	AA	*	homo	33	11	13
chr05	6300457	I5	TTGCC	-	homo	34	10	15
chr05	6303441	I1	A	-	hete	37	3	5
chr05	6304343	I1	A	*	homo	37	3	3
chr05	6304769	I2	TC	+	hete	34	4	7
chr05	6314321	D5	CTTGC	+	hete	36	3	6
chr05	6335465	I5	CTGCA	-	hete	32	7	14
chr05	6335721	I1	C	-	homo	30	8	9
chr05	6356085	I1	A	-	hete	37	5	9
chr05	6356332	I3	GTA	+	homo	38	3	3
chr05	6356807	I1	T	-	homo	35	4	5
chr05	6358227	I3	CAT	*	homo	33	12	17
chr05	6363146	D3	TTT	*	homo	37	12	19
chr05	6371383	D1	C	+	hete	31	4	6
chr05	6371470	I2	TA	*	homo	35	9	9
chr05	6435570	I1	A	+	hete	31	3	4
chr05	6435685	D1	C	*	homo	34	7	8
chr05	6436166	D1	A	+	homo	38	4	5
chr05	6436221	D1	A	-	homo	30	9	13
chr05	6444694	I4	CTCC	-	hete	36	4	7
chr05	6445109	D5	GTGCG	+	hete	33	7	11
chr05	6452168	D1	A	*	homo	35	15	18
chr05	6469913	D1	G	*	homo	35	11	16
chr05	6479011	D1	C	*	hete	38	3	5
chr05	6484330	I1	T	-	homo	36	5	5
chr05	6512419	I1	T	+	hete	34	4	6
chr05	6512632	D5	CACTG	-	homo	31	10	14
chr05	6513240	D3	GAT	*	homo	33	12	14
chr05	6513300	D3	CGG	*	homo	31	7	9
chr05	6513428	I3	TTA	*	homo	32	9	13
chr05	6514866	D1	T	-	homo	36	4	4
chr05	6528802	I2	TC	*	hete	35	6	10
chr05	6529503	D1	A	*	hete	32	12	27
chr05	6567558	I1	A	-	hete	33	3	5
chr05	6568249	D1	C	+	homo	38	8	8
chr05	6568374	I3	TTA	+	homo	36	5	6
chr05	6571826	I1	A	-	homo	35	15	15
chr05	6572498	I1	T	-	homo	37	9	10
chr05	6572545	D3	AAT	-	homo	32	5	7
chr05	6572690	I1	T	+	homo	40	5	6
chr05	6574518	I1	A	+	hete	38	4	6
chr05	6577368	D2	AC	*	homo	28	17	21
chr05	6607848	D4	ATCC	-	hete	36	4	6
chr05	6611959	D3	GGA	*	hete	37	3	6
chr05	6612086	D2	TT	+	homo	33	7	7
chr05	6614557	D1	T	*	homo	32	18	23
chr05	6620022	D1	T	*	homo	34	13	15
chr05	6620112	D1	A	-	homo	35	9	13
chr05	6620161	I1	T	*	homo	35	4	4
chr05	6672298	I5	CCTCT	*	homo	32	12	17
chr05	6672827	I1	C	*	homo	31	14	15
chr05	6673569	D1	A	*	homo	37	10	11
chr05	6674051	I1	A	*	homo	34	11	15
chr05	6677216	D2	GA	*	hete	34	7	14
chr05	6677322	I1	A	+	homo	21	4	5
chr05	6678861	I1	A	-	homo	33	14	18
chr05	6679055	D5	TCTCA	*	homo	35	5	5
chr05	6679486	I1	T	+	homo	37	7	10
chr05	6679711	D3	GGG	-	homo	31	8	10
chr05	6680970	I2	CG	-	hete	37	4	6
chr05	6681054	D1	T	-	hete	37	4	7
chr05	6682319	I1	A	+	homo	33	11	12
chr05	6683660	D1	G	-	homo	32	11	16
chr05	6688898	I3	CCT	+	hete	31	3	4
chr05	6690961	I3	TTT	*	hete	35	11	26
chr05	6691271	I2	TT	*	hete	32	12	20
chr05	6691547	D4	GAGC	*	homo	32	19	20
chr05	6807151	D5	CAACC	*	homo	30	16	20
chr05	6807406	I1	T	*	homo	29	15	20
chr05	6808236	I1	A	+	hete	38	4	6
chr05	6809185	I2	TC	-	hete	27	3	4
chr05	6809357	I1	C	-	homo	35	6	6
chr05	6810942	I4	CTAA	*	homo	33	16	21
chr05	6814533	I1	C	*	homo	32	16	20
chr05	6816298	I4	TTTA	-	hete	38	10	27
chr05	6816389	I1	G	-	homo	34	9	13
chr05	6822775	I3	TTT	*	homo	32	18	31
chr05	6824481	D1	C	*	homo	35	5	5
chr05	6831117	I1	C	-	homo	30	7	8
chr05	6844478	D4	ATGC	-	homo	32	4	4
chr05	6860848	D5	GACCG	-	hete	37	5	9
chr05	6861126	D1	T	*	homo	36	10	10
chr05	6861726	I2	TT	-	homo	34	8	11
chr05	6862650	D5	TGGCA	-	homo	35	7	8
chr05	6864580	D1	A	+	homo	37	7	7
chr05	6865152	I1	T	-	homo	33	6	6
chr05	6865652	I1	A	*	homo	36	11	13
chr05	6866096	D3	GCG	+	homo	33	11	11
chr05	6867039	I1	A	*	homo	28	8	11
chr05	6867391	I3	CAC	+	homo	38	7	7
chr05	6867952	D3	GCG	-	homo	30	16	21
chr05	6870195	I1	T	+	homo	37	5	6
chr05	6872415	D1	A	*	homo	34	17	19
chr05	6874147	D1	T	-	homo	34	7	8
chr05	6876003	D1	A	*	homo	33	19	24
chr05	6876245	D1	A	*	homo	36	12	13
chr05	6877075	D1	T	*	homo	35	13	13
chr05	6877408	D1	T	*	homo	34	19	23
chr05	6878876	D1	A	-	homo	32	10	12
chr05	6879552	D1	A	*	homo	35	13	20
chr05	6879785	I1	A	*	hete	35	7	11
chr05	6881154	I1	G	*	homo	35	15	16
chr05	6881640	I3	AAC	*	homo	36	12	18
chr05	6881702	I1	A	*	homo	36	10	11
chr05	6881774	D1	A	*	homo	35	15	19
chr05	6882956	D4	CCCA	*	homo	35	7	8
chr05	6883061	I5	GCGGG	+	hete	36	3	5
chr05	6883734	D1	T	-	homo	36	7	8
chr05	6883954	D3	TAC	*	homo	35	18	19
chr05	6884049	D3	TAA	*	hete	35	5	9
chr05	6898232	D3	TTC	-	homo	29	7	7
chr05	6911803	I3	TAC	+	homo	39	4	5
chr05	6912132	I1	C	*	homo	35	11	15
chr05	6912267	D4	CCCA	*	homo	35	10	15
chr05	6913482	I4	TCGG	-	hete	31	6	9
chr05	6915397	D3	TGA	+	homo	36	7	7
chr05	6917043	I4	GCGC	+	hete	32	3	5
chr05	6918525	D2	AT	*	homo	30	9	14
chr05	6918851	D1	T	*	hete	36	6	9
chr05	6919083	D1	G	*	homo	32	12	13
chr05	6919428	I1	T	*	homo	36	12	15
chr05	6919734	I1	T	*	homo	36	8	12
chr05	6919848	I2	AT	+	homo	34	6	8
chr05	6921259	D2	TT	-	homo	35	8	9
chr05	6922112	I2	AT	-	homo	32	14	20
chr05	6922282	D2	TG	*	homo	38	4	5
chr05	6982042	D5	TTTAA	-	homo	27	9	10
chr05	6984335	I1	A	-	hete	39	3	5
chr05	6984803	D1	A	-	homo	36	7	8
chr05	6986085	D4	CTAG	*	homo	34	12	18
chr05	6986168	D4	GCTA	-	homo	34	6	6
chr05	6987898	D1	G	+	hete	35	8	13
chr05	6992879	I1	T	-	homo	36	8	9
chr05	6993704	D2	TT	*	homo	35	7	9
chr05	6993797	I4	ATCA	-	homo	33	9	12
chr05	6996072	I1	T	*	homo	34	10	16
chr05	6996215	D1	T	*	homo	29	6	6
chr05	6996811	I1	T	-	homo	36	9	9
chr05	6996939	D1	A	*	homo	35	6	8
chr05	6997726	I3	AAC	-	hete	37	7	12
chr05	6998143	D3	TGA	-	homo	32	7	7
chr05	7001780	I1	G	*	homo	32	16	20
chr05	7001854	I1	G	*	homo	38	4	5
chr05	7003987	I2	AG	-	homo	31	10	12
chr05	7073220	D4	CCCC	-	hete	28	4	8
chr05	7111798	D1	A	+	homo	37	6	7
chr05	7113725	I3	TCA	*	homo	33	4	5
chr05	7114220	I2	CT	-	homo	32	13	14
chr05	7114490	D1	T	-	homo	34	5	7
chr05	7119043	I1	C	-	homo	33	14	19
chr05	7119838	D2	TT	*	homo	34	11	13
chr05	7120340	I1	T	-	hete	38	10	17
chr05	7120713	I2	AG	*	hete	35	9	16
chr05	7121196	I1	A	*	homo	35	11	15
chr05	7121239	I1	T	*	homo	32	19	19
chr05	7121876	I1	G	*	homo	26	7	8
chr05	7126981	D4	CCGT	-	homo	30	14	15
chr05	7129558	D4	GAAG	-	homo	34	5	5
chr05	7130179	D3	ATG	+	homo	36	7	7
chr05	7133156	D4	AAGA	+	hete	33	7	11
chr05	7133392	I2	CC	-	hete	33	6	10
chr05	7133971	I1	T	-	homo	35	9	10
chr05	7137456	I1	C	*	hete	30	8	15
chr05	7137580	D4	TATA	-	hete	36	6	10
chr05	7140706	D4	TGAT	-	homo	34	7	9
chr05	7143938	D1	A	*	homo	33	18	19
chr05	7144592	I1	A	*	homo	29	9	10
chr05	7145149	D1	A	*	homo	36	8	8
chr05	7147901	I1	A	*	homo	36	11	16
chr05	7149683	D1	A	*	homo	33	16	18
chr05	7154218	D1	A	-	homo	37	6	7
chr05	7204943	I1	G	*	homo	32	17	21
chr05	7205483	D1	A	*	homo	32	11	15
chr05	7206684	D1	A	*	homo	36	10	13
chr05	7223016	D1	T	+	homo	34	5	5
chr05	7223764	D5	GGGAA	*	homo	33	15	22
chr05	7240551	D2	AA	-	homo	34	10	12
chr05	7245105	I3	AGT	-	hete	35	11	22
chr05	7255505	D1	A	+	homo	37	7	8
chr05	7255701	I1	C	+	homo	40	3	3
chr05	7256874	D5	TACAG	*	homo	33	7	9
chr05	7257703	D4	AGTG	*	hete	30	5	10
chr05	7257993	I3	GAC	*	homo	26	13	17
chr05	7258234	I3	GGT	-	homo	29	10	16
chr05	7263126	I1	A	-	homo	38	3	3
chr05	7265471	I1	A	*	homo	34	16	22
chr05	7265570	D1	A	*	hete	33	8	17
chr05	7265603	I1	A	*	hete	33	4	6
chr05	7266086	I1	A	*	homo	35	20	23
chr05	7267100	I1	A	*	hete	35	8	16
chr05	7270987	I1	T	+	homo	37	8	10
chr05	7271069	D1	A	+	homo	30	6	7
chr05	7271092	D1	C	+	homo	38	5	5
chr05	7271660	I1	G	-	hete	39	3	6
chr05	7271899	D2	CT	*	homo	29	12	14
chr05	7271984	D5	CTATA	*	homo	34	4	4
chr05	7272569	D2	TC	*	homo	33	14	16
chr05	7273019	I1	T	-	homo	29	15	17
chr05	7273423	D2	TT	*	homo	34	8	8
chr05	7276033	I2	AG	*	hete	34	8	13
chr05	7276402	I1	T	*	homo	36	10	11
chr05	7277061	D2	TT	-	homo	29	11	15
chr05	7278671	D1	A	+	homo	36	8	9
chr05	7278867	D1	A	+	homo	31	12	18
chr05	7279135	I3	GAA	*	hete	32	18	32
chr05	7280454	D1	A	*	homo	32	17	22
chr05	7284124	D3	GCA	-	homo	32	4	5
chr05	7285597	I4	TAAA	*	homo	36	12	17
chr05	7286303	D1	A	-	homo	36	10	11
chr05	7286550	D2	CT	+	homo	36	7	7
chr05	7288085	I2	AT	*	homo	37	9	12
chr05	7288742	D1	A	*	homo	33	17	18
chr05	7288927	I2	TT	-	homo	36	16	19
chr05	7289303	D1	G	+	hete	38	6	10
chr05	7291339	D1	T	+	hete	37	14	25
chr05	7293375	I3	CGA	-	homo	33	4	5
chr05	7294847	D5	ACAGG	-	homo	37	3	3
chr05	7295084	D1	T	-	homo	33	15	16
chr05	7353893	I1	T	-	homo	37	6	7
chr05	7354511	D1	A	-	homo	36	13	17
chr05	7355372	I2	AC	*	homo	33	15	17
chr05	7358520	D2	AA	*	hete	37	5	9
chr05	7360557	D4	GATC	+	homo	35	3	3
chr05	7360678	I4	TGCA	+	homo	36	8	11
chr05	7364550	D1	T	-	homo	38	10	12
chr05	7366243	D5	GCTCT	*	homo	32	14	18
chr05	7366644	D2	TT	*	homo	33	14	20
chr05	7366864	D2	GA	+	homo	31	6	6
chr05	7367512	I2	CA	-	homo	37	4	5
chr05	7368899	D4	CTGC	-	hete	38	3	5
chr05	7444010	D4	TTAA	*	homo	33	15	18
chr05	7444307	D1	A	*	homo	34	10	15
chr05	7444550	D2	TC	*	homo	36	10	11
chr05	7445643	D1	A	*	homo	35	17	22
chr05	7446639	I2	AA	-	homo	32	8	11
chr05	7459651	D1	A	+	hete	35	3	6
chr05	7460317	I2	TT	+	homo	35	10	11
chr05	7517173	I1	A	*	homo	32	16	21
chr05	7519664	I1	A	*	homo	33	14	22
chr05	7531342	I1	G	+	homo	38	4	5
chr05	7574208	I3	CCA	*	homo	36	5	6
chr05	7574384	D3	GCC	-	homo	33	11	14
chr05	7575519	D1	G	*	homo	33	9	10
chr05	7575608	I1	C	-	homo	36	4	5
chr05	7575654	I1	T	*	homo	30	12	17
chr05	7576342	I1	T	-	homo	36	3	3
chr05	7587115	I4	CACG	+	homo	34	15	21
chr05	7588253	I3	CTG	*	homo	31	16	16
chr05	7589565	D2	GA	*	homo	27	5	5
chr05	7589617	D2	TT	*	homo	35	11	14
chr05	7590880	I2	AT	-	homo	34	11	11
chr05	7591972	I1	T	*	hete	36	7	11
chr05	7595065	I4	ACGC	*	hete	32	12	25
chr05	7598584	I1	G	+	hete	31	7	11
chr05	7598745	I1	G	*	hete	25	7	12
chr05	7598851	I3	GCG	-	homo	34	8	8
chr05	7601388	I2	TA	+	homo	37	3	3
chr05	7601427	D3	TAT	*	homo	37	4	4
chr05	7602113	I2	TT	*	homo	37	7	8
chr05	7604074	I2	GC	-	homo	29	6	7
chr05	7604498	I1	C	-	hete	38	3	4
chr05	7623847	D4	CACC	*	hete	33	7	12
chr05	7645356	I2	CA	+	homo	35	4	4
chr05	7688248	D5	GAGCA	-	homo	28	9	9
chr05	7688599	D1	C	+	homo	35	8	10
chr05	7688849	I5	CGACG	*	homo	33	10	11
chr05	7690528	I4	CTAG	-	hete	35	5	10
chr05	7698178	I1	T	*	homo	32	20	23
chr05	7702171	I1	T	-	homo	30	10	16
chr05	7704112	I2	AT	*	homo	37	12	16
chr05	7707035	D1	T	-	homo	35	11	11
chr05	7710389	D1	G	-	homo	35	3	3
chr05	7724145	D2	AT	-	hete	36	3	6
chr05	7724746	I1	G	-	homo	34	5	7
chr05	7725367	I1	A	-	homo	37	11	18
chr05	7725805	D1	G	+	homo	36	4	5
chr05	7725940	I3	ACC	+	homo	34	10	14
chr05	7726396	I1	G	-	homo	32	14	19
chr05	7726513	D3	TTA	-	homo	22	5	5
chr05	7726911	D1	C	-	homo	36	3	3
chr05	7771217	I1	G	+	homo	34	11	11
chr05	7771735	D4	TATA	*	homo	35	6	6
chr05	7774003	I3	GTG	+	homo	34	10	13
chr05	7774137	D4	CTGG	-	homo	35	8	8
chr05	7774457	D3	TCG	+	hete	39	5	8
chr05	7774999	I4	AAAA	*	hete	30	8	14
chr05	7775122	D2	TT	*	homo	38	6	6
chr05	7775159	I3	TAC	*	homo	36	10	12
chr05	7797398	D1	A	*	homo	30	17	22
chr05	7797453	D1	A	*	homo	34	5	6
chr05	7797664	I3	AAA	*	homo	33	16	25
chr05	7850474	D2	TA	-	homo	31	11	12
chr05	7852591	I1	A	*	homo	30	13	15
chr05	7852746	D3	TTC	*	homo	29	14	20
chr05	7852823	D2	CC	*	homo	35	10	10
chr05	7853016	I4	TCGA	+	homo	33	10	14
chr05	7853575	I5	TCTCC	-	hete	33	12	22
chr05	7859379	I4	CGCG	-	homo	31	9	12
chr05	7868026	I1	T	*	homo	31	19	22
chr05	7868753	I1	T	*	homo	34	17	19
chr05	7869315	I2	GA	-	homo	35	10	13
chr05	7870295	D3	TAA	+	homo	38	5	5
chr05	7875138	D2	AA	*	hete	35	10	18
chr05	7875806	I1	A	*	hete	35	7	14
chr05	7877703	I1	A	*	homo	31	11	13
chr05	7882610	I1	T	*	hete	33	8	13
chr05	7979311	I2	AA	-	hete	37	6	9
chr05	7982658	I2	TA	+	homo	34	4	4
chr05	7982837	I3	ATA	+	homo	37	5	7
chr05	7982917	D1	G	*	homo	32	19	19
chr05	7985567	I4	ATAT	+	hete	39	6	9
chr05	7986232	I3	GAT	+	hete	25	6	11
chr05	7986835	I3	CCG	*	homo	32	15	19
chr05	8182650	D1	A	*	homo	36	11	12
chr05	8185736	D1	A	*	homo	35	14	20
chr05	8235671	D1	A	+	homo	32	9	10
chr05	8264711	D1	T	*	hete	33	10	26
chr05	8309257	D1	C	*	hete	35	5	9
chr05	8459548	D1	T	*	homo	37	14	21
chr05	8459602	I2	CC	*	homo	31	7	9
chr05	8462050	D3	CTG	+	homo	38	4	4
chr05	8493139	D5	AGTTT	*	homo	36	6	7
chr05	8493197	I2	TA	*	homo	38	5	7
chr05	8493593	D3	TTT	*	homo	36	9	12
chr05	8494219	I3	GTC	*	hete	39	8	13
chr05	8494240	I1	C	*	homo	37	7	8
chr05	8495071	I1	T	-	hete	38	3	6
chr05	8496632	I1	T	*	homo	34	14	16
chr05	8497237	D3	CAC	-	homo	31	4	4
chr05	8500946	D1	T	*	homo	31	20	23
chr05	8504177	D1	A	-	homo	37	4	5
chr05	8507470	D1	C	*	homo	38	4	4
chr05	8510371	I2	CC	-	hete	32	7	13
chr05	8510522	D2	AA	*	homo	33	8	8
chr05	8510667	I1	A	*	homo	37	8	12
chr05	8511960	I1	T	-	homo	35	15	22
chr05	8536377	D1	G	+	homo	38	8	9
chr05	8541169	I2	TG	+	homo	38	3	3
chr05	8544649	D1	G	+	homo	38	7	8
chr05	8547489	D1	T	-	homo	34	5	6
chr05	8548883	D1	T	+	homo	37	10	13
chr05	8550160	I1	A	-	hete	35	4	6
chr05	8550654	I1	G	+	homo	36	4	5
chr05	8552057	D1	T	-	homo	36	8	9
chr05	8552192	D2	AT	-	hete	34	4	8
chr05	8552264	I5	AACTT	-	homo	38	6	7
chr05	8552318	D4	TTTA	*	homo	37	8	9
chr05	8553332	I1	A	+	homo	36	5	5
chr05	8553488	D1	C	*	homo	39	5	6
chr05	8614661	I3	TCC	+	hete	39	4	7
chr05	8615065	I2	TG	-	homo	34	7	8
chr05	8619164	D2	AA	+	homo	35	8	8
chr05	8619508	D1	A	+	hete	33	5	9
chr05	8623406	D2	AA	*	homo	35	4	4
chr05	8627224	D5	CTATC	-	homo	33	5	5
chr05	8706332	I1	A	*	homo	27	11	16
chr05	8708936	I1	A	+	homo	36	5	6
chr05	8789149	I1	T	-	homo	34	4	4
chr05	8821074	I1	T	+	homo	32	11	14
chr05	8822662	I2	GG	-	homo	29	5	5
chr05	8822887	I1	A	-	homo	20	11	12
chr05	9092180	I1	A	-	homo	31	7	8
chr05	9105169	D5	GTCCT	*	homo	33	8	10
chr05	9105951	I3	TGG	*	homo	31	14	18
chr05	9106181	D1	G	*	homo	38	12	16
chr05	9106856	D1	G	*	hete	36	3	4
chr05	9106977	D1	G	*	homo	31	16	24
chr05	9120824	I1	A	-	homo	38	10	11
chr05	9121109	I3	TTC	-	hete	37	5	8
chr05	9172040	D1	T	-	homo	33	3	3
chr05	9173089	I1	A	*	homo	35	4	4
chr05	9173699	I1	G	*	homo	34	9	9
chr05	9173935	I1	A	*	homo	35	12	15
chr05	9174840	D2	TT	*	homo	35	15	17
chr05	9174941	D2	TC	-	homo	36	7	10
chr05	9175386	D1	C	*	homo	34	18	23
chr05	9175466	I2	AT	*	homo	35	9	9
chr05	9176276	I1	A	*	homo	34	12	13
chr05	9176661	I2	AT	*	homo	37	10	16
chr05	9177181	D4	CTCT	-	homo	32	11	11
chr05	9177890	I4	CCCC	*	hete	29	7	17
chr05	9179961	D1	T	+	homo	33	10	12
chr05	9180188	I1	A	+	hete	37	11	20
chr05	9180712	D1	G	*	homo	34	19	19
chr05	9180812	I1	A	-	homo	37	10	15
chr05	9181723	D1	G	*	homo	33	19	19
chr05	9182830	D2	TG	*	hete	36	3	5
chr05	9183284	D3	ATC	-	hete	33	8	17
chr05	9184207	I1	T	-	homo	36	8	11
chr05	9250861	D1	A	*	homo	35	13	20
chr05	9331752	D1	A	*	homo	29	16	21
chr05	9335367	I1	T	*	hete	34	11	22
chr05	9335659	D2	TG	*	hete	30	3	4
chr05	9335694	D1	G	+	homo	38	5	7
chr05	9341708	D1	T	-	homo	36	10	13
chr05	9342056	D1	A	*	homo	36	5	6
chr05	9342264	D1	G	+	hete	39	3	5
chr05	9373941	D1	A	*	homo	35	17	22
chr05	9376296	D2	AT	*	hete	36	3	6
chr05	9376892	I3	GGT	-	homo	32	8	10
chr05	9400056	D1	A	+	homo	34	7	8
chr05	9434509	I1	T	+	hete	36	3	4
chr05	9472069	D3	AAA	*	homo	32	10	14
chr05	9474550	D4	TTTC	*	homo	34	5	6
chr05	9474964	I1	T	*	homo	27	17	18
chr05	9476087	D1	A	-	homo	35	7	9
chr05	9476767	D1	T	+	homo	38	9	9
chr05	9497338	D1	C	-	hete	32	3	4
chr05	9498262	I1	T	*	homo	33	17	22
chr05	9498990	D1	T	-	homo	34	8	12
chr05	9499047	I2	AA	-	homo	32	3	3
chr05	9611487	D3	GGC	-	homo	30	11	12
chr05	9618379	I1	C	*	homo	32	7	10
chr05	9618541	I2	CA	*	hete	35	5	8
chr05	9618741	I1	A	*	hete	35	3	5
chr05	9618858	I2	TT	-	hete	36	3	5
chr05	9619425	D3	ACA	*	homo	33	12	17
chr05	9649236	D1	T	*	homo	34	19	27
chr05	9654998	I1	T	*	homo	26	15	23
chr05	9655603	I1	A	*	homo	28	17	23
chr05	9655684	D5	GTCCC	*	homo	30	11	12
chr05	9658862	D1	T	+	homo	39	6	7
chr05	9660231	D4	AAAA	+	homo	36	14	20
chr05	9661754	D1	A	*	homo	31	20	27
chr05	9693484	D1	T	*	homo	38	4	4
chr05	9724560	D1	T	-	hete	37	5	9
chr05	9812638	D3	GTA	-	homo	23	4	4
chr05	9812739	D3	GCT	-	hete	34	3	4
chr05	9815145	I1	T	-	homo	35	6	8
chr05	9815543	D1	A	*	homo	31	10	10
chr05	9816956	D5	CACCT	+	homo	36	3	3
chr05	9819396	I1	G	*	homo	28	11	14
chr05	9820959	I1	A	*	homo	31	18	23
chr05	9823380	D1	T	+	homo	20	4	5
chr05	9823640	D1	T	*	homo	33	9	9
chr05	9825564	I1	C	-	homo	28	8	8
chr05	9825743	I1	G	-	homo	38	3	3
chr05	9899480	D1	T	+	homo	36	5	7
chr05	9900241	D1	A	-	homo	35	8	8
chr05	9901312	I1	C	+	homo	28	5	6
chr05	9902347	D2	AA	*	homo	23	3	3
chr05	9902622	D1	G	-	homo	36	3	3
chr05	9902642	I1	T	+	hete	34	4	8
chr05	9903573	D1	T	-	homo	37	9	10
chr05	9905139	D1	T	+	homo	35	5	6
chr05	9905588	D2	CT	*	hete	37	4	8
chr05	9907337	D1	T	+	homo	36	14	19
chr05	9908648	I1	A	*	homo	34	18	23
chr05	9908919	I4	AGCT	-	hete	35	4	7
chr05	9910305	I2	AA	-	hete	38	4	8
chr05	9910383	D1	A	*	homo	34	9	12
chr05	9911092	I1	G	*	homo	33	6	8
chr05	9911249	I3	CAG	-	hete	34	8	13
chr05	9912810	I1	T	*	homo	37	7	7
chr05	9913466	D1	C	*	homo	35	20	23
chr05	9913764	D1	A	-	homo	39	4	4
chr05	9914172	I4	CGAA	-	homo	36	4	4
chr05	9915675	D1	T	+	homo	34	13	15
chr05	9915812	I1	T	*	homo	35	19	24
chr05	9917563	D1	T	*	homo	34	11	16
chr05	9920692	D3	AAA	+	homo	34	18	18
chr05	9921536	D3	AGG	-	homo	36	12	14
chr05	9924244	I1	A	*	hete	38	7	11
chr05	9924572	I1	G	*	homo	37	9	12
chr05	9925373	D1	T	*	homo	33	15	16
chr05	9943733	D3	CCT	-	hete	28	3	4
chr05	9944532	I1	T	*	homo	34	18	26
chr05	9952840	D2	AA	-	homo	35	3	3
chr05	9971449	I1	T	*	homo	33	6	8
chr05	9971743	D1	A	*	homo	36	5	7
chr05	9978383	D1	A	*	hete	30	5	9
chr05	9978412	D4	GGCA	-	hete	32	3	5
chr05	9978571	I1	T	+	hete	35	3	5
chr05	10009753	I3	GGT	-	homo	30	4	4
chr05	10009871	D3	GTG	-	hete	36	5	9
chr05	10076175	I1	A	*	homo	34	20	22
chr05	10076617	I2	GA	-	hete	34	15	27
chr05	10077058	D2	TG	-	homo	37	3	3
chr05	10079346	D3	TTT	*	hete	34	5	8
chr05	10079427	I5	ATGAA	*	homo	35	12	13
chr05	10079506	D3	CAC	-	homo	29	9	9
chr05	10079582	D1	G	*	homo	25	8	9
chr05	10079736	D1	T	+	hete	32	8	19
chr05	10079906	I1	C	+	homo	32	9	11
chr05	10081446	I3	TAC	+	hete	29	4	6
chr05	10081464	D2	GG	+	hete	31	3	5
chr05	10081938	D1	G	-	homo	32	9	13
chr05	10084401	I2	AA	*	homo	37	12	17
chr05	10087798	I1	A	+	homo	36	11	17
chr05	10089937	D1	A	*	homo	35	17	25
chr05	10090274	D2	AT	*	homo	36	11	16
chr05	10100078	I1	A	*	homo	35	17	23
chr05	10106493	I2	GC	-	hete	28	9	16
chr05	10117451	D1	A	*	hete	34	6	9
chr05	10117761	I4	TACG	*	hete	30	6	9
chr05	10174960	I1	A	+	homo	39	6	6
chr05	10205438	I1	A	-	hete	34	3	6
chr05	10213808	D2	CT	+	homo	31	5	6
chr05	10213944	I3	TAG	+	hete	33	5	8
chr05	10220510	D2	AG	+	homo	32	3	3
chr05	10221154	D1	A	*	homo	31	16	22
chr05	10223928	D1	A	*	homo	32	17	17
chr05	10224037	D1	A	*	homo	32	20	22
chr05	10224364	D1	G	+	homo	37	5	7
chr05	10412583	D4	CCGG	-	homo	27	9	11
chr05	10412922	I1	T	*	homo	34	13	18
chr05	10413690	I1	T	-	homo	36	5	6
chr05	10417324	I1	A	-	hete	38	5	8
chr05	10417702	D4	TTTT	+	homo	35	18	23
chr05	10418260	D1	G	-	homo	33	17	20
chr05	10418571	D1	A	*	homo	34	12	16
chr05	10422367	D2	GC	*	homo	26	19	22
chr05	10423457	D2	TA	-	hete	38	6	9
chr05	10423501	D1	A	*	homo	33	11	15
chr05	10440312	D1	T	*	homo	35	10	11
chr05	10440379	D1	A	*	homo	30	8	10
chr05	10440515	D1	T	*	homo	35	16	18
chr05	10440866	I1	A	*	hete	38	4	6
chr05	10441191	D1	A	+	homo	35	13	16
chr05	10446388	I1	A	*	homo	38	11	13
chr05	10491075	I1	C	+	homo	27	8	8
chr05	10496178	D1	T	*	homo	35	20	26
chr05	10496486	I1	T	*	homo	36	10	14
chr05	10497390	I2	AA	-	homo	32	11	12
chr05	10498538	I1	A	-	hete	31	4	8
chr05	10498979	I1	C	-	hete	38	3	5
chr05	10499190	D1	A	*	homo	36	5	6
chr05	10499954	D1	C	-	homo	38	4	5
chr05	10512724	I1	T	+	homo	33	5	7
chr05	10513123	I1	C	-	hete	34	3	4
chr05	10513792	D1	T	*	hete	34	6	9
chr05	10514044	I2	TA	-	hete	28	3	4
chr05	10515762	D1	G	-	homo	35	6	6
chr05	10539671	D1	A	-	homo	38	7	7
chr05	10542211	D1	A	*	homo	33	10	11
chr05	10543048	D3	ATA	-	homo	35	11	14
chr05	10543440	I2	AA	*	homo	29	9	11
chr05	10543689	D3	ACA	*	homo	34	16	25
chr05	10544542	I4	GATG	*	homo	35	14	15
chr05	10551657	D1	A	+	homo	26	7	8
chr05	10551744	I1	G	+	homo	35	11	12
chr05	10551933	I1	A	*	homo	33	14	18
chr05	10583657	I3	GAG	*	homo	29	19	33
chr05	10625480	I2	TT	+	hete	37	5	8
chr05	10648876	D1	A	*	hete	38	5	9
chr05	10674083	D1	C	+	homo	38	7	9
chr05	10682504	D1	G	*	homo	37	12	16
chr05	10684775	D1	A	*	homo	35	11	12
chr05	10686250	I1	C	*	hete	33	11	21
chr05	10708237	D2	AT	+	homo	34	7	10
chr05	10723763	D1	G	*	homo	35	13	15
chr05	10724397	D2	CG	*	homo	37	4	4
chr05	10724474	D1	T	*	homo	34	7	8
chr05	10724742	D1	A	*	hete	35	7	13
chr05	10725018	D2	CA	-	homo	34	8	9
chr05	10725471	D2	CC	-	homo	30	8	10
chr05	10782776	I2	TA	*	hete	37	3	6
chr05	10785056	D3	TTT	-	hete	28	7	13
chr05	10785245	D2	AC	-	homo	35	8	9
chr05	10785290	D1	G	-	homo	38	6	6
chr05	10785350	I1	A	-	homo	34	10	12
chr05	10785473	I2	TT	-	homo	36	7	8
chr05	10785892	I3	CCT	+	hete	35	5	9
chr05	10786414	D1	T	-	homo	32	10	13
chr05	10787278	I5	GTGCA	-	hete	35	8	14
chr05	10787669	I1	G	*	hete	38	3	4
chr05	10787840	I1	T	*	homo	32	11	14
chr05	10792668	D2	CC	*	homo	27	14	18
chr05	10792808	I3	TAT	*	homo	36	17	23
chr05	10797601	I2	TA	-	homo	37	7	9
chr05	10799497	I1	C	*	homo	30	18	24
chr05	10800547	D1	A	-	homo	34	16	24
chr05	10800683	D1	T	-	homo	29	7	10
chr05	10806084	I2	TA	+	hete	34	7	11
chr05	10809259	I1	G	+	homo	39	4	4
chr05	10810343	D1	C	-	hete	33	3	5
chr05	10811689	I3	TCT	+	hete	37	6	11
chr05	10851712	I1	A	+	homo	34	4	5
chr05	10852877	D1	T	-	homo	38	5	6
chr05	10853775	D1	T	-	homo	31	14	16
chr05	10855875	D2	CT	*	hete	33	5	8
chr05	10856283	I1	C	*	homo	34	5	7
chr05	10856626	D4	ACAC	*	homo	34	4	4
chr05	10856676	I1	A	*	homo	37	6	6
chr05	10859662	I1	G	-	homo	34	14	20
chr05	10859936	D3	AAA	*	homo	36	10	13
chr05	10860253	D1	A	-	homo	36	14	19
chr05	10860796	I3	CTC	*	hete	35	6	10
chr05	10860840	D2	GA	-	homo	36	9	9
chr05	10860903	I1	T	*	homo	32	16	19
chr05	10861960	I4	TGAA	-	homo	38	7	10
chr05	10899409	I2	CT	*	hete	34	7	12
chr05	10900516	I1	A	*	homo	32	8	11
chr05	10902036	I4	AGGC	-	homo	28	4	4
chr05	10902112	I2	CC	-	homo	33	4	4
chr05	10932557	D2	TT	*	homo	34	18	21
chr05	10934717	D2	TT	*	homo	31	6	6
chr05	10936026	I5	GATAC	*	homo	35	16	20
chr05	10936725	D2	GA	-	homo	29	14	17
chr05	10952767	I3	CTT	*	hete	35	7	11
chr05	10956839	I2	GA	*	homo	33	9	9
chr05	10958378	I3	AAT	-	hete	38	5	8
chr05	10958395	D1	G	-	hete	32	4	6
chr05	10959534	D1	G	*	homo	33	10	13
chr05	10960570	I1	C	+	homo	29	18	19
chr05	10961269	D1	G	-	homo	33	15	17
chr05	10966931	I4	TTAA	+	homo	34	12	15
chr05	10967361	I3	GTC	-	homo	32	8	10
chr05	10968228	D1	G	*	homo	34	9	10
chr05	10969868	I1	T	-	homo	33	16	18
chr05	10971959	D1	T	+	homo	34	8	11
chr05	10972928	I5	CTATA	-	hete	38	3	4
chr05	10973779	I3	GAC	*	homo	35	8	9
chr05	10976119	I2	AG	*	homo	38	5	6
chr05	10985783	D1	G	-	hete	35	9	15
chr05	10986901	I1	A	*	homo	32	10	14
chr05	10987858	D3	AAG	-	hete	36	15	27
chr05	10990430	I1	T	*	homo	38	7	7
chr05	11043255	I2	GG	+	hete	39	3	4
chr05	11067131	I1	G	-	homo	36	11	13
chr05	11080740	D1	T	-	hete	37	3	5
chr05	11353661	D1	T	*	homo	34	11	14
chr05	11366684	D1	T	*	hete	36	8	16
chr05	11367050	I1	T	*	hete	35	11	19
chr05	11371932	D1	A	*	homo	31	14	17
chr05	11373751	D1	G	*	homo	31	14	17
chr05	11376989	I2	AG	+	hete	38	3	4
chr05	11377696	I4	ATAT	*	homo	29	18	19
chr05	11378159	I1	T	-	hete	37	7	14
chr05	11390736	I1	G	+	homo	35	9	10
chr05	11391996	D1	T	*	homo	24	11	15
chr05	11392857	D1	T	-	homo	36	5	7
chr05	11394599	I1	C	-	homo	32	5	6
chr05	11397546	D1	T	*	homo	35	17	23
chr05	11398064	D5	AGTTT	*	homo	30	7	9
chr05	11398089	I1	T	*	homo	33	6	8
chr05	11398225	I3	CTT	*	homo	35	18	25
chr05	11400485	I2	AA	*	homo	34	20	26
chr05	11401596	D2	AC	-	homo	31	14	20
chr05	11402208	D1	A	*	homo	34	15	20
chr05	11402390	I2	CC	*	homo	31	15	18
chr05	11404044	I4	TTAT	*	hete	35	11	19
chr05	11404837	I2	TT	*	hete	34	7	12
chr05	11405005	I2	AG	*	homo	29	20	24
chr05	11405748	I5	TTTAA	-	hete	33	4	7
chr05	11405954	D5	TACGT	+	homo	34	17	17
chr05	11406454	D3	ATA	-	hete	37	4	6
chr05	11484823	D1	C	+	homo	32	5	6
chr05	11486658	D2	TT	-	homo	37	4	4
chr05	11486694	D2	TA	-	homo	34	5	6
chr05	11486830	I1	T	-	homo	37	7	9
chr05	11489363	D1	A	+	homo	35	9	11
chr05	11492000	D1	A	+	hete	35	9	15
chr05	11495975	D1	A	-	homo	36	4	4
chr05	11502871	D1	A	*	homo	33	18	22
chr05	11521236	D2	AG	-	hete	31	3	5
chr05	11521813	D1	A	*	homo	37	12	13
chr05	11533778	I1	A	*	homo	36	10	13
chr05	11569498	D3	TCT	*	homo	34	14	17
chr05	11575726	D3	GAC	-	hete	31	6	10
chr05	11590035	I1	C	+	homo	36	6	7
chr05	11591677	D1	C	*	homo	33	14	16
chr05	11595112	D1	A	*	hete	33	10	18
chr05	11598870	D1	T	*	homo	36	11	12
chr05	11600283	D1	T	*	homo	33	16	21
chr05	11600968	I1	C	-	homo	32	11	11
chr05	11601091	D4	TGGG	+	homo	33	10	14
chr05	11601761	D1	G	+	homo	32	12	14
chr05	11602286	D1	A	-	hete	39	5	8
chr05	11602497	I1	G	-	hete	33	3	5
chr05	11602913	I1	T	-	hete	32	3	5
chr05	11603191	I2	GA	*	homo	32	3	3
chr05	11605965	I1	T	*	homo	34	12	16
chr05	11608777	D4	CTTC	-	hete	37	5	8
chr05	11690812	D1	G	+	homo	39	4	4
chr05	11691154	D2	TA	+	homo	38	8	10
chr05	11691288	I1	A	+	hete	34	4	6
chr05	11691474	D2	AC	*	homo	34	3	3
chr05	11691853	I1	G	+	hete	33	3	5
chr05	11692070	I5	GTACA	*	homo	35	7	8
chr05	11693505	I5	TTATG	*	homo	34	13	19
chr05	11694406	I1	T	-	homo	36	9	10
chr05	11694479	I2	AA	*	homo	36	16	16
chr05	11695746	D1	C	-	homo	39	3	3
chr05	11695880	I3	TAT	-	homo	38	5	5
chr05	11712022	I2	TG	-	homo	39	4	5
chr05	11724259	I4	TTTT	*	homo	36	16	19
chr05	11738786	D1	A	+	homo	33	5	7
chr05	11739298	D4	ACGC	-	hete	38	3	6
chr05	11782118	I3	AGT	+	homo	32	5	7
chr05	11784372	D1	G	*	hete	30	6	10
chr05	11784933	D1	A	*	homo	35	13	14
chr05	11787985	D1	C	-	homo	33	10	10
chr05	11798497	D1	C	-	homo	34	8	8
chr05	11798730	D1	C	+	homo	34	7	9
chr05	11799244	I1	A	*	hete	35	4	6
chr05	11801040	I1	A	-	homo	32	5	5
chr05	11815059	I1	T	*	homo	35	8	10
chr05	11816347	D3	ATC	-	homo	34	17	17
chr05	11816583	D4	GCTT	*	homo	36	7	9
chr05	11816893	I1	T	-	homo	35	5	7
chr05	11819947	D4	TAGA	-	homo	37	6	8
chr05	11820143	I1	T	+	homo	35	10	14
chr05	11821417	D1	A	*	homo	32	18	20
chr05	11823371	D1	C	*	homo	35	7	9
chr05	11824285	I2	CT	*	homo	33	19	27
chr05	11824532	I4	ACTG	*	hete	36	7	12
chr05	11824805	D1	T	*	homo	35	15	18
chr05	11824920	D2	CT	*	homo	29	18	23
chr05	11827230	D2	AA	*	homo	36	17	22
chr05	11828120	I1	C	-	homo	35	14	14
chr05	11829461	D1	C	-	hete	38	5	8
chr05	11830162	D1	T	-	homo	36	3	3
chr05	11830808	D2	AA	-	homo	27	8	8
chr05	11879901	I2	TA	+	homo	23	8	9
chr05	11880044	I1	A	+	hete	26	3	4
chr05	11881470	I4	ACGT	-	hete	32	3	6
chr05	11882986	I3	GCA	-	homo	35	11	14
chr05	11883038	I1	A	*	homo	30	17	19
chr05	11883575	I3	TAT	-	homo	33	4	4
chr05	11885558	I1	T	-	hete	35	6	11
chr05	11890011	I1	A	+	homo	36	10	15
chr05	11890106	D1	A	+	hete	31	9	15
chr05	11892202	D1	A	*	homo	33	16	21
chr05	11894783	D1	G	*	homo	33	9	10
chr05	11897565	D1	A	-	homo	30	9	12
chr05	11908842	I1	G	*	homo	30	10	14
chr05	11909354	D5	CTCCA	-	homo	37	7	7
chr05	11909532	I1	T	-	homo	37	8	8
chr05	11912043	D4	GCAT	-	homo	29	5	5
chr05	11917707	D1	A	+	homo	39	9	13
chr05	11921150	D4	GCCC	+	homo	38	11	12
chr05	11921215	I2	AA	+	hete	36	12	20
chr05	11922155	I4	CGCG	+	homo	34	5	6
chr05	11924480	I3	GGA	-	hete	32	4	6
chr05	11924930	D2	AC	*	homo	35	10	11
chr05	11925082	I4	ATAT	+	homo	37	5	6
chr05	11938276	D4	TTAT	+	homo	35	5	6
chr05	11943409	D1	A	*	homo	35	13	15
chr05	11948485	I1	T	*	homo	36	9	11
chr05	11949620	D1	A	*	homo	34	7	7
chr05	11950987	I3	TAT	+	homo	34	10	13
chr05	11955006	D2	CC	+	homo	36	10	14
chr05	11956223	I1	T	-	homo	38	3	3
chr05	11962295	D1	A	*	homo	32	7	9
chr05	11963564	D2	AG	-	homo	31	3	3
chr05	11963967	D2	AT	+	homo	32	9	12
chr05	12030253	I1	A	*	homo	31	5	6
chr05	12031660	I1	A	*	homo	36	14	14
chr05	12031815	I1	T	*	homo	35	8	9
chr05	12152029	D2	AA	*	homo	33	14	16
chr05	12152182	D1	T	*	homo	32	18	18
chr05	12154578	D3	TTT	*	homo	36	14	14
chr05	12191983	D1	T	-	homo	28	9	13
chr05	12199984	I1	G	-	homo	34	9	11
chr05	12204533	D1	A	*	homo	32	14	15
chr05	12207677	I1	A	*	hete	36	10	20
chr05	12208351	I1	G	*	homo	36	10	10
chr05	12208460	D1	T	-	homo	37	11	16
chr05	12208560	D1	T	-	homo	35	10	14
chr05	12208611	D3	ATA	-	homo	37	11	12
chr05	12212061	D2	TC	*	homo	30	11	13
chr05	12214404	I5	CATTG	*	homo	36	14	17
chr05	12214825	I1	A	+	hete	36	7	11
chr05	12216476	D1	T	-	homo	25	10	12
chr05	12217700	D1	T	-	homo	31	12	13
chr05	12221224	I2	TT	+	hete	35	9	20
chr05	12231991	I1	G	*	homo	37	19	27
chr05	12233341	I1	C	*	hete	33	5	8
chr05	12233979	D5	AGCAC	-	homo	36	5	6
chr05	12267807	I1	C	+	homo	35	6	7
chr05	12269156	I1	T	*	homo	35	19	24
chr05	12269692	I1	T	-	hete	37	12	20
chr05	12269824	D5	CCTCC	-	homo	33	15	17
chr05	12270368	I1	C	+	homo	38	9	12
chr05	12270500	I1	A	*	homo	36	13	17
chr05	12273273	I2	AT	+	homo	35	5	7
chr05	12274123	I1	T	*	homo	32	15	19
chr05	12275162	D2	AC	-	homo	34	3	3
chr05	12275228	I5	GTCTA	*	homo	32	12	18
chr05	12276144	I1	A	*	hete	33	10	22
chr05	12276436	D3	AAT	*	homo	36	4	4
chr05	12277936	D1	C	-	hete	35	3	4
chr05	12278938	I2	TG	-	homo	39	5	6
chr05	12279015	I2	CC	-	homo	31	4	4
chr05	12279746	I5	TCCAG	+	hete	33	6	9
chr05	12280791	I2	TA	-	homo	32	5	5
chr05	12286485	D4	ACAT	-	hete	37	6	10
chr05	12286548	D1	G	-	homo	34	10	10
chr05	12286831	D1	G	-	homo	37	5	6
chr05	12288948	I1	T	-	homo	32	15	15
chr05	12294267	I1	G	*	homo	26	11	17
chr05	12348174	I1	A	*	hete	32	13	28
chr05	12364754	I1	T	*	hete	28	5	10
chr05	12364894	I1	C	*	homo	33	17	19
chr05	12365090	I2	CA	*	homo	31	16	17
chr05	12366086	I1	T	*	hete	37	4	8
chr05	12375777	D1	A	*	hete	36	9	19
chr05	12376688	D1	T	-	homo	31	17	19
chr05	12381597	D1	T	+	homo	29	17	19
chr05	12384629	D1	G	*	homo	30	17	25
chr05	12384705	D3	TAC	*	homo	34	17	19
chr05	12384823	I2	TT	*	homo	32	14	20
chr05	12392937	D1	T	+	hete	34	3	4
chr05	12394134	I1	T	-	homo	35	7	8
chr05	12398901	I2	TA	*	hete	34	6	11
chr05	12398920	I5	TTAAA	*	homo	37	5	7
chr05	12400897	I1	A	-	hete	34	3	4
chr05	12523497	D2	TA	*	homo	35	14	20
chr05	12532252	I2	AA	-	homo	33	7	9
chr05	12534688	I3	CGA	+	homo	35	5	7
chr05	12546620	I3	TCG	*	homo	33	10	14
chr05	12546742	D2	AT	*	homo	30	19	26
chr05	12547272	I2	AT	-	homo	36	6	8
chr05	12548365	I2	TT	+	hete	36	4	7
chr05	12548456	D2	AA	*	homo	31	11	12
chr05	12549033	D4	GCTA	-	hete	38	3	6
chr05	12569380	D1	A	*	homo	37	16	22
chr05	12570464	I1	T	*	homo	30	13	17
chr05	12576661	I1	A	*	hete	35	3	4
chr05	12579235	I1	G	+	homo	38	5	6
chr05	12579454	I3	AAA	*	homo	33	11	12
chr05	12580337	I1	A	*	homo	36	12	17
chr05	12581460	D4	AATA	-	homo	35	4	5
chr05	12581791	I1	A	*	hete	40	3	6
chr05	12581839	D1	T	+	homo	35	9	12
chr05	12583222	D1	A	*	homo	34	18	26
chr05	12584997	D1	A	-	homo	32	12	15
chr05	12631800	I1	C	-	homo	29	3	3
chr05	12646118	D2	TT	-	hete	39	3	4
chr05	12647080	I1	C	-	hete	36	5	9
chr05	12661013	I4	GCAT	*	hete	36	10	18
chr05	12661446	D3	TAT	-	homo	36	8	9
chr05	12661466	D3	GGA	*	hete	33	7	11
chr05	12668165	I2	TT	-	hete	36	3	4
chr05	12906428	D1	A	*	homo	33	10	13
chr05	12924102	D1	G	*	homo	35	17	19
chr05	13010631	D1	T	*	homo	36	16	18
chr05	13026444	D1	A	-	homo	35	5	5
chr05	13047928	I1	T	-	homo	34	9	12
chr05	13048883	D1	C	-	homo	37	3	3
chr05	13048999	I2	TT	-	homo	28	6	7
chr05	13050190	I1	T	-	homo	37	8	9
chr05	13050298	I1	G	-	homo	33	7	9
chr05	13050633	D2	GT	+	homo	30	6	8
chr05	13052968	D2	GC	+	homo	33	19	23
chr05	13053206	I1	T	*	homo	37	3	3
chr05	13074021	D2	AA	*	homo	26	5	6
chr05	13077989	I1	T	*	homo	35	12	15
chr05	13078473	I2	TT	-	hete	39	3	6
chr05	13079540	D1	A	*	homo	34	16	20
chr05	13081567	D2	TA	+	hete	32	6	10
chr05	13083661	D3	TTG	*	homo	33	17	19
chr05	13084515	D2	AG	*	homo	37	10	13
chr05	13088988	I1	A	*	homo	35	10	13
chr05	13091029	I1	T	*	homo	32	12	14
chr05	13136677	D3	AAG	+	hete	34	3	4
chr05	13136780	D4	TGAA	-	hete	39	4	6
chr05	13136943	I3	CTA	+	homo	35	11	14
chr05	13137685	I3	TCT	+	homo	39	4	5
chr05	13170348	I4	AGAG	*	homo	30	19	24
chr05	13177883	I4	CTAG	-	homo	36	7	10
chr05	13178024	D3	CGT	-	homo	30	8	10
chr05	13178213	I1	T	-	homo	36	3	3
chr05	13184935	D1	A	-	homo	38	5	6
chr05	13189431	D1	G	*	homo	35	19	22
chr05	13190142	I1	A	*	homo	39	6	6
chr05	13191462	D1	T	-	homo	38	7	7
chr05	13192008	I5	AATGT	*	homo	35	13	16
chr05	13192493	D1	T	+	homo	35	10	13
chr05	13192561	D3	GTG	+	homo	38	5	5
[truncated: 15,918 more rows]

## Sheet: chr06
Chromosome IDa	Positionb	Indel typec	Based	Strande	Homo/Hetef	Average qualityg	Supported read pair numberh	All crossed read pair numberi
chr06	23927	D1	G	*	homo	35	9	9
chr06	26235	I1	T	*	hete	35	6	10
chr06	65580	D1	C	+	hete	34	5	10
chr06	120930	I1	A	*	hete	34	7	14
chr06	179189	D1	T	*	homo	33	16	17
chr06	179239	D1	T	*	homo	37	10	13
chr06	201488	D1	C	*	homo	28	10	10
chr06	270474	I1	G	*	homo	27	10	14
chr06	270512	I2	CC	*	hete	34	6	18
chr06	271599	I1	A	*	homo	32	9	14
chr06	289957	D1	T	-	hete	36	3	5
chr06	318006	D1	C	*	homo	29	7	8
chr06	353687	I1	T	*	homo	30	13	21
chr06	356212	D1	A	*	hete	37	6	10
chr06	356369	D1	A	+	homo	38	8	10
chr06	362127	D3	GAG	*	homo	35	19	21
chr06	362303	D5	ATAAG	*	homo	34	16	21
chr06	363478	D1	A	*	homo	32	4	5
chr06	363658	I4	ATTT	*	homo	36	10	16
chr06	365821	D3	GAG	+	homo	37	7	9
chr06	368697	I1	A	*	homo	38	13	17
chr06	369475	D1	A	*	homo	34	10	15
chr06	370028	D1	A	*	homo	34	20	28
chr06	373478	D1	T	-	homo	33	10	11
chr06	428190	I2	GT	+	homo	37	9	13
chr06	429015	I1	T	*	homo	30	17	17
chr06	431673	I2	GA	+	homo	32	4	5
chr06	432122	I1	A	-	homo	33	10	14
chr06	474600	I2	CG	*	homo	32	17	20
chr06	474729	D1	T	*	homo	38	6	8
chr06	482014	D1	T	-	homo	33	11	16
chr06	601433	I1	G	+	homo	32	5	5
chr06	627915	D1	A	*	homo	39	3	3
chr06	631152	D1	G	+	homo	31	7	8
chr06	632759	I1	T	*	homo	34	13	19
chr06	657884	I4	ATAA	*	homo	31	18	26
chr06	659626	I1	C	*	homo	35	13	17
chr06	660953	D3	AAT	-	hete	36	4	6
chr06	661727	D2	TT	+	homo	39	6	8
chr06	662560	I2	CG	*	homo	32	8	11
chr06	662687	I3	GAG	*	homo	33	11	11
chr06	680291	D4	GATA	*	homo	32	8	10
chr06	691467	D1	A	-	hete	38	4	6
chr06	703112	D3	TCA	+	homo	26	7	8
chr06	708559	D1	T	*	hete	37	3	5
chr06	776538	D1	T	*	hete	36	12	27
chr06	778795	I1	G	*	homo	29	9	14
chr06	862143	D5	CCCCC	+	homo	38	5	7
chr06	924379	D1	G	*	hete	36	3	4
chr06	934442	I2	AT	+	homo	34	7	9
chr06	965584	D1	A	-	hete	39	3	6
chr06	967305	I1	T	*	homo	32	16	19
chr06	1018957	D2	AG	*	homo	39	3	3
chr06	1019275	D1	T	*	homo	36	10	13
chr06	1027643	I1	C	*	homo	29	18	22
chr06	1091225	I3	CCG	-	homo	33	12	16
chr06	1093568	I2	AC	*	hete	37	3	4
chr06	1094295	I1	T	*	homo	36	14	22
chr06	1095549	I1	G	*	homo	32	11	14
chr06	1096036	I1	T	+	homo	36	9	12
chr06	1235090	D1	T	*	hete	31	12	20
chr06	1236747	I1	A	*	homo	35	16	24
chr06	1242173	D1	A	-	homo	37	4	4
chr06	1244609	D1	A	*	homo	36	10	11
chr06	1256376	D1	T	-	hete	37	4	6
chr06	1280088	I1	C	*	homo	34	20	22
chr06	1368082	D1	A	+	hete	37	4	6
chr06	1463550	D1	T	-	homo	32	8	8
chr06	1531733	D1	A	-	homo	36	11	16
chr06	1531866	D1	A	-	homo	36	18	20
chr06	1532015	I1	A	-	homo	37	3	3
chr06	1533293	I5	CATTG	*	homo	33	18	30
chr06	1533523	I1	A	-	hete	37	3	5
chr06	1533580	D1	T	-	homo	28	4	4
chr06	1533776	D4	ATAT	*	homo	32	18	22
chr06	1533878	I1	C	*	homo	32	9	11
chr06	1533977	D4	ATAT	*	homo	34	9	10
chr06	1548758	D1	T	*	homo	32	10	15
chr06	1617469	D1	G	+	hete	39	3	4
chr06	1698646	D1	T	*	homo	31	15	19
chr06	1799218	D4	AAAC	-	hete	35	5	9
chr06	1838878	D1	A	-	homo	34	3	3
chr06	1873573	D3	CAC	+	homo	35	12	17
chr06	1878193	D1	C	+	hete	32	6	12
chr06	1893573	I1	T	*	homo	34	5	5
chr06	1960173	I1	C	*	homo	33	8	11
chr06	1991289	I1	A	-	hete	21	6	10
chr06	1991664	D1	C	*	homo	35	12	13
chr06	1992117	I3	TTT	-	homo	34	4	5
chr06	1993121	D1	G	+	hete	36	3	4
chr06	1994102	D3	TTT	*	homo	35	13	17
chr06	1994207	D3	CGG	*	homo	34	8	8
chr06	1995261	D3	TTT	*	homo	34	12	16
chr06	1995495	D1	T	*	homo	34	7	8
chr06	1997751	D4	TTAA	+	homo	38	7	7
chr06	1998450	I1	T	-	homo	38	6	7
chr06	1998627	D2	AA	-	homo	34	6	8
chr06	2005834	D2	AT	*	homo	37	10	14
chr06	2053905	D1	A	*	homo	34	16	22
chr06	2062772	I1	T	-	hete	34	6	12
chr06	2065165	D1	G	*	homo	31	20	24
chr06	2065493	D2	AT	-	homo	36	10	11
chr06	2065927	I1	T	-	homo	37	4	4
chr06	2144594	I2	AT	*	homo	38	10	15
chr06	2144638	I2	TA	*	hete	38	7	13
chr06	2144707	D1	T	*	homo	35	10	10
chr06	2145423	D3	GCC	-	homo	32	3	3
chr06	2145479	D1	A	+	homo	34	6	7
chr06	2146413	I4	GCGC	*	hete	33	3	4
chr06	2147464	D3	TCG	+	homo	37	5	5
chr06	2149180	D1	G	*	homo	33	18	21
chr06	2171832	I1	T	*	hete	34	20	38
chr06	2197506	I2	AG	*	homo	34	15	21
chr06	2200624	I2	CT	+	homo	32	13	18
chr06	2209886	I1	A	-	homo	34	8	11
chr06	2213760	I1	C	+	homo	34	9	14
chr06	2225733	D1	G	*	homo	31	20	24
chr06	2241716	D1	T	*	homo	34	16	17
chr06	2244188	D5	CCCGG	*	hete	38	7	11
chr06	2244544	D1	A	+	homo	36	7	8
chr06	2244843	D2	GA	-	homo	35	9	10
chr06	2245304	D5	ATGAG	-	homo	32	11	11
chr06	2245379	D2	AT	-	homo	35	12	12
chr06	2283475	D2	GA	*	homo	35	11	12
chr06	2380950	D1	A	+	homo	31	15	16
chr06	2382479	D4	TTTC	+	homo	38	5	6
chr06	2382959	D1	T	*	homo	34	12	18
chr06	2384967	D3	ATG	*	hete	37	3	6
chr06	2385374	I1	T	+	homo	37	4	5
chr06	2386834	D1	T	*	homo	33	19	20
chr06	2387254	D1	A	*	homo	34	15	19
chr06	2390818	I1	A	*	hete	31	6	16
chr06	2395479	D2	AA	*	homo	35	12	16
chr06	2424830	D1	A	+	homo	27	5	6
chr06	2425143	D3	TAT	-	hete	32	5	8
chr06	2425912	I2	AT	*	hete	36	5	10
chr06	2426372	I2	TT	*	hete	38	7	12
chr06	2426429	I1	G	*	homo	34	13	16
chr06	2426544	D3	TTG	*	homo	35	11	11
chr06	2427752	D1	G	*	homo	34	13	15
chr06	2429270	D3	GTT	-	hete	33	10	19
chr06	2441670	I1	A	-	homo	38	13	15
chr06	2443747	D1	A	*	hete	37	13	22
chr06	2445816	D2	GG	+	homo	36	5	6
chr06	2445914	D2	AA	+	homo	32	11	14
chr06	2446994	I2	AA	+	homo	34	4	5
chr06	2447463	D1	G	-	hete	38	7	12
chr06	2448740	I1	T	*	homo	34	12	15
chr06	2497695	D1	A	+	homo	35	10	12
chr06	2497965	D1	C	*	homo	28	13	15
chr06	2498135	I4	GGAA	-	hete	35	5	10
chr06	2498217	D1	T	-	homo	32	5	5
chr06	2498862	I2	TG	-	hete	40	3	6
chr06	2564894	I1	C	-	homo	30	5	5
chr06	2589279	I1	A	+	homo	35	11	15
chr06	2589330	D1	T	+	homo	34	7	8
chr06	2589464	D1	T	*	homo	35	12	14
chr06	2593023	D1	C	-	homo	30	4	4
chr06	2593238	I1	G	-	homo	35	6	8
chr06	2715729	D4	AAGA	*	homo	33	19	20
chr06	2720504	I1	T	+	homo	39	4	4
chr06	2721388	I2	CT	-	homo	33	12	15
chr06	2722616	D1	G	-	homo	33	9	11
chr06	2722805	D4	GACT	-	homo	34	11	15
chr06	2722876	I1	G	-	homo	36	7	7
chr06	2724517	I1	A	+	hete	36	3	5
chr06	2724747	I4	CGCC	+	homo	34	3	3
chr06	2776295	I1	A	-	homo	37	4	4
chr06	2878866	D2	CA	+	homo	36	5	5
chr06	2879126	I1	A	+	homo	35	4	5
chr06	2880859	I3	GTG	*	hete	33	14	28
chr06	2884367	I1	T	+	hete	38	7	11
chr06	2885355	I2	AT	+	homo	30	8	9
chr06	2886710	D1	C	-	homo	27	4	4
chr06	2886794	I1	C	*	homo	26	13	17
chr06	2894046	I2	TC	*	homo	34	11	14
chr06	2894397	I1	T	*	hete	37	8	14
chr06	2894926	D2	CA	*	homo	32	17	20
chr06	2970603	D1	T	*	hete	35	8	13
chr06	2990344	I1	T	*	homo	34	17	24
chr06	2995365	D1	T	*	homo	33	18	22
chr06	3013068	D1	C	+	homo	37	7	10
chr06	3043847	D2	GA	*	homo	35	5	6
chr06	3044292	I2	AG	+	homo	35	9	11
chr06	3051643	I1	G	+	hete	37	4	6
chr06	3052367	I1	T	*	homo	33	18	24
chr06	3071866	I1	A	*	homo	35	19	23
chr06	3076103	D3	GGG	*	homo	35	15	20
chr06	3179113	I2	GA	*	homo	34	17	28
chr06	3179676	I3	ATA	-	homo	35	5	5
chr06	3180403	D5	CCATA	*	homo	34	15	24
chr06	3182993	D1	G	*	homo	33	16	18
chr06	3184460	I1	G	*	homo	28	19	26
chr06	3185387	D2	AA	+	homo	34	16	16
chr06	3188358	I1	T	*	hete	35	6	12
chr06	3191752	D1	C	*	homo	35	10	11
chr06	3192472	D4	GGAC	*	hete	35	3	5
chr06	3193486	I1	A	-	homo	34	9	11
chr06	3234016	I4	AGCT	+	hete	35	5	10
chr06	3236816	I1	T	-	hete	36	3	6
chr06	3237185	D3	TTG	*	hete	34	6	12
chr06	3248262	D2	TT	*	homo	38	9	9
chr06	3248469	D1	A	*	homo	32	18	19
chr06	3286943	D3	AAA	*	hete	34	6	9
chr06	3309176	D1	A	+	homo	39	6	6
chr06	3309481	I1	G	-	homo	35	14	15
chr06	3310204	I1	G	*	homo	34	14	15
chr06	3312967	D4	AAAG	-	homo	33	8	8
chr06	3316490	I1	A	*	homo	34	19	22
chr06	3328433	D2	AA	+	homo	36	6	8
chr06	3333276	D3	TCT	-	homo	37	7	7
chr06	3344052	I1	C	*	homo	33	12	18
chr06	3364497	D2	AG	*	homo	30	16	21
chr06	3364733	I1	T	*	hete	35	16	29
chr06	3365535	D1	A	*	homo	39	4	5
chr06	3386081	D1	C	-	homo	35	9	9
chr06	3431221	D4	CATG	-	homo	35	8	8
chr06	3486607	D1	G	+	hete	34	8	17
chr06	3486825	I1	T	-	hete	38	4	8
chr06	3487209	D1	A	-	homo	35	3	3
chr06	3566581	D4	TTTG	-	hete	36	6	12
chr06	3568253	I1	T	-	homo	36	14	18
chr06	3569409	D2	CC	-	homo	36	5	7
chr06	3570595	I1	A	+	homo	32	8	8
chr06	3572920	D1	C	+	homo	25	3	3
chr06	3573151	D4	TTTA	+	homo	39	5	5
chr06	3588221	D1	A	*	homo	36	9	12
chr06	3588263	D1	A	+	hete	38	3	4
chr06	3589224	D4	TTTT	*	homo	35	12	16
chr06	3593085	I1	A	*	homo	37	14	15
chr06	3593378	I1	A	-	hete	31	11	19
chr06	3593604	I1	G	*	homo	31	19	23
chr06	3642856	I4	CAAA	*	hete	33	9	17
chr06	3643019	I1	T	*	homo	36	14	14
chr06	3645333	I3	GTT	-	hete	33	8	13
chr06	3645625	I1	C	*	homo	34	8	9
chr06	3645877	I1	T	*	homo	28	14	19
chr06	3649049	I4	GCAT	-	homo	35	5	5
chr06	3649188	I2	AC	*	homo	33	7	7
chr06	3678856	I2	TA	-	hete	36	5	8
chr06	3773415	D3	GCT	*	hete	34	8	14
chr06	3775886	D2	TG	*	homo	38	9	12
chr06	3775954	D1	A	-	homo	37	9	11
chr06	3776583	D3	AAG	*	homo	30	20	23
chr06	3777167	I1	T	*	hete	34	9	20
chr06	3777599	D2	TT	-	homo	35	12	14
chr06	3780378	I2	AA	*	hete	36	6	9
chr06	3851888	I3	AGT	+	homo	37	11	11
chr06	3852643	I2	TA	*	homo	34	12	16
chr06	3852857	I2	GC	-	homo	35	7	9
chr06	3853946	I2	TG	*	homo	35	14	20
chr06	3869519	D5	ACCGC	+	hete	39	3	4
chr06	3869592	I2	GG	+	homo	32	4	4
chr06	3870140	D2	CT	+	homo	34	3	3
chr06	3870364	D4	TGTC	-	homo	38	3	3
chr06	3870869	D5	GATAT	-	hete	31	4	7
chr06	3872105	I3	GTT	*	homo	33	7	8
chr06	3872767	D3	CCA	-	homo	35	11	13
chr06	3872883	I3	TTA	*	homo	35	16	22
chr06	3873123	D4	TAGC	+	homo	37	4	4
chr06	3873174	I4	CTAG	*	hete	36	9	16
chr06	3873950	I2	CA	-	hete	33	9	15
chr06	3874351	I3	CCT	-	homo	33	18	20
chr06	3875341	I3	CGC	+	hete	32	5	10
chr06	3876155	D1	G	*	hete	33	8	15
chr06	3886989	D2	GC	*	homo	34	10	12
chr06	3970993	I2	CA	*	homo	32	20	22
chr06	3973306	I1	A	-	homo	34	6	6
chr06	3986643	D3	CGT	-	homo	22	10	14
chr06	3988115	D4	AAAG	*	homo	33	14	16
chr06	4076017	I1	A	-	hete	30	3	4
chr06	4083454	D1	A	*	hete	37	10	17
chr06	4143385	I2	AG	-	hete	31	6	9
chr06	4143677	D1	T	-	homo	32	6	7
chr06	4143812	D1	G	-	hete	35	3	4
chr06	4146000	D3	CCG	-	homo	31	12	15
chr06	4146078	D4	ATAT	+	homo	37	4	4
chr06	4150196	D4	GCCG	-	hete	27	10	21
chr06	4150295	D4	ATGC	*	homo	30	16	17
chr06	4150388	I3	CTG	-	homo	33	9	13
chr06	4150728	D2	CA	-	hete	36	3	6
chr06	4150883	I1	T	-	homo	39	4	5
chr06	4172677	I1	G	*	hete	38	6	12
chr06	4172724	I4	AGCT	*	homo	35	9	12
chr06	4173018	I1	C	+	hete	35	4	6
chr06	4173189	I3	GCA	*	homo	32	14	14
chr06	4173906	D1	A	+	hete	38	5	8
chr06	4175128	I2	AG	+	homo	35	7	7
chr06	4176013	I4	GCTA	*	homo	35	12	15
chr06	4176071	D1	C	+	homo	35	3	3
chr06	4258079	D3	AAA	+	hete	36	3	4
chr06	4260208	I1	A	*	homo	35	20	28
chr06	4294143	I2	CC	*	hete	29	10	18
chr06	4294441	I4	CTAG	*	homo	33	15	21
chr06	4294580	D2	GA	*	hete	36	6	9
chr06	4295036	D1	C	-	homo	33	8	11
chr06	4305408	D2	TG	+	hete	29	5	10
chr06	4305645	I4	TCTC	+	hete	35	7	17
chr06	4305907	D2	AG	*	homo	32	17	24
chr06	4306371	D3	AGA	-	homo	32	3	3
chr06	4306568	I1	T	-	hete	35	3	4
chr06	4307332	D5	TAAGA	*	hete	29	8	15
chr06	4308834	D2	AT	*	homo	36	8	12
chr06	4309133	D4	TATC	*	homo	39	4	4
chr06	4310071	D1	T	+	homo	35	5	5
chr06	4311928	D4	CTAG	+	homo	34	11	13
chr06	4312129	D3	TCG	*	homo	33	13	15
chr06	4350968	I1	C	*	homo	28	7	10
chr06	4365924	I1	C	*	homo	29	12	17
chr06	4381321	D1	T	-	hete	38	3	5
chr06	4384213	D1	C	-	homo	39	4	5
chr06	4433420	I5	CTGTG	+	hete	35	5	10
chr06	4571027	D3	CCC	*	homo	35	11	15
chr06	4572439	D1	T	*	homo	34	11	12
chr06	4575301	I1	T	*	homo	31	5	6
chr06	4639090	D1	G	*	homo	32	12	17
chr06	4669926	D1	G	*	homo	36	4	5
chr06	4678252	D1	G	*	homo	32	17	20
chr06	4708662	D1	G	+	hete	35	4	6
chr06	4835415	D2	AC	*	homo	35	20	22
chr06	4844006	D1	A	*	homo	32	13	18
chr06	4911940	D1	T	*	homo	34	15	17
chr06	4912010	D1	T	*	homo	36	17	20
chr06	5146173	I1	G	*	homo	35	14	18
chr06	5146376	I4	ATAT	*	homo	36	14	20
chr06	5146601	D1	T	-	hete	38	3	6
chr06	5146893	D2	TC	-	homo	35	6	8
chr06	5158401	I1	T	*	homo	34	16	24
chr06	5158910	I2	AT	-	homo	37	11	11
chr06	5159159	I3	CAG	-	homo	33	4	4
chr06	5206614	D1	T	-	hete	38	3	6
chr06	5275641	D1	G	+	homo	38	6	6
chr06	5310520	I1	C	*	homo	34	18	20
chr06	5515193	D1	A	*	hete	25	5	10
chr06	5543873	I1	A	-	homo	36	7	9
chr06	5544259	D1	T	*	homo	31	11	17
chr06	5557174	D1	T	*	hete	24	3	6
chr06	5560947	D1	A	-	homo	38	4	4
chr06	5568948	D1	T	*	homo	36	5	5
chr06	5605975	D1	G	+	homo	27	3	3
chr06	5636440	D1	G	*	homo	35	13	14
chr06	5637376	D1	A	+	hete	36	9	21
chr06	5638139	D2	TT	-	homo	29	10	11
chr06	5638244	D2	TC	-	homo	31	13	13
chr06	5640948	D5	TTGTT	*	homo	32	12	13
chr06	5641006	D2	GG	*	homo	27	8	8
chr06	5641853	I4	GCAC	+	hete	34	7	20
chr06	5643793	I3	AGT	*	hete	35	6	10
chr06	5720607	D1	T	*	homo	36	11	13
chr06	5794305	I2	AA	-	hete	38	4	8
chr06	5847993	D2	AA	*	homo	38	3	3
chr06	5866591	I1	C	+	hete	38	3	5
chr06	5871609	D4	CGAG	-	homo	32	10	11
chr06	5925866	I2	CG	*	homo	32	4	4
chr06	5997145	I1	A	-	hete	33	4	6
chr06	6000652	D1	A	-	homo	38	5	6
chr06	6004233	D1	C	*	homo	36	18	20
chr06	6004989	I1	A	-	hete	37	4	8
chr06	6018175	D1	T	+	homo	35	6	6
chr06	6020376	I2	CT	+	homo	32	15	19
chr06	6020511	D2	AG	*	homo	30	19	22
chr06	6021179	D4	CTAG	*	homo	36	13	17
chr06	6021221	I1	T	*	hete	35	6	10
chr06	6022196	D1	A	*	homo	34	19	21
chr06	6057955	D1	T	*	hete	34	7	17
chr06	6058081	D1	T	*	homo	34	15	16
chr06	6059642	D2	GA	-	homo	37	11	12
chr06	6074927	I2	TT	*	homo	30	10	15
chr06	6075122	I2	TC	*	homo	35	16	21
chr06	6076225	D3	TAT	*	hete	37	7	15
chr06	6077706	I4	TATA	-	homo	36	5	7
chr06	6089164	I1	C	*	homo	32	10	10
chr06	6089684	I4	TAGC	*	homo	34	17	22
chr06	6096987	D3	GTA	*	homo	34	10	10
chr06	6110963	I1	A	-	homo	34	5	5
chr06	6116578	D1	T	-	hete	34	3	6
chr06	6137747	I5	CACTG	*	hete	37	3	5
chr06	6161849	D1	A	*	hete	31	12	20
chr06	6190732	I2	AT	*	homo	34	8	12
chr06	6259849	D1	G	*	homo	36	17	24
chr06	6271695	I1	G	+	homo	33	8	10
chr06	6317004	D1	T	*	homo	35	20	24
chr06	6323492	I5	GCGTG	*	hete	34	6	18
chr06	6366658	I1	C	-	hete	32	7	13
chr06	6385587	I1	T	*	homo	37	10	15
chr06	6431496	I4	TTTT	*	hete	34	3	4
chr06	6431872	I2	GG	*	homo	38	9	12
chr06	6511039	I2	AA	-	homo	34	7	7
chr06	6528719	D1	A	*	homo	35	15	17
chr06	6530918	I1	T	+	homo	33	4	5
chr06	6584357	D1	T	*	hete	37	3	6
chr06	6588282	I2	CC	-	hete	28	6	18
chr06	6612888	I1	C	*	homo	36	17	19
chr06	6613027	D1	C	-	hete	36	5	8
chr06	6614321	D1	C	-	homo	33	5	7
chr06	6614762	D1	G	-	homo	33	7	8
chr06	6614908	D1	T	-	homo	37	9	9
chr06	6618064	D4	ACAT	+	homo	36	8	8
chr06	6686129	D1	C	+	homo	37	3	3
chr06	6762971	D1	T	-	hete	34	4	6
chr06	6780295	I1	G	+	homo	34	13	19
chr06	6781355	D1	T	*	homo	32	18	18
chr06	6781389	I1	T	*	homo	35	15	21
chr06	6782370	D1	A	+	hete	37	3	5
chr06	6785542	I1	T	+	homo	32	3	3
chr06	6787156	I1	G	-	homo	34	9	11
chr06	6807896	I4	TAGC	+	homo	34	4	5
chr06	6808010	I3	AAT	*	homo	35	13	16
chr06	6808579	D3	CTG	*	homo	34	20	20
chr06	6814675	I2	TA	+	homo	36	4	4
chr06	6815132	D1	T	+	hete	39	5	8
chr06	6815859	D1	T	*	homo	36	14	17
chr06	6815926	D4	TTGG	*	homo	37	6	6
chr06	6817654	I3	GTC	*	homo	34	16	24
chr06	6818318	I1	G	-	homo	31	14	15
chr06	6818937	D1	A	-	homo	36	15	17
chr06	6819210	D2	AT	*	homo	35	19	20
chr06	6821018	I1	T	-	hete	36	3	4
chr06	6821944	I5	AAAGA	-	homo	35	12	19
chr06	6890070	D1	A	+	hete	38	3	4
chr06	6890129	I3	CTA	*	homo	34	17	19
chr06	6893384	D1	A	*	homo	32	15	16
chr06	6893580	D2	TA	+	homo	33	6	8
chr06	6896409	D1	G	+	homo	31	5	5
chr06	6897143	I3	CTA	-	hete	33	6	11
chr06	6899138	D1	G	+	homo	32	5	7
chr06	6899435	D3	TAA	-	hete	35	4	6
chr06	6899959	D4	TCTT	-	homo	35	14	14
chr06	6901240	I3	TCA	*	homo	38	9	14
chr06	6901373	I1	T	*	homo	37	10	11
chr06	6901424	I4	TATC	*	homo	35	13	17
chr06	6902062	D2	GA	*	homo	31	14	16
chr06	6905229	D1	A	+	hete	24	3	4
chr06	6905309	D1	G	+	homo	34	11	12
chr06	6905376	D4	CTCC	*	homo	32	4	4
chr06	6905459	D2	GG	*	hete	34	4	7
chr06	6906217	I1	T	-	homo	34	9	12
chr06	6914585	D2	AG	-	homo	35	12	15
chr06	6977867	D1	T	-	hete	38	3	6
chr06	7035632	D4	GTGC	+	homo	37	5	5
chr06	7036265	I1	C	-	homo	36	4	5
chr06	7037665	I3	GAG	+	hete	34	5	8
chr06	7038213	I3	GCC	*	homo	34	9	9
chr06	7039379	D3	CTG	*	hete	34	8	14
chr06	7043993	I3	GCA	-	homo	34	4	4
chr06	7048545	D1	T	*	homo	32	14	17
chr06	7055357	D1	T	*	hete	36	6	10
chr06	7055719	I2	AA	*	hete	35	12	21
chr06	7124956	D5	CATGC	*	homo	35	17	24
chr06	7126023	D4	ACAG	-	homo	35	4	4
chr06	7127884	I1	A	*	hete	37	7	11
chr06	7127956	I2	AA	+	homo	34	10	14
chr06	7138248	D2	CT	+	homo	36	4	5
chr06	7140938	I1	A	+	hete	38	3	4
chr06	7141897	I1	A	-	homo	37	12	17
chr06	7142038	D1	T	-	homo	33	4	4
chr06	7148320	D1	A	+	homo	38	4	4
chr06	7149398	I1	T	-	hete	37	11	24
chr06	7150751	I2	AT	*	homo	31	20	24
chr06	7152728	D2	AA	*	homo	37	15	16
chr06	7152805	I1	T	*	homo	35	16	17
chr06	7153605	D5	TGCTA	+	homo	36	15	18
chr06	7157238	I1	T	*	hete	20	5	10
chr06	7158564	D1	T	-	homo	38	6	8
chr06	7158867	I5	TGAAA	-	hete	38	3	5
chr06	7160542	D1	C	-	homo	34	6	7
chr06	7160691	D4	AATT	-	hete	37	4	6
chr06	7173254	D4	AGCT	-	hete	34	3	4
chr06	7366013	D1	G	-	hete	39	5	8
chr06	7412543	D1	C	-	hete	35	7	20
chr06	7432573	D4	TATA	-	homo	36	12	17
chr06	7434626	I5	AACCA	-	hete	36	4	6
chr06	7507616	I1	C	-	homo	30	14	19
chr06	7514665	D1	A	*	hete	33	10	17
chr06	7515199	I1	T	*	homo	34	5	7
chr06	7565744	I1	T	*	hete	34	3	5
chr06	7621597	I5	TTAGT	+	homo	32	10	15
chr06	7621659	D1	A	+	homo	37	4	5
chr06	7623521	D3	GAC	-	homo	30	18	20
chr06	7767499	I1	T	-	homo	30	13	17
chr06	7941841	I1	A	-	homo	37	3	3
chr06	8029374	I1	T	+	homo	34	4	5
chr06	8100240	I1	A	*	homo	34	15	17
chr06	8101363	D1	G	*	homo	33	14	14
chr06	8106789	I1	C	+	homo	35	7	10
chr06	8107047	I4	AGGG	*	hete	32	3	6
chr06	8107257	I2	CC	*	hete	31	7	13
chr06	8107470	I1	A	*	homo	29	14	19
chr06	8108718	D3	CCC	-	homo	30	14	17
chr06	8110040	I1	C	+	homo	33	8	8
chr06	8110174	D2	TC	+	homo	31	9	9
chr06	8110897	I2	AC	*	homo	34	15	19
chr06	8116274	I1	T	*	homo	34	15	20
chr06	8116435	D3	TTA	*	homo	37	18	20
chr06	8131467	D1	T	+	homo	26	7	7
chr06	8131965	D1	A	*	homo	35	20	29
chr06	8132693	D1	G	-	hete	36	9	20
chr06	8133714	D1	A	-	homo	37	8	9
chr06	8134798	I2	AT	+	hete	37	7	12
chr06	8134856	D1	T	+	homo	35	12	14
chr06	8137185	D2	AA	*	homo	35	12	12
chr06	8140121	I2	AG	-	homo	34	9	11
chr06	8140558	I1	A	*	homo	35	10	10
chr06	8141212	D1	T	+	hete	31	3	6
chr06	8141327	I1	T	+	homo	34	6	8
chr06	8141527	I1	T	*	hete	38	6	11
chr06	8142125	I2	GA	+	hete	34	10	21
chr06	8143739	I2	TT	*	homo	35	11	14
chr06	8144161	D1	A	*	hete	34	6	9
chr06	8144581	I1	T	+	homo	31	10	11
chr06	8164415	D1	A	-	homo	34	5	6
chr06	8273765	D3	GGA	-	homo	32	8	12
chr06	8311151	D1	G	-	hete	35	4	8
chr06	8312248	D1	A	*	homo	34	13	18
chr06	8355997	D1	T	*	homo	30	11	12
chr06	8361696	D1	G	-	homo	31	8	8
chr06	8378888	D2	AG	+	hete	36	5	8
chr06	8379804	I1	C	+	homo	29	5	5
chr06	8452442	I1	T	*	homo	33	8	8
chr06	8453059	I1	T	-	homo	34	9	12
chr06	8619612	D1	G	*	hete	29	5	8
chr06	8626824	D1	A	+	hete	37	7	19
chr06	8647757	I1	A	*	homo	38	4	4
chr06	8647799	D1	T	*	homo	32	8	8
chr06	8654295	D1	T	+	homo	34	18	20
chr06	8677661	I1	T	+	homo	37	8	12
chr06	8677771	I1	G	*	homo	34	20	24
chr06	8679228	D5	TTTTC	*	hete	35	4	7
chr06	8680230	D1	T	-	homo	30	19	20
chr06	8680869	I4	ATGC	-	hete	30	12	23
chr06	8681120	D4	TGCA	-	homo	34	9	9
chr06	8681182	D2	CA	-	homo	33	10	10
chr06	8744435	D3	AAA	+	homo	31	8	9
chr06	8745911	D4	AACA	-	homo	36	3	3
chr06	8756249	I5	TATAT	*	homo	31	13	21
chr06	8899074	D1	T	*	homo	36	16	22
chr06	8899231	D1	A	*	homo	34	10	13
chr06	9006022	D1	G	*	homo	35	9	9
chr06	9017383	I2	AA	*	homo	29	19	23
chr06	9017997	D1	A	*	homo	34	14	17
chr06	9019336	D4	TATA	*	homo	38	10	14
chr06	9022075	I1	A	-	hete	33	4	8
chr06	9142900	D4	GTAG	-	homo	34	7	8
chr06	9143104	I3	TCC	-	homo	33	3	3
chr06	9144546	D3	ATG	-	homo	38	8	8
chr06	9145151	D2	CT	*	homo	33	12	18
chr06	9146384	D1	T	*	homo	32	5	5
chr06	9146557	D4	ATCT	+	hete	36	8	14
chr06	9146622	I4	ACGC	+	hete	34	6	9
chr06	9154952	D1	T	*	homo	34	19	29
chr06	9166443	I1	A	-	homo	36	7	9
chr06	9182953	I5	GTTAG	*	homo	32	20	24
chr06	9189671	I1	T	*	homo	32	10	14
chr06	9189921	D2	AA	-	homo	35	15	19
chr06	9190117	D1	T	*	homo	36	7	7
chr06	9190170	D1	A	-	hete	40	3	4
chr06	9190216	D1	A	*	homo	38	4	4
chr06	9194686	I1	C	-	homo	33	6	7
chr06	9194806	D1	C	-	homo	36	6	6
chr06	9200375	I2	CA	+	homo	35	17	17
chr06	9201653	I3	GAA	-	hete	35	8	15
chr06	9203747	I1	C	*	hete	35	13	23
chr06	9203853	I1	A	*	homo	35	9	12
chr06	9205005	D2	AT	-	homo	34	9	13
chr06	9205301	I1	A	*	homo	35	19	21
chr06	9205552	D2	CA	*	homo	34	13	15
chr06	9244660	I1	T	*	hete	36	6	12
chr06	9262583	D1	G	-	hete	36	3	4
chr06	9465625	D4	TCAA	*	homo	33	7	9
chr06	9466270	D2	GG	*	homo	36	9	9
chr06	9466362	I1	T	*	homo	31	9	13
chr06	9466886	D4	AATT	*	homo	35	18	21
chr06	9466966	D2	GT	*	homo	37	10	10
chr06	9467874	I1	A	*	homo	32	13	16
chr06	9469441	D1	G	-	hete	37	6	9
chr06	9482665	D1	A	*	homo	24	4	5
chr06	9484205	D3	AAT	-	homo	37	10	12
chr06	9484260	I1	T	-	hete	38	4	7
chr06	9495282	I5	CTGCA	*	homo	35	19	29
chr06	9495358	D1	A	*	homo	34	18	21
chr06	9496574	D2	CA	*	hete	37	3	4
chr06	9496812	D1	A	*	homo	36	14	17
chr06	9497872	I3	CCA	+	homo	31	7	10
chr06	9498391	D1	G	*	homo	36	5	5
chr06	9500641	I2	AA	-	hete	32	13	23
chr06	9500974	D1	C	*	homo	36	12	15
chr06	9501063	D4	AGGA	*	homo	31	6	6
chr06	9502306	I1	G	*	homo	31	14	16
chr06	9504632	D2	CG	*	homo	32	11	12
chr06	9508100	D1	A	-	homo	36	9	12
chr06	9610494	D3	ATT	-	hete	39	4	6
chr06	9612113	D1	C	-	homo	35	5	5
chr06	9612779	I2	TC	-	homo	34	7	7
chr06	9612973	I1	A	-	homo	37	4	4
chr06	9618002	D4	TATA	-	homo	34	10	11
chr06	9686147	I1	G	-	homo	25	3	3
chr06	9832643	I1	C	-	homo	35	3	3
chr06	9834592	D1	G	-	homo	33	5	5
chr06	9879200	D1	A	+	hete	37	3	6
chr06	9892188	I1	C	*	homo	33	9	12
chr06	9910327	I2	GC	*	homo	36	9	12
chr06	9910596	I1	A	-	homo	34	8	12
chr06	9911649	D1	C	*	homo	33	13	14
chr06	9916694	I1	A	-	hete	36	4	6
chr06	9951401	I1	A	*	homo	35	9	11
chr06	10082335	D1	G	*	homo	39	3	3
chr06	10689009	D1	C	-	homo	35	4	4
chr06	12470033	I2	GG	-	homo	35	14	14
chr06	12863872	I1	A	-	homo	38	4	5
chr06	12978604	I1	T	-	homo	36	5	7
chr06	13085655	I1	A	-	hete	36	3	4
chr06	13092747	D1	A	*	hete	36	3	5
chr06	13092864	I3	AAA	*	homo	34	12	15
chr06	13095656	D2	GT	-	hete	29	12	20
chr06	13120335	D2	TA	-	homo	35	8	11
chr06	13495178	D1	C	-	hete	32	8	24
chr06	13601158	I2	AT	+	hete	38	3	6
chr06	13697994	I1	T	-	homo	37	4	4
chr06	13876348	D1	T	-	homo	35	9	10
chr06	13954760	I1	T	-	homo	36	3	3
chr06	14033319	D1	A	+	homo	29	7	10
chr06	14058283	D2	TG	-	homo	34	3	3
chr06	14118343	D5	CTCTC	-	hete	26	5	9
chr06	14150704	D1	A	*	homo	35	16	17
chr06	14241164	D1	G	*	hete	33	3	4
chr06	14555555	D1	G	*	homo	34	8	8
chr06	14759436	I4	CTTT	-	homo	38	4	4
chr06	14887919	I1	G	+	hete	34	3	4
chr06	15973283	D2	AT	-	homo	34	10	10
chr06	16013513	I1	A	*	hete	31	11	24
chr06	16014263	I1	T	*	homo	33	16	17
chr06	16085134	I1	T	-	homo	34	6	8
chr06	16088541	D1	G	-	homo	34	10	15
chr06	16095507	I3	GGT	-	homo	35	3	3
chr06	16146497	D1	T	*	hete	37	5	10
chr06	16146776	I1	T	*	homo	35	17	19
chr06	16147794	D1	A	-	homo	35	10	14
chr06	16150390	I3	CTT	*	homo	34	9	9
chr06	16151363	I1	T	*	hete	37	5	10
chr06	16151411	D1	T	*	homo	38	10	14
chr06	16151552	D1	G	*	hete	36	11	19
chr06	16165994	D5	GTGTA	+	homo	34	4	4
chr06	16166409	D3	TCC	*	homo	36	5	6
chr06	16166995	I3	CAG	*	homo	35	14	20
chr06	16168531	I4	TAGA	*	homo	33	18	22
chr06	16168963	D1	C	+	homo	32	16	19
chr06	16169247	D2	CA	+	homo	35	6	6
chr06	16176628	I1	T	*	homo	33	20	26
chr06	16177425	I1	T	-	homo	35	9	13
chr06	16177711	D1	C	+	hete	40	3	4
chr06	16178417	I1	A	*	homo	30	9	13
chr06	16178497	D3	TAG	-	homo	37	7	7
chr06	16178855	D1	T	+	hete	39	4	7
chr06	16178906	D2	GA	*	homo	33	4	5
chr06	16277162	I1	C	-	homo	33	5	7
chr06	16290693	D2	AG	+	homo	35	8	9
chr06	16290912	I2	GA	*	homo	31	18	19
chr06	16292129	I1	A	+	hete	37	6	10
chr06	16295914	I2	AT	-	hete	38	7	11
chr06	16300497	I1	C	*	homo	33	13	18
chr06	16322336	I1	C	-	hete	35	4	8
chr06	16331453	D1	A	+	homo	32	13	16
chr06	16340837	I1	A	*	homo	36	9	11
chr06	16341453	D1	C	-	hete	37	7	11
chr06	16473182	D2	TT	-	homo	20	6	6
chr06	16483038	D1	T	-	hete	34	3	4
chr06	16525068	D1	T	-	homo	39	3	3
chr06	16525577	I1	T	-	homo	30	4	4
chr06	16527295	D1	A	*	homo	35	7	9
chr06	16531438	D3	GTT	-	homo	35	9	9
chr06	16550737	I2	GT	-	homo	36	5	6
chr06	16552503	I1	T	*	hete	35	12	20
chr06	16593322	D4	TTTT	-	homo	37	6	8
chr06	16659445	D1	G	-	homo	38	5	5
chr06	16660615	D1	G	+	homo	34	4	4
chr06	16792558	D5	CTACG	*	homo	34	5	7
chr06	16794872	I5	CACAC	*	hete	36	10	17
chr06	16794947	D4	CTAG	*	homo	31	15	23
chr06	16795198	I2	GT	*	hete	35	8	13
chr06	16795636	I1	T	-	homo	31	20	22
chr06	16797010	I1	T	*	homo	32	10	16
chr06	16797464	I1	A	-	homo	38	3	3
chr06	16798904	D1	C	-	hete	36	6	9
chr06	16800884	I1	C	-	homo	33	10	12
chr06	16837078	D1	C	*	homo	36	12	14
chr06	16942333	D2	TT	+	homo	38	4	4
chr06	16942930	D1	A	-	hete	34	4	6
chr06	16981363	I1	T	*	homo	38	3	3
chr06	17078039	D1	A	-	homo	33	5	5
chr06	17153671	I1	T	-	homo	34	10	11
chr06	17163996	D1	C	-	hete	31	3	4
chr06	17173395	I1	G	*	homo	23	10	13
chr06	17173519	D1	T	*	homo	30	17	21
chr06	17389454	D1	T	*	hete	33	6	19
chr06	17390132	D1	T	*	homo	34	12	18
chr06	17499893	D1	T	-	homo	36	5	5
chr06	17499962	I1	T	*	homo	35	8	8
chr06	17512640	I2	AG	+	hete	36	8	14
chr06	17514043	I4	TATA	-	homo	36	8	11
chr06	17537973	D1	C	*	homo	31	11	16
chr06	17548371	D1	A	*	homo	35	14	18
chr06	17551057	I1	T	*	hete	35	5	9
chr06	17554726	D1	A	*	homo	34	6	8
chr06	17575933	D1	A	*	hete	37	6	9
chr06	17575968	D1	T	*	hete	38	5	8
chr06	17584528	D1	A	-	homo	36	8	9
chr06	17597220	D1	A	*	homo	34	20	28
chr06	17630043	D1	G	*	hete	37	9	15
chr06	17631525	D1	A	-	hete	21	6	15
chr06	17641988	D1	T	*	homo	37	11	15
chr06	17671385	I1	A	+	homo	34	10	10
chr06	17678227	D1	A	*	homo	35	14	22
chr06	17713676	I2	TC	+	hete	34	6	16
chr06	17723448	I1	C	-	homo	33	5	6
chr06	17723770	D1	C	*	homo	29	4	4
chr06	17728463	I1	T	*	homo	34	4	5
chr06	17729892	D1	C	-	homo	31	13	14
chr06	17956341	I5	AAGTA	*	homo	37	9	12
chr06	17957443	I1	T	-	homo	35	15	19
chr06	17957664	D4	TATG	-	homo	36	4	5
chr06	17959633	D1	A	+	homo	35	8	10
chr06	17960163	D5	GGCGA	-	hete	34	4	6
chr06	17973593	D5	GGGGG	*	homo	33	14	21
chr06	17976054	I1	T	*	homo	33	15	19
chr06	17976207	I1	T	*	homo	36	10	16
chr06	17976694	I1	T	*	homo	35	6	6
chr06	17976794	I3	TTC	*	homo	37	13	16
chr06	17976920	D1	G	*	homo	32	20	23
chr06	18013895	D4	CCCC	*	homo	28	17	27
chr06	18052515	I2	AA	*	homo	34	10	12
chr06	18055488	D1	C	*	homo	37	8	10
chr06	18108762	D1	A	*	homo	36	4	5
chr06	18156230	D2	TC	+	hete	37	3	4
chr06	18157091	I1	T	*	homo	37	8	10
chr06	18157151	I1	G	*	homo	35	17	20
chr06	18157356	I4	ATGC	-	homo	32	4	5
chr06	18177549	D1	G	-	homo	31	6	6
chr06	18249647	D1	T	*	homo	32	20	23
chr06	18255662	D1	G	*	hete	33	3	4
chr06	18316905	D1	C	+	homo	29	6	6
chr06	18327653	I1	G	-	hete	26	7	11
chr06	18331591	I1	T	-	hete	36	3	5
chr06	18353308	D1	A	*	homo	34	13	18
chr06	18364828	D1	G	*	homo	33	12	15
chr06	18377317	D1	C	*	homo	34	15	18
chr06	18406632	I1	T	*	homo	37	9	12
chr06	18426045	D1	A	*	homo	32	13	17
chr06	18426525	D1	G	-	hete	30	12	23
chr06	18463444	D1	C	-	homo	35	5	6
chr06	18467830	I1	A	*	homo	35	9	10
chr06	18525335	D1	A	*	homo	38	12	18
chr06	18528421	D1	G	-	homo	33	5	7
chr06	18528921	D1	T	*	hete	33	14	31
chr06	18529438	D4	AATA	*	homo	39	3	3
chr06	18530312	I3	ATA	+	homo	39	4	4
chr06	18535436	D1	C	+	hete	32	4	6
chr06	18535524	I2	AA	+	homo	34	13	15
chr06	18536941	D1	G	*	homo	35	4	5
chr06	18537261	D2	CA	*	hete	36	5	8
chr06	18646027	D2	CG	*	homo	29	8	8
chr06	18646333	D4	AACT	*	homo	33	17	19
chr06	18646855	D3	CGG	*	homo	32	9	9
chr06	18647209	I3	CAG	+	hete	34	13	24
chr06	18691440	D1	A	-	homo	35	7	8
chr06	18692325	D3	TTC	-	hete	38	3	4
chr06	18696029	D1	T	*	homo	32	14	17
chr06	18698525	D1	T	*	homo	35	12	13
chr06	18701586	I1	A	*	homo	35	14	17
chr06	18702287	D1	G	*	homo	33	18	21
chr06	18705886	D1	T	+	hete	32	3	5
chr06	18708142	D1	C	+	hete	35	9	16
chr06	18710179	I1	T	*	homo	35	13	17
chr06	18710866	D1	C	+	hete	35	6	9
chr06	18712220	D1	A	*	hete	37	7	11
chr06	18712551	D3	GCG	-	hete	28	8	17
chr06	18712904	D4	TAAG	-	homo	39	5	5
chr06	18744402	I1	A	*	homo	32	14	14
chr06	18845080	D2	GA	+	hete	33	6	10
chr06	18845134	D1	T	+	hete	34	11	25
chr06	18910521	I1	G	*	homo	36	10	11
chr06	18910740	I1	T	-	homo	36	4	5
chr06	18925405	D1	G	*	homo	36	7	7
chr06	18925882	D1	A	*	homo	36	8	10
chr06	18927333	I1	C	-	homo	34	9	10
chr06	18940931	D1	A	*	hete	35	12	29
chr06	18991593	I3	AAA	*	homo	33	17	21
chr06	19297031	D2	AA	-	homo	37	7	7
chr06	19356257	I1	A	-	homo	34	7	10
chr06	19367608	D4	GAGT	*	homo	30	13	14
chr06	19367698	I1	C	+	homo	35	10	11
chr06	19372519	I1	A	*	homo	34	20	23
chr06	19372583	I1	T	*	homo	36	14	18
chr06	19372801	I2	TT	*	homo	33	16	22
chr06	19373259	D1	T	*	homo	33	14	17
chr06	19373543	I1	T	*	homo	34	14	15
chr06	19376924	I2	GT	*	hete	33	10	28
chr06	19380176	I1	A	-	homo	34	4	4
chr06	19381943	I1	G	-	homo	35	11	11
chr06	19591738	D2	AG	-	homo	35	6	6
chr06	19849956	D2	TT	+	hete	33	8	19
chr06	19850498	I2	TT	-	hete	38	3	4
chr06	19850799	D1	T	*	homo	33	18	20
chr06	19850958	D1	T	*	homo	34	6	6
chr06	19979088	D5	GGGTC	*	homo	33	17	26
chr06	20333136	D1	T	-	homo	37	3	3
chr06	20734467	D5	AAACA	*	homo	36	13	17
chr06	20736794	I1	T	-	homo	37	7	8
chr06	20743048	I1	A	*	homo	39	6	6
chr06	20858711	D1	A	-	homo	38	6	6
chr06	20964537	I1	T	*	hete	38	5	8
chr06	20967889	I5	GGCAT	-	hete	32	5	8
chr06	20968430	D1	C	+	homo	33	17	18
chr06	21001142	I2	TT	+	hete	31	6	9
chr06	21007749	D5	TTCTA	*	homo	37	15	15
chr06	21007824	D2	AT	*	homo	30	20	21
chr06	21008835	D2	TC	*	hete	39	5	10
chr06	21009075	I1	A	-	homo	35	11	12
chr06	21020467	I1	G	*	homo	35	15	21
chr06	21020525	D2	AA	*	homo	34	13	14
chr06	21023840	D1	A	-	homo	34	6	6
chr06	21023996	I1	C	-	hete	36	3	6
chr06	21033314	I1	A	+	homo	39	4	4
chr06	21034132	D1	G	-	homo	37	6	8
chr06	21069667	D1	T	-	homo	36	5	5
chr06	21079790	I1	A	-	hete	37	4	6
chr06	21098851	D1	A	+	hete	35	4	6
chr06	21100022	D1	T	-	homo	34	10	12
chr06	21100155	D1	T	-	homo	35	5	6
chr06	21101835	I1	G	*	hete	38	4	7
chr06	21102022	I1	A	*	homo	34	13	17
chr06	21103798	D1	G	-	homo	34	15	17
chr06	21160671	D1	A	-	hete	38	3	5
chr06	21177829	D4	CCCT	*	homo	33	12	14
chr06	21179078	D1	A	-	homo	29	13	14
chr06	21181011	D5	TATAT	*	homo	35	13	16
chr06	21181324	I2	TG	-	hete	34	5	8
chr06	21182142	I1	T	*	homo	33	6	7
chr06	21182426	I1	T	*	homo	36	14	17
chr06	21182648	D3	ATA	*	homo	36	11	13
chr06	21182716	D4	AAAT	*	homo	38	4	4
chr06	21183845	D2	AT	*	hete	37	8	13
chr06	21185075	I5	TAGAA	-	homo	34	19	22
chr06	21253841	I5	TATAG	+	hete	36	4	6
chr06	21278172	D1	C	+	hete	32	4	6
chr06	21279500	D1	A	-	homo	37	3	3
chr06	21376237	I1	C	-	homo	38	4	4
chr06	21377163	D2	TC	+	homo	36	17	19
chr06	21378197	D1	G	*	homo	33	6	6
chr06	21380214	D1	T	*	homo	37	13	17
chr06	21380242	D1	C	*	hete	32	8	19
chr06	21380362	D1	G	*	hete	35	9	15
chr06	21414032	D1	A	*	homo	34	11	17
chr06	21414151	D2	AC	-	homo	38	3	3
chr06	21414483	D2	AC	-	hete	39	3	6
chr06	21415683	I4	TGCA	-	homo	33	9	13
chr06	21451084	D1	G	-	homo	38	4	4
chr06	21462397	I1	G	*	hete	37	7	11
chr06	21463048	D1	A	*	hete	33	7	15
chr06	21466850	D1	A	-	hete	37	5	8
chr06	21487461	I1	A	-	homo	35	6	6
chr06	21525908	I1	A	*	homo	33	12	19
chr06	21526185	I1	C	*	homo	33	18	19
chr06	21527088	D3	TCT	-	hete	35	7	11
chr06	21527380	D1	A	-	homo	33	12	15
chr06	21528233	I3	AAA	+	homo	36	7	9
chr06	21528359	I1	T	+	homo	32	13	16
chr06	21531116	D1	T	-	homo	36	13	15
chr06	21755685	I5	GAATT	-	homo	37	4	4
chr06	21773917	I1	T	*	hete	33	3	4
chr06	21842906	D1	T	*	homo	34	15	19
chr06	21843367	D1	T	-	homo	38	10	14
chr06	21852255	D1	C	*	homo	34	15	18
chr06	21856617	D3	AAC	*	homo	33	16	17
chr06	21863075	D1	C	-	homo	35	8	10
chr06	21863336	D1	A	-	homo	35	13	17
chr06	21868484	D1	C	-	hete	36	4	6
chr06	21871792	D1	T	-	homo	39	6	6
chr06	21885256	D1	C	*	homo	32	10	10
chr06	21885864	D5	GGATC	-	homo	37	8	10
chr06	21885955	I1	T	*	homo	34	9	12
chr06	21886395	D1	A	-	hete	37	3	4
chr06	21887491	I1	T	-	homo	38	4	4
chr06	21888396	D2	TG	*	homo	36	12	15
chr06	21889159	I1	G	*	homo	31	16	21
chr06	21889658	D5	CAAGA	-	homo	34	10	13
chr06	21889846	I4	CTCT	*	hete	34	3	5
chr06	21890016	D4	GCCA	*	homo	32	14	16
chr06	21890124	D3	CAG	-	homo	37	5	6
chr06	21890330	D1	T	-	hete	35	5	8
chr06	21911002	D3	AAA	+	homo	39	5	5
chr06	21911512	I5	TAATG	-	homo	39	4	4
chr06	21913332	D2	TG	-	homo	36	4	4
chr06	21913812	I1	C	-	hete	23	3	5
chr06	21914114	I2	TC	-	hete	32	3	5
chr06	21914261	D1	G	-	homo	39	3	3
chr06	21940233	I1	T	*	homo	35	13	15
chr06	21940883	I2	TA	-	homo	36	9	10
chr06	21973420	I1	A	-	homo	34	19	21
chr06	21973973	D2	TG	+	hete	40	3	5
chr06	22020971	D1	T	*	homo	35	5	5
chr06	22020991	D1	T	*	homo	34	9	13
chr06	22027010	I2	TT	-	homo	33	10	13
chr06	22040247	I1	T	*	homo	32	12	19
chr06	22044223	I1	A	*	homo	36	14	21
chr06	22054014	D1	G	*	homo	27	10	14
chr06	22073543	D1	T	*	hete	34	5	8
chr06	22092343	D1	G	*	homo	33	10	13
chr06	22109319	I1	G	*	homo	30	11	14
chr06	22144216	D1	A	*	homo	34	15	20
chr06	22182535	I1	T	+	homo	34	5	5
chr06	22183679	D1	A	*	homo	39	6	7
chr06	22184558	I1	T	-	homo	36	5	5
chr06	22185403	D1	G	-	homo	34	9	13
chr06	22263536	I1	A	*	hete	36	3	5
chr06	22264534	I1	T	-	homo	36	5	7
chr06	22343479	D1	G	-	hete	34	10	17
chr06	22396553	D1	C	*	homo	32	13	20
chr06	22486426	D1	T	*	homo	28	20	23
chr06	22486530	D1	G	*	hete	24	3	5
chr06	22491178	D1	A	*	homo	34	3	3
chr06	22589106	I1	T	-	homo	33	4	5
chr06	22593660	D1	G	-	homo	36	4	4
chr06	22599759	D1	A	+	hete	32	3	6
chr06	22618570	D1	T	-	homo	37	9	9
chr06	22618924	I1	A	+	hete	37	3	6
chr06	22618984	I3	TTG	*	hete	39	5	9
chr06	22619581	D1	T	-	homo	38	4	4
chr06	22659476	D3	AAC	-	homo	32	4	4
chr06	22662711	D5	GTATC	-	homo	35	5	5
chr06	22663409	I1	A	*	homo	29	5	5
chr06	22684657	D1	T	+	homo	38	7	8
chr06	22721578	I1	C	*	hete	36	7	11
chr06	22721622	I1	T	*	homo	31	8	8
chr06	22759342	D2	AG	-	homo	37	7	9
chr06	22759741	D1	T	*	homo	39	4	5
chr06	22760661	D1	C	*	homo	30	18	22
chr06	22779546	D1	C	*	homo	33	9	14
chr06	22779683	D1	C	*	homo	30	16	23
chr06	22806236	I1	T	*	hete	34	7	12
chr06	22853803	I1	C	*	homo	29	9	13
chr06	22878818	I1	G	+	homo	33	5	5
chr06	22892973	I1	C	*	homo	24	18	22
chr06	22896693	D1	A	+	homo	34	14	18
chr06	22909213	I1	A	*	hete	36	5	8
chr06	22910851	D2	TA	*	homo	33	19	26
chr06	22911269	I2	AC	*	hete	32	14	24
chr06	22912253	I1	T	*	hete	33	12	20
chr06	22912546	D1	A	-	hete	36	5	9
chr06	22912621	D5	TGGGG	+	homo	36	4	4
chr06	22917020	I2	TA	-	homo	34	8	8
chr06	22918310	D3	GAG	+	homo	32	4	4
chr06	22923199	D4	TCTC	+	hete	34	7	11
chr06	22936884	D1	T	*	homo	29	19	28
chr06	22951567	I1	C	-	hete	27	7	11
chr06	22976972	I1	A	+	homo	25	18	22
chr06	22977271	I1	G	*	homo	34	11	15
chr06	22977714	I3	TAA	*	homo	31	19	23
chr06	22982644	D1	C	-	homo	29	3	3
chr06	23021138	I1	C	*	homo	32	10	15
chr06	23022097	I1	G	*	homo	28	12	15
chr06	23029729	D1	A	*	hete	38	4	8
chr06	23047143	D1	G	-	homo	37	5	6
chr06	23076821	D1	G	*	homo	34	3	3
chr06	23085187	D1	A	*	homo	35	14	15
chr06	23088201	I1	T	-	homo	36	10	11
chr06	23090624	I2	CC	-	hete	27	7	13
chr06	23091070	I1	A	+	hete	33	16	30
chr06	23092360	D1	G	+	homo	35	7	10
chr06	23101737	D1	G	-	homo	31	6	8
chr06	23117322	I1	A	*	homo	35	6	8
chr06	23125062	D1	G	-	homo	30	8	11
chr06	23138864	D2	CA	+	homo	37	10	11
chr06	23140417	I1	G	-	hete	38	5	9
chr06	23150356	D1	C	+	homo	38	3	3
chr06	23152484	D1	A	+	homo	36	11	17
chr06	23153171	I1	A	*	hete	30	6	11
chr06	23155600	D1	T	-	hete	32	7	11
chr06	23245483	I3	GAA	-	homo	33	4	5
chr06	23248886	D1	A	*	homo	35	11	11
chr06	23252925	D1	T	-	hete	37	3	4
chr06	23336313	I1	A	-	homo	32	5	5
chr06	23338099	D1	C	-	hete	32	3	6
chr06	23356388	D1	T	+	homo	34	3	3
chr06	23357056	D2	AA	+	hete	33	3	5
chr06	23357208	I2	TA	*	homo	38	7	9
chr06	23357316	D4	TACA	*	hete	32	3	4
chr06	23359451	I1	A	*	homo	36	13	17
chr06	23359542	D4	GGAG	*	homo	34	20	23
chr06	23360528	D1	T	-	homo	28	9	13
chr06	23361459	I1	T	+	hete	39	6	9
chr06	23377983	D1	G	-	homo	35	10	11
chr06	23384043	D3	TTT	-	homo	39	5	5
chr06	23410297	I1	G	+	homo	35	14	15
chr06	23410523	D1	A	*	homo	35	12	12
chr06	23415153	I1	T	*	homo	33	17	19
chr06	23479660	I2	GC	+	hete	35	3	6
chr06	23481565	I1	T	+	hete	36	10	17
chr06	23482736	D2	AC	-	homo	36	8	12
chr06	23483134	D4	CCGG	*	homo	34	10	12
chr06	23524287	D3	TCT	*	homo	36	5	7
chr06	23528409	I1	C	-	hete	38	6	10
chr06	23545255	D1	G	*	homo	31	19	22
chr06	23546507	I1	A	+	homo	38	6	7
chr06	23721465	D1	C	*	homo	24	5	5
chr06	23724212	D1	T	+	homo	34	10	10
chr06	23726528	D1	C	-	hete	39	4	6
chr06	23726959	D1	C	+	homo	36	6	6
chr06	23727217	I1	A	*	homo	36	16	17
chr06	23727482	I2	AA	*	homo	34	9	13
chr06	23727734	I1	G	-	homo	35	5	7
chr06	23727918	D1	G	-	homo	37	7	7
chr06	23728221	I1	G	+	hete	26	4	6
chr06	23730884	I1	A	-	hete	39	4	7
chr06	23732448	D3	TTG	*	homo	35	8	11
chr06	23774665	D1	T	*	homo	32	10	14
chr06	23775679	I1	G	*	homo	35	12	15
chr06	23775932	D1	A	-	homo	34	6	8
chr06	23781013	I1	T	-	hete	36	4	7
chr06	23790510	D3	AGT	+	hete	38	3	5
chr06	23791489	D2	TT	-	homo	33	8	9
chr06	23829007	I1	A	-	hete	40	4	6
chr06	23829501	I1	C	-	hete	38	5	10
chr06	23848595	D1	A	*	homo	35	6	8
chr06	23874485	D1	G	-	homo	35	5	7
chr06	23874870	I2	TA	+	homo	34	8	11
chr06	23935451	I1	T	-	homo	34	10	14
chr06	23954917	D1	A	*	homo	37	16	18
chr06	23956890	I1	A	*	homo	36	8	10
chr06	24002950	I1	A	*	homo	36	12	15
chr06	24003183	I1	T	*	homo	29	10	11
chr06	24007705	I1	C	*	homo	33	11	15
chr06	24009275	D2	AT	*	homo	35	3	3
chr06	24012378	D1	T	*	homo	30	16	16
chr06	24036226	D1	A	*	homo	34	15	20
chr06	24037649	I1	A	*	hete	38	8	14
chr06	24038943	I2	CA	*	hete	36	8	17
chr06	24039959	D1	A	*	homo	33	9	14
chr06	24040241	I2	TA	-	homo	35	12	14
chr06	24063516	I1	T	-	homo	38	6	8
chr06	24064618	D2	TA	-	homo	33	3	3
chr06	24094218	D1	G	*	homo	36	11	12
chr06	24094352	I1	A	*	homo	29	17	21
chr06	24094698	I1	C	*	hete	32	7	13
chr06	24095335	D1	A	-	homo	38	5	7
chr06	24095387	D2	GG	-	homo	37	3	3
chr06	24095777	I1	C	+	homo	39	5	5
chr06	24095846	I1	T	+	homo	35	6	7
chr06	24095922	D1	T	+	homo	39	3	3
chr06	24111129	D2	AA	+	homo	37	7	9
chr06	24111763	I4	TGTG	*	homo	35	4	4
chr06	24171620	D1	A	*	hete	33	9	25
chr06	24173619	I1	C	+	homo	37	4	5
chr06	24174107	I2	TA	*	homo	33	5	7
chr06	24174284	I1	G	-	hete	39	3	4
chr06	24178262	D1	C	*	homo	32	6	6
chr06	24180034	D2	TT	-	homo	34	10	10
chr06	24181615	D2	AA	*	homo	36	7	7
chr06	24181685	I4	AGAG	*	hete	30	7	18
chr06	24182810	I4	GTAA	*	hete	33	4	8
chr06	24183473	I4	TCTC	*	hete	31	10	18
chr06	24183782	D1	G	*	homo	34	15	18
chr06	24185039	D1	T	*	homo	32	14	20
chr06	24185835	I2	TG	*	hete	36	9	15
chr06	24186083	D1	T	*	homo	30	14	21
chr06	24186563	I1	C	-	homo	34	9	10
chr06	24186949	I1	C	+	hete	31	4	8
chr06	24191112	I1	C	*	homo	36	7	8
chr06	24191234	D3	TTC	-	homo	35	10	12
chr06	24192143	I4	ATCA	+	homo	36	14	19
chr06	24192231	I1	T	+	homo	33	4	5
chr06	24193886	D1	T	*	homo	34	15	17
chr06	24194882	D1	A	*	hete	38	7	12
chr06	24196099	D1	T	-	homo	29	12	19
chr06	24204886	D1	C	*	homo	35	8	9
chr06	24206939	D2	GT	-	homo	26	15	19
chr06	24279550	I3	CCC	+	hete	37	6	10
chr06	24279985	I2	TA	*	hete	39	3	6
chr06	24280307	D1	A	-	homo	36	9	9
chr06	24282228	I4	GAAA	-	hete	38	3	5
chr06	24313228	I1	T	-	homo	36	4	5
chr06	24313743	D1	A	*	homo	35	11	13
chr06	24314073	D1	C	-	homo	33	4	4
chr06	24314672	I3	GAG	*	hete	38	5	9
chr06	24318318	I3	TTC	-	homo	36	5	6
chr06	24319028	D1	T	+	homo	35	9	10
chr06	24327233	I1	A	*	hete	36	11	23
chr06	24328021	I1	G	*	homo	37	12	15
chr06	24396318	I3	GGG	*	hete	33	6	12
chr06	24423017	I1	A	*	homo	36	4	4
chr06	24424483	D2	CA	-	hete	33	3	4
chr06	24471881	I1	A	-	hete	37	3	5
chr06	24476006	D1	C	+	hete	37	4	6
chr06	24476761	I1	C	-	homo	36	10	12
chr06	24550958	D1	A	*	homo	34	20	30
chr06	24551046	I1	A	*	hete	35	11	19
chr06	24554361	D3	TGT	-	homo	36	12	13
chr06	24554470	I2	GA	-	homo	36	13	15
chr06	24555142	D4	GTGC	+	homo	28	4	4
chr06	24555657	D1	G	-	homo	23	3	3
chr06	24556212	D1	A	-	homo	33	6	6
chr06	24557843	D2	TT	-	homo	35	10	11
chr06	24570416	I2	AC	-	homo	37	3	3
chr06	24593490	D1	T	*	homo	34	16	17
chr06	24594082	D1	G	-	homo	36	7	9
chr06	24594188	D2	GC	-	homo	37	5	5
chr06	24594265	I3	AAA	-	homo	36	10	12
chr06	24595459	D1	C	-	homo	39	5	6
chr06	24604603	D4	TTAA	+	homo	32	5	6
chr06	24607698	D2	TT	+	homo	36	5	5
chr06	24608428	D3	TTT	-	homo	32	9	14
chr06	24609087	D1	A	-	homo	37	5	6
chr06	24609260	D5	AGGCC	+	homo	37	3	3
chr06	24609626	D1	C	+	homo	33	10	12
chr06	24609794	I1	T	*	homo	33	15	22
chr06	24609937	D4	CCTG	*	homo	32	16	21
chr06	24648040	D1	T	*	homo	36	7	9
chr06	24649803	D1	G	-	homo	36	7	8
chr06	24674502	D1	C	+	homo	33	6	7
chr06	24706488	D1	C	+	homo	32	4	4
chr06	24706634	D1	A	+	hete	36	6	9
chr06	24757244	I2	GG	*	homo	33	15	18
chr06	24821839	I1	A	*	homo	27	9	10
chr06	24836585	D1	C	*	homo	31	19	21
chr06	24848079	I1	C	+	homo	35	5	5
chr06	24977437	I1	A	*	hete	36	7	14
chr06	24991714	I3	TGG	*	homo	32	20	35
chr06	25002254	D1	A	+	hete	40	3	4
chr06	25004321	I1	G	+	homo	30	9	13
chr06	25007608	D1	G	*	hete	36	3	6
chr06	25011978	D1	C	*	homo	28	7	10
chr06	25162992	D1	G	*	homo	35	17	19
chr06	25237535	D2	AA	-	hete	34	5	8
chr06	25252424	D1	G	*	homo	35	5	5
chr06	25266256	D1	C	*	homo	32	12	12
chr06	25291604	I1	A	*	homo	31	16	21
chr06	25317139	D1	A	*	homo	34	14	15
chr06	25317964	I1	A	-	hete	37	3	4
chr06	25319152	D3	AGG	+	homo	35	3	3
chr06	25335404	I1	G	*	homo	30	15	18
chr06	25336210	D1	C	*	homo	34	8	8
chr06	25336706	I4	GGAA	-	hete	32	3	5
chr06	25336761	I1	A	-	homo	35	10	13
chr06	25336956	I3	TGC	*	hete	35	3	6
chr06	25338051	I1	T	*	hete	36	5	8
chr06	25338462	D4	TTAG	-	hete	36	3	4
chr06	25349051	D2	CC	-	homo	39	3	3
chr06	25373984	I1	T	-	homo	27	9	12
chr06	25376241	I2	AA	*	hete	32	13	22
chr06	25376750	I1	T	*	homo	33	13	20
chr06	25391996	D1	C	+	homo	30	7	8
chr06	25429049	I1	C	*	homo	33	20	24
chr06	25432030	D1	C	*	homo	32	16	19
chr06	25472289	D1	A	+	homo	32	9	13
chr06	25547026	I1	A	+	hete	36	5	8
chr06	25547132	I1	T	*	hete	36	8	15
chr06	25580760	D4	AAAC	-	homo	36	5	5
chr06	25581832	I3	TAA	-	hete	36	5	9
chr06	25582868	I1	G	*	homo	35	14	16
chr06	25700586	I2	AT	+	hete	31	7	12
chr06	25701886	I2	TA	*	homo	32	19	22
chr06	25701973	I1	A	*	homo	28	16	19
chr06	25704350	I1	T	*	homo	28	17	22
chr06	25706286	I1	A	-	homo	38	10	13
chr06	25742228	I1	C	+	homo	33	4	4
chr06	25742919	D1	T	-	homo	36	5	7
chr06	25744901	I1	G	-	hete	36	6	11
chr06	25761931	D1	T	*	hete	37	7	11
chr06	25761961	D1	G	*	hete	36	3	4
chr06	25762048	D1	T	*	hete	37	3	4
chr06	25775709	I1	T	-	hete	32	5	8
chr06	25780300	I1	A	*	homo	38	6	8
chr06	25793757	D1	A	*	homo	37	10	16
chr06	25858146	D1	T	*	homo	33	7	9
chr06	25913762	D1	T	*	hete	35	5	8
chr06	25947119	D1	G	*	homo	34	9	10
chr06	25949352	D1	A	-	homo	34	5	7
chr06	25988102	D1	A	-	homo	36	10	14
chr06	25995567	D1	T	-	homo	36	4	4
chr06	26156872	D2	GG	*	hete	33	13	23
chr06	26164231	D2	AT	*	hete	37	7	11
chr06	26232900	D1	C	*	homo	30	19	25
chr06	26293760	D1	C	*	homo	31	10	11
chr06	26386396	D1	C	*	hete	30	9	26
chr06	26490042	D1	G	+	homo	37	4	5
chr06	26513434	I1	C	-	homo	28	5	7
chr06	26532592	D1	C	-	homo	33	5	6
chr06	26538179	D1	G	*	hete	35	5	9
chr06	26547888	D1	T	*	homo	35	10	11
chr06	26561549	D1	C	-	homo	36	7	7
chr06	26561595	D1	T	-	hete	33	8	13
chr06	26562337	D1	A	+	homo	36	8	11
chr06	26578070	I1	T	*	homo	35	18	25
chr06	26578911	D2	AC	-	homo	29	3	3
chr06	26652044	I2	AG	*	homo	35	17	24
chr06	26666354	D2	CA	*	hete	31	11	20
chr06	26670951	I3	GGA	+	hete	34	6	10
chr06	26671494	I2	TT	*	homo	32	17	22
chr06	26671615	I5	CTACG	*	hete	37	5	10
chr06	26693546	D1	C	-	homo	38	3	3
chr06	26696678	D1	A	*	hete	36	12	20
chr06	26709252	D1	C	+	homo	38	7	8
chr06	26709662	I1	A	*	hete	35	7	16
chr06	26709969	D2	TC	*	homo	33	17	25
chr06	26711619	D2	AG	*	hete	33	8	17
chr06	26713926	D1	T	*	hete	39	7	14
chr06	26714376	I2	TC	-	homo	33	13	14
chr06	26724131	I1	A	+	homo	35	10	10
chr06	26725205	D1	C	-	homo	35	6	6
chr06	26816910	I1	A	*	hete	37	3	4
chr06	26851087	D3	ACT	-	homo	31	9	9
chr06	26869038	I1	A	+	homo	37	7	9
chr06	26906084	I2	GT	-	homo	33	12	18
chr06	26906671	I1	A	-	homo	31	20	21
chr06	26906751	D1	T	-	homo	35	10	13
chr06	26907423	D5	GCGCA	*	homo	29	6	6
chr06	26908460	D1	C	-	homo	33	7	7
chr06	26916396	D1	G	*	hete	34	7	13
chr06	26961136	D1	T	*	homo	35	20	24
chr06	26965123	I1	T	*	homo	31	15	19
chr06	26965323	I1	T	*	hete	37	5	9
chr06	26974306	I3	TTC	-	homo	34	12	19
chr06	26974715	I1	A	-	hete	36	3	6
chr06	26975597	I2	TC	-	homo	31	9	12
chr06	26976121	D1	C	*	homo	35	8	9
chr06	26977822	I1	T	-	hete	39	3	6
chr06	26986395	I1	T	-	hete	33	4	8
chr06	26986603	I1	T	*	hete	35	8	16
chr06	26986891	D2	TC	-	homo	38	10	11
chr06	27029491	I2	AT	*	homo	34	15	16
chr06	27108376	I3	TCG	-	hete	30	8	15
chr06	27118769	D1	C	-	hete	30	4	6
chr06	27141198	D1	T	*	homo	33	20	24
chr06	27141786	I1	T	-	homo	33	16	18
chr06	27142498	I1	A	*	homo	38	4	5
chr06	27142581	I1	A	*	homo	37	19	20
chr06	27143226	D1	A	*	homo	34	18	21
chr06	27145212	D1	C	*	homo	36	12	15
chr06	27146753	I1	T	+	homo	38	4	4
chr06	27147067	I2	AT	+	homo	35	9	12
chr06	27154714	D1	A	*	hete	38	3	4
[truncated: 14,128 more rows]

## Sheet: chr07
Chromosome IDa	Positionb	Indel typec	Based	Strande	Homo/Hetef	Average qualityg	Supported read pair numberh	All crossed read pair numberi
[truncated: 16,018 more rows]

[truncated: 3 more sheets: chr08, chr09, chr10]
