# Supplementary material for: An ultra-high-density map as a community resource for discerning the genetic basis of quantitative traits in maize
Source: BMC Genomics. 2015 Dec 21;16:1078. doi: 10.1186/s12864-015-2242-5 (PMC4687334; doi:10.1186/s12864-015-2242-5)
Supplement: Additional file 7: Table S5. — Summary of production and alignment for 280 IBM Syn10 lines. (XLSX 36 kb) [file 12864_2015_2242_MOESM7_ESM.xlsx]

## Sheet: Sheet1
Table S6 Summary of production for 280 IBM syn 10 lines a refers to the ID of each IBM syn10 lines; b refers to the read number of each lines; c refers to the base number of each lines; d indicates the G and C bases percent of all bases of each lines; e indicates the Q20 bases percent of all bases; f refers to depth of each IBM syn10 lines (Bases_number/Reference_sequence_length(2.06Gb)).g refers…
Sample IDa	Read number (Mb)b	Base number (Mb)c	GC rate (%)d	Q20 base rate (%)e	Depthf	Alignment percent (%)g	Unique alignment percent (%)h
IBM_1	6	498.39	46.98	97.4	0.241937	90.2838	57.6656
IBM_2	8.8	730.08	47.43	97.17	0.354408	90.691	58.4642
IBM_3	11.8	979.58	47.58	96.95	0.475524	89.2458	54.3475
IBM_4	8.07	670.1	46.82	97.67	0.325291	89.8788	56.495
IBM_5	6.63	550.68	46.88	97.41	0.26732	89.4957	56.7081
IBM_6	6.28	520.83	46.78	97.41	0.25283	88.695	54.6676
IBM_7	6.91	573.89	46.99	97.61	0.278587	88.6127	54.7825
IBM_8	5.85	485.31	47.08	97.69	0.235587	91.3049	60.7435
IBM_9	5.1	423.1	46.83	97.69	0.205388	89.3552	56.3101
IBM_10	5.77	478.65	47.12	97.16	0.232354	89.2822	57.1062
IBM_11	6.25	518.8	46.82	97.63	0.251845	90.6751	58.1434
IBM_12	5.92	491.1	46.88	97.12	0.238398	89.6989	56.946
IBM_13	6.84	567.75	47.14	97.23	0.275607	90.1388	57.4993
IBM_14	8.25	684.83	46.97	97.26	0.332442	89.8991	56.9485
IBM_15	8.5	705.83	46.92	97.2	0.342636	88.5023	54.4924
IBM_16	7.08	587.77	46.73	97.25	0.285325	88.4981	55.1584
IBM_17	8.7	722.04	47.08	97.22	0.350505	90.393	59.3798
IBM_18	7.96	661.03	46.86	97.21	0.320888	90.9729	59.259
IBM_19	5.44	451.23	46.66	97.23	0.219044	91.3118	60.5458
IBM_20	5.34	443.09	46.92	96.73	0.215092	89.2888	56.4288
IBM_21	8.81	731.56	46.86	97.27	0.355126	88.9234	55.0381
IBM_22	8.85	734.22	46.85	97.22	0.356417	89.2281	55.1392
IBM_23	7.8	647.34	47.48	97.65	0.314243	89.9676	57.5483
IBM_24	7.93	658.6	46.73	97.7	0.319709	89.6582	55.2803
IBM_25	9.86	818.27	46.94	97.91	0.397218	90.284	57.8067
IBM_26	8.7	721.91	46.75	97.66	0.350442	88.2598	53.3785
IBM_27	6.73	558.67	47.1	97.62	0.271199	89.882	57.7618
IBM_28	7.7	639.25	46.75	97.7	0.310316	89.4651	55.7884
IBM_30	9.32	773.95	47.28	97.72	0.375704	90.2122	57.5982
IBM_31	8.8	730.23	47.12	97.6	0.354481	88.885	55.7203
IBM_32	8.71	722.78	48.31	96.69	0.350864	89.2308	54.5038
IBM_33	6.56	544.48	47.95	97.43	0.264311	92.059	60.3934
IBM_34	6.75	560.13	48.5	97.19	0.271908	90.6706	57.9754
IBM_35	5.51	457.64	48.41	97.35	0.222155	90.817	58.3082
IBM_36	9.5	788.74	48.07	97.45	0.382883	91.3393	58.6344
IBM_37	5.84	484.46	48.27	97.34	0.235175	90.2297	57.0386
IBM_39	8.79	729.52	46.88	97.51	0.354136	90.7864	59.0268
IBM_40	7.77	644.95	46.57	97.56	0.313083	90.1479	57.007
IBM_41	8.54	708.64	46.92	97.53	0.344	89.6191	56.7857
IBM_42	8.07	670.1	46.88	96.93	0.325291	90.7899	58.562
IBM_43	7.47	620.4	46.97	97.44	0.301165	90.5421	58.4435
IBM_44	5.51	457.09	46.67	97.22	0.221888	89.5621	56.1334
IBM_45	5.79	480.38	46.93	97.4	0.233194	89.0664	55.9629
IBM_46	6.74	559.77	46.79	97.29	0.271733	89.2322	55.6848
IBM_47	5.93	492.58	46.89	97.2	0.239117	90.497	58.0647
IBM_48	5.96	494.53	46.84	97.21	0.240063	89.9383	56.778
IBM_49	9.36	776.8	46.88	97.52	0.377087	89.6759	55.588
IBM_50	8.26	685.7	46.93	97.54	0.332864	89.6538	55.5803
IBM_51	5.48	454.81	46.89	97.41	0.220782	90.0895	56.891
IBM_52	6.63	550.68	46.9	96.69	0.26732	90.5926	59.0487
IBM_53	8.07	669.41	46.83	97.31	0.324956	90.5751	58.5477
IBM_55	6.85	568.31	46.95	97.12	0.275879	92.4549	62.0965
IBM_56	6.69	555.61	46.51	97.21	0.269714	90.6504	59.3762
IBM_57	6.62	549.55	46.68	97.01	0.266772	90.2445	58.3207
IBM_59	7.94	659.05	46.72	97.29	0.319927	89.7565	56.281
IBM_61	6.71	556.92	46.62	97.21	0.27035	89.6119	56.6825
IBM_62	6.28	520.83	46.79	96.42	0.25283	90.1756	58.579
IBM_63	6.51	540.48	46.83	97.12	0.262369	90.3835	57.9648
IBM_64	6.26	519.93	46.73	97.18	0.252393	90.4319	58.7696
IBM_65	5.21	432.04	47.33	97.59	0.209728	92.2643	62.9044
IBM_67	6.21	515.65	47.04	97.67	0.250316	90.7724	59.3365
IBM_69	5.29	439.05	46.94	96.14	0.213131	90.6015	59.0326
IBM_70	6.57	545.49	47.07	97.64	0.264801	90.8396	59.1767
IBM_71	9.11	755.96	47.32	97.6	0.366971	90.149	57.5869
IBM_72	6.91	573.89	47.05	96.96	0.278587	90.5774	58.7201
IBM_74	6.06	502.64	47.38	97.74	0.244	90.328	59.1373
IBM_75	5.53	458.79	47.34	97.65	0.222714	90.1567	56.8825
IBM_76	6.15	510.36	46.95	97.66	0.247748	90.3126	58.2242
IBM_78	7.68	637.11	47.24	97.7	0.309277	89.0214	54.8243
IBM_79	5.99	496.82	47.32	97.42	0.241175	91.7932	61.3754
IBM_81	5.98	496.19	47.05	97.58	0.240869	91.058	60.1001
IBM_83	5.26	436.26	47.3	97.61	0.211777	89.0645	55.5467
IBM_84	5.32	441.19	47.38	97.37	0.21417	91.0002	59.8064
IBM_85	4.71	390.92	47.23	97.36	0.189767	88.8698	54.633
IBM_86	4.1	340.45	47.53	97.5	0.165267	91.2775	60.3714
IBM_87	6	497.99	47.54	97.57	0.241743	89.8783	57.0316
IBM_89	6.45	535.04	47.41	97.5	0.259728	90.7919	59.3686
IBM_90	4.72	391.67	46.78	97.74	0.190131	91.1763	58.6885
IBM_91	3.44	285.54	46.85	97.79	0.138612	91.26	58.7746
IBM_92	5.1	423.1	46.86	97.04	0.205388	90.1366	57.3341
IBM_93	4.75	393.95	47.25	97.89	0.191238	89.7505	56.7012
IBM_94	4.67	387.69	46.8	97.64	0.188199	89.1999	55.5925
IBM_95	2.77	229.98	46.45	97.35	0.111641	91.6539	61.1215
IBM_96	4.12	341.62	46.87	97.63	0.165835	91.3145	59.0087
IBM_97	4.2	348.67	47.48	96.88	0.169257	90.8832	59.5101
IBM_98	6.66	552.43	47.17	97.23	0.26817	91.8177	60.4918
IBM_100	5.99	497.14	47.16	96.96	0.24133	92.6441	63.4521
IBM_101	4.17	346.14	47.19	97.11	0.168029	90.3021	56.662
IBM_102	5.77	478.65	47.12	96.27	0.232354	89.5221	56.9912
IBM_103	4.82	400.04	47.41	97	0.194194	88.1205	53.8114
IBM_104	8.08	670.79	48.28	97.35	0.325626	90.8179	58.6056
IBM_105	7.09	588.8	47.9	97.44	0.285825	91.5585	60.2799
IBM_106	6.95	576.92	48.17	97.25	0.280058	91.5642	60.2386
IBM_107	9.73	807.18	47.98	97.48	0.391835	89.6765	55.1613
IBM_108	6.47	537.4	48.31	97.38	0.260874	89.549	55.5189
IBM_109	6.22	516.04	48.1	97.27	0.250505	90.3577	58.1682
IBM_110	7.27	603.72	48.12	97.32	0.293068	89.7295	56.6917
IBM_111	6.44	534.23	47.73	97.4	0.259335	89.6698	56.1145
IBM_112	6.25	518.8	46.86	96.86	0.251845	91.4012	60.9047
IBM_113	7.36	610.97	47.11	97.56	0.296587	88.7155	55.3825
IBM_114	6.34	526.21	46.84	97.52	0.255442	90.3818	58.394
IBM_115	7.17	595.22	47.19	97.5	0.288942	90.468	59.088
IBM_116	4.68	388.1	46.97	95.98	0.188398	89.0016	56.6298
IBM_117	7.14	592.39	47.24	97.47	0.287568	90.5959	59.8337
IBM_119	6.65	552.16	46.8	97.42	0.268039	89.1792	56.2258
IBM_121	5.45	452.07	46.95	97.38	0.219451	91.4137	61.5195
IBM_122	5.08	421.84	47.03	97.54	0.204777	89.6526	57.6406
IBM_123	6.58	546.01	46.89	97.6	0.265053	91.9013	62.1257
IBM_124	6.41	531.87	47.04	97.46	0.258189	90.2382	58.3277
IBM_125	6.4	531.3	47.12	97.37	0.257913	90.525	59.2305
IBM_126	6.76	561.4	47.07	97.48	0.272524	89.5871	58.0351
IBM_127	6.72	558.12	46.91	97.13	0.270932	90.2634	58.5034
IBM_130	7.13	591.43	46.98	96.43	0.287102	88.6265	56.1328
IBM_131	8.15	676.12	47.43	96.22	0.328214	89.9785	59.4847
IBM_132	6.84	567.75	47.17	96.01	0.275607	88.6235	55.8984
IBM_133	8.7	722.35	47.28	96.48	0.350655	89.777	58.2376
IBM_134	7.65	634.64	46.94	96.38	0.308078	88.9599	55.5852
IBM_136	7.77	644.89	46.91	96.66	0.313053	91.0884	61.2597
IBM_138	10.37	860.72	46.94	96.64	0.417825	89.4811	57.622
IBM_139	10.85	900.19	46.97	96.8	0.436985	91.859	62.7374
IBM_140	9.11	756.24	47.13	96.56	0.367107	89.3817	57.6425
IBM_141	6.26	519.63	46.74	96.27	0.252248	89.4706	57.771
IBM_142	8.25	684.83	47.02	96.13	0.332442	89.5891	58.8407
IBM_144	7.09	588.06	47.13	96.18	0.285466	89.1228	57.6884
IBM_146	7.6	631.09	47.39	96.15	0.306354	89.7729	58.4142
IBM_147	10.41	863.94	47.39	96.54	0.419388	89.5512	57.4017
IBM_149	6.25	518.43	46.99	96.4	0.251665	90.7379	59.7767
IBM_150	6.48	537.78	47.07	96.05	0.261058	90.1752	58.8516
IBM_151	7.74	642.59	47.05	96.39	0.311937	88.7221	55.7024
IBM_152	8.5	705.83	46.98	96.12	0.342636	88.1539	55.1564
IBM_154	9.06	752.03	46.77	96.21	0.365063	90.3215	59.8503
IBM_155	11.04	915.93	47.13	96.5	0.444626	86.9295	52.5094
IBM_156	8.76	727.37	46.91	96.42	0.353092	89.5826	58.4842
IBM_157	9.13	757.78	46.86	96.38	0.367854	90.884	59.7382
IBM_158	9.04	750.7	46.63	96.4	0.364417	88.5192	54.219
IBM_159	8.84	733.56	46.7	96.44	0.356097	89.5502	57.6406
IBM_160	7.78	645.86	46.73	96.57	0.313524	87.2866	59.1799
IBM_161	7.53	624.77	47.12	96.7	0.303286	85.6995	56.4079
IBM_163	8.46	702.03	46.8	96.64	0.340791	86.1563	56.4499
IBM_165	7.1	589.04	46.84	95.19	0.285942	83.79	52.7541
IBM_166	8.08	670.87	46.83	96.65	0.325665	85.7946	55.8563
IBM_167	10.92	906.46	46.84	96.6	0.440029	86.2613	56.589
IBM_168	7.77	645.23	46.7	96.58	0.313218	86.1599	56.8181
IBM_169	6.49	538.51	47.35	96.2	0.261413	86.7609	57.7373
IBM_170	6.83	566.69	47.12	96.56	0.275092	84.7991	54.015
IBM_171	7.39	613.48	47.2	96.48	0.297806	85.7487	55.8131
IBM_172	8.7	722.04	47.19	96.23	0.350505	84.7076	53.6169
IBM_173	8.4	697.22	47.1	96.54	0.338456	84.6713	52.9567
IBM_174	6.97	578.61	47.31	96.21	0.280879	86.1128	56.2897
IBM_175	8.07	669.62	46.86	96.45	0.325058	86.0821	55.8165
IBM_178	7.1	589.4	46.93	96.51	0.286117	86.2186	57.2393
IBM_179	8.01	664.84	46.95	96.22	0.322738	86.3659	58.1176
IBM_180	11.15	925.39	46.77	96.31	0.449218	85.4627	55.0269
IBM_181	7.76	644.32	47.08	96.42	0.312777	84.9832	53.261
IBM_182	7.96	661.03	46.89	96.26	0.320888	84.5496	53.5387
IBM_183	8.78	728.53	46.91	96.36	0.353655	83.6384	50.4178
IBM_184	8.55	709.72	47.09	96.38	0.344524	84.0034	51.6908
IBM_185	5.39	447.57	46.72	96.19	0.217267	84.734	53.4504
IBM_186	6.87	570.36	46.59	96.23	0.276874	86.7744	57.4543
IBM_187	8.57	711.6	46.76	96.21	0.345437	85.4371	54.6903
IBM_188	7.04	584.05	46.65	96.4	0.283519	84.3432	52.6989
IBM_189	7.47	619.97	47.61	95.98	0.300956	85.8851	55.671
IBM_190	5.26	436.28	46.67	95.81	0.211786	85.6325	54.9988
IBM_191	6.79	563.28	46.69	96.03	0.273437	85.0409	54.7748
IBM_192	5.44	451.23	46.69	96.12	0.219044	89.1255	55.5219
IBM_194	11.81	980.03	47.2	96.68	0.475743	88.1135	53.4704
IBM_195	8.17	678.23	47.21	96.4	0.329238	88.6819	54.2338
IBM_196	7.24	600.62	46.6	96.58	0.291563	87.0386	50.6966
IBM_197	8.09	671.45	47.61	96.01	0.325947	89.1242	55.9942
IBM_198	10.3	854.55	47.58	96.28	0.41483	88.6496	55.2277
IBM_199	8.75	726.38	47.31	96.38	0.352612	88.2233	53.7792
IBM_200	6.97	578.19	47.67	96.33	0.280675	89.6015	56.3673
IBM_201	7.77	644.85	46.93	96.28	0.313034	88.22	53.3699
IBM_202	5.34	443.09	46.93	95.27	0.215092	86.851	53.232
IBM_203	7.12	591.28	47.45	96.3	0.287029	88.9899	55.4413
IBM_204	8.88	737.18	46.93	96.36	0.357854	90.1458	57.3654
IBM_205	7.74	642.43	46.95	96.44	0.311859	90.2967	57.5155
IBM_206	8.32	690.23	46.9	96.48	0.335063	88.9349	54.3845
IBM_207	9.87	819.61	47.05	96.41	0.397869	86.1547	49.9095
IBM_208	10.96	909.7	47.21	96.51	0.441602	89.698	55.993
IBM_209	8.52	707.52	46.74	96.52	0.343456	90.8427	59.4334
IBM_211	6.68	554.79	46.95	94.84	0.269316	88.6901	54.6143
IBM_212	8.81	731.56	46.89	96.08	0.355126	87.8068	52.4483
IBM_213	8.83	732.95	46.98	96.4	0.355801	89.5437	57.0235
IBM_214	10.12	840.23	46.91	96.34	0.407879	90.2884	57.6728
IBM_215	8.86	735.22	48.04	96.11	0.356903	89.861	57.5779
IBM_216	10.78	894.93	47	96.7	0.434432	90.4995	58.6054
IBM_217	8.54	708.84	47.26	96.52	0.344097	89.429	56.9022
IBM_218	8.45	700.99	47.65	96.52	0.340286	89.5429	55.7209
IBM_219	11.55	958.85	48	96.57	0.465461	89.4718	55.747
IBM_220	7.61	631.53	47.54	96.3	0.306568	88.278	53.8265
IBM_221	8.96	743.61	46.98	96.76	0.360976	86.8335	51.5667
IBM_222	9.02	748.53	47.13	96.46	0.363364	86.9072	51.9166
IBM_223	7.9	656.11	46.95	97.46	0.3185	90.6498	58.7985
IBM_224	7.77	644.62	47.14	97.39	0.312922	88.9447	54.734
IBM_225	7.25	601.88	47.06	97.38	0.292175	90.8594	59.5822
IBM_226	8.08	670.77	47.17	97.39	0.325617	90.3358	58.4563
IBM_229	11.06	917.93	47.4	96.73	0.445597	89.6932	56.7788
IBM_230	11.09	920.63	47.6	97.24	0.446908	88.6432	55.0143
IBM_231	7.63	633.64	47.4	97.3	0.307592	89.5561	57.9902
IBM_232	7.8	647.34	47.54	96.35	0.314243	89.6175	57.5595
IBM_233	9.26	768.98	47.61	97.31	0.373291	91.0503	59.3391
IBM_234	8.13	674.83	47.83	97.2	0.327587	90.1198	59.0293
IBM_236	8	664.1	47.37	97.14	0.322379	90.1969	58.076
IBM_237	8	664.16	48.06	97.06	0.322408	91.7695	61.4612
IBM_239	7.99	663.05	47.04	97.32	0.321869	89.0884	55.7289
IBM_240	12.4	1029.56	47.38	97.46	0.499786	88.7202	55.1837
IBM_241	11.28	936.62	47.38	97.44	0.45467	90.1427	58.3872
IBM_242	7.93	658.6	46.77	96.5	0.319709	89.2331	55.4071
IBM_244	7.47	620.09	47.13	97.29	0.301015	89.8574	57.0732
IBM_246	9.97	827.83	47.47	97.58	0.401859	87.6057	52.729
IBM_247	7.14	592.65	47.46	97.46	0.287694	89.3639	56.348
IBM_248	8.7	721.99	47.4	97.53	0.350481	89.4404	56.8215
IBM_249	10.7	888.48	47.64	97.52	0.431301	88.855	54.8385
IBM_250	8.58	712.31	47.01	97.48	0.345782	90.0255	56.6353
IBM_251	10.42	865.12	47.83	97.43	0.419961	89.0094	55.9733
IBM_252	9.86	818.27	47	96.84	0.397218	87.1806	52.2916
IBM_253	7.5	622.67	47.1	97.13	0.302267	86.126	50.18
IBM_254	10.56	876.21	47.1	97.27	0.425345	87.9432	53.0873
IBM_255	8.38	695.18	46.77	97.24	0.337466	89.2895	55.632
IBM_256	8.9	739.09	47.22	97.03	0.358782	86.8142	53.5558
IBM_257	6.32	524.76	47.1	95.78	0.254738	86.6965	52.7936
IBM_259	9.22	765.2	47.12	97.14	0.371456	88.9091	55.3205
IBM_260	6.81	565.62	46.84	97.1	0.274573	90.1118	57.1907
IBM_261	10.05	834.13	47.28	96.98	0.404917	89.7768	57.3179
IBM_262	8.7	721.91	46.81	96.63	0.350442	88.7765	54.278
IBM_263	11.2	929.42	47.03	97.2	0.451175	89.5894	56.7327
IBM_264	9.51	789.55	46.85	97.21	0.383277	89.4719	56.6136
IBM_265	9.42	781.89	46.89	97.31	0.379558	89.8042	56.853
IBM_266	10.26	851.92	47	96.97	0.413553	90.0317	58.1113
IBM_267	8.47	702.96	46.91	97.18	0.341243	90.2034	58.5193
IBM_268	9.62	798.21	47.06	97.12	0.387481	90.1196	57.9994
IBM_269	5.33	442.24	47.44	97.21	0.21468	89.8611	57.4723
IBM_270	6.4	530.93	47.53	97.2	0.257733	90.235	57.4752
IBM_271	6.01	498.7	47.49	96.99	0.242087	90.0401	58.142
IBM_272	6.73	558.67	47.19	96.49	0.271199	89.4796	56.7134
IBM_273	6.52	541.25	48.09	97.06	0.262743	88.2832	55.1541
IBM_274	7.34	609.51	47.65	97.23	0.295879	89.4051	56.5599
IBM_275	5.9	489.88	47.66	97.08	0.237806	91.7146	61.0319
IBM_276	6.59	546.89	48.07	97.09	0.265481	88.0865	53.7413
IBM_277	9.62	798.46	47.08	97.33	0.387602	89.2288	56.9009
IBM_278	6.59	546.86	46.96	97.36	0.265466	87.9243	54.2675
IBM_279	7.97	661.16	46.99	97.29	0.320951	87.3115	52.5739
IBM_280	9.01	747.94	46.96	97.41	0.363078	88.2176	54.6606
IBM_281	7	580.62	46.88	97.17	0.281854	87.7546	53.1235
IBM_282	7.7	639.25	46.75	96.59	0.310316	89.1158	56.5543
IBM_283	9.34	774.95	46.65	97.16	0.376189	89.5198	55.4657
IBM_284	5.76	477.94	47.09	96.95	0.23201	89.241	53.6918
IBM_285	7.38	612.24	47.42	97.2	0.297204	90.0455	55.9653
IBM_287	8.61	714.31	47.44	97.25	0.346752	90.8251	59.5051
IBM_290	6.73	558.58	47.46	97.11	0.271155	89.8241	56.2589
IBM_292	7.1	589.55	46.91	96.33	0.286189	91.4915	56.6131
IBM_293	7.92	657.76	47.64	97.29	0.319301	89.1086	55.4635
IBM_294	6.84	567.37	47.29	97.4	0.275422	89.3079	56.1706
IBM_295	7.92	657.36	47.72	97.21	0.319107	88.1416	54.9682
IBM_296	9.22	765.32	47.5	97.46	0.371515	89.5708	56.9734
IBM_297	7.62	632.45	47.54	97.35	0.307015	90.4819	58.9525
IBM_298	6.47	537.25	47.72	97.18	0.260801	89.1424	56.503
IBM_299	7.95	659.84	47.52	97.3	0.320311	89.8444	56.9659
IBM_301	7.74	642.26	47.81	97.31	0.311777	89.4876	56.5381
IBM_302	9.32	773.95	47.3	96.79	0.375704	90.4256	58.8487
IBM_303	6.36	528.22	47.34	97.37	0.256417	88.8518	55.5062
IBM_304	7.42	615.65	47.56	97.28	0.298859	91.6237	61.3251
IBM_305	6.94	576.24	47.6	96.02	0.279728	90.6297	60.5428
IBM_306	9.56	793.3	47.72	97.27	0.385097	90.732	59.7301
IBM_308	7.52	624.01	47.6	97.25	0.302917	90.3209	59.166
IBM_310	6.83	566.75	47.76	97.36	0.275121	92.1679	63.0226
IBM_311	8.55	709.4	47.77	97.29	0.344369	89.4513	56.6521
IBM_312	8.8	730.23	47.19	96.63	0.354481	90.4111	58.4971
IBM_313	9.16	760.32	47.65	97.4	0.369087	90.0174	57.9434
IBM_314	8.68	720.73	47.95	97	0.349869	91.7808	61.5033
IBM_315	9.67	802.71	47.73	97.2	0.389665	91.5049	61.0941
IBM_316	8.18	679.05	47.69	97.16	0.329636	89.3158	56.4711
IBM_317	9.4	779.89	47.98	96.37	0.378587	89.63	56.9639
IBM_318	11.35	942.41	48.19	96.32	0.457481	89.7785	57.2802
IBM_321	9.29	770.91	48.37	96.99	0.374228	88.5346	54.9086
IBM_324	13.02	1080.49	48.3	96.41	0.52451	89.0788	56.4165
IBM_325	15.1	1252.97	48.14	96.31	0.608238	89.7583	57.3175
IBM_327	13.32	1105.84	47.92	96.29	0.536816	89.2068	55.6469
IBM_328	12.11	1004.92	47.32	96.58	0.487825	89.5054	57.1605
