# Supplementary material for: An ultra-high-density map as a community resource for discerning the genetic basis of quantitative traits in maize
Source: BMC Genomics. 2015 Dec 21;16:1078. doi: 10.1186/s12864-015-2242-5 (PMC4687334; doi:10.1186/s12864-015-2242-5)
Supplement: Additional file 8: Table S6. — Statistics for bin map data. (XLSX 214 kb) [file 12864_2015_2242_MOESM8_ESM.xlsx]

## Sheet: Sheet1
Table S7. Statistic for bin map data. a refers to the chromosome ID; b refers to the position of bin marker (unit: 100Kb) which is the midpoint of each bin; c the position of break point at the 3' tail of each bin ; d refers to the bin length (unit: 100Kb); e rerfers to the SNP number in corresponding bin.
Chromosome IDa	Position (100Kb)b	beakpoint(100Kb)c	Bin length (100Kb)d	SNP numbere
chr01	1.5	3	3	174
chr01	4.75	6.5	3.5	187
chr01	7.5	8.5	2	98
chr01	9.5	10.5	2	107
chr01	11	11.5	1	25
chr01	12.75	14	2.5	80
chr01	15.25	16.5	2.5	171
chr01	17	17.5	1	108
chr01	18	18.5	1	213
chr01	20.5	22.5	4	355
chr01	24.5	26.5	4	206
chr01	27	27.5	1	121
chr01	28	28.5	1	108
chr01	29	29.5	1	120
chr01	30	30.5	1	158
chr01	31	31.5	1	115
chr01	32	32.5	1	145
chr01	33	33.5	1	73
chr01	34	34.5	1	204
chr01	35	35.5	1	10
chr01	36	36.5	1	86
chr01	37	37.5	1	108
chr01	38	38.5	1	1
chr01	39	39.5	1	102
chr01	40	40.5	1	110
chr01	41.25	42	1.5	76
chr01	42.75	43.5	1.5	77
chr01	44	44.5	1	72
chr01	45	45.5	1	47
chr01	46	46.5	1	45
chr01	47	47.5	1	37
chr01	48	48.5	1	90
chr01	49	49.5	1	13
chr01	50	50.5	1	157
chr01	51	51.5	1	50
chr01	52	52.5	1	43
chr01	53	53.5	1	118
chr01	54	54.5	1	70
chr01	55	55.5	1	78
chr01	56	56.5	1	67
chr01	57	57.5	1	160
chr01	58	58.5	1	58
chr01	59.5	60.5	2	240
chr01	61.5	62.5	2	204
chr01	63	63.5	1	0
chr01	64	64.5	1	42
chr01	65.25	66	1.5	95
chr01	66.75	67.5	1.5	27
chr01	68	68.5	1	147
chr01	69	69.5	1	87
chr01	70	70.5	1	43
chr01	71	71.5	1	48
chr01	72.25	73	1.5	202
chr01	73.75	74.5	1.5	290
chr01	75	75.5	1	43
chr01	76.5	77.5	2	250
chr01	78.5	79.5	2	150
chr01	80.25	81	1.5	146
chr01	81.75	82.5	1.5	151
chr01	83	83.5	1	119
chr01	84	84.5	1	61
chr01	85	85.5	1	85
chr01	86	86.5	1	158
chr01	87.25	88	1.5	84
chr01	88.75	89.5	1.5	78
chr01	90.25	91	1.5	168
chr01	91.75	92.5	1.5	19
chr01	93	93.5	1	18
chr01	94	94.5	1	167
chr01	95.25	96	1.5	267
chr01	96.75	97.5	1.5	20
chr01	98	98.5	1	46
chr01	99	99.5	1	63
chr01	100	100.5	1	97
chr01	101.5	102.5	2	103
chr01	103.5	104.5	2	31
chr01	105	105.5	1	25
chr01	106.25	107	1.5	74
chr01	107.75	108.5	1.5	32
chr01	109	109.5	1	2
chr01	110	110.5	1	0
chr01	111.25	112	1.5	0
chr01	113	114	2	102
chr01	115.25	116.5	2.5	140
chr01	117.5	118.5	2	53
chr01	119	119.5	1	90
chr01	120	120.5	1	105
chr01	121	121.5	1	56
chr01	122	122.5	1	103
chr01	123.25	124	1.5	23
chr01	125	126	2	264
chr01	126.75	127.5	1.5	62
chr01	128	128.5	1	34
chr01	130	131.5	3	347
chr01	133.25	135	3.5	160
chr01	135.75	136.5	1.5	186
chr01	137.25	138	1.5	47
chr01	138.75	139.5	1.5	2
chr01	140	140.5	1	41
chr01	141	141.5	1	133
chr01	142.25	143	1.5	30
chr01	143.75	144.5	1.5	107
chr01	145.5	146.5	2	138
chr01	147.5	148.5	2	354
chr01	149	149.5	1	176
chr01	150	150.5	1	22
chr01	151	151.5	1	22
chr01	152	152.5	1	51
chr01	153	153.5	1	73
chr01	154	154.5	1	47
chr01	155.5	156.5	2	91
chr01	157.5	158.5	2	176
chr01	159	159.5	1	40
chr01	160	160.5	1	103
chr01	161.5	162.5	2	157
chr01	163.5	164.5	2	123
chr01	165.25	166	1.5	201
chr01	166.75	167.5	1.5	68
chr01	168	168.5	1	97
chr01	170	171.5	3	134
chr01	173	174.5	3	48
chr01	175	175.5	1	79
chr01	176	176.5	1	46
chr01	177	177.5	1	167
chr01	178	178.5	1	126
chr01	179	179.5	1	72
chr01	180.25	181	1.5	96
chr01	182.5	184	3	452
chr01	185.75	187.5	3.5	348
chr01	188.75	190	2.5	138
chr01	190.75	191.5	1.5	3
chr01	193	194.5	3	201
chr01	196	197.5	3	228
chr01	198	198.5	1	13
chr01	199	199.5	1	24
chr01	200.25	201	1.5	129
chr01	204.75	208.5	7.5	590
chr01	212	215.5	7	490
chr01	216	216.5	1	36
chr01	217	217.5	1	128
chr01	218	218.5	1	7
chr01	219.75	221	2.5	185
chr01	222.25	223.5	2.5	123
chr01	225.25	227	3.5	403
chr01	228.75	230.5	3.5	230
chr01	231	231.5	1	32
chr01	232	232.5	1	132
chr01	233	233.5	1	12
chr01	234	234.5	1	19
chr01	235	235.5	1	2
chr01	236.75	238	2.5	367
chr01	239.25	240.5	2.5	153
chr01	241.25	242	1.5	27
chr01	242.75	243.5	1.5	104
chr01	244.25	245	1.5	140
chr01	245.75	246.5	1.5	53
chr01	247	247.5	1	107
chr01	248	248.5	1	31
chr01	249.75	251	2.5	24
chr01	252.25	253.5	2.5	210
chr01	254.25	255	1.5	209
chr01	255.75	256.5	1.5	89
chr01	257	257.5	1	85
chr01	259.5	261.5	4	414
chr01	263.5	265.5	4	429
chr01	266.25	267	1.5	154
chr01	267.75	268.5	1.5	92
chr01	269	269.5	1	27
chr01	270	270.5	1	15
chr01	271	271.5	1	150
chr01	272.5	273.5	2	193
chr01	274.5	275.5	2	289
chr01	276.25	277	1.5	89
chr01	279	281	4	526
chr01	282.75	284.5	3.5	424
chr01	285.25	286	1.5	94
chr01	287.25	288.5	2.5	34
chr01	291	293.5	5	129
chr01	295.75	298	4.5	328
chr01	298.75	299.5	1.5	2
chr01	300	300.5	1	2
chr01	301	301.5	1	0
chr01	302	302.5	1	3
chr01	303	303.5	1	51
chr01	304	304.5	1	11
chr01	305	305.5	1	35
chr01	306	306.5	1	78
chr01	307.25	308	1.5	145
chr01	310.5	313	5	201
chr01	315.25	317.5	4.5	63
chr01	318	318.5	1	49
chr01	319	319.5	1	119
chr01	320	320.5	1	58
chr01	321	321.5	1	9
chr01	322	322.5	1	12
chr01	323.25	324	1.5	142
chr01	324.75	325.5	1.5	151
chr01	326.25	327	1.5	128
chr01	327.75	328.5	1.5	76
chr01	329.25	330	1.5	27
chr01	330.75	331.5	1.5	98
chr01	332	332.5	1	54
chr01	333.25	334	1.5	81
chr01	334.75	335.5	1.5	110
chr01	336	336.5	1	21
chr01	337	337.5	1	38
chr01	338	338.5	1	83
chr01	339	339.5	1	60
chr01	340	340.5	1	31
chr01	341	341.5	1	52
chr01	342.25	343	1.5	84
chr01	344.5	346	3	87
chr01	347.25	348.5	2.5	257
chr01	349	349.5	1	97
chr01	350	350.5	1	67
chr01	351	351.5	1	57
chr01	352	352.5	1	61
chr01	353.75	355	2.5	39
chr01	356.25	357.5	2.5	151
chr01	359	360.5	3	337
chr01	363	365.5	5	226
chr01	367.5	369.5	4	277
chr01	370.5	371.5	2	96
chr01	373.5	375.5	4	432
chr01	377.5	379.5	4	58
chr01	380.25	381	1.5	2
chr01	382.75	384.5	3.5	161
chr01	386	387.5	3	244
chr01	388	388.5	1	97
chr01	389.25	390	1.5	40
chr01	390.75	391.5	1.5	206
chr01	392	392.5	1	63
chr01	393	393.5	1	19
chr01	395	396.5	3	55
chr01	398	399.5	3	323
chr01	400	400.5	1	120
chr01	401	401.5	1	90
chr01	402.25	403	1.5	289
chr01	403.75	404.5	1.5	231
chr01	407	409.5	5	250
chr01	414.5	419.5	10	684
chr01	422.75	426	6.5	245
chr01	427	428	2	11
chr01	429	430	2	133
chr01	431.75	433.5	3.5	338
chr01	435	436.5	3	295
chr01	437	437.5	1	117
chr01	438.25	439	1.5	103
chr01	439.75	440.5	1.5	30
chr01	441	441.5	1	1
chr01	442	442.5	1	27
chr01	444.25	446	3.5	475
chr01	447.75	449.5	3.5	176
chr01	450.25	451	1.5	70
chr01	451.75	452.5	1.5	225
chr01	453	453.5	1	38
chr01	454	454.5	1	84
chr01	455	455.5	1	56
chr01	456	456.5	1	0
chr01	457.25	458	1.5	125
chr01	460	462	4	381
chr01	463.75	465.5	3.5	112
chr01	466	466.5	1	16
chr01	467	467.5	1	73
chr01	470.25	473	5.5	258
chr01	475.75	478.5	5.5	157
chr01	479.5	480.5	2	3
chr01	481.5	482.5	2	22
chr01	483	483.5	1	17
chr01	484	484.5	1	20
chr01	485	485.5	1	34
chr01	486	486.5	1	28
chr01	492.25	498	11.5	869
chr01	503.75	509.5	11.5	1059
chr01	510.5	511.5	2	149
chr01	512.5	513.5	2	216
chr01	514	514.5	1	114
chr01	515	515.5	1	66
chr01	516.25	517	1.5	20
chr01	518.25	519.5	2.5	120
chr01	520.75	522	2.5	208
chr01	523.25	524.5	2.5	87
chr01	526	527.5	3	207
chr01	528.5	529.5	2	242
chr01	530.25	531	1.5	26
chr01	532.25	533.5	2.5	177
chr01	534.5	535.5	2	29
chr01	537	538.5	3	207
chr01	540	541.5	3	216
chr01	544	546.5	5	306
chr01	551.25	556	9.5	888
chr01	559	562	6	360
chr01	562.75	563.5	1.5	37
chr01	564	564.5	1	0
chr01	565	565.5	1	1
chr01	566	566.5	1	25
chr01	568	569.5	3	193
chr01	573.75	578	8.5	340
chr01	581.25	584.5	6.5	143
chr01	585	585.5	1	79
chr01	586	586.5	1	54
chr01	589	591.5	5	689
chr01	594.75	598	6.5	199
chr01	601	604	6	416
chr01	606.5	609	5	218
chr01	609.75	610.5	1.5	139
chr01	612	613.5	3	50
chr01	615	616.5	3	76
chr01	618.25	620	3.5	415
chr01	621.75	623.5	3.5	214
chr01	624	624.5	1	2
chr01	625	625.5	1	51
chr01	626.25	627	1.5	49
chr01	628.5	630	3	173
chr01	633	636	6	523
chr01	638.5	641	5	324
chr01	641.75	642.5	1.5	142
chr01	643	643.5	1	126
chr01	644.5	645.5	2	122
chr01	647.25	649	3.5	154
chr01	651.5	654	5	491
chr01	655.75	657.5	3.5	271
chr01	658.75	660	2.5	104
chr01	661.5	663	3	98
chr01	663.75	664.5	1.5	68
chr01	665.25	666	1.5	25
chr01	666.75	667.5	1.5	93
chr01	668	668.5	1	76
chr01	669	669.5	1	9
chr01	671.25	673	3.5	209
chr01	674.75	676.5	3.5	125
chr01	678.5	680.5	4	162
chr01	684	687.5	7	423
chr01	689.5	691.5	4	334
chr01	692	692.5	1	17
chr01	693	693.5	1	16
chr01	694.25	695	1.5	33
chr01	696.5	698	3	106
chr01	700.75	703.5	5.5	516
chr01	705.5	707.5	4	207
chr01	708	708.5	1	48
chr01	709	709.5	1	24
chr01	710.25	711	1.5	178
chr01	711.75	712.5	1.5	66
chr01	713.25	714	1.5	9
chr01	714.75	715.5	1.5	20
chr01	716.5	717.5	2	188
chr01	718.5	719.5	2	24
chr01	720	720.5	1	62
chr01	721.25	722	1.5	43
chr01	724	726	4	80
chr01	728.5	731	5	239
chr01	733.75	736.5	5.5	316
chr01	738.75	741	4.5	168
chr01	743.75	746.5	5.5	310
chr01	749	751.5	5	308
chr01	752	752.5	1	48
chr01	753	753.5	1	32
chr01	754.25	755	1.5	161
chr01	756	757	2	118
chr01	757.75	758.5	1.5	107
chr01	759	759.5	1	114
chr01	760.5	761.5	2	137
chr01	762.5	763.5	2	178
chr01	764	764.5	1	2
chr01	765.25	766	1.5	108
chr01	766.75	767.5	1.5	101
chr01	768.5	769.5	2	41
chr01	770.5	771.5	2	100
chr01	772	772.5	1	62
chr01	773.25	774	1.5	101
chr01	776	778	4	316
chr01	783.5	789	11	563
chr01	794	799	10	436
chr01	800.25	801.5	2.5	229
chr01	802	802.5	1	68
chr01	803	803.5	1	39
chr01	804	804.5	1	3
chr01	805	805.5	1	51
chr01	806	806.5	1	25
chr01	807.25	808	1.5	148
chr01	808.75	809.5	1.5	62
chr01	810	810.5	1	18
chr01	811	811.5	1	55
chr01	812	812.5	1	32
chr01	813.25	814	1.5	53
chr01	814.75	815.5	1.5	90
chr01	816	816.5	1	88
chr01	817	817.5	1	3
chr01	818.5	819.5	2	39
chr01	820.5	821.5	2	45
chr01	822.75	824	2.5	47
chr01	829.5	835	11	535
chr01	840.25	845.5	10.5	705
chr01	847	848.5	3	287
chr01	849.5	850.5	2	121
chr01	851	851.5	1	81
chr01	853.5	855.5	4	214
chr01	858.5	861.5	6	204
chr01	863.25	865	3.5	284
chr01	868.25	871.5	6.5	367
chr01	874.5	877.5	6	206
chr01	878.25	879	1.5	53
chr01	880.25	881.5	2.5	246
chr01	882.75	884	2.5	66
chr01	884.75	885.5	1.5	31
chr01	886	886.5	1	30
chr01	888	889.5	3	188
chr01	893.5	897.5	8	416
chr01	901.75	906	8.5	449
chr01	907.75	909.5	3.5	326
chr01	910	910.5	1	50
chr01	911	911.5	1	16
chr01	912	912.5	1	20
chr01	913.5	914.5	2	59
chr01	917.25	920	5.5	384
chr01	923.75	927.5	7.5	429
chr01	931.25	935	7.5	535
chr01	937.75	940.5	5.5	450
chr01	941.5	942.5	2	47
chr01	944	945.5	3	106
chr01	947	948.5	3	54
chr01	949.25	950	1.5	76
chr01	950.75	951.5	1.5	115
chr01	952.25	953	1.5	36
chr01	955.5	958	5	365
chr01	960.75	963.5	5.5	266
chr01	964.5	965.5	2	6
chr01	969.25	973	7.5	189
chr01	976.75	980.5	7.5	346
chr01	982	983.5	3	223
chr01	985	986.5	3	45
chr01	987	987.5	1	4
chr01	988	988.5	1	19
chr01	995.75	1003	14.5	218
chr01	1015	1027	24	269
chr01	1038.5	1050	23	1433
chr01	1057.5	1065	15	536
chr01	1066.25	1067.5	2.5	4
chr01	1068	1068.5	1	4
chr01	1069	1069.5	1	5
chr01	1070.25	1071	1.5	6
chr01	1084.5	1098	27	2190
chr01	1111.5	1125	27	2101
chr01	1125.75	1126.5	1.5	177
chr01	1139.25	1152	25.5	2008
chr01	1181.25	1210.5	58.5	2363
chr01	1227.5	1244.5	34	1904
chr01	1245	1245.5	1	35
chr01	1292.5	1339.5	94	1861
chr01	1395.75	1452	112.5	5910
chr01	1461.75	1471.5	19.5	2214
chr01	1472	1472.5	1	119
chr01	1475	1477.5	5	613
chr01	1480	1482.5	5	716
chr01	1483	1483.5	1	3
chr01	1484.25	1485	1.5	119
chr01	1487	1489	4	449
chr01	1493	1497	8	571
chr01	1500	1503	6	529
chr01	1504.25	1505.5	2.5	36
chr01	1517.5	1529.5	24	1547
chr01	1553.25	1577	47.5	3117
chr01	1589.75	1602.5	25.5	2359
chr01	1603.5	1604.5	2	125
chr01	1605.5	1606.5	2	327
chr01	1607	1607.5	1	49
chr01	1608	1608.5	1	90
chr01	1609	1609.5	1	110
chr01	1613.5	1617.5	8	419
chr01	1623.25	1629	11.5	819
chr01	1632.5	1636	7	530
chr01	1637.75	1639.5	3.5	74
chr01	1640	1640.5	1	31
chr01	1641.75	1643	2.5	178
chr01	1644.25	1645.5	2.5	159
chr01	1646.5	1647.5	2	76
chr01	1648.75	1650	2.5	70
chr01	1654.75	1659.5	9.5	739
chr01	1671.75	1684	24.5	781
chr01	1692.5	1701	17	2034
chr01	1701.75	1702.5	1.5	64
chr01	1703	1703.5	1	26
chr01	1705.25	1707	3.5	171
chr01	1708.75	1710.5	3.5	145
chr01	1711	1711.5	1	8
chr01	1714.25	1717	5.5	103
chr01	1721	1725	8	318
chr01	1727.5	1730	5	149
chr01	1732.25	1734.5	4.5	279
chr01	1736.25	1738	3.5	209
chr01	1738.75	1739.5	1.5	62
chr01	1740.5	1741.5	2	41
chr01	1742.5	1743.5	2	85
chr01	1744	1744.5	1	57
chr01	1745	1745.5	1	59
chr01	1749	1752.5	7	271
chr01	1756.25	1760	7.5	303
chr01	1762.25	1764.5	4.5	446
chr01	1766.5	1768.5	4	251
chr01	1770.75	1773	4.5	321
chr01	1775.25	1777.5	4.5	408
chr01	1779	1780.5	3	147
chr01	1782	1783.5	3	59
chr01	1785	1786.5	3	202
chr01	1789	1791.5	5	293
chr01	1793	1794.5	3	87
chr01	1795	1795.5	1	1
chr01	1796.5	1797.5	2	156
chr01	1798.5	1799.5	2	104
chr01	1800.75	1802	2.5	162
chr01	1803.25	1804.5	2.5	92
chr01	1807.75	1811	6.5	562
chr01	1815	1819	8	482
chr01	1820.25	1821.5	2.5	246
chr01	1822	1822.5	1	17
chr01	1823	1823.5	1	72
chr01	1824.25	1825	1.5	67
chr01	1825.75	1826.5	1.5	116
chr01	1827	1827.5	1	37
chr01	1828.5	1829.5	2	166
chr01	1831	1832.5	3	206
chr01	1833.5	1834.5	2	61
chr01	1835.5	1836.5	2	128
chr01	1837.75	1839	2.5	203
chr01	1841	1843	4	241
chr01	1851.5	1860	17	286
chr01	1867.25	1874.5	14.5	364
chr01	1875	1875.5	1	3
chr01	1876.25	1877	1.5	113
chr01	1877.75	1878.5	1.5	11
chr01	1879	1879.5	1	35
chr01	1880	1880.5	1	44
chr01	1881	1881.5	1	27
chr01	1882	1882.5	1	24
chr01	1884.25	1886	3.5	188
chr01	1887.75	1889.5	3.5	462
chr01	1890	1890.5	1	44
chr01	1891	1891.5	1	72
chr01	1892	1892.5	1	65
chr01	1894.75	1897	4.5	247
chr01	1899.25	1901.5	4.5	86
chr01	1903	1904.5	3	82
chr01	1906	1907.5	3	161
chr01	1908	1908.5	1	82
chr01	1909.25	1910	1.5	64
chr01	1911.5	1913	3	126
chr01	1914.25	1915.5	2.5	72
chr01	1916	1916.5	1	29
chr01	1917	1917.5	1	15
chr01	1918	1918.5	1	9
chr01	1919	1919.5	1	16
chr01	1920	1920.5	1	35
chr01	1925.25	1930	9.5	394
chr01	1936.5	1943	13	469
chr01	1945.5	1948	5	295
chr01	1948.75	1949.5	1.5	48
chr01	1950	1950.5	1	36
chr01	1951	1951.5	1	39
chr01	1952	1952.5	1	35
chr01	1953	1953.5	1	38
chr01	1954	1954.5	1	32
chr01	1955	1955.5	1	66
chr01	1956	1956.5	1	26
chr01	1957	1957.5	1	50
chr01	1958	1958.5	1	104
chr01	1959	1959.5	1	116
chr01	1960.25	1961	1.5	14
chr01	1962	1963	2	191
chr01	1965.25	1967.5	4.5	280
chr01	1969.75	1972	4.5	283
chr01	1972.75	1973.5	1.5	89
chr01	1974	1974.5	1	74
chr01	1975	1975.5	1	48
chr01	1976	1976.5	1	13
chr01	1977	1977.5	1	48
chr01	1979.25	1981	3.5	31
chr01	1983	1985	4	215
chr01	1986.75	1988.5	3.5	115
chr01	1990	1991.5	3	57
chr01	1992.5	1993.5	2	123
chr01	1994.5	1995.5	2	79
chr01	1996	1996.5	1	70
chr01	1997.25	1998	1.5	95
chr01	1998.75	1999.5	1.5	130
chr01	2000	2000.5	1	98
chr01	2001	2001.5	1	29
chr01	2002.5	2003.5	2	93
chr01	2004.5	2005.5	2	180
chr01	2006	2006.5	1	73
chr01	2007	2007.5	1	60
chr01	2008	2008.5	1	15
chr01	2009.5	2010.5	2	147
chr01	2012.25	2014	3.5	269
chr01	2015.25	2016.5	2.5	185
chr01	2017	2017.5	1	36
chr01	2018.25	2019	1.5	36
chr01	2020	2021	2	292
chr01	2021.75	2022.5	1.5	107
chr01	2023	2023.5	1	73
chr01	2025	2026.5	3	355
chr01	2028	2029.5	3	300
chr01	2030	2030.5	1	36
chr01	2032.25	2034	3.5	293
chr01	2036.25	2038.5	4.5	507
chr01	2039.5	2040.5	2	50
chr01	2041.5	2042.5	2	96
chr01	2045.25	2048	5.5	338
chr01	2050.25	2052.5	4.5	307
chr01	2053.25	2054	1.5	113
chr01	2054.75	2055.5	1.5	131
chr01	2056	2056.5	1	88
chr01	2057.25	2058	1.5	224
chr01	2058.75	2059.5	1.5	153
chr01	2060	2060.5	1	37
chr01	2061.75	2063	2.5	301
chr01	2064.25	2065.5	2.5	239
chr01	2066	2066.5	1	23
chr01	2067.5	2068.5	2	123
chr01	2069.5	2070.5	2	80
chr01	2071	2071.5	1	47
chr01	2072	2072.5	1	82
chr01	2073	2073.5	1	83
chr01	2074	2074.5	1	57
chr01	2075	2075.5	1	51
chr01	2076	2076.5	1	89
chr01	2077	2077.5	1	41
chr01	2078.5	2079.5	2	177
chr01	2080.5	2081.5	2	104
chr01	2082	2082.5	1	33
chr01	2083	2083.5	1	41
chr01	2084.75	2086	2.5	175
chr01	2087.25	2088.5	2.5	484
chr01	2089	2089.5	1	7
chr01	2090	2090.5	1	46
chr01	2091	2091.5	1	6
chr01	2092	2092.5	1	107
chr01	2094	2095.5	3	365
chr01	2097.5	2099.5	4	332
chr01	2101	2102.5	3	183
chr01	2103.5	2104.5	2	252
chr01	2105	2105.5	1	102
chr01	2106.25	2107	1.5	153
chr01	2107.75	2108.5	1.5	119
chr01	2109	2109.5	1	60
chr01	2110	2110.5	1	116
chr01	2111	2111.5	1	25
chr01	2112	2112.5	1	50
chr01	2113.25	2114	1.5	242
chr01	2115.25	2116.5	2.5	261
chr01	2117.5	2118.5	2	99
chr01	2120.25	2122	3.5	167
chr01	2123.75	2125.5	3.5	150
chr01	2126.5	2127.5	2	102
chr01	2128.75	2130	2.5	212
chr01	2130.75	2131.5	1.5	101
chr01	2132	2132.5	1	74
chr01	2133	2133.5	1	112
chr01	2134.75	2136	2.5	24
chr01	2137.5	2139	3	7
chr01	2140	2141	2	60
chr01	2141.75	2142.5	1.5	118
chr01	2143	2143.5	1	176
chr01	2144.5	2145.5	2	373
chr01	2146.75	2148	2.5	358
chr01	2148.75	2149.5	1.5	179
chr01	2150	2150.5	1	34
chr01	2151	2151.5	1	2
chr01	2153	2154.5	3	144
chr01	2156	2157.5	3	289
chr01	2160	2162.5	5	271
chr01	2165.75	2169	6.5	542
chr01	2170.25	2171.5	2.5	410
chr01	2172	2172.5	1	117
chr01	2173.5	2174.5	2	235
chr01	2175.5	2176.5	2	500
chr01	2177	2177.5	1	26
chr01	2178	2178.5	1	21
chr01	2180	2181.5	3	310
chr01	2183.5	2185.5	4	225
chr01	2186.5	2187.5	2	364
chr01	2188.5	2189.5	2	71
chr01	2192.75	2196	6.5	440
chr01	2199	2202	6	264
chr01	2202.75	2203.5	1.5	228
chr01	2204.75	2206	2.5	239
chr01	2210	2214	8	173
chr01	2217.25	2220.5	6.5	24
chr01	2221	2221.5	1	4
chr01	2222.5	2223.5	2	84
chr01	2225.5	2227.5	4	225
chr01	2229	2230.5	3	219
chr01	2231	2231.5	1	37
chr01	2232	2232.5	1	98
chr01	2233	2233.5	1	100
chr01	2234	2234.5	1	28
chr01	2235.5	2236.5	2	178
chr01	2237.5	2238.5	2	228
chr01	2239	2239.5	1	173
chr01	2240	2240.5	1	171
chr01	2241	2241.5	1	204
chr01	2242	2242.5	1	11
chr01	2243	2243.5	1	68
chr01	2244.75	2246	2.5	158
chr01	2247.25	2248.5	2.5	160
chr01	2249.25	2250	1.5	54
chr01	2251.75	2253.5	3.5	137
chr01	2255.25	2257	3.5	83
chr01	2258.25	2259.5	2.5	60
chr01	2260.5	2261.5	2	70
chr01	2262	2262.5	1	57
chr01	2263	2263.5	1	51
chr01	2264	2264.5	1	17
chr01	2265	2265.5	1	30
chr01	2266	2266.5	1	50
chr01	2267.25	2268	1.5	109
chr01	2269.25	2270.5	2.5	253
chr01	2273.25	2276	5.5	452
chr01	2278.25	2280.5	4.5	544
chr01	2281	2281.5	1	47
chr01	2282	2282.5	1	48
chr01	2283	2283.5	1	63
chr01	2285.75	2288	4.5	499
chr01	2290.5	2293	5	440
chr01	2294	2295	2	164
chr01	2296.5	2298	3	446
chr01	2299.25	2300.5	2.5	283
chr01	2301	2301.5	1	41
chr01	2302	2302.5	1	88
chr01	2303	2303.5	1	2
chr01	2304	2304.5	1	1
chr01	2305	2305.5	1	2
chr01	2306	2306.5	1	1
chr01	2307	2307.5	1	1
chr01	2308	2308.5	1	28
chr01	2309	2309.5	1	59
chr01	2310	2310.5	1	13
chr01	2311	2311.5	1	56
chr01	2312.25	2313	1.5	139
chr01	2313.75	2314.5	1.5	32
chr01	2316.75	2319	4.5	610
chr01	2322	2325	6	423
chr01	2327.25	2329.5	4.5	256
chr01	2331.25	2333	3.5	21
chr01	2333.75	2334.5	1.5	20
chr01	2335.5	2336.5	2	235
chr01	2338	2339.5	3	116
chr01	2340.75	2342	2.5	198
chr01	2343.25	2344.5	2.5	405
chr01	2345.5	2346.5	2	5
chr01	2347	2347.5	1	19
chr01	2348	2348.5	1	131
chr01	2350	2351.5	3	277
chr01	2353	2354.5	3	139
chr01	2355	2355.5	1	24
chr01	2356	2356.5	1	108
chr01	2357	2357.5	1	151
chr01	2358	2358.5	1	165
chr01	2359	2359.5	1	97
chr01	2360.25	2361	1.5	133
chr01	2361.75	2362.5	1.5	130
chr01	2364.5	2366.5	4	104
chr01	2368.5	2370.5	4	311
chr01	2371	2371.5	1	29
chr01	2372.75	2374	2.5	148
chr01	2377.5	2381	7	449
chr01	2386	2391	10	823
chr01	2395.25	2399.5	8.5	719
chr01	2401.5	2403.5	4	275
chr01	2404	2404.5	1	48
chr01	2405.5	2406.5	2	303
chr01	2407.5	2408.5	2	259
chr01	2409.25	2410	1.5	210
chr01	2410.75	2411.5	1.5	18
chr01	2412.5	2413.5	2	294
chr01	2415.75	2418	4.5	744
chr01	2420.5	2423	5	399
chr01	2424.25	2425.5	2.5	98
chr01	2426.5	2427.5	2	52
chr01	2428.75	2430	2.5	196
chr01	2430.75	2431.5	1.5	122
chr01	2432.5	2433.5	2	81
chr01	2434.5	2435.5	2	166
chr01	2438	2440.5	5	147
chr01	2444	2447.5	7	370
chr01	2449	2450.5	3	45
chr01	2451.75	2453	2.5	66
chr01	2455.25	2457.5	4.5	181
chr01	2459.75	2462	4.5	331
chr01	2463.25	2464.5	2.5	128
chr01	2465.25	2466	1.5	165
chr01	2471.5	2477	11	613
chr01	2482.25	2487.5	10.5	671
chr01	2488	2488.5	1	50
chr01	2489	2489.5	1	24
chr01	2490	2490.5	1	0
chr01	2491	2491.5	1	1
chr01	2492	2492.5	1	45
chr01	2493	2493.5	1	113
chr01	2494.25	2495	1.5	258
chr01	2496.25	2497.5	2.5	107
chr01	2498.5	2499.5	2	75
chr01	2500.5	2501.5	2	102
chr01	2503.75	2506	4.5	548
chr01	2507.75	2509.5	3.5	191
chr01	2510	2510.5	1	41
chr01	2511	2511.5	1	120
chr01	2512	2512.5	1	80
chr01	2513	2513.5	1	33
chr01	2514	2514.5	1	57
chr01	2515.25	2516	1.5	3
chr01	2517	2518	2	219
chr01	2518.75	2519.5	1.5	110
chr01	2520	2520.5	1	104
chr01	2521.25	2522	1.5	126
chr01	2522.75	2523.5	1.5	260
chr01	2524.5	2525.5	2	98
chr01	2527	2528.5	3	86
chr01	2529.5	2530.5	2	47
chr01	2531	2531.5	1	119
chr01	2532	2532.5	1	26
chr01	2533	2533.5	1	109
chr01	2534	2534.5	1	1
chr01	2535.25	2536	1.5	47
chr01	2536.75	2537.5	1.5	192
chr01	2538.5	2539.5	2	171
chr01	2540.5	2541.5	2	108
chr01	2542	2542.5	1	144
chr01	2543	2543.5	1	61
chr01	2544	2544.5	1	15
chr01	2545	2545.5	1	2
chr01	2546.25	2547	1.5	110
chr01	2549	2551	4	177
chr01	2552.75	2554.5	3.5	14
chr01	2555	2555.5	1	3
chr01	2556.5	2557.5	2	4
chr01	2558.5	2559.5	2	8
chr01	2560	2560.5	1	9
chr01	2561	2561.5	1	28
chr01	2562	2562.5	1	37
chr01	2563.25	2564	1.5	121
chr01	2565	2566	2	281
chr01	2566.75	2567.5	1.5	147
chr01	2568	2568.5	1	49
chr01	2569.25	2570	1.5	50
chr01	2570.75	2571.5	1.5	27
chr01	2572.25	2573	1.5	173
chr01	2574.25	2575.5	2.5	148
chr01	2576.5	2577.5	2	53
chr01	2578	2578.5	1	116
chr01	2579	2579.5	1	49
chr01	2580.5	2581.5	2	79
chr01	2582.5	2583.5	2	55
chr01	2584	2584.5	1	124
chr01	2585	2585.5	1	19
chr01	2586	2586.5	1	52
chr01	2587	2587.5	1	91
chr01	2588.25	2589	1.5	110
chr01	2590.25	2591.5	2.5	153
chr01	2592.5	2593.5	2	203
chr01	2595.5	2597.5	4	172
chr01	2599.5	2601.5	4	291
chr01	2602	2602.5	1	34
chr01	2603	2603.5	1	53
chr01	2604.25	2605	1.5	67
chr01	2605.75	2606.5	1.5	47
chr01	2607	2607.5	1	149
chr01	2609.5	2611.5	4	265
chr01	2613.5	2615.5	4	395
chr01	2616	2616.5	1	101
chr01	2618	2619.5	3	60
chr01	2621.25	2623	3.5	215
chr01	2623.75	2624.5	1.5	189
chr01	2625	2625.5	1	137
chr01	2626.5	2627.5	2	78
chr01	2628.5	2629.5	2	120
chr01	2630.25	2631	1.5	131
chr01	2632	2633	2	253
chr01	2634	2635	2	117
chr01	2635.75	2636.5	1.5	28
chr01	2637.75	2639	2.5	113
chr01	2640.75	2642.5	3.5	5
chr01	2643.5	2644.5	2	2
chr01	2645	2645.5	1	11
chr01	2646	2646.5	1	75
chr01	2647	2647.5	1	29
chr01	2648.5	2649.5	2	45
chr01	2650.5	2651.5	2	7
chr01	2652.25	2653	1.5	1
chr01	2653.75	2654.5	1.5	9
chr01	2655.25	2656	1.5	43
chr01	2657	2658	2	49
chr01	2659	2660	2	40
chr01	2660.75	2661.5	1.5	48
chr01	2662	2662.5	1	32
chr01	2665	2667.5	5	153
chr01	2670	2672.5	5	315
chr01	2674	2675.5	3	384
chr01	2677	2678.5	3	230
chr01	2681	2683.5	5	443
chr01	2686.25	2689	5.5	162
chr01	2689.75	2690.5	1.5	12
chr01	2691.25	2692	1.5	49
chr01	2692.75	2693.5	1.5	100
chr01	2694	2694.5	1	40
chr01	2695	2695.5	1	61
chr01	2698.25	2701	5.5	235
chr01	2703.75	2706.5	5.5	400
chr01	2707.5	2708.5	2	221
chr01	2710	2711.5	3	302
chr01	2712.5	2713.5	2	87
chr01	2714	2714.5	1	4
chr01	2715	2715.5	1	0
chr01	2716	2716.5	1	30
chr01	2717.25	2718	1.5	63
chr01	2718.75	2719.5	1.5	90
chr01	2720	2720.5	1	178
chr01	2721	2721.5	1	25
chr01	2722	2722.5	1	17
chr01	2723	2723.5	1	69
chr01	2724	2724.5	1	27
chr01	2725.5	2726.5	2	89
chr01	2727.75	2729	2.5	230
chr01	2730.25	2731.5	2.5	144
chr01	2732.75	2734	2.5	169
chr01	2735	2736	2	37
chr01	2737	2738	2	138
chr01	2739.75	2741.5	3.5	255
chr01	2743	2744.5	3	177
chr01	2745.25	2746	1.5	34
chr01	2746.75	2747.5	1.5	120
chr01	2748	2748.5	1	4
chr01	2749	2749.5	1	87
chr01	2750	2750.5	1	86
chr01	2751.25	2752	1.5	53
chr01	2752.75	2753.5	1.5	166
chr01	2754	2754.5	1	62
chr01	2755	2755.5	1	39
chr01	2756	2756.5	1	69
chr01	2758	2759.5	3	145
chr01	2761	2762.5	3	216
chr01	2763.25	2764	1.5	207
chr01	2764.75	2765.5	1.5	95
chr01	2766.25	2767	1.5	160
chr01	2767.75	2768.5	1.5	87
chr01	2769	2769.5	1	18
chr01	2771.5	2773.5	4	268
chr01	2775.5	2777.5	4	348
chr01	2779	2780.5	3	204
chr01	2782.5	2784.5	4	200
chr01	2785.5	2786.5	2	238
chr01	2787.75	2789	2.5	136
chr01	2790.25	2791.5	2.5	325
chr01	2792	2792.5	1	45
chr01	2793.25	2794	1.5	136
chr01	2794.75	2795.5	1.5	200
chr01	2796.25	2797	1.5	136
chr01	2797.75	2798.5	1.5	43
chr01	2799	2799.5	1	104
chr01	2800	2800.5	1	5
chr01	2801	2801.5	1	0
chr01	2802.25	2803	1.5	99
chr01	2804.5	2806	3	159
chr01	2807.5	2809	3	198
chr01	2809.75	2810.5	1.5	43
chr01	2811	2811.5	1	76
chr01	2812	2812.5	1	76
chr01	2813	2813.5	1	59
chr01	2814	2814.5	1	16
chr01	2815.5	2816.5	2	94
chr01	2817.5	2818.5	2	40
chr01	2820	2821.5	3	167
chr01	2823	2824.5	3	56
chr01	2825.25	2826	1.5	138
chr01	2826.75	2827.5	1.5	156
chr01	2828.25	2829	1.5	186
chr01	2830	2831	2	45
chr01	2831.75	2832.5	1.5	128
chr01	2833	2833.5	1	33
chr01	2838	2842.5	9	431
chr01	2847	2851.5	9	510
chr01	2852	2852.5	1	69
chr01	2853	2853.5	1	29
chr01	2854	2854.5	1	15
chr01	2855.5	2856.5	2	179
chr01	2857.5	2858.5	2	174
chr01	2859	2859.5	1	74
chr01	2860	2860.5	1	54
chr01	2861	2861.5	1	16
chr01	2862	2862.5	1	34
chr01	2863	2863.5	1	82
chr01	2864	2864.5	1	73
chr01	2865.5	2866.5	2	180
chr01	2867.5	2868.5	2	220
chr01	2869	2869.5	1	95
chr01	2870	2870.5	1	99
chr01	2871.25	2872	1.5	121
chr01	2873	2874	2	100
chr01	2874.75	2875.5	1.5	67
chr01	2876	2876.5	1	85
chr01	2877	2877.5	1	126
chr01	2878	2878.5	1	157
chr01	2879	2879.5	1	50
chr01	2880.25	2881	1.5	119
chr01	2881.75	2882.5	1.5	25
chr01	2883	2883.5	1	11
chr01	2884	2884.5	1	18
chr01	2885	2885.5	1	32
chr01	2886	2886.5	1	18
chr01	2887	2887.5	1	87
chr01	2888	2888.5	1	31
chr01	2889.5	2890.5	2	91
chr01	2891.5	2892.5	2	112
chr01	2893.25	2894	1.5	124
chr01	2894.75	2895.5	1.5	52
chr01	2896	2896.5	1	93
chr01	2897	2897.5	1	56
chr01	2898	2898.5	1	34
chr01	2899.25	2900	1.5	149
chr01	2900.75	2901.5	1.5	272
chr01	2902	2902.5	1	44
chr01	2903	2903.5	1	119
chr01	2904	2904.5	1	23
chr01	2905	2905.5	1	72
chr01	2906	2906.5	1	81
chr01	2907	2907.5	1	49
chr01	2908	2908.5	1	43
chr01	2909	2909.5	1	44
chr01	2910	2910.5	1	37
chr01	2911	2911.5	1	94
chr01	2912	2912.5	1	4
chr01	2913	2913.5	1	74
chr01	2914	2914.5	1	120
chr01	2915	2915.5	1	42
chr01	2916	2916.5	1	91
chr01	2917	2917.5	1	145
chr01	2918	2918.5	1	160
chr01	2919	2919.5	1	84
chr01	2920	2920.5	1	33
chr01	2921.25	2922	1.5	164
chr01	2923	2924	2	220
chr01	2924.75	2925.5	1.5	226
chr01	2926	2926.5	1	110
chr01	2927.25	2928	1.5	96
chr01	2928.75	2929.5	1.5	137
chr01	2930	2930.5	1	66
chr01	2931	2931.5	1	99
chr01	2932.25	2933	1.5	123
chr01	2933.75	2934.5	1.5	32
chr01	2935	2935.5	1	57
chr01	2936	2936.5	1	188
chr01	2937	2937.5	1	10
chr01	2938	2938.5	1	58
chr01	2939	2939.5	1	73
chr01	2940	2940.5	1	16
chr01	2942	2943.5	3	187
chr01	2945	2946.5	3	72
chr01	2947.75	2949	2.5	66
chr01	2950.25	2951.5	2.5	275
chr01	2952	2952.5	1	42
chr01	2953	2953.5	1	106
chr01	2954	2954.5	1	96
chr01	2955.25	2956	1.5	278
chr01	2956.75	2957.5	1.5	102
chr01	2958	2958.5	1	50
chr01	2959	2959.5	1	54
chr01	2960	2960.5	1	121
chr01	2961	2961.5	1	7
chr01	2962	2962.5	1	104
chr01	2963.5	2964.5	2	111
chr01	2965.5	2966.5	2	248
chr01	2967	2967.5	1	52
chr01	2968	2968.5	1	55
chr01	2969	2969.5	1	241
chr01	2970	2970.5	1	123
chr01	2971	2971.5	1	72
chr01	2972	2972.5	1	54
chr01	2973	2973.5	1	114
chr01	2974	2974.5	1	77
chr01	2975	2975.5	1	106
chr01	2976	2976.5	1	28
chr01	2977	2977.5	1	36
chr01	2978	2978.5	1	113
chr01	2979	2979.5	1	26
chr01	2980	2980.5	1	10
chr01	2981	2981.5	1	52
chr01	2982	2982.5	1	47
chr01	2983	2983.5	1	95
chr01	2984	2984.5	1	113
chr01	2985.25	2986	1.5	79
chr01	2986.75	2987.5	1.5	107
chr01	2988	2988.5	1	131
chr01	2989	2989.5	1	93
chr01	2990	2990.5	1	77
chr01	2991.25	2992	1.5	175
chr01	2993	2994	2	176
chr01	2994.75	2995.5	1.5	243
chr01	2996	2996.5	1	7
chr01	2997	2997.5	1	5
chr01	2998	2998.5	1	1
chr01	2999	2999.5	1	4
chr01	3000	3000.5	1	1
chr01	3004	3007.5	7	457
chr02	0.25	0.5	0.5	28
chr02	1	1.5	1	147
chr02	2	2.5	1	115
chr02	3	3.5	1	52
chr02	4	4.5	1	38
chr02	5.75	7	2.5	148
chr02	8.75	10.5	3.5	456
chr02	11.5	12.5	2	267
chr02	13	13.5	1	127
chr02	14	14.5	1	75
chr02	15	15.5	1	104
chr02	16	16.5	1	118
chr02	17.25	18	1.5	121
chr02	18.75	19.5	1.5	190
chr02	20	20.5	1	94
chr02	21	21.5	1	104
chr02	22	22.5	1	16
chr02	23	23.5	1	88
chr02	24	24.5	1	62
chr02	25	25.5	1	131
chr02	26	26.5	1	115
chr02	27.5	28.5	2	127
chr02	29.5	30.5	2	73
chr02	31	31.5	1	149
chr02	32	32.5	1	61
chr02	33	33.5	1	28
chr02	34.25	35	1.5	90
chr02	35.75	36.5	1.5	218
chr02	37	37.5	1	170
chr02	38	38.5	1	63
chr02	39	39.5	1	126
chr02	40	40.5	1	51
chr02	41	41.5	1	33
chr02	42	42.5	1	125
chr02	43.5	44.5	2	187
chr02	45.5	46.5	2	94
chr02	47	47.5	1	123
chr02	48	48.5	1	73
chr02	49	49.5	1	77
chr02	50	50.5	1	90
chr02	51	51.5	1	69
chr02	52	52.5	1	10
chr02	53	53.5	1	21
chr02	54	54.5	1	43
chr02	55	55.5	1	108
chr02	56	56.5	1	37
chr02	57	57.5	1	111
chr02	58	58.5	1	169
chr02	59	59.5	1	148
chr02	60.25	61	1.5	81
chr02	61.75	62.5	1.5	209
chr02	63.25	64	1.5	133
chr02	64.75	65.5	1.5	92
chr02	66	66.5	1	91
chr02	67.25	68	1.5	109
chr02	68.75	69.5	1.5	171
chr02	70	70.5	1	116
chr02	71	71.5	1	60
chr02	72	72.5	1	94
chr02	73	73.5	1	103
chr02	74	74.5	1	141
chr02	75	75.5	1	67
chr02	76	76.5	1	46
chr02	77	77.5	1	62
chr02	78	78.5	1	4
chr02	79	79.5	1	19
chr02	80.5	81.5	2	65
chr02	83	84.5	3	83
chr02	85.5	86.5	2	24
chr02	87	87.5	1	27
chr02	88	88.5	1	50
chr02	89	89.5	1	178
chr02	90	90.5	1	110
chr02	91	91.5	1	147
chr02	92	92.5	1	1
chr02	93	93.5	1	47
chr02	94	94.5	1	114
chr02	95	95.5	1	79
chr02	96.25	97	1.5	100
chr02	97.75	98.5	1.5	2
chr02	99	99.5	1	78
chr02	100	100.5	1	189
chr02	101.25	102	1.5	22
chr02	102.75	103.5	1.5	56
chr02	104	104.5	1	97
chr02	105	105.5	1	220
chr02	106	106.5	1	177
chr02	107	107.5	1	24
chr02	108.5	109.5	2	141
chr02	110.5	111.5	2	174
chr02	112	112.5	1	73
chr02	113	113.5	1	82
chr02	114	114.5	1	279
chr02	115	115.5	1	39
chr02	116	116.5	1	131
chr02	117	117.5	1	23
chr02	118	118.5	1	59
chr02	119	119.5	1	33
chr02	120	120.5	1	180
chr02	121	121.5	1	111
chr02	122	122.5	1	34
chr02	123.5	124.5	2	203
chr02	125.5	126.5	2	80
chr02	128	129.5	3	122
chr02	131	132.5	3	56
chr02	133	133.5	1	169
chr02	134	134.5	1	54
chr02	135	135.5	1	44
chr02	136.5	137.5	2	71
chr02	139	140.5	3	231
chr02	141.5	142.5	2	124
chr02	143	143.5	1	28
chr02	144	144.5	1	2
chr02	145	145.5	1	6
chr02	146	146.5	1	6
chr02	147	147.5	1	91
chr02	148	148.5	1	38
chr02	149	149.5	1	29
chr02	150	150.5	1	21
chr02	151.25	152	1.5	39
chr02	152.75	153.5	1.5	108
chr02	154	154.5	1	14
chr02	155	155.5	1	17
chr02	156	156.5	1	80
chr02	157	157.5	1	72
chr02	158	158.5	1	0
chr02	159	159.5	1	138
chr02	160	160.5	1	118
chr02	161	161.5	1	68
chr02	162	162.5	1	27
chr02	163.25	164	1.5	151
chr02	164.75	165.5	1.5	158
chr02	166	166.5	1	14
chr02	167	167.5	1	17
chr02	168	168.5	1	44
chr02	169.25	170	1.5	163
chr02	170.75	171.5	1.5	85
chr02	172.25	173	1.5	69
chr02	173.75	174.5	1.5	222
chr02	175	175.5	1	85
chr02	176	176.5	1	88
chr02	177	177.5	1	34
chr02	178	178.5	1	59
chr02	179.25	180	1.5	60
chr02	180.75	181.5	1.5	29
chr02	182	182.5	1	32
chr02	183	183.5	1	83
chr02	184	184.5	1	54
chr02	185	185.5	1	18
chr02	186	186.5	1	71
chr02	187	187.5	1	59
chr02	188	188.5	1	86
chr02	189.25	190	1.5	16
chr02	190.75	191.5	1.5	38
chr02	192	192.5	1	1
chr02	193	193.5	1	7
chr02	195	196.5	3	188
chr02	198	199.5	3	106
chr02	200	200.5	1	79
chr02	201	201.5	1	40
chr02	202	202.5	1	34
chr02	203	203.5	1	9
chr02	204.25	205	1.5	124
chr02	205.75	206.5	1.5	135
chr02	207	207.5	1	33
chr02	209.75	212	4.5	269
chr02	214.25	216.5	4.5	524
chr02	217	217.5	1	15
chr02	218	218.5	1	63
chr02	219	219.5	1	40
chr02	220.75	222	2.5	205
chr02	223.25	224.5	2.5	147
chr02	225	225.5	1	59
chr02	226	226.5	1	73
chr02	227	227.5	1	22
chr02	228	228.5	1	18
chr02	229	229.5	1	70
chr02	230.25	231	1.5	198
chr02	231.75	232.5	1.5	8
chr02	234.5	236.5	4	7
chr02	244.75	253	16.5	39
chr02	260.25	267.5	14.5	620
chr02	269	270.5	3	164
chr02	271.5	272.5	2	2
chr02	273	273.5	1	1
chr02	274	274.5	1	3
chr02	275.25	276	1.5	12
chr02	277	278	2	14
chr02	278.75	279.5	1.5	210
chr02	280	280.5	1	154
chr02	281	281.5	1	72
chr02	282.75	284	2.5	132
chr02	285.25	286.5	2.5	124
chr02	287	287.5	1	126
chr02	288	288.5	1	12
chr02	289.25	290	1.5	185
chr02	291.25	292.5	2.5	183
chr02	293.5	294.5	2	32
chr02	295	295.5	1	77
chr02	296	296.5	1	51
chr02	297	297.5	1	38
chr02	298	298.5	1	0
chr02	299	299.5	1	2
chr02	301	302.5	3	13
chr02	304	305.5	3	195
chr02	306.25	307	1.5	77
chr02	307.75	308.5	1.5	67
chr02	309	309.5	1	62
chr02	310	310.5	1	9
chr02	311.75	313	2.5	118
chr02	317.75	322.5	9.5	668
chr02	326.5	330.5	8	585
chr02	331.75	333	2.5	185
chr02	334.25	335.5	2.5	182
chr02	336	336.5	1	11
chr02	337	337.5	1	37
chr02	340.5	343.5	6	343
chr02	346.5	349.5	6	221
chr02	350.5	351.5	2	4
chr02	356	360.5	9	161
chr02	364.5	368.5	8	567
chr02	369.25	370	1.5	59
chr02	373.25	376.5	6.5	214
chr02	380	383.5	7	385
chr02	384.5	385.5	2	20
chr02	386.25	387	1.5	150
chr02	388	389	2	147
chr02	390.25	391.5	2.5	150
chr02	392.5	393.5	2	50
chr02	394	394.5	1	43
chr02	395	395.5	1	169
chr02	396	396.5	1	91
chr02	397.75	399	2.5	107
chr02	401.75	404.5	5.5	326
chr02	406.5	408.5	4	215
chr02	409	409.5	1	69
chr02	410	410.5	1	95
chr02	412.5	414.5	4	128
chr02	416.5	418.5	4	464
chr02	419.25	420	1.5	78
chr02	422	424	4	212
chr02	425.75	427.5	3.5	131
chr02	428	428.5	1	79
chr02	430	431.5	3	29
chr02	433.75	436	4.5	291
chr02	437.25	438.5	2.5	166
chr02	439	439.5	1	1
chr02	440	440.5	1	4
chr02	441	441.5	1	0
chr02	442	442.5	1	2
chr02	443	443.5	1	38
chr02	446	448.5	5	352
chr02	454	459.5	11	367
chr02	464.25	469	9.5	631
chr02	470.75	472.5	3.5	164
chr02	473	473.5	1	37
chr02	474	474.5	1	20
chr02	475	475.5	1	22
chr02	477.75	480	4.5	65
chr02	483	486	6	137
chr02	487.25	488.5	2.5	137
chr02	489	489.5	1	51
chr02	490.75	492	2.5	165
chr02	493.5	495	3	88
chr02	495.75	496.5	1.5	15
chr02	497	497.5	1	21
chr02	498	498.5	1	5
chr02	499	499.5	1	105
chr02	501.5	503.5	4	311
chr02	505.5	507.5	4	361
chr02	508.25	509	1.5	63
chr02	516.5	524	15	1092
chr02	532.25	540.5	16.5	1147
chr02	542.25	544	3.5	107
chr02	545.5	547	3	113
chr02	549.5	552	5	142
chr02	553.75	555.5	3.5	307
chr02	556	556.5	1	52
chr02	557.25	558	1.5	135
chr02	559	560	2	103
chr02	564.25	568.5	8.5	352
chr02	572.5	576.5	8	260
chr02	577.75	579	2.5	239
chr02	581.25	583.5	4.5	54
chr02	589	594.5	11	847
chr02	599	603.5	9	498
chr02	604	604.5	1	1
chr02	605.5	606.5	2	26
chr02	607.5	608.5	2	36
chr02	609	609.5	1	53
chr02	616	622.5	13	691
chr02	629.75	637	14.5	1299
chr02	648	659	22	1279
chr02	669.25	679.5	20.5	738
chr02	681.25	683	3.5	134
chr02	691.25	699.5	16.5	986
chr02	706.5	713.5	14	956
chr02	714	714.5	1	18
chr02	715.75	717	2.5	135
chr02	718.5	720	3	214
chr02	720.75	721.5	1.5	59
chr02	765.25	809	87.5	3967
chr02	854.75	900.5	91.5	5651
chr02	935.25	970	69.5	4749
chr02	1004	1038	68	5104
chr02	1044.5	1051	13	835
chr02	1058.75	1066.5	15.5	700
chr02	1069.5	1072.5	6	140
chr02	1076.75	1081	8.5	548
chr02	1087.75	1094.5	13.5	1236
chr02	1098.75	1103	8.5	688
chr02	1109.5	1116	13	1024
chr02	1122.75	1129.5	13.5	877
chr02	1131.5	1133.5	4	99
chr02	1146.25	1159	25.5	1550
chr02	1171.75	1184.5	25.5	1430
chr02	1195.25	1206	21.5	2140
chr02	1217.25	1228.5	22.5	89
chr02	1231.25	1234	5.5	15
chr02	1236.25	1238.5	4.5	28
chr02	1239.25	1240	1.5	11
chr02	1241	1242	2	2
chr02	1251.25	1260.5	18.5	87
chr02	1269.5	1278.5	18	1097
chr02	1279.5	1280.5	2	299
chr02	1296.75	1313	32.5	2640
chr02	1328.75	1344.5	31.5	582
chr02	1348.75	1353	8.5	635
chr02	1357.25	1361.5	8.5	514
chr02	1362	1362.5	1	73
chr02	1363.25	1364	1.5	120
chr02	1365.25	1366.5	2.5	29
chr02	1367.5	1368.5	2	6
chr02	1369	1369.5	1	6
chr02	1370	1370.5	1	9
chr02	1371	1371.5	1	4
chr02	1372	1372.5	1	1
chr02	1373	1373.5	1	3
chr02	1374	1374.5	1	4
chr02	1375	1375.5	1	6
chr02	1376	1376.5	1	2
chr02	1377	1377.5	1	2
chr02	1378	1378.5	1	2
chr02	1379	1379.5	1	4
chr02	1380	1380.5	1	3
chr02	1381.25	1382	1.5	5
chr02	1383.75	1385.5	3.5	5
chr02	1388	1390.5	5	2
chr02	1392	1393.5	3	2
chr02	1394	1394.5	1	3
chr02	1395.25	1396	1.5	4
chr02	1396.75	1397.5	1.5	2
chr02	1398.5	1399.5	2	3
chr02	1400.5	1401.5	2	1
chr02	1403.5	1405.5	4	13
chr02	1408.25	1411	5.5	274
chr02	1412.25	1413.5	2.5	73
chr02	1414	1414.5	1	26
chr02	1415	1415.5	1	12
chr02	1420.5	1425.5	10	819
chr02	1431.5	1437.5	12	1071
chr02	1439	1440.5	3	86
chr02	1442.25	1444	3.5	126
chr02	1445.75	1447.5	3.5	138
chr02	1448.25	1449	1.5	35
chr02	1449.75	1450.5	1.5	70
chr02	1451	1451.5	1	31
chr02	1452	1452.5	1	44
chr02	1454.5	1456.5	4	167
chr02	1458.5	1460.5	4	132
chr02	1463.5	1466.5	6	326
chr02	1469.5	1472.5	6	488
chr02	1476	1479.5	7	428
chr02	1483	1486.5	7	511
chr02	1487	1487.5	1	68
chr02	1492.5	1497.5	10	287
chr02	1504.25	1511	13.5	976
chr02	1516.75	1522.5	11.5	521
chr02	1526.5	1530.5	8	224
chr02	1531.5	1532.5	2	146
chr02	1534.25	1536	3.5	82
chr02	1537.5	1539	3	95
chr02	1540.25	1541.5	2.5	46
chr02	1542.5	1543.5	2	254
chr02	1548	1552.5	9	996
chr02	1562.5	1572.5	20	729
chr02	1578.5	1584.5	12	134
chr02	1588.5	1592.5	8	463
chr02	1596.5	1600.5	8	474
chr02	1603.25	1606	5.5	162
chr02	1608.75	1611.5	5.5	230
chr02	1612	1612.5	1	31
chr02	1614.5	1616.5	4	72
chr02	1623.75	1631	14.5	675
chr02	1636.75	1642.5	11.5	698
chr02	1643	1643.5	1	210
chr02	1645.5	1647.5	4	120
chr02	1650.5	1653.5	6	687
chr02	1655	1656.5	3	42
chr02	1657	1657.5	1	8
chr02	1663.25	1669	11.5	178
chr02	1675.75	1682.5	13.5	981
chr02	1684	1685.5	3	88
chr02	1686.75	1688	2.5	71
chr02	1689.25	1690.5	2.5	232
chr02	1691	1691.5	1	26
chr02	1692	1692.5	1	4
chr02	1693	1693.5	1	35
chr02	1694	1694.5	1	15
chr02	1696.75	1699	4.5	250
chr02	1701.25	1703.5	4.5	162
chr02	1704	1704.5	1	129
chr02	1705	1705.5	1	30
chr02	1706.25	1707	1.5	119
chr02	1707.75	1708.5	1.5	58
chr02	1709	1709.5	1	70
chr02	1710	1710.5	1	54
chr02	1712.5	1714.5	4	167
chr02	1717	1719.5	5	257
chr02	1723.5	1727.5	8	534
chr02	1731.25	1735	7.5	216
chr02	1736.25	1737.5	2.5	136
chr02	1738.5	1739.5	2	179
chr02	1740.5	1741.5	2	211
chr02	1745.75	1750	8.5	711
chr02	1753.75	1757.5	7.5	196
chr02	1761.25	1765	7.5	307
chr02	1769.5	1774	9	552
chr02	1775.25	1776.5	2.5	333
chr02	1777	1777.5	1	29
chr02	1778	1778.5	1	28
chr02	1779.25	1780	1.5	157
chr02	1780.75	1781.5	1.5	81
chr02	1782.5	1783.5	2	123
chr02	1785.25	1787	3.5	17
chr02	1788.25	1789.5	2.5	1
chr02	1790	1790.5	1	0
chr02	1791.25	1792	1.5	0
chr02	1793.25	1794.5	2.5	0
chr02	1795.5	1796.5	2	1
chr02	1797	1797.5	1	1
chr02	1798.25	1799	1.5	2
chr02	1800	1801	2	0
chr02	1802.5	1804	3	0
chr02	1805.75	1807.5	3.5	1
chr02	1809.5	1811.5	4	4
chr02	1813	1814.5	3	1
chr02	1817.25	1820	5.5	3
chr02	1823.5	1827	7	5
chr02	1828.75	1830.5	3.5	3
chr02	1831.75	1833	2.5	5
chr02	1835.25	1837.5	4.5	3
chr02	1839.5	1841.5	4	3
chr02	1842	1842.5	1	0
chr02	1843	1843.5	1	0
chr02	1844	1844.5	1	0
chr02	1845	1845.5	1	0
chr02	1846.5	1847.5	2	2
chr02	1848.5	1849.5	2	1
chr02	1850.25	1851	1.5	1
chr02	1851.75	1852.5	1.5	32
chr02	1853.5	1854.5	2	149
chr02	1855.5	1856.5	2	142
chr02	1857	1857.5	1	54
chr02	1858	1858.5	1	38
chr02	1859	1859.5	1	0
chr02	1860	1860.5	1	2
chr02	1861	1861.5	1	0
chr02	1862	1862.5	1	35
chr02	1863.25	1864	1.5	122
chr02	1864.75	1865.5	1.5	27
chr02	1866	1866.5	1	149
chr02	1867	1867.5	1	9
chr02	1868	1868.5	1	26
chr02	1869.25	1870	1.5	82
chr02	1870.75	1871.5	1.5	81
chr02	1872	1872.5	1	2
chr02	1874	1875.5	3	157
chr02	1877.25	1879	3.5	220
chr02	1879.75	1880.5	1.5	31
chr02	1881.25	1882	1.5	101
chr02	1882.75	1883.5	1.5	37
chr02	1884.25	1885	1.5	80
chr02	1886	1887	2	0
chr02	1887.75	1888.5	1.5	41
chr02	1889	1889.5	1	52
chr02	1890	1890.5	1	13
chr02	1891	1891.5	1	58
chr02	1892	1892.5	1	81
chr02	1893	1893.5	1	100
chr02	1894	1894.5	1	9
chr02	1895	1895.5	1	94
chr02	1896	1896.5	1	26
chr02	1897	1897.5	1	0
chr02	1898.5	1899.5	2	36
chr02	1900.5	1901.5	2	76
chr02	1902	1902.5	1	59
chr02	1903	1903.5	1	4
chr02	1904.5	1905.5	2	53
chr02	1906.5	1907.5	2	49
chr02	1908	1908.5	1	22
chr02	1909.25	1910	1.5	158
chr02	1910.75	1911.5	1.5	75
chr02	1912	1912.5	1	47
chr02	1913	1913.5	1	27
chr02	1914.5	1915.5	2	120
chr02	1916.75	1918	2.5	93
chr02	1918.75	1919.5	1.5	46
chr02	1920.75	1922	2.5	46
chr02	1923.25	1924.5	2.5	253
chr02	1926	1927.5	3	45
chr02	1929	1930.5	3	58
chr02	1931	1931.5	1	16
chr02	1932.75	1934	2.5	163
chr02	1935.25	1936.5	2.5	260
chr02	1937	1937.5	1	30
chr02	1938.25	1939	1.5	71
chr02	1940	1941	2	36
chr02	1942.25	1943.5	2.5	129
chr02	1944.5	1945.5	2	194
chr02	1946	1946.5	1	17
chr02	1947	1947.5	1	1
chr02	1948	1948.5	1	2
chr02	1949.25	1950	1.5	1
chr02	1950.75	1951.5	1.5	54
chr02	1952	1952.5	1	34
chr02	1953.25	1954	1.5	31
chr02	1954.75	1955.5	1.5	56
chr02	1956.75	1958	2.5	151
chr02	1959.5	1961	3	99
chr02	1961.75	1962.5	1.5	50
chr02	1963	1963.5	1	91
chr02	1964	1964.5	1	74
chr02	1965	1965.5	1	93
chr02	1966.5	1967.5	2	54
chr02	1968.5	1969.5	2	119
chr02	1970	1970.5	1	55
chr02	1971	1971.5	1	41
chr02	1972	1972.5	1	33
chr02	1973.5	1974.5	2	42
chr02	1975.75	1977	2.5	130
chr02	1979	1981	4	138
chr02	1983	1985	4	256
chr02	1986.25	1987.5	2.5	271
chr02	1988.75	1990	2.5	279
chr02	1990.75	1991.5	1.5	52
chr02	1992	1992.5	1	103
chr02	1993	1993.5	1	15
chr02	1994.25	1995	1.5	253
chr02	1997.25	1999.5	4.5	577
chr02	2001.5	2003.5	4	148
chr02	2007.75	2012	8.5	614
chr02	2016.5	2021	9	405
chr02	2021.75	2022.5	1.5	67
chr02	2023	2023.5	1	174
chr02	2024	2024.5	1	20
chr02	2025.5	2026.5	2	49
chr02	2028	2029.5	3	129
chr02	2030.5	2031.5	2	154
chr02	2032	2032.5	1	29
chr02	2033.25	2034	1.5	139
chr02	2036	2038	4	356
chr02	2040	2042	4	346
chr02	2042.75	2043.5	1.5	168
chr02	2044.5	2045.5	2	149
chr02	2046.75	2048	2.5	211
chr02	2048.75	2049.5	1.5	138
chr02	2050	2050.5	1	11
chr02	2051	2051.5	1	1
chr02	2052	2052.5	1	1
chr02	2053	2053.5	1	0
chr02	2054	2054.5	1	1
chr02	2055	2055.5	1	3
chr02	2056	2056.5	1	14
chr02	2057	2057.5	1	46
chr02	2058	2058.5	1	104
chr02	2059	2059.5	1	169
chr02	2060	2060.5	1	91
chr02	2062.75	2065	4.5	170
chr02	2067.5	2070	5	532
chr02	2070.75	2071.5	1.5	108
chr02	2072	2072.5	1	103
chr02	2073	2073.5	1	0
chr02	2074	2074.5	1	32
chr02	2075	2075.5	1	0
chr02	2076.25	2077	1.5	43
chr02	2077.75	2078.5	1.5	85
chr02	2079	2079.5	1	5
chr02	2080	2080.5	1	13
chr02	2082.75	2085	4.5	220
chr02	2087.25	2089.5	4.5	343
chr02	2090	2090.5	1	13
chr02	2091	2091.5	1	23
chr02	2092	2092.5	1	64
chr02	2094	2095.5	3	336
chr02	2097.25	2099	3.5	246
chr02	2100.25	2101.5	2.5	429
chr02	2102.5	2103.5	2	42
chr02	2104	2104.5	1	93
chr02	2105	2105.5	1	43
chr02	2106	2106.5	1	21
chr02	2107.25	2108	1.5	85
chr02	2108.75	2109.5	1.5	125
chr02	2110	2110.5	1	60
chr02	2111.75	2113	2.5	233
chr02	2114.25	2115.5	2.5	148
chr02	2116	2116.5	1	0
chr02	2118.5	2120.5	4	252
chr02	2122.5	2124.5	4	274
chr02	2125	2125.5	1	113
chr02	2126	2126.5	1	56
chr02	2127	2127.5	1	10
chr02	2128.5	2129.5	2	130
chr02	2130.5	2131.5	2	66
chr02	2132	2132.5	1	111
chr02	2133	2133.5	1	36
chr02	2134	2134.5	1	112
chr02	2135	2135.5	1	23
chr02	2136.25	2137	1.5	101
chr02	2137.75	2138.5	1.5	162
chr02	2139.25	2140	1.5	52
chr02	2140.75	2141.5	1.5	81
chr02	2142.75	2144	2.5	109
chr02	2145.25	2146.5	2.5	148
chr02	2147.25	2148	1.5	60
chr02	2148.75	2149.5	1.5	196
chr02	2150	2150.5	1	95
chr02	2151	2151.5	1	75
chr02	2152	2152.5	1	20
chr02	2153	2153.5	1	147
chr02	2154	2154.5	1	98
chr02	2155	2155.5	1	112
chr02	2156	2156.5	1	45
chr02	2157	2157.5	1	11
chr02	2158	2158.5	1	8
chr02	2159	2159.5	1	10
chr02	2160	2160.5	1	153
chr02	2161	2161.5	1	3
chr02	2162	2162.5	1	18
chr02	2163	2163.5	1	61
chr02	2164	2164.5	1	68
chr02	2165	2165.5	1	35
chr02	2166	2166.5	1	177
chr02	2167	2167.5	1	73
chr02	2168	2168.5	1	17
chr02	2169.25	2170	1.5	18
chr02	2170.75	2171.5	1.5	101
chr02	2172	2172.5	1	67
chr02	2173	2173.5	1	71
chr02	2174	2174.5	1	11
chr02	2175.25	2176	1.5	77
chr02	2178.25	2180.5	4.5	335
chr02	2182.5	2184.5	4	62
chr02	2185.25	2186	1.5	115
chr02	2186.75	2187.5	1.5	250
chr02	2188	2188.5	1	131
chr02	2189	2189.5	1	125
chr02	2190	2190.5	1	159
chr02	2191.25	2192	1.5	98
chr02	2192.75	2193.5	1.5	323
chr02	2194.25	2195	1.5	203
chr02	2196.5	2198	3	171
chr02	2199.25	2200.5	2.5	168
chr02	2201	2201.5	1	40
chr02	2202.5	2203.5	2	165
chr02	2204.5	2205.5	2	276
chr02	2206	2206.5	1	88
chr02	2207	2207.5	1	160
chr02	2208.75	2210	2.5	70
chr02	2211.25	2212.5	2.5	91
chr02	2213.25	2214	1.5	129
chr02	2214.75	2215.5	1.5	4
chr02	2216	2216.5	1	3
chr02	2217	2217.5	1	11
chr02	2218.75	2220	2.5	201
chr02	2221.25	2222.5	2.5	280
chr02	2223.25	2224	1.5	111
chr02	2224.75	2225.5	1.5	87
chr02	2226.5	2227.5	2	429
chr02	2228.5	2229.5	2	69
chr02	2230	2230.5	1	9
chr02	2231.25	2232	1.5	1
chr02	2233.5	2235	3	178
chr02	2236.25	2237.5	2.5	35
chr02	2238	2238.5	1	9
chr02	2239	2239.5	1	112
chr02	2240	2240.5	1	105
chr02	2241	2241.5	1	185
chr02	2242	2242.5	1	120
chr02	2243	2243.5	1	187
chr02	2244	2244.5	1	36
chr02	2246	2247.5	3	172
chr02	2249.25	2251	3.5	275
chr02	2252	2253	2	92
chr02	2253.75	2254.5	1.5	214
chr02	2255	2255.5	1	34
chr02	2256	2256.5	1	20
chr02	2257	2257.5	1	1
chr02	2258	2258.5	1	28
chr02	2259.25	2260	1.5	8
chr02	2260.75	2261.5	1.5	8
chr02	2262.25	2263	1.5	114
chr02	2264	2265	2	197
chr02	2265.75	2266.5	1.5	0
chr02	2267.5	2268.5	2	92
chr02	2269.75	2271	2.5	147
chr02	2273	2275	4	37
chr02	2276.75	2278.5	3.5	18
chr02	2279.25	2280	1.5	3
chr02	2281	2282	2	193
chr02	2282.75	2283.5	1.5	21
chr02	2284	2284.5	1	66
chr02	2285	2285.5	1	6
chr02	2286	2286.5	1	3
chr02	2287	2287.5	1	56
chr02	2288	2288.5	1	85
chr02	2289	2289.5	1	152
chr02	2290	2290.5	1	95
chr02	2291	2291.5	1	2
chr02	2292	2292.5	1	0
chr02	2293	2293.5	1	63
chr02	2294.25	2295	1.5	160
chr02	2296	2297	2	5
chr02	2298	2299	2	4
chr02	2300.75	2302.5	3.5	82
chr02	2304	2305.5	3	167
chr02	2306	2306.5	1	156
chr02	2307.25	2308	1.5	10
chr02	2308.75	2309.5	1.5	136
chr02	2310	2310.5	1	39
chr02	2311	2311.5	1	35
chr02	2312	2312.5	1	49
chr02	2313	2313.5	1	106
chr02	2314.5	2315.5	2	153
chr02	2316.5	2317.5	2	112
chr02	2318	2318.5	1	40
chr02	2319	2319.5	1	66
chr02	2320.5	2321.5	2	146
chr02	2322.5	2323.5	2	172
chr02	2324	2324.5	1	153
chr02	2325	2325.5	1	258
chr02	2326	2326.5	1	55
chr02	2327	2327.5	1	60
chr02	2328	2328.5	1	15
chr02	2329	2329.5	1	26
chr02	2330	2330.5	1	107
chr02	2331.25	2332	1.5	83
chr02	2332.75	2333.5	1.5	8
chr02	2334	2334.5	1	67
chr02	2335	2335.5	1	54
chr02	2336	2336.5	1	26
chr02	2337	2337.5	1	187
chr02	2338.25	2339	1.5	158
chr02	2339.75	2340.5	1.5	185
chr02	2341.5	2342.5	2	210
chr02	2343.5	2344.5	2	171
chr02	2345	2345.5	1	36
chr02	2346	2346.5	1	34
chr02	2347	2347.5	1	93
chr02	2348	2348.5	1	82
chr02	2349.5	2350.5	2	128
chr02	2351.5	2352.5	2	121
chr02	2353	2353.5	1	104
chr02	2354	2354.5	1	128
chr02	2355.5	2356.5	2	25
chr02	2357.5	2358.5	2	81
chr02	2359	2359.5	1	40
chr02	2360	2360.5	1	1
chr02	2361.25	2362	1.5	2
chr02	2362.75	2363.5	1.5	104
chr02	2364	2364.5	1	67
chr02	2365	2365.5	1	26
chr02	2366	2366.5	1	66
chr02	2367	2367.5	1	28
chr02	2368	2368.5	1	52
chr02	2369.25	2370	1.5	118
chr03	0.25	0.5	0.5	20
chr03	1.75	3	2.5	78
chr03	5.25	7.5	4.5	142
chr03	9	10.5	3	43
chr03	11	11.5	1	22
chr03	12	12.5	1	12
chr03	13	13.5	1	97
chr03	14	14.5	1	36
chr03	15	15.5	1	113
chr03	16	16.5	1	230
chr03	17	17.5	1	96
chr03	18	18.5	1	15
chr03	19	19.5	1	63
chr03	20	20.5	1	74
chr03	21	21.5	1	242
chr03	22	22.5	1	61
chr03	23	23.5	1	6
chr03	24	24.5	1	35
chr03	25	25.5	1	162
chr03	26	26.5	1	194
chr03	27	27.5	1	79
chr03	28	28.5	1	148
chr03	29	29.5	1	165
chr03	30	30.5	1	54
chr03	31	31.5	1	106
chr03	32	32.5	1	88
chr03	33	33.5	1	14
chr03	34	34.5	1	57
chr03	35	35.5	1	124
chr03	36	36.5	1	14
chr03	37	37.5	1	124
chr03	38	38.5	1	142
chr03	39	39.5	1	68
chr03	40	40.5	1	42
chr03	41	41.5	1	3
chr03	42	42.5	1	7
chr03	43	43.5	1	42
chr03	44	44.5	1	64
chr03	45	45.5	1	28
chr03	46	46.5	1	32
chr03	47	47.5	1	142
chr03	48	48.5	1	36
chr03	49	49.5	1	153
chr03	50	50.5	1	0
chr03	51	51.5	1	1
chr03	52	52.5	1	33
chr03	53	53.5	1	106
chr03	54.25	55	1.5	113
chr03	55.75	56.5	1.5	142
chr03	57	57.5	1	127
chr03	58	58.5	1	81
chr03	59	59.5	1	60
chr03	60	60.5	1	4
chr03	61	61.5	1	1
chr03	62	62.5	1	1
chr03	63.25	64	1.5	0
chr03	64.75	65.5	1.5	2
chr03	66	66.5	1	2
chr03	67	67.5	1	0
chr03	68	68.5	1	0
chr03	69.25	70	1.5	0
chr03	70.75	71.5	1.5	36
chr03	72	72.5	1	51
chr03	73.25	74	1.5	51
chr03	74.75	75.5	1.5	121
chr03	76	76.5	1	22
chr03	77.25	78	1.5	84
chr03	78.75	79.5	1.5	28
chr03	80	80.5	1	205
chr03	81	81.5	1	71
chr03	82	82.5	1	62
chr03	83	83.5	1	28
chr03	84.25	85	1.5	14
chr03	85.75	86.5	1.5	91
chr03	87	87.5	1	18
chr03	88	88.5	1	171
chr03	89	89.5	1	90
chr03	90	90.5	1	134
chr03	91	91.5	1	74
chr03	92	92.5	1	48
chr03	93	93.5	1	72
chr03	94	94.5	1	143
chr03	95	95.5	1	29
chr03	96.25	97	1.5	90
chr03	97.75	98.5	1.5	230
chr03	99	99.5	1	165
chr03	100	100.5	1	67
chr03	101.25	102	1.5	174
chr03	102.75	103.5	1.5	101
chr03	104	104.5	1	0
chr03	105	105.5	1	75
chr03	106	106.5	1	16
chr03	107	107.5	1	22
chr03	108	108.5	1	4
chr03	109	109.5	1	30
chr03	110	110.5	1	35
chr03	111	111.5	1	16
chr03	112.25	113	1.5	84
chr03	114	115	2	51
chr03	115.75	116.5	1.5	69
chr03	117	117.5	1	78
chr03	118	118.5	1	8
chr03	119	119.5	1	39
chr03	120	120.5	1	34
chr03	121	121.5	1	18
chr03	122	122.5	1	52
chr03	123	123.5	1	9
chr03	124	124.5	1	35
chr03	125.25	126	1.5	40
chr03	126.75	127.5	1.5	14
chr03	128	128.5	1	1
chr03	129	129.5	1	37
chr03	130	130.5	1	26
chr03	131	131.5	1	98
chr03	132	132.5	1	50
chr03	133	133.5	1	77
chr03	134	134.5	1	30
chr03	135	135.5	1	84
chr03	136	136.5	1	0
[truncated: 4,620 more rows]
