# Supplementary material for: An ultra-high-density map as a community resource for discerning the genetic basis of quantitative traits in maize
Source: BMC Genomics. 2015 Dec 21;16:1078. doi: 10.1186/s12864-015-2242-5 (PMC4687334; doi:10.1186/s12864-015-2242-5)
Supplement: Additional file 13: Table S7. — Genetic and physical coordinate for Syn4 and Syn10 population. (XLSX 13078 kb) [file 12864_2015_2242_MOESM13_ESM.xlsx]

## Sheet: syn10 (280 lines)
Table S8. Genetic and physical coordinate for syn10 population (280 lines) a Linkage group 1 to 10 relative to chromosome 1 to 10, Linkage group 11 was the additional very small linkage group ; b The observed recombination fraction beteen Markers; c The observed genetic distance under the effect of map expansion; d The Adjusted distance were determined based on the the expected recombination frac…
Linkagegroupa	Marker ID	Recombination fractionb	Genetic distance(cM)c	Adjusted Genetic distance(cM)d	Physical position(Mb)e	IBM_100	IBM_101	IBM_102	IBM_103	IBM_104	IBM_105	IBM_106	IBM_107	IBM_108	IBM_109	IBM_10	IBM_110	IBM_111	IBM_112	IBM_113	IBM_114	IBM_115	IBM_116	IBM_117	IBM_119	IBM_11	IBM_121	IBM_122	IBM_123	IBM_124	IBM_125	IBM_126	IBM_127	IBM_12	IBM_130	IBM_131	IBM_132	IBM_133	IBM_134	IBM_136	IBM_138	IBM_139	IBM_13	IBM_140	IBM_141	IBM_142	IBM_144	IBM_146	IBM_147
1	chr01.8.5	0	0	0	0.75	B	B	B	B	A	B	A	B	A	B	A	B	A	A	A	A	B	A	A	A	B	B	A	A	A	A	B	B	A	A	B	A	A	A	B	A	B	B	A	A	A	A	B	A
1	chr01.6.5	0.007	0.714	0.109846	0.475	B	B	B	B	A	B	A	B	A	B	A	B	A	A	A	A	B	A	A	A	B	B	A	A	A	A	B	B	A	A	B	A	A	A	B	A	B	B	A	A	A	A	B	A
1	chr01.3	0.004	1.071	0.164769	0.15	B	B	B	B	A	B	A	B	A	B	A	B	A	A	A	A	B	A	A	A	B	B	A	A	A	A	B	B	A	A	B	A	A	A	B	A	B	B	A	A	A	A	B	A
1	chr01.14	0.007	1.785	0.274615	1.275	B	B	B	B	A	B	A	B	A	B	A	B	A	A	A	A	B	A	A	A	B	B	A	A	A	A	B	B	A	A	B	A	A	A	B	A	B	B	A	A	A	A	B	A
1	chr01.11.5	0.004	2.142	0.329538	1.1	B	B	B	B	A	B	A	B	A	B	A	B	A	A	A	A	B	A	A	A	B	B	A	A	A	A	B	B	A	A	B	A	A	A	B	A	B	B	A	A	A	A	B	A
1	chr01.16.5	0.004	2.499	0.384462	1.525	B	B	B	B	A	B	A	B	A	B	A	B	A	A	A	A	B	A	A	A	B	B	A	A	A	A	B	B	A	A	B	A	A	A	B	A	B	B	A	A	A	A	B	A
1	chr01.10.5	0	2.499	0.384462	0.95	B	B	B	B	A	B	A	B	A	B	A	B	A	A	A	A	B	A	A	A	B	B	A	A	A	A	B	B	A	A	B	A	A	A	B	A	B	B	A	A	A	A	B	A
1	chr01.17.5	0.014	3.928	0.604308	1.7	B	B	B	B	A	B	A	B	A	B	A	B	A	A	A	A	B	A	A	A	B	B	A	A	A	A	B	B	A	A	B	A	A	A	B	A	B	B	A	A	A	A	B	A
1	chr01.18.5	0.018	5.714	0.879077	1.8	B	B	B	B	A	B	A	B	A	B	A	B	A	A	A	A	B	A	A	A	B	B	A	A	A	A	B	B	A	A	B	A	A	A	B	A	B	B	A	A	A	A	B	A
1	chr01.22.5	0.021	7.858	1.20892	2.05	B	B	B	B	A	B	A	B	A	B	A	B	A	A	A	A	B	A	A	A	B	B	A	A	A	A	B	B	A	A	B	B	A	B	B	A	B	B	A	A	A	A	B	A
1	chr01.26.5	0.025	10.36	1.59385	2.45	A	B	B	B	A	B	A	B	A	B	A	B	A	A	A	A	B	A	A	A	B	B	A	A	A	A	B	B	A	A	B	A	A	B	B	A	B	B	A	A	A	A	B	A
1	chr01.27.5	0.054	15.738	2.42123	2.7	A	A	B	B	A	B	A	B	A	B	A	B	A	A	A	A	B	A	A	A	B	B	A	A	A	A	B	B	A	A	B	A	A	A	B	A	B	B	A	A	A	A	B	A
1	chr01.28.5	0.021	17.882	2.75108	2.8	A	A	B	B	A	B	A	B	A	B	A	B	A	A	A	A	B	A	A	A	B	B	A	A	B	A	B	B	A	A	B	A	A	A	B	A	B	B	A	A	B	A	B	A
1	chr01.29.5	0.007	18.596	2.86092	2.9	A	A	B	B	A	B	A	B	A	B	A	B	A	A	A	A	B	A	A	A	B	B	A	A	B	B	B	B	A	A	B	A	A	A	B	A	B	B	A	A	B	A	B	A
1	chr01.30.5	0.05	23.613	3.63277	3	A	A	B	B	A	B	A	B	A	B	B	B	A	A	A	A	B	A	A	A	B	B	A	A	B	B	B	B	A	A	B	A	A	A	B	B	B	B	A	A	B	A	B	A
1	chr01.31.5	0.032	26.832	4.128	3.1	A	A	B	B	A	B	A	B	A	B	B	B	A	A	A	A	B	A	A	A	B	B	A	A	B	B	B	B	A	A	B	A	A	A	B	B	B	B	A	A	B	A	B	A
1	chr01.32.5	0.036	30.41	4.67846	3.2	A	A	B	B	A	B	A	B	A	B	B	B	A	A	A	A	B	A	A	A	B	B	A	A	B	B	B	B	A	A	B	A	A	A	B	B	B	B	A	A	B	A	B	A
1	chr01.33.5	0.011	31.482	4.84338	3.3	A	A	B	B	A	B	A	B	A	B	B	B	A	A	A	A	B	A	A	A	B	B	A	A	B	B	B	B	A	A	B	A	A	A	B	B	B	B	A	A	B	A	B	A
1	chr01.34.5	0.039	35.419	5.44908	3.4	A	A	B	B	A	B	A	B	B	B	B	B	A	A	A	B	B	A	A	A	B	B	A	A	B	B	B	B	A	A	B	A	A	A	B	B	B	B	A	A	B	A	B	A
1	chr01.35.5	0.039	39.356	6.05477	3.5	A	A	B	B	A	B	A	B	B	B	B	B	A	A	A	B	B	A	A	A	B	B	A	A	B	B	B	B	A	A	B	A	A	A	B	B	B	B	A	A	A	A	B	A
1	chr01.36.5	0.004	39.713	6.10969	3.6	A	A	B	B	A	B	A	B	B	B	B	B	A	A	A	B	B	A	A	A	B	B	A	A	B	B	B	B	A	A	B	A	A	A	B	B	B	B	A	A	A	A	B	A
1	chr01.37.5	0.018	41.499	6.38446	3.7	A	A	B	B	A	B	A	B	B	B	B	B	A	A	A	B	B	A	A	A	B	B	A	A	A	B	B	B	A	A	B	A	A	A	B	B	B	B	A	A	A	A	B	A
1	chr01.38.5	0.064	47.963	7.37892	3.8	A	A	B	B	A	B	A	B	B	B	B	B	A	A	A	B	B	A	B	A	B	B	A	A	A	B	B	B	A	A	B	A	A	A	B	B	B	A	A	A	A	A	B	A
1	chr01.39.5	0.007	48.677	7.48877	3.9	A	A	B	B	A	B	A	B	B	B	B	B	A	A	A	B	B	A	B	A	B	B	A	A	A	B	B	B	A	A	B	A	A	A	B	B	B	A	A	A	A	A	B	A
1	chr01.40.5	0.014	50.106	7.70862	4	A	A	B	B	A	B	A	B	B	B	B	B	A	A	A	B	B	A	B	A	B	B	A	A	A	B	B	B	A	A	B	A	A	A	B	B	B	A	A	A	A	A	B	A
1	chr01.42	0.018	51.892	7.98338	4.125	A	A	B	B	A	B	A	B	B	B	B	B	A	A	A	B	B	A	B	A	B	B	A	A	A	B	B	B	A	A	B	A	A	A	B	B	B	A	A	A	A	A	B	A
1	chr01.43.5	0.004	52.249	8.03831	4.275	A	A	B	B	A	B	A	B	B	B	B	B	A	A	A	B	B	A	B	A	B	B	A	A	A	B	B	B	A	A	B	A	A	A	B	B	B	A	A	A	A	A	B	A
1	chr01.44.5	0.064	58.713	9.03277	4.4	A	A	A	B	A	A	A	A	B	B	B	A	A	A	A	B	B	A	B	A	B	A	A	A	A	B	B	A	A	A	B	A	A	A	B	B	A	A	A	A	A	A	B	A
1	chr01.45.5	0.025	61.215	9.41769	4.5	A	A	A	B	A	A	A	A	B	B	B	A	A	A	A	B	B	A	B	A	B	A	A	A	A	B	B	A	A	A	B	A	A	A	B	B	A	A	A	A	A	A	B	A
1	chr01.46.5	0.043	65.511	10.0786	4.6	A	A	A	B	A	A	A	A	B	B	B	A	A	A	A	B	B	A	B	A	B	A	A	A	A	B	B	A	B	A	B	A	A	A	B	B	A	A	A	B	A	A	B	A
1	chr01.47.5	0.018	67.297	10.3534	4.7	A	A	A	B	A	A	A	A	B	B	B	A	A	A	A	B	B	A	B	A	B	A	A	A	A	B	B	A	B	A	B	A	A	A	B	B	A	A	A	B	A	A	B	A
1	chr01.48.5	0.018	69.083	10.6282	4.8	A	A	A	B	A	A	A	A	A	B	B	A	A	A	A	A	B	A	B	A	B	A	A	A	A	B	B	A	B	A	B	A	B	A	B	B	A	A	A	B	A	A	B	A
1	chr01.49.5	0.004	69.44	10.6831	4.9	A	A	A	B	A	A	A	A	A	B	B	A	A	A	A	A	B	A	B	A	B	A	A	A	A	B	B	A	B	A	B	A	B	A	B	B	A	A	A	B	A	A	B	A
1	chr01.50.5	0.114	81.074	12.4729	5	A	A	A	B	A	A	A	A	A	B	A	A	B	B	B	A	B	A	B	A	B	A	A	A	B	B	B	A	B	A	B	A	B	A	B	B	A	A	A	B	B	B	B	A
1	chr01.51.5	0.096	90.839	13.9752	5.1	A	A	A	B	A	B	A	B	A	B	A	A	B	B	B	A	B	A	B	A	B	B	B	A	B	B	B	B	B	A	B	A	B	A	B	B	B	A	A	B	B	B	B	B
1	chr01.52.5	0.011	91.911	14.1402	5.2	A	A	A	B	A	B	A	B	A	B	A	A	B	B	B	A	B	A	B	A	B	B	B	A	B	B	B	B	B	A	B	A	B	A	B	B	B	A	A	B	B	B	B	B
1	chr01.53.5	0.014	93.34	14.36	5.3	A	A	A	B	A	B	A	B	A	B	A	B	B	B	B	A	B	A	B	A	B	B	B	A	B	B	B	B	B	A	B	A	B	A	A	B	B	A	A	B	B	B	B	B
1	chr01.54.5	0.05	98.357	15.1318	5.4	A	A	A	B	A	B	A	B	A	B	A	B	B	B	B	A	B	A	A	A	B	B	B	A	B	B	B	B	B	A	B	A	A	A	A	B	B	A	A	B	B	B	B	B
1	chr01.55.5	0.046	103.013	15.8482	5.5	A	A	A	B	A	B	A	B	A	B	A	B	B	B	B	A	B	B	A	A	B	B	B	A	B	B	B	B	B	A	B	A	A	A	A	A	B	A	A	B	B	B	B	B
1	chr01.56.5	0.043	107.309	16.5091	5.6	A	A	A	B	A	B	A	B	A	B	A	B	B	B	B	A	B	B	A	A	B	B	B	A	B	B	B	B	B	A	B	A	A	A	A	A	B	A	A	B	B	B	B	B
1	chr01.57.5	0.025	109.811	16.894	5.7	A	B	A	B	A	B	A	B	A	B	A	B	B	B	B	A	B	B	A	A	B	B	B	A	B	B	B	B	B	A	B	A	A	A	A	A	B	A	A	B	B	B	B	B
1	chr01.58.5	0.004	110.168	16.9489	5.8	A	B	A	B	A	B	A	B	A	B	A	B	B	B	B	A	B	B	A	A	B	B	B	A	B	B	B	B	B	A	B	A	A	A	A	A	B	A	A	B	B	B	B	B
1	chr01.60.5	0.004	110.525	17.0038	5.95	A	B	A	B	A	B	A	B	A	B	A	B	B	B	B	A	B	B	A	A	B	B	B	A	B	B	B	B	B	A	B	A	A	A	A	A	B	A	A	B	B	B	B	B
1	chr01.62.5	0.004	110.882	17.0588	6.15	A	B	A	B	A	B	A	B	A	B	A	B	B	B	B	A	B	B	A	A	B	B	B	A	B	B	B	B	B	A	B	A	A	A	A	A	B	A	A	B	B	B	B	B
1	chr01.63.5	0.036	114.46	17.6092	6.3	A	B	A	B	A	B	A	B	A	B	A	B	B	B	B	A	B	B	A	A	B	B	B	A	B	B	B	B	B	A	B	A	A	A	A	A	B	A	A	B	B	B	B	B
1	chr01.64.5	0.021	116.604	17.9391	6.4	A	B	A	B	A	B	A	B	A	B	A	B	B	B	B	A	B	B	A	A	B	B	B	A	B	B	B	B	B	A	B	A	A	A	A	A	B	A	A	B	B	B	B	B
1	chr01.66	0.054	121.982	18.7665	6.525	A	B	A	B	A	B	A	B	A	B	A	B	B	B	A	A	B	B	B	A	B	B	B	A	B	B	B	B	B	A	B	A	B	A	A	B	B	A	A	B	A	B	B	B
1	chr01.67.5	0.071	129.174	19.8729	6.675	A	B	A	B	A	A	A	A	A	B	A	A	B	B	A	A	B	B	B	A	B	A	B	A	B	B	B	A	B	A	B	A	B	A	A	B	A	A	A	B	A	B	B	B
1	chr01.68.5	0.011	130.246	20.0378	6.8	A	B	A	B	A	A	A	A	A	B	A	A	B	B	A	A	B	B	B	A	B	A	B	A	B	B	B	A	B	A	B	A	B	A	A	B	A	A	A	B	A	B	B	B
1	chr01.69.5	0.036	133.824	20.5883	6.9	A	B	A	B	A	A	A	A	A	B	A	A	B	B	A	A	B	B	B	A	B	A	B	A	B	B	B	A	A	A	B	A	B	A	A	B	A	A	A	B	A	B	B	B
1	chr01.70.5	0.007	134.538	20.6982	7	A	B	A	B	A	A	A	A	A	B	A	A	B	B	A	A	B	B	B	A	B	A	B	A	B	B	A	A	A	A	B	A	B	A	A	B	A	A	A	B	A	B	B	B
1	chr01.71.5	0.061	140.64	21.6369	7.1	A	B	A	B	A	A	A	A	A	A	A	B	B	B	A	A	A	B	B	B	B	A	B	A	B	B	A	A	A	A	B	A	B	A	A	B	A	A	B	B	A	B	B	B
1	chr01.73	0.018	142.426	21.9117	7.225	A	B	A	B	A	A	A	A	A	A	A	B	B	B	A	A	A	B	B	B	B	A	B	A	B	B	A	A	A	A	B	A	B	A	A	B	A	A	B	B	A	B	B	B
1	chr01.74.5	0.079	150.349	23.1306	7.375	A	B	A	B	A	A	B	A	A	A	B	B	B	B	A	A	A	B	A	B	B	A	B	B	B	B	A	A	A	A	B	A	A	A	A	A	A	A	B	B	A	B	B	B
1	chr01.75.5	0.039	154.286	23.7363	7.5	A	B	A	B	A	A	B	A	A	A	B	B	B	B	A	A	A	B	A	B	B	A	B	B	B	B	A	A	A	A	B	A	A	A	A	A	A	A	B	B	A	B	B	B
1	chr01.77.5	0.021	156.43	24.0662	7.65	A	B	A	B	A	A	B	A	A	A	B	B	B	B	A	A	A	B	A	B	B	A	B	B	B	B	A	A	A	A	B	A	A	A	A	A	A	A	B	B	A	B	B	B
1	chr01.79.5	0.004	156.787	24.1211	7.85	A	B	A	B	A	A	B	A	A	A	B	B	B	B	A	A	A	B	A	B	B	A	B	B	B	B	A	A	A	A	B	A	A	A	A	A	A	A	B	B	A	B	B	B
1	chr01.81	0.054	162.165	24.9485	8.025	A	B	A	B	A	A	B	A	A	A	B	B	B	B	A	A	A	B	B	B	B	A	B	B	B	B	A	A	A	A	B	A	A	A	A	B	A	A	B	B	A	B	B	B
1	chr01.82.5	0.004	162.522	25.0034	8.175	A	B	A	B	A	A	B	A	A	A	B	B	B	B	A	A	A	B	B	B	B	A	B	B	B	B	A	A	A	A	B	A	A	A	A	B	A	A	B	B	A	B	B	B
1	chr01.83.5	0.021	164.666	25.3332	8.3	A	B	A	A	A	A	B	A	A	A	B	B	B	B	A	A	A	B	B	B	B	A	B	B	B	B	A	A	A	A	A	A	A	A	A	B	A	A	B	B	A	B	B	B
1	chr01.84.5	0.029	167.526	25.7732	8.4	A	B	A	A	A	A	B	A	A	A	B	B	B	B	A	A	A	A	B	B	B	A	B	B	B	B	A	A	A	A	A	A	A	A	A	B	A	A	B	B	A	B	B	B
1	chr01.85.5	0.021	169.67	26.1031	8.5	A	B	A	A	A	A	B	A	A	A	A	B	B	B	A	A	A	A	B	B	B	A	B	B	B	B	A	A	A	A	A	A	A	A	A	B	A	A	B	B	A	B	B	B
1	chr01.86.5	0.121	182.06	28.0092	8.6	A	A	A	A	A	A	B	A	A	A	A	B	A	B	A	A	A	A	A	B	B	A	B	B	B	B	A	A	A	A	A	A	B	A	A	A	A	A	B	B	A	B	B	B
1	chr01.88	0.021	184.204	28.3391	8.725	A	A	B	A	A	A	B	A	A	A	A	B	A	B	A	A	A	A	A	B	B	A	B	B	B	B	A	A	A	A	A	A	B	A	A	A	A	A	B	B	A	B	B	B
1	chr01.89.5	0.007	184.918	28.4489	8.875	A	A	B	A	A	A	B	A	A	A	A	B	A	B	A	A	A	A	A	B	B	A	B	B	B	B	A	A	A	A	A	A	B	A	A	A	A	A	B	B	A	B	B	B
1	chr01.91	0.007	185.632	28.5588	9.025	A	A	B	A	A	A	B	A	A	A	A	B	A	B	A	A	A	A	A	B	B	A	B	B	B	B	A	A	A	A	A	A	B	A	A	A	A	A	B	B	A	B	B	B
1	chr01.92.5	0.064	192.096	29.5532	9.175	A	A	A	A	A	A	B	A	A	A	A	B	A	B	B	A	A	A	A	B	A	A	B	B	B	B	A	A	A	A	A	A	B	A	A	A	A	B	B	B	A	B	A	B
1	chr01.93.5	0.014	193.525	29.7731	9.3	A	A	A	A	A	A	B	A	A	A	A	B	A	B	B	A	A	A	A	B	A	A	B	B	B	B	A	A	A	A	A	A	B	A	A	A	A	B	B	B	A	B	A	B
1	chr01.94.5	0.032	196.744	30.2683	9.4	A	A	A	A	A	A	B	A	B	A	A	B	A	B	B	A	A	A	A	B	A	A	B	B	B	B	A	A	A	A	A	A	B	A	A	A	A	B	B	B	A	B	A	B
1	chr01.96	0.014	198.173	30.4882	9.525	A	A	A	A	A	A	B	A	B	A	A	B	A	B	B	B	A	A	A	B	A	A	B	B	B	B	A	A	A	A	A	A	B	A	A	A	A	B	B	B	A	B	A	B
1	chr01.97.5	0.014	199.602	30.708	9.675	A	A	B	A	A	A	B	A	B	A	A	B	A	B	B	B	A	A	A	B	A	A	B	B	B	B	A	A	A	A	A	A	B	A	A	A	A	B	B	B	A	B	A	B
1	chr01.98.5	0.004	199.959	30.7629	9.8	A	A	B	A	A	A	B	A	B	A	A	B	A	B	B	B	A	A	A	B	A	A	B	B	B	B	A	A	A	A	A	A	B	A	A	A	A	B	B	B	A	B	A	B
1	chr01.99.5	0.018	201.745	31.0377	9.9	A	A	B	A	A	A	B	A	B	A	A	B	A	B	B	B	A	A	A	B	A	A	B	B	B	B	A	A	A	A	A	A	B	A	A	A	A	B	B	B	A	B	A	B
1	chr01.100.5	0.018	203.531	31.3125	10	A	A	B	A	A	A	B	A	B	A	A	B	A	B	A	B	A	A	A	B	A	A	B	B	B	B	A	A	A	A	A	A	B	A	A	A	A	B	B	B	A	B	A	B
1	chr01.102.5	0.021	205.675	31.6423	10.15	A	A	B	A	A	A	B	A	B	A	A	B	A	B	A	B	A	A	A	B	A	A	B	B	B	B	A	A	A	A	B	A	B	A	A	A	A	B	B	B	A	B	A	B
1	chr01.104.5	0.014	207.104	31.8622	10.35	A	A	B	A	A	A	B	A	B	A	A	B	A	B	A	B	A	A	A	B	A	A	B	B	A	B	A	A	A	A	B	A	B	A	A	A	B	B	B	B	A	B	A	B
1	chr01.105.5	0.043	211.4	32.5231	10.5	A	A	B	A	A	B	B	A	B	A	A	B	A	B	A	B	A	A	A	B	A	B	B	B	A	A	A	A	A	A	A	A	B	A	A	A	B	B	B	B	A	B	A	B
1	chr01.107	0.007	212.114	32.6329	10.625	A	A	B	A	A	B	B	A	B	A	A	B	A	B	A	B	A	A	A	B	A	B	B	B	A	A	A	A	A	A	A	A	B	A	A	A	B	B	B	B	A	B	A	B
1	chr01.108.5	0.011	213.186	32.7978	10.775	A	A	B	A	A	B	B	A	B	A	A	B	A	B	A	B	A	A	A	B	A	B	B	B	A	A	A	A	A	A	A	A	B	A	A	A	B	B	B	B	A	B	A	B
1	chr01.109.5	0.014	214.615	33.0177	10.9	A	A	B	A	A	B	B	A	B	A	A	B	A	B	A	B	A	A	A	B	A	B	B	B	A	A	A	A	A	A	A	A	B	A	A	A	B	B	B	B	A	B	A	B
1	chr01.110.5	0.011	215.687	33.1826	11	B	A	B	A	A	B	B	A	B	A	A	B	A	B	A	B	A	A	A	B	A	B	B	B	A	A	A	A	A	A	A	A	B	A	A	A	B	B	B	B	A	B	A	B
1	chr01.112	0.054	221.065	34.01	11.125	B	B	B	A	A	B	A	A	B	A	A	B	B	B	A	B	A	A	A	B	A	B	B	B	A	A	A	A	A	A	A	A	B	A	A	A	B	B	B	B	A	B	A	B
1	chr01.114	0.004	221.422	34.0649	11.3	B	B	B	A	A	B	A	A	B	A	A	B	B	B	A	B	A	A	A	B	A	B	B	B	A	A	A	A	A	A	A	A	B	A	A	A	B	B	B	B	A	B	A	B
1	chr01.116.5	0.011	222.494	34.2298	11.525	B	B	B	A	A	B	A	A	B	A	A	B	B	B	A	B	A	A	A	B	A	B	B	B	A	A	A	A	A	A	A	A	B	A	A	A	B	B	B	B	A	B	A	B
1	chr01.118.5	0.004	222.851	34.2848	11.75	B	B	B	A	A	B	A	A	B	A	A	B	B	B	A	B	A	A	A	B	A	B	B	B	A	A	A	A	A	A	A	A	B	A	A	A	B	B	B	B	A	B	A	B
1	chr01.119.5	0.018	224.637	34.5595	11.9	B	A	B	A	A	B	A	A	B	A	A	B	B	B	A	B	A	A	A	B	A	B	B	B	A	A	A	A	A	A	A	A	B	A	A	A	B	B	B	B	A	B	A	B
1	chr01.120.5	0.018	226.423	34.8343	12	B	A	B	A	B	B	A	A	B	A	A	B	B	B	A	B	A	A	A	B	A	B	B	B	A	A	A	A	A	A	A	A	B	A	A	A	B	B	B	B	A	B	A	B
1	chr01.121.5	0.007	227.137	34.9442	12.1	B	A	B	A	B	B	A	A	B	A	A	B	B	B	A	B	A	A	A	B	A	B	B	B	A	A	A	A	A	A	A	A	B	A	A	A	B	B	B	B	A	B	A	B
1	chr01.122.5	0.011	228.209	35.1091	12.2	B	A	B	A	B	B	A	A	B	A	A	B	B	B	A	B	A	A	A	B	A	B	B	B	A	A	A	A	A	A	A	A	B	A	A	A	B	B	B	B	A	B	A	B
1	chr01.124	0.082	236.498	36.3843	12.325	B	A	B	A	B	A	B	A	B	A	A	B	B	B	A	B	A	A	A	B	A	A	B	B	A	A	A	A	A	A	A	A	B	A	A	A	A	A	B	B	A	B	A	B
1	chr01.126	0.082	244.787	37.6595	12.5	A	A	B	A	B	A	B	A	B	A	B	B	B	B	A	B	A	A	A	B	B	A	B	B	A	A	A	A	A	A	A	A	B	A	A	A	A	A	B	B	B	B	B	B
1	chr01.127.5	0.004	245.144	37.7145	12.675	A	A	B	A	B	A	B	A	B	A	B	B	B	B	A	B	A	A	A	B	B	A	B	B	A	A	A	A	A	A	A	A	B	A	A	A	A	A	B	B	B	B	B	B
1	chr01.128.5	0.071	252.336	38.8209	12.8	A	A	B	A	B	A	B	A	B	A	B	B	B	B	A	B	A	A	A	B	B	A	B	B	A	A	A	A	A	A	A	A	B	A	A	A	A	A	B	B	B	B	B	B
1	chr01.131.5	0.043	256.632	39.4818	13	A	A	B	A	B	A	B	A	B	A	B	B	B	B	A	B	A	A	A	B	B	A	B	B	A	A	A	A	A	A	A	A	B	A	A	A	A	A	B	B	B	B	B	A
1	chr01.135	0.004	256.989	39.5368	13.325	A	A	B	A	A	A	B	A	B	A	B	B	B	B	A	B	A	A	A	B	B	A	B	B	A	A	A	A	A	A	A	A	B	A	A	A	A	A	B	B	B	B	B	A
1	chr01.136.5	0.025	259.491	39.9217	13.575	A	A	B	A	A	A	B	A	B	A	B	B	B	B	A	B	A	A	A	A	B	A	B	B	A	A	A	A	A	A	A	A	B	A	A	A	A	A	B	B	B	B	B	A
1	chr01.138	0.025	261.993	40.3066	13.725	A	A	B	A	A	A	B	A	B	A	B	B	B	B	A	B	A	A	A	A	B	A	B	B	A	A	A	A	A	A	A	A	B	A	A	A	A	A	B	B	B	A	B	A
1	chr01.139.5	0.004	262.35	40.3615	13.875	A	A	B	A	A	A	B	A	B	A	B	B	B	B	A	B	A	A	A	A	B	A	B	B	A	A	A	A	A	A	A	A	B	A	A	A	A	A	B	B	B	A	B	A
1	chr01.140.5	0.004	262.707	40.4165	14	A	A	B	A	A	A	B	A	B	A	B	B	B	B	A	B	A	A	A	A	B	A	B	B	A	A	A	A	A	A	A	A	B	A	A	A	A	A	B	B	B	A	B	B
1	chr01.141.5	0.011	263.779	40.5814	14.1	A	A	B	A	A	A	B	A	B	A	B	B	B	B	A	B	A	A	A	A	B	A	B	B	A	A	A	A	A	A	A	A	B	A	A	A	A	A	B	B	B	A	B	B
1	chr01.143	0.007	264.493	40.6912	14.225	A	A	B	A	A	A	B	A	B	A	B	B	B	B	A	B	A	A	A	A	B	A	B	B	A	A	A	A	A	A	A	A	B	A	A	A	A	A	B	B	B	A	B	B
1	chr01.144.5	0.004	264.85	40.7462	14.375	A	A	B	A	A	A	B	A	B	A	B	B	B	B	A	B	A	A	A	A	B	A	B	B	A	A	A	A	A	A	A	A	B	A	A	A	A	A	B	B	B	A	B	B
1	chr01.146.5	0.004	265.207	40.8011	14.55	A	A	B	A	A	A	B	A	B	A	B	B	B	B	A	B	A	A	A	A	B	A	B	B	A	A	A	A	A	A	A	A	B	A	A	A	A	A	B	B	B	A	B	B
1	chr01.148.5	0.004	265.564	40.856	14.75	A	A	B	A	A	A	B	A	B	A	B	B	B	B	A	B	A	A	A	A	B	A	B	B	A	A	A	A	A	A	A	A	B	A	A	A	A	A	B	B	B	A	B	B
1	chr01.149.5	0.007	266.278	40.9658	14.9	A	A	B	A	A	A	B	A	B	A	B	B	B	B	A	B	A	A	A	A	B	A	B	B	A	A	A	A	A	A	A	A	B	A	A	A	A	A	B	A	B	A	B	B
1	chr01.150.5	0.021	268.422	41.2957	15	A	A	B	A	A	A	B	A	B	A	B	B	B	B	A	B	A	A	A	A	B	A	B	B	A	A	A	A	A	A	A	A	B	A	A	A	A	A	B	A	B	A	B	B
1	chr01.151.5	0.118	280.434	43.1437	15.1	A	A	B	A	A	A	B	A	B	A	A	B	B	B	A	B	A	A	A	A	A	A	B	B	A	A	A	A	A	A	A	A	A	A	A	A	A	A	B	A	B	A	B	B
1	chr01.152.5	0.036	284.012	43.6942	15.2	A	A	B	A	B	A	B	A	B	A	A	B	B	B	A	B	A	A	A	A	A	A	B	B	A	A	A	A	A	A	A	A	A	A	A	A	A	A	B	A	A	A	A	B
1	chr01.153.5	0.021	286.156	44.024	15.3	A	A	B	A	B	A	B	A	B	A	A	B	B	B	A	B	A	A	A	A	A	A	B	B	A	A	A	A	A	A	A	A	A	A	A	A	A	A	B	A	A	A	A	B
1	chr01.154.5	0.014	287.585	44.2438	15.4	A	A	B	A	B	A	B	A	A	A	A	B	B	B	A	B	A	A	A	A	A	A	B	B	A	A	A	A	A	A	A	A	A	A	A	A	A	A	B	A	A	A	A	B
1	chr01.156.5	0.007	288.299	44.3537	15.55	A	A	B	A	B	A	B	A	A	A	A	B	B	B	A	B	A	A	A	A	A	A	B	B	A	A	A	A	A	A	A	A	A	A	A	A	A	A	B	A	A	A	A	B
1	chr01.158.5	0.004	288.656	44.4086	15.75	A	A	B	A	B	A	B	A	A	A	A	B	B	B	A	B	A	A	A	A	A	A	B	B	A	A	A	A	A	A	A	A	A	A	A	A	A	A	B	A	A	A	A	B
1	chr01.159.5	0.029	291.516	44.8486	15.9	A	A	B	A	B	A	B	A	A	A	A	B	B	B	A	B	A	A	A	A	A	A	B	B	A	A	A	A	A	A	A	A	A	A	A	A	A	A	B	A	A	A	A	B
1	chr01.160.5	0.004	291.873	44.9035	16	A	A	B	A	B	A	B	A	A	A	A	B	B	B	A	B	A	A	A	A	A	A	B	B	A	B	A	A	A	A	A	A	A	A	A	A	A	A	B	A	A	A	A	B
1	chr01.162.5	0.011	292.945	45.0685	16.15	A	A	B	A	B	A	B	A	A	A	A	B	B	B	B	B	A	A	A	A	A	A	B	B	B	B	A	A	A	A	A	A	A	A	A	A	A	A	B	A	A	A	A	B
1	chr01.164.5	0.014	294.374	45.2883	16.35	A	A	B	A	B	A	B	A	A	A	A	B	B	B	B	B	A	A	A	A	A	A	B	B	B	B	A	A	A	A	A	A	A	A	A	A	A	A	B	A	A	A	A	B
1	chr01.166	0.007	295.088	45.3982	16.525	A	A	B	A	B	A	B	A	A	A	A	B	B	B	B	B	A	A	A	A	A	A	B	B	B	B	A	A	A	A	A	A	A	A	A	A	A	A	B	A	A	A	A	B
1	chr01.167.5	0.004	295.445	45.4531	16.675	A	A	B	A	B	A	B	A	A	A	A	B	B	B	B	B	A	A	A	A	A	A	B	B	B	B	A	A	A	A	A	A	A	A	A	A	A	A	B	A	A	A	A	B
1	chr01.168.5	0.043	299.741	46.114	16.8	A	A	B	A	B	A	B	A	A	A	A	B	B	B	B	B	A	A	A	A	A	A	B	B	B	B	A	A	A	A	A	A	A	A	A	A	A	A	B	A	A	A	A	B
1	chr01.171.5	0.011	300.813	46.2789	17	A	A	B	A	B	A	B	A	A	A	A	B	B	B	B	B	A	A	A	A	A	A	B	B	B	B	A	A	A	A	A	A	A	A	A	A	A	A	B	A	A	A	A	B
1	chr01.174.5	0.004	301.17	46.3338	17.3	A	A	B	A	B	A	B	A	A	A	A	B	B	B	B	B	A	A	A	A	A	A	B	B	B	B	A	A	A	A	A	A	A	A	A	A	A	A	B	A	A	A	A	B
1	chr01.175.5	0.014	302.599	46.5537	17.5	A	A	B	A	B	A	B	A	A	A	A	B	B	B	B	B	A	A	A	A	A	A	B	B	B	B	A	A	A	A	A	A	A	A	A	A	A	A	B	A	A	A	A	B
1	chr01.176.5	0.075	310.156	47.7163	17.6	A	B	B	A	B	A	B	B	A	B	A	B	B	B	B	B	B	A	A	A	A	A	B	B	B	B	B	B	B	A	A	B	A	B	A	A	A	A	B	A	A	B	A	B
1	chr01.177.5	0.018	311.942	47.9911	17.7	A	B	B	A	B	A	B	B	A	B	A	B	B	B	B	B	B	A	A	A	A	A	B	B	B	B	B	B	B	A	A	B	A	B	A	A	A	A	B	A	A	B	A	B
1	chr01.178.5	0.057	317.681	48.874	17.8	A	B	B	A	B	A	B	B	A	B	A	B	B	B	B	B	B	A	A	A	A	A	B	B	B	B	B	B	B	A	A	B	A	B	A	A	A	A	B	A	A	B	A	B
1	chr01.179.5	0.036	321.259	49.4245	17.9	A	B	B	A	B	A	B	B	A	B	A	B	B	B	B	B	B	A	A	A	A	A	B	B	B	B	B	B	B	A	A	B	A	B	A	A	A	A	B	A	A	B	A	B
1	chr01.181	0.004	321.616	49.4794	18.025	A	B	B	A	B	A	B	B	A	B	A	B	B	B	B	B	B	A	A	A	A	A	B	B	B	B	B	B	B	A	A	B	A	B	A	A	A	A	B	A	A	B	A	B
1	chr01.184	0.004	321.973	49.5343	18.25	A	B	B	A	B	A	B	B	A	B	A	B	B	B	B	B	B	A	A	A	A	A	B	B	B	B	B	B	B	A	A	B	A	B	A	A	A	A	B	A	A	B	A	B
1	chr01.187.5	0.018	323.759	49.8091	18.575	A	B	B	A	B	A	B	B	A	B	A	B	B	B	B	B	B	A	A	A	A	A	B	B	B	B	B	B	B	A	A	B	A	B	A	A	A	A	B	A	A	B	A	B
1	chr01.190	0.025	326.261	50.194	18.875	A	B	B	A	B	A	B	B	A	B	A	B	B	B	B	B	B	A	A	A	A	A	B	B	B	B	B	B	B	A	A	B	A	B	A	A	A	A	B	A	A	B	A	B
1	chr01.194.5	0.104	336.77	51.8108	19.3	A	B	B	A	B	A	B	A	A	A	A	B	B	B	B	B	A	A	A	A	B	A	A	B	B	A	A	A	B	B	A	B	A	B	A	A	A	A	B	A	A	B	B	B
1	chr01.191.5	0.011	337.842	51.9757	19.075	A	B	B	A	B	A	B	A	A	B	A	B	B	B	B	B	A	A	A	A	B	A	B	B	B	A	A	B	B	B	A	B	A	B	A	A	A	A	B	A	A	B	B	B
1	chr01.197.5	0.036	341.42	52.5262	19.6	A	B	B	A	B	A	B	B	A	B	A	B	B	B	B	B	B	A	A	B	B	A	B	B	B	A	B	B	B	B	A	B	A	B	A	A	A	A	B	A	A	B	B	B
1	chr01.198.5	0.007	342.134	52.636	19.8	A	B	B	A	B	A	B	B	A	B	A	B	B	B	B	B	B	A	A	B	B	A	B	B	B	A	B	B	B	B	A	B	A	B	A	A	A	A	B	A	A	B	B	B
1	chr01.199.5	0.007	342.848	52.7458	19.9	A	B	B	A	B	A	B	B	A	B	A	B	B	B	B	B	B	A	A	B	B	A	B	B	B	A	B	B	B	B	A	B	A	B	A	A	A	A	B	A	A	B	B	B
1	chr01.201	0.011	343.92	52.9108	20.025	A	B	B	A	B	A	B	B	A	B	A	B	B	B	B	B	B	A	A	B	B	A	B	B	B	B	B	B	B	B	A	B	A	B	A	A	A	A	B	A	A	B	B	B
1	chr01.208.5	0.007	344.634	53.0206	20.475	A	B	B	A	B	A	B	B	A	B	A	B	B	B	B	B	B	A	A	B	B	A	B	B	B	B	B	B	B	B	A	B	A	B	A	A	A	A	B	A	A	B	B	B
1	chr01.215.5	0.011	345.706	53.1855	21.2	A	B	B	A	B	A	B	B	A	B	A	B	B	B	B	B	B	A	A	B	B	A	B	B	B	B	B	B	B	B	A	B	A	B	A	A	A	A	B	A	A	B	B	B
1	chr01.216.5	0.039	349.643	53.7912	21.6	A	A	B	A	B	A	B	B	A	B	A	B	B	B	B	B	B	A	A	B	B	A	B	B	B	A	B	B	B	B	A	A	A	A	A	A	A	A	B	A	A	B	B	B
1	chr01.217.5	0.061	355.745	54.73	21.7	A	A	B	A	A	A	B	B	A	B	A	B	B	B	B	B	B	B	A	B	B	A	B	B	B	A	B	B	B	B	A	A	A	A	A	A	A	A	B	A	A	B	B	B
1	chr01.218.5	0.011	356.817	54.8949	21.8	A	A	B	A	A	A	B	B	A	B	A	B	B	B	B	B	B	B	A	B	B	A	B	B	A	A	B	B	B	A	A	A	A	A	A	A	A	A	B	A	A	B	B	B
1	chr01.221	0.004	357.174	54.9498	21.975	A	A	B	A	A	A	B	B	A	B	A	B	B	B	B	B	B	B	A	B	B	A	B	B	A	A	B	B	B	A	A	A	A	A	A	A	A	A	B	A	A	B	B	B
1	chr01.223.5	0.007	357.888	55.0597	22.225	A	A	B	A	A	A	B	B	A	B	A	B	B	B	B	B	B	B	A	B	B	A	B	B	A	A	B	B	B	A	A	A	A	A	A	A	A	A	B	B	A	B	B	B
1	chr01.227	0.004	358.245	55.1146	22.525	A	A	B	A	A	A	B	B	A	B	A	B	B	B	B	B	B	B	A	B	B	A	B	B	A	A	B	B	B	A	A	A	A	A	A	A	A	A	A	B	A	B	B	B
1	chr01.230.5	0.029	361.105	55.5546	22.875	A	A	B	A	A	A	B	B	A	B	A	B	B	B	B	B	B	B	A	B	B	A	B	B	A	A	B	B	B	A	A	A	A	A	A	A	A	A	A	B	A	B	B	B
1	chr01.231.5	0.004	361.462	55.6095	23.1	A	A	B	A	A	A	B	B	A	B	A	B	B	B	B	B	B	B	A	B	B	A	B	B	A	A	B	B	B	A	A	A	A	A	A	A	A	A	A	B	A	B	B	B
1	chr01.232.5	0.082	369.751	56.8848	23.2	A	A	B	A	A	A	B	B	A	B	A	B	B	B	B	B	B	B	B	B	B	A	B	B	A	A	B	B	B	A	A	A	A	A	A	A	A	A	A	B	A	B	B	B
1	chr01.233.5	0.011	370.823	57.0497	23.3	A	A	B	A	A	A	B	B	A	B	A	B	B	B	B	B	B	B	B	B	B	A	B	B	A	A	B	B	B	A	A	A	A	A	A	B	A	A	A	B	A	B	B	B
1	chr01.234.5	0.007	371.537	57.1595	23.4	A	A	B	A	A	A	B	B	A	B	A	B	B	B	B	B	B	B	B	B	B	A	B	B	A	A	B	B	B	A	A	A	A	A	A	B	A	A	A	B	A	B	B	B
1	chr01.235.5	0.011	372.609	57.3245	23.5	A	A	B	A	A	A	B	B	A	B	A	B	B	B	B	B	B	B	B	B	B	A	B	B	A	A	B	A	B	A	A	A	B	A	A	B	A	A	A	B	A	B	B	B
1	chr01.238	0.057	378.348	58.2074	23.675	B	A	B	A	A	A	B	A	A	A	A	B	B	B	B	B	A	B	B	B	B	A	B	B	A	A	A	A	B	A	A	A	B	A	B	B	A	A	A	B	A	B	B	B
1	chr01.240.5	0.007	379.062	58.3172	23.925	B	A	B	A	A	A	B	A	A	A	A	B	B	B	B	B	A	B	B	B	B	A	B	A	A	A	A	A	B	A	A	A	B	A	B	B	A	A	A	B	A	B	B	B
1	chr01.242	0.018	380.848	58.592	24.125	B	A	B	A	A	A	A	A	A	A	A	B	B	B	B	B	A	B	B	B	B	A	B	A	A	A	A	A	B	A	A	A	B	A	B	B	A	A	A	B	A	B	B	B
1	chr01.243.5	0.021	382.992	58.9218	24.275	B	A	B	A	A	A	A	A	A	A	A	B	B	B	B	B	A	B	B	B	B	A	B	A	A	A	A	A	B	A	A	A	A	A	B	B	A	A	A	B	A	B	B	B
1	chr01.245	0.011	384.064	59.0868	24.425	B	A	B	A	A	A	A	A	A	A	A	B	B	B	B	B	A	B	B	A	B	A	B	A	A	A	A	A	B	A	A	A	A	A	B	B	A	A	A	B	A	B	B	B
1	chr01.246.5	0.014	385.493	59.3066	24.575	B	A	B	A	A	B	A	A	A	A	A	B	B	B	B	B	A	B	B	A	B	A	B	A	A	A	A	A	B	A	A	A	A	A	B	B	A	A	A	B	A	B	B	B
1	chr01.247.5	0.046	390.149	60.0229	24.7	B	A	B	A	A	B	A	A	A	A	A	B	B	B	B	B	A	B	B	A	B	B	B	A	A	A	A	A	B	A	A	A	A	A	B	B	B	B	A	B	A	B	B	B
1	chr01.248.5	0.039	394.086	60.6286	24.8	B	A	B	A	A	B	A	A	A	A	A	B	B	B	B	B	A	B	B	A	B	B	B	A	A	A	A	A	B	A	A	A	A	A	B	B	B	B	A	B	A	B	B	B
1	chr01.251	0.004	394.443	60.6835	24.975	B	A	B	A	A	B	A	A	A	A	A	B	B	B	B	B	A	B	B	A	B	B	B	A	A	A	A	A	B	A	A	A	A	A	B	B	B	B	A	B	A	A	B	B
1	chr01.253.5	0.011	395.515	60.8485	25.225	B	A	B	A	A	B	A	A	A	A	A	B	B	B	B	B	A	B	B	A	B	B	B	A	A	A	A	A	B	A	A	A	A	A	B	B	B	B	A	B	B	A	B	B
1	chr01.255	0.029	398.375	61.2885	25.425	B	A	B	A	A	B	A	A	A	A	A	B	B	B	B	B	A	B	B	A	B	B	B	A	A	A	A	A	B	A	A	A	A	A	B	B	B	B	A	A	B	A	A	B
1	chr01.256.5	0.007	399.089	61.3983	25.575	B	A	B	A	A	B	A	A	A	A	A	B	B	B	B	B	A	B	B	A	B	B	B	A	A	A	A	A	B	A	A	A	A	A	B	B	B	B	A	A	B	A	A	B
1	chr01.257.5	0.007	399.803	61.5082	25.7	A	A	B	A	A	B	A	A	A	A	A	B	B	B	B	B	A	B	B	A	B	B	B	A	A	A	A	A	B	A	A	A	A	A	A	B	B	B	A	A	B	A	A	B
1	chr01.261.5	0.011	400.875	61.6731	25.95	A	A	B	A	A	B	A	A	A	A	A	B	B	B	B	B	A	B	B	A	B	B	B	A	A	A	A	A	B	A	A	A	A	A	A	B	B	B	A	A	B	A	A	B
1	chr01.265.5	0.025	403.377	62.058	26.35	A	A	B	A	A	B	A	A	A	A	A	B	B	B	B	B	A	B	B	A	B	B	B	A	A	A	A	A	B	B	A	A	A	A	A	B	B	B	A	A	B	A	A	B
1	chr01.267	0.011	404.449	62.2229	26.625	A	A	B	A	A	B	A	A	A	A	A	B	B	B	B	B	A	B	B	A	B	B	B	A	A	A	A	A	B	B	A	A	A	A	A	B	B	B	A	A	B	A	A	B
1	chr01.268.5	0.004	404.806	62.2778	26.775	A	A	B	A	A	B	A	A	A	A	A	B	B	B	B	B	A	B	B	A	B	B	B	A	A	A	A	A	B	B	A	A	A	A	A	B	B	B	A	A	B	A	A	B
1	chr01.269.5	0.029	407.666	62.7178	26.9	A	A	B	A	A	B	A	A	A	A	A	B	B	B	B	B	A	B	B	A	B	B	B	A	B	A	A	A	B	B	A	A	A	A	A	B	B	B	A	A	B	A	A	B
1	chr01.270.5	0.018	409.452	62.9926	27	A	A	B	A	A	B	A	A	B	A	A	B	B	B	B	B	A	B	B	A	B	B	B	A	B	A	A	A	B	B	A	A	A	A	A	B	B	B	A	A	B	A	A	B
1	chr01.271.5	0.046	414.108	63.7089	27.1	A	A	B	A	A	B	A	A	B	A	A	B	B	B	B	B	A	B	B	A	B	B	B	A	B	A	A	A	B	B	A	A	A	A	A	B	B	B	A	A	B	A	A	B
1	chr01.273.5	0.007	414.822	63.8188	27.25	A	A	B	A	A	B	A	A	B	A	A	B	B	B	B	B	A	B	B	A	B	B	B	A	B	A	A	A	B	B	A	A	A	A	A	B	B	B	A	A	B	A	A	B
1	chr01.275.5	0.021	416.966	64.1486	27.45	A	A	B	A	A	B	A	A	B	A	A	B	B	B	B	B	A	B	B	A	B	B	B	A	B	A	A	A	B	B	A	A	A	A	A	B	B	B	A	A	B	A	A	B
1	chr01.277	0.011	418.038	64.3135	27.625	A	A	B	A	A	B	A	A	B	A	A	B	B	B	B	B	A	B	B	A	B	B	B	A	B	A	A	A	B	B	A	A	A	A	A	B	B	B	A	A	B	A	A	B
1	chr01.281	0.004	418.395	64.3685	27.9	A	A	B	A	A	B	A	A	B	A	A	B	B	B	B	B	A	B	B	A	B	B	B	A	B	A	A	A	B	B	A	A	A	A	A	B	B	B	A	A	B	A	A	B
1	chr01.284.5	0.004	418.752	64.4234	28.275	A	A	B	A	A	B	A	A	B	A	A	B	B	B	B	B	A	B	B	A	B	B	B	A	B	A	A	A	B	B	A	A	A	A	A	B	B	B	A	A	B	A	A	B
1	chr01.286	0.014	420.181	64.6432	28.525	A	A	B	A	A	B	A	A	B	A	A	B	B	B	B	B	A	B	B	A	B	B	B	A	B	A	A	A	B	B	A	B	A	A	A	B	B	B	A	A	B	A	A	B
1	chr01.288.5	0.004	420.538	64.6982	28.725	A	A	B	A	A	B	A	A	B	A	A	B	B	B	B	B	A	B	B	A	B	B	B	A	B	A	A	A	B	B	A	B	A	A	A	B	B	B	A	A	B	A	A	B
1	chr01.293.5	0.004	420.895	64.7531	29.1	A	A	B	A	A	B	A	A	B	A	A	B	B	B	B	B	A	B	B	A	B	B	B	A	B	A	A	A	B	B	A	B	A	A	A	B	B	B	A	A	B	A	A	B
1	chr01.298	0.011	421.967	64.918	29.575	A	A	B	A	A	B	A	A	B	A	A	B	B	B	B	B	A	B	B	A	B	B	B	A	B	A	A	A	B	B	A	B	A	A	A	B	B	B	A	A	B	A	A	B
1	chr01.299.5	0.004	422.324	64.9729	29.875	A	A	B	A	A	B	A	A	B	A	A	B	B	B	B	B	A	B	B	A	B	B	B	A	B	A	A	A	B	B	A	B	A	A	A	B	B	B	A	A	B	A	A	B
1	chr01.300.5	0.021	424.468	65.3028	30	A	A	B	A	A	B	A	A	B	A	B	B	B	B	B	B	A	B	B	A	B	B	B	A	B	A	A	A	B	B	A	B	A	A	A	B	B	B	A	A	B	A	A	B
1	chr01.301.5	0.004	424.825	65.3577	30.1	A	A	B	A	A	B	A	A	B	A	B	B	B	B	B	B	A	B	B	A	B	B	B	A	B	A	A	A	B	B	A	B	A	A	A	B	B	B	A	A	B	A	A	B
1	chr01.302.5	0.011	425.897	65.5226	30.2	A	A	B	A	A	B	A	A	B	A	B	B	B	B	B	B	A	B	B	A	B	B	B	A	B	A	A	A	B	B	A	B	A	B	A	B	B	B	A	A	B	A	A	B
1	chr01.303.5	0.004	426.254	65.5775	30.3	A	A	B	A	A	B	A	A	B	A	B	B	B	B	B	B	A	B	B	A	B	B	B	A	B	A	A	A	B	B	A	B	A	B	A	B	B	B	A	A	B	A	A	B
1	chr01.304.5	0.004	426.611	65.6325	30.4	A	A	B	A	A	B	A	A	B	A	B	B	B	B	B	B	A	B	B	A	B	B	B	A	B	A	A	A	B	B	A	B	A	B	A	B	B	B	A	A	B	A	A	B
1	chr01.305.5	0.007	427.325	65.7423	30.5	A	A	B	A	A	B	A	A	B	A	B	B	B	B	B	B	A	B	B	A	B	B	B	A	B	A	A	A	B	B	A	B	A	B	A	B	B	B	A	A	B	A	A	B
1	chr01.306.5	0.007	428.039	65.8522	30.6	A	A	B	A	A	B	A	A	B	A	B	B	B	B	B	B	A	B	B	A	B	B	B	A	B	A	A	A	B	B	A	B	A	B	A	B	B	B	A	A	B	A	A	B
1	chr01.308	0.007	428.753	65.962	30.725	A	A	B	A	A	B	A	A	B	A	B	B	B	B	B	B	A	B	B	A	B	B	B	A	B	A	A	A	B	B	A	B	A	B	A	B	B	B	A	A	B	A	A	B
1	chr01.313	0.004	429.11	66.0169	31.05	A	A	B	A	A	B	A	A	B	A	B	B	B	B	B	B	A	B	B	A	B	B	B	A	B	A	A	A	B	B	A	B	A	B	A	B	B	B	A	A	B	A	A	B
1	chr01.317.5	0.004	429.467	66.0718	31.525	A	A	B	A	A	B	A	A	B	A	B	B	B	B	B	B	A	B	B	A	B	B	B	A	B	A	A	A	B	B	A	B	A	B	A	B	B	B	A	A	B	A	A	B
1	chr01.318.5	0.007	430.181	66.1817	31.8	A	A	B	A	A	B	A	A	B	A	B	B	B	B	B	B	A	B	B	A	B	B	B	A	B	A	A	A	B	B	A	B	A	B	A	B	B	B	A	A	B	A	A	B
1	chr01.319.5	0.004	430.538	66.2366	31.9	A	A	B	A	A	B	A	A	B	A	B	B	B	B	B	B	A	B	B	A	B	B	B	A	B	A	A	A	B	B	A	B	A	B	A	B	B	B	A	A	B	A	A	B
1	chr01.320.5	0.007	431.252	66.3465	32	A	A	B	A	A	B	A	A	B	A	B	B	B	B	B	B	A	B	B	A	B	B	B	A	B	B	A	A	B	B	A	B	A	B	A	B	B	B	A	A	B	A	A	B
1	chr01.321.5	0.029	434.112	66.7865	32.1	A	A	B	A	A	B	A	A	B	A	B	B	B	B	B	B	A	B	B	A	B	B	B	A	B	B	A	A	B	B	A	B	A	B	A	B	B	B	A	A	B	A	A	B
1	chr01.322.5	0.007	434.826	66.8963	32.2	A	A	B	A	A	B	A	A	B	A	B	B	B	B	B	B	A	B	B	A	B	B	B	A	B	B	A	A	B	B	A	B	A	B	A	B	B	B	A	A	B	A	A	B
1	chr01.324	0.004	435.183	66.9512	32.325	A	A	B	A	A	B	A	A	B	A	B	B	B	B	B	B	A	B	B	A	B	B	B	A	B	B	A	A	B	B	A	B	A	B	A	B	B	B	A	A	B	A	A	B
1	chr01.325.5	0.004	435.54	67.0062	32.475	A	A	B	A	A	B	A	A	B	A	B	B	B	B	B	B	A	B	B	A	B	B	B	A	B	B	A	A	B	B	A	B	A	B	A	B	B	B	A	A	B	A	A	B
1	chr01.327	0.011	436.612	67.1711	32.625	A	A	A	A	A	B	A	A	B	A	B	B	B	B	B	B	A	B	B	A	B	B	B	A	B	B	A	A	B	B	A	B	A	B	A	B	B	B	A	A	B	A	A	B
1	chr01.328.5	0.011	437.684	67.336	32.775	A	A	A	A	A	B	A	A	B	A	B	B	B	B	B	B	A	B	B	A	B	B	B	A	A	B	A	A	B	B	A	B	A	B	A	B	B	B	A	A	B	A	A	B
1	chr01.330	0.004	438.041	67.3909	32.925	A	A	A	A	A	B	A	A	B	A	B	B	B	B	B	B	A	B	B	A	B	B	B	A	A	B	A	A	B	B	A	B	A	B	A	B	B	B	A	A	B	A	A	B
1	chr01.331.5	0.036	441.619	67.9414	33.075	A	A	A	A	A	B	A	A	B	A	B	B	B	B	B	B	A	B	B	A	B	B	B	A	A	B	A	A	B	B	A	B	A	B	A	B	B	B	A	A	B	A	A	B
1	chr01.332.5	0.004	441.976	67.9963	33.2	A	A	A	A	A	B	A	A	B	A	B	B	B	B	B	B	A	B	B	A	B	B	B	A	A	B	A	A	B	B	A	B	A	B	A	B	B	B	A	A	B	A	A	B
1	chr01.334	0.007	442.69	68.1062	33.325	A	A	A	A	A	B	A	A	B	A	B	B	B	B	B	B	A	B	B	A	B	B	B	A	A	B	A	A	B	B	A	B	A	B	A	B	B	B	A	A	B	A	A	B
1	chr01.335.5	0	442.69	68.1062	33.475	A	A	A	A	A	B	A	A	B	A	B	B	B	B	B	B	A	B	B	A	B	B	B	A	A	B	A	A	B	B	A	B	A	B	A	B	B	B	A	A	B	A	A	B
1	chr01.336.5	0.004	443.047	68.1611	33.6	A	A	A	A	A	B	A	A	B	A	B	B	B	B	B	B	A	B	B	A	B	B	B	A	A	B	A	A	B	B	A	B	A	B	A	B	B	B	A	A	B	A	A	B
1	chr01.337.5	0.014	444.476	68.3809	33.7	A	A	A	A	A	B	A	A	B	A	B	B	B	B	B	B	A	B	B	A	B	B	B	A	A	B	A	A	B	B	A	B	A	B	A	B	B	B	A	A	B	A	A	B
1	chr01.338.5	0.025	446.978	68.7658	33.8	A	A	A	A	A	B	A	A	B	A	B	B	B	B	B	B	A	B	B	A	B	B	B	A	A	B	A	A	B	B	A	B	A	B	A	B	B	B	A	A	B	A	B	B
1	chr01.339.5	0.021	449.122	69.0957	33.9	A	A	A	A	A	B	A	A	B	A	B	A	B	B	B	B	A	B	B	A	B	B	B	A	A	B	A	A	B	B	A	B	A	B	A	B	B	B	A	A	B	A	B	B
1	chr01.340.5	0.004	449.479	69.1506	34	A	A	A	A	A	B	A	A	B	A	B	A	B	B	B	B	A	B	B	A	B	B	B	A	A	B	A	A	B	B	A	B	A	B	A	B	B	B	A	A	B	A	B	B
1	chr01.341.5	0.018	451.265	69.4254	34.1	A	A	B	A	A	B	A	A	B	A	B	A	B	A	B	B	A	B	B	A	B	B	B	A	A	B	A	A	B	B	A	B	A	B	A	B	B	B	A	A	B	A	B	B
1	chr01.343	0.004	451.622	69.4803	34.225	A	A	B	A	A	B	A	A	B	A	B	A	B	A	B	B	A	B	B	A	B	B	B	A	A	B	A	A	B	B	A	B	A	B	A	B	B	B	A	A	B	A	B	B
1	chr01.346	0.018	453.408	69.7551	34.45	A	A	B	A	A	B	A	A	B	A	B	A	B	A	B	B	A	B	B	A	B	B	B	A	A	B	A	A	B	B	A	B	A	B	A	B	B	B	A	A	B	A	B	B
1	chr01.348.5	0.004	453.765	69.81	34.725	A	A	B	A	A	B	A	A	B	A	B	A	B	A	B	B	A	B	B	A	B	B	B	A	A	B	A	A	B	B	A	B	A	B	A	B	B	B	A	A	B	A	B	B
1	chr01.349.5	0.004	454.122	69.8649	34.9	A	A	B	A	A	B	A	A	B	A	B	A	B	A	B	B	A	B	B	A	B	B	B	A	A	B	A	A	B	B	A	B	A	B	A	B	B	B	A	A	B	A	B	B
1	chr01.350.5	0.05	459.139	70.6368	35	A	B	B	A	A	B	A	A	B	B	B	A	B	A	B	B	B	B	B	A	B	B	B	A	A	B	A	B	B	B	A	B	A	B	A	B	B	B	A	A	B	A	B	B
1	chr01.351.5	0.004	459.496	70.6917	35.1	A	B	B	A	A	B	A	A	B	B	B	A	B	A	B	B	B	B	B	A	B	B	B	A	A	B	A	B	B	B	A	B	A	B	A	B	B	B	A	A	B	A	B	B
1	chr01.352.5	0.032	462.715	71.1869	35.2	A	B	B	A	A	B	A	A	B	B	B	A	B	A	B	B	B	B	B	A	B	B	B	A	A	B	A	B	B	B	A	B	A	B	A	B	B	B	A	A	B	A	B	B
1	chr01.355	0.011	463.787	71.3518	35.375	A	B	B	A	A	B	A	A	B	B	B	A	B	A	B	B	B	B	B	A	B	B	B	A	A	B	A	B	B	B	A	B	A	B	A	B	B	B	A	A	B	A	B	B
1	chr01.357.5	0.029	466.647	71.7918	35.625	A	B	B	A	A	B	A	A	B	B	B	A	B	A	B	B	B	B	A	A	B	B	B	A	A	B	A	B	B	B	A	B	A	B	A	A	B	B	A	A	B	A	B	B
1	chr01.360.5	0.014	468.076	72.0117	35.9	A	B	B	A	A	B	A	A	B	B	B	A	B	A	B	B	B	B	A	A	B	B	B	A	A	B	A	B	B	B	A	B	A	B	A	A	B	B	A	A	B	A	B	B
1	chr01.365.5	0.004	468.433	72.0666	36.3	A	B	B	A	A	B	A	A	B	B	B	A	B	A	B	B	B	B	A	A	B	B	B	A	A	B	A	B	B	B	A	B	A	B	A	A	B	B	A	A	B	A	B	B
1	chr01.369.5	0.004	468.79	72.1215	36.75	A	B	B	A	A	B	A	A	B	B	B	A	B	A	B	B	B	B	A	A	B	B	B	A	A	B	A	B	B	B	A	B	A	B	A	A	B	B	A	A	B	A	B	B
1	chr01.371.5	0.025	471.292	72.5065	37.05	A	B	B	A	A	B	A	A	B	B	B	A	B	A	B	B	B	B	A	A	B	B	B	A	A	B	A	B	B	B	A	B	A	B	A	A	B	B	A	A	B	A	B	B
1	chr01.375.5	0.014	472.721	72.7263	37.35	A	B	B	A	A	B	A	A	B	B	B	A	B	A	B	B	B	B	A	A	B	B	B	A	A	B	A	B	B	B	A	B	A	B	A	A	B	B	A	A	B	A	B	B
1	chr01.379.5	0.004	473.078	72.7812	37.75	A	B	B	A	A	B	A	A	B	B	B	A	B	A	B	B	B	B	A	A	B	B	B	A	A	B	A	B	B	B	A	B	A	B	A	A	B	B	A	A	B	A	B	B
1	chr01.381	0.007	473.792	72.8911	38.025	A	B	B	A	A	B	A	A	B	B	B	A	B	A	B	B	B	B	A	A	B	B	B	A	A	A	A	B	B	B	A	B	A	B	A	A	B	B	A	A	B	A	B	B
1	chr01.384.5	0.004	474.149	72.946	38.275	A	B	B	A	A	B	A	A	B	B	B	A	B	A	B	B	B	B	A	A	B	B	B	A	A	A	A	B	B	B	A	B	A	B	A	A	B	B	A	A	B	A	B	B
1	chr01.387.5	0.004	474.506	73.0009	38.6	A	B	B	A	A	B	A	A	B	B	B	A	B	A	B	B	B	B	A	A	B	B	B	A	A	A	A	B	B	B	A	B	A	B	A	A	B	B	A	A	B	A	B	B
1	chr01.388.5	0.025	477.008	73.3858	38.8	A	B	B	A	A	B	A	A	B	B	B	A	B	A	B	B	B	B	A	A	B	B	B	A	A	A	A	B	B	A	A	B	A	B	A	A	B	B	A	A	B	A	B	B
1	chr01.390	0.007	477.722	73.4957	38.925	A	B	B	A	A	B	A	A	B	B	B	A	B	A	B	B	B	A	A	A	B	B	B	A	A	A	A	B	B	A	A	B	A	B	A	A	B	B	A	A	B	A	B	B
1	chr01.391.5	0.014	479.151	73.7155	39.075	A	B	B	A	A	B	A	A	B	B	B	A	B	A	B	B	B	A	A	A	B	B	B	A	A	A	A	B	B	A	A	B	A	B	A	A	B	B	B	B	B	A	B	B
1	chr01.392.5	0.011	480.223	73.8805	39.2	A	B	B	A	A	B	A	A	B	B	B	A	B	A	B	B	B	A	A	A	B	B	B	A	A	A	A	B	B	A	A	B	A	B	A	A	B	B	B	B	B	A	B	B
1	chr01.393.5	0.011	481.295	74.0454	39.3	A	B	B	A	A	B	A	A	B	B	B	A	B	A	B	B	B	A	A	A	B	B	B	A	B	A	A	B	B	A	A	B	A	B	A	A	B	B	B	B	B	A	B	B
1	chr01.396.5	0.004	481.652	74.1003	39.5	A	B	B	A	A	B	A	A	B	B	B	A	B	A	B	B	B	A	A	A	B	B	B	A	B	A	A	B	B	A	A	B	A	B	A	A	B	B	B	B	B	A	B	B
1	chr01.399.5	0.039	485.589	74.706	39.8	A	B	B	A	A	B	A	A	A	B	B	A	A	A	B	B	B	A	A	A	B	B	B	A	B	A	A	B	B	A	A	B	A	B	A	A	B	B	B	B	B	A	B	B
1	chr01.400.5	0.004	485.946	74.7609	40	A	B	B	A	A	B	A	A	A	B	B	A	A	A	B	B	B	A	A	A	B	B	B	A	B	A	A	B	B	A	A	B	A	B	A	A	B	B	B	B	B	A	B	B
1	chr01.401.5	0.007	486.66	74.8708	40.1	A	B	B	A	A	B	A	A	A	B	B	A	A	A	B	B	B	A	A	A	B	B	A	A	B	A	A	B	B	A	A	B	A	B	A	A	B	B	B	B	B	A	B	B
1	chr01.403	0.004	487.017	74.9257	40.225	A	B	B	A	A	B	A	A	A	B	B	A	A	A	B	B	B	A	A	A	B	B	A	A	B	A	A	B	B	A	A	B	A	B	A	A	B	B	B	B	B	A	B	B
1	chr01.404.5	0.05	492.034	75.6975	40.375	A	B	B	A	A	B	A	A	B	B	B	A	A	A	B	B	B	A	B	A	B	B	A	A	B	A	A	B	B	A	A	B	A	B	A	B	B	B	B	B	A	A	B	B
1	chr01.409.5	0.021	494.178	76.0274	40.7	A	B	B	A	A	B	A	A	B	B	A	A	A	A	B	B	B	A	B	A	B	B	A	A	B	A	A	B	B	A	A	B	A	B	A	B	B	B	B	B	A	A	A	B
1	chr01.419.5	0.007	494.892	76.1372	41.45	A	B	B	A	A	B	A	A	B	B	A	A	A	A	B	B	B	A	B	A	B	B	A	A	B	A	A	B	B	A	A	B	A	B	A	B	B	B	B	B	A	A	A	B
1	chr01.426	0.004	495.249	76.1922	42.275	A	B	B	A	A	B	A	A	B	B	A	A	A	A	B	B	B	A	B	A	B	B	A	A	B	A	A	B	B	A	A	B	A	B	A	B	B	B	B	B	A	A	A	B
1	chr01.428	0.004	495.606	76.2471	42.7	A	B	B	A	A	B	A	A	B	B	A	A	A	A	B	B	B	A	B	A	B	B	A	A	B	A	A	B	B	A	A	B	A	B	A	B	B	B	B	B	A	A	A	B
1	chr01.430	0.004	495.963	76.302	42.9	A	B	B	A	A	B	A	A	B	B	A	A	A	A	B	B	B	A	B	A	B	B	A	A	B	A	A	B	B	A	A	B	A	B	A	B	B	B	B	B	A	A	A	B
1	chr01.433.5	0.011	497.035	76.4669	43.175	A	B	B	A	A	B	A	A	B	B	A	A	A	A	B	B	B	A	B	A	B	B	A	A	B	A	A	B	B	A	A	B	A	B	A	B	B	B	B	B	A	A	A	B
1	chr01.436.5	0.004	497.392	76.5218	43.5	A	B	B	A	A	B	A	A	B	B	A	A	A	A	B	B	B	A	B	A	B	B	A	A	B	A	A	B	B	A	A	B	A	B	A	B	B	B	B	B	A	A	A	B
1	chr01.437.5	0.014	498.821	76.7417	43.7	A	B	B	A	A	B	A	A	B	B	A	A	A	A	B	B	B	A	B	A	B	B	A	A	B	A	A	B	B	A	A	B	A	B	A	B	B	B	B	B	A	A	A	B
1	chr01.439	0.007	499.535	76.8515	43.825	A	B	B	A	A	B	A	A	B	B	A	A	A	A	B	B	B	A	B	A	B	B	A	A	B	A	A	B	B	A	A	B	A	B	A	B	B	B	B	B	A	A	A	B
1	chr01.440.5	0.011	500.607	77.0165	43.975	A	B	B	A	A	B	A	A	B	B	A	A	A	A	B	B	B	A	B	A	B	B	A	A	B	A	A	B	B	A	A	B	A	B	A	B	B	B	B	B	A	A	A	B
1	chr01.441.5	0.004	500.964	77.0714	44.1	A	B	B	A	A	B	A	A	B	B	A	A	A	A	B	B	B	A	B	A	B	B	A	A	B	A	A	B	B	A	A	B	A	B	A	B	B	B	B	B	A	A	A	B
1	chr01.442.5	0.011	502.036	77.2363	44.2	A	B	B	A	A	B	A	A	B	B	A	A	A	A	B	B	B	A	B	A	B	B	A	A	B	A	A	B	B	A	A	B	A	B	A	B	B	B	B	B	A	A	A	B
1	chr01.446	0.007	502.75	77.3462	44.425	A	B	B	A	A	B	A	A	B	B	A	A	A	A	B	B	B	A	B	A	B	B	A	A	B	A	A	B	B	A	A	B	A	B	A	B	B	B	B	B	A	A	A	B
1	chr01.449.5	0.018	504.536	77.6209	44.775	A	B	B	A	A	B	A	A	B	B	B	A	A	A	B	B	B	A	B	A	B	B	A	A	B	A	A	B	B	A	A	B	A	B	A	B	B	B	B	B	A	A	A	B
1	chr01.451	0.007	505.25	77.7308	45.025	A	B	B	A	A	B	A	A	B	B	B	A	A	A	B	B	B	A	B	A	B	B	A	A	B	A	A	B	B	A	A	B	A	B	A	B	B	B	B	B	A	A	B	B
1	chr01.452.5	0.004	505.607	77.7857	45.175	A	B	B	A	A	B	A	A	B	B	B	A	A	A	B	B	A	A	B	A	B	B	A	A	B	A	A	B	B	A	A	B	A	B	A	B	B	B	B	B	A	A	B	B
1	chr01.453.5	0.007	506.321	77.8955	45.3	A	B	B	A	A	B	A	A	B	B	B	A	A	A	B	B	A	A	B	A	B	B	A	A	B	A	A	B	B	A	A	B	A	B	A	B	B	B	B	B	A	A	B	B
1	chr01.454.5	0.007	507.035	78.0054	45.4	A	B	B	A	A	B	A	A	B	B	B	A	A	A	B	B	A	A	B	A	B	B	A	A	B	A	A	B	B	A	A	B	A	B	A	B	B	B	B	B	A	A	B	B
1	chr01.455.5	0.004	507.392	78.0603	45.5	A	B	B	A	A	B	A	A	B	B	B	A	A	A	B	B	A	A	B	A	B	B	A	A	B	A	A	B	B	A	A	B	A	B	A	B	B	B	B	B	A	A	B	B
1	chr01.456.5	0.007	508.106	78.1702	45.6	A	B	B	A	A	B	A	A	B	B	B	A	A	A	B	B	A	A	B	A	B	B	A	A	B	A	A	B	B	A	A	B	A	B	A	B	B	B	B	B	A	A	B	B
1	chr01.458	0.011	509.178	78.3351	45.725	A	B	B	A	A	B	A	A	B	B	B	A	A	A	B	B	A	A	B	A	B	B	B	A	B	A	A	B	B	A	A	B	A	B	A	B	B	B	B	B	A	A	B	B
1	chr01.462	0.011	510.25	78.5	46	A	B	B	A	A	B	A	A	B	B	B	A	A	A	B	B	A	A	B	A	B	B	B	A	B	A	A	B	B	A	A	B	A	A	A	B	B	B	B	B	A	A	B	B
1	chr01.465.5	0.004	510.607	78.5549	46.375	A	B	B	A	A	B	A	A	B	B	B	A	A	A	B	B	A	A	B	A	B	B	B	A	B	A	A	B	B	A	A	B	A	A	A	B	B	B	B	B	A	A	B	B
1	chr01.466.5	0.007	511.321	78.6648	46.6	A	B	B	A	A	B	A	A	B	B	B	A	A	A	B	B	A	A	B	A	B	B	B	A	B	A	A	B	B	A	A	B	A	A	A	B	B	B	B	B	A	A	B	B
1	chr01.467.5	0.007	512.035	78.7746	46.7	A	B	B	A	A	B	A	A	B	B	B	A	A	A	B	B	A	A	B	A	B	B	B	A	B	A	A	B	B	A	A	B	A	A	A	B	B	B	B	B	A	A	B	B
1	chr01.473	0.007	512.749	78.8845	47.025	A	B	B	A	A	B	A	A	B	B	B	A	A	A	B	B	A	A	B	A	B	B	B	A	B	A	A	B	B	B	A	B	A	A	A	B	B	B	B	B	A	A	B	B
1	chr01.478.5	0.004	513.106	78.9394	47.575	A	B	B	A	A	B	A	A	B	B	B	A	A	A	B	B	A	A	B	A	B	B	B	A	B	A	A	B	B	B	A	B	A	A	A	B	B	B	B	B	A	A	B	B
1	chr01.482.5	0.007	513.82	79.0492	48.15	A	B	B	A	A	B	A	A	B	B	B	A	A	A	B	B	A	A	B	A	B	B	B	A	B	A	A	B	B	B	A	B	A	A	A	B	B	B	B	B	A	A	B	B
1	chr01.480.5	0	513.82	79.0492	47.95	A	B	B	A	A	B	A	A	B	B	B	A	A	A	B	B	A	A	B	A	B	B	B	A	B	A	A	B	B	B	A	B	A	A	A	B	B	B	B	B	A	A	B	B
1	chr01.483.5	0.004	514.177	79.1042	48.3	A	B	B	A	A	B	A	A	B	B	B	A	A	A	B	B	A	A	B	A	B	B	B	A	B	A	A	B	B	B	A	B	A	A	A	B	B	B	B	B	A	A	B	B
1	chr01.484.5	0.011	515.249	79.2691	48.4	A	B	B	A	A	B	A	A	B	B	B	A	A	A	B	B	A	A	B	A	B	B	B	A	B	A	A	B	B	B	A	B	A	A	A	B	B	B	B	B	A	A	B	B
1	chr01.485.5	0.064	521.713	80.2635	48.5	A	B	B	A	A	B	A	A	B	A	B	A	A	A	B	B	A	A	B	A	B	B	B	A	B	A	A	A	B	B	A	A	A	A	A	B	B	B	B	B	B	A	B	B
1	chr01.486.5	0.025	524.215	80.6485	48.6	A	B	B	A	A	B	A	A	B	A	B	A	A	A	B	B	A	A	B	A	B	B	B	A	B	A	A	A	B	B	A	A	A	A	A	A	B	B	B	B	B	A	B	B
1	chr01.498	0.021	526.359	80.9783	49.225	A	B	B	A	A	B	A	A	B	A	B	A	A	A	B	B	A	A	A	A	B	B	B	A	B	A	A	A	B	B	A	A	A	A	A	A	B	B	B	B	B	A	B	B
1	chr01.509.5	0.025	528.861	81.3632	50.375	A	B	B	A	A	B	A	A	B	A	B	A	A	A	B	B	A	A	A	A	B	B	B	A	B	A	A	A	B	B	A	A	A	A	A	A	B	B	B	B	B	A	B	B
1	chr01.511.5	0.025	531.363	81.7482	51.05	A	B	A	A	A	B	A	A	B	A	B	A	A	A	B	B	A	A	A	A	B	B	B	A	B	A	A	A	B	B	A	A	A	A	A	A	B	B	B	B	B	A	B	B
1	chr01.513.5	0.011	532.435	81.9131	51.25	A	B	A	A	A	B	A	A	B	A	B	A	A	A	B	B	A	A	A	A	B	B	B	A	B	A	A	A	B	B	A	A	A	A	A	A	B	B	A	B	B	A	B	B
1	chr01.514.5	0.039	536.372	82.5188	51.4	A	B	A	A	A	B	A	A	B	A	B	A	A	A	B	B	A	A	A	A	B	B	B	A	B	A	A	A	A	B	A	A	A	A	A	A	B	B	A	B	B	A	B	B
1	chr01.515.5	0.007	537.086	82.6286	51.5	A	A	A	A	A	B	A	A	B	A	B	A	A	A	B	B	A	A	A	A	B	B	B	A	B	A	A	A	A	B	A	A	A	A	A	A	B	B	A	B	B	A	B	B
1	chr01.517	0.004	537.443	82.6835	51.625	A	A	A	A	A	B	A	A	B	A	B	A	A	A	B	B	A	A	A	A	B	B	B	A	B	A	A	A	A	B	A	A	A	A	A	A	B	B	A	B	B	A	B	B
1	chr01.519.5	0.004	537.8	82.7385	51.825	A	A	A	A	A	B	A	A	B	A	B	A	A	A	B	B	A	A	A	A	B	B	B	A	B	A	A	A	A	B	A	A	A	A	A	A	B	B	A	B	B	A	B	A
1	chr01.522	0.004	538.157	82.7934	52.075	A	A	A	A	A	B	A	A	B	A	B	A	A	A	B	B	A	A	A	A	B	B	B	A	B	A	A	A	A	B	A	A	A	A	A	A	B	B	A	B	B	A	B	A
1	chr01.524.5	0.025	540.659	83.1783	52.325	A	A	A	A	A	B	A	A	B	A	B	A	A	A	B	B	A	B	A	A	B	B	B	A	B	A	A	A	A	B	A	A	A	A	A	A	B	B	A	B	B	A	B	A
1	chr01.527.5	0.004	541.016	83.2332	52.6	A	A	A	A	A	B	A	A	B	A	B	A	A	A	B	B	A	B	A	A	B	B	B	A	B	A	A	A	A	B	A	A	A	A	A	A	B	B	A	B	B	A	B	A
1	chr01.529.5	0.007	541.73	83.3431	52.85	A	A	A	A	A	B	A	A	B	A	B	A	A	A	B	B	A	B	A	A	B	B	B	A	B	A	A	A	A	B	A	A	A	A	A	A	B	B	A	B	B	A	B	A
1	chr01.531	0.007	542.444	83.4529	53.025	A	A	A	A	A	B	A	A	B	A	B	A	A	A	B	B	A	B	A	A	B	B	B	A	B	A	A	A	A	B	A	A	A	A	A	A	B	B	A	B	B	A	B	A
1	chr01.533.5	0.021	544.588	83.7828	53.225	A	A	A	A	A	B	A	A	B	A	B	A	A	A	B	B	A	B	A	A	B	B	B	A	B	A	A	A	A	A	A	A	A	A	A	A	B	B	A	B	B	A	B	A
1	chr01.535.5	0.004	544.945	83.8377	53.45	A	A	A	A	A	B	A	A	B	A	B	A	A	A	B	B	A	B	A	A	B	B	B	A	B	A	A	A	A	A	A	A	A	A	A	A	B	B	A	B	B	A	B	A
1	chr01.538.5	0.004	545.302	83.8926	53.7	A	A	A	A	A	B	A	A	B	A	B	A	B	A	B	B	A	B	A	A	B	B	B	A	B	A	A	A	A	A	A	A	A	A	A	A	B	B	A	B	B	A	B	A
1	chr01.541.5	0.032	548.521	84.3878	54	A	A	A	B	A	B	A	A	B	A	B	A	B	A	B	B	A	B	A	A	B	B	B	A	B	A	A	A	A	A	B	A	A	A	A	A	B	B	A	B	B	A	B	A
1	chr01.546.5	0.007	549.235	84.4977	54.4	A	A	A	B	B	B	A	A	B	A	B	A	B	A	B	B	A	B	A	A	B	B	B	A	B	A	A	A	A	A	B	A	A	A	A	A	B	B	A	B	B	A	B	A
1	chr01.556	0.004	549.592	84.5526	55.125	A	A	A	B	B	B	A	A	B	A	B	A	B	A	B	B	A	B	A	A	B	B	B	A	B	A	A	A	A	A	B	A	A	A	A	A	B	B	A	B	B	A	B	A
1	chr01.562	0.018	551.378	84.8274	55.9	A	A	A	B	B	B	A	A	B	A	B	A	B	A	B	B	A	B	A	A	B	B	B	A	B	A	A	A	A	A	B	A	A	A	A	A	B	B	A	B	B	A	B	A
1	chr01.563.5	0.011	552.45	84.9923	56.275	A	A	A	B	B	B	A	A	B	A	B	A	B	A	B	B	A	B	A	A	B	B	B	A	B	A	A	A	A	A	B	A	A	A	A	A	B	B	A	B	B	A	B	A
1	chr01.564.5	0.018	554.236	85.2671	56.4	A	A	A	B	B	B	A	A	B	A	B	A	B	A	B	B	A	B	A	A	B	B	B	A	B	A	A	A	A	A	B	A	A	A	A	A	B	B	A	B	B	A	B	A
1	chr01.565.5	0.011	555.308	85.432	56.5	A	A	A	B	B	B	A	A	B	A	B	A	B	A	B	B	A	B	A	A	B	B	B	A	B	A	A	A	A	A	B	A	A	A	A	A	B	B	A	B	B	A	B	A
1	chr01.566.5	0.029	558.168	85.872	56.6	A	A	A	B	B	B	A	A	B	A	B	A	B	A	B	B	A	B	B	A	B	B	B	A	B	A	A	A	A	A	B	A	A	A	A	B	B	B	A	B	B	A	B	A
1	chr01.569.5	0.011	559.24	86.0369	56.8	A	A	A	B	B	B	A	A	B	A	B	A	B	A	B	B	A	B	B	B	B	B	B	A	B	A	A	A	A	A	B	A	A	A	A	B	B	B	A	B	B	A	B	A
1	chr01.578	0.004	559.597	86.0918	57.375	A	A	A	B	B	B	A	A	B	A	B	A	B	A	B	B	A	B	B	B	B	B	B	A	B	A	A	A	A	A	B	A	A	A	A	B	B	B	A	B	B	A	B	A
1	chr01.584.5	0.007	560.311	86.2017	58.125	A	A	A	B	B	B	A	A	B	A	B	A	B	A	B	B	A	B	B	B	B	B	B	A	B	A	A	A	A	A	B	A	A	A	A	B	B	B	A	B	B	A	B	A
1	chr01.585.5	0.029	563.171	86.6417	58.5	A	A	A	B	B	B	A	A	B	A	B	A	A	A	B	B	A	B	B	B	B	B	B	A	B	A	A	A	A	A	B	A	A	A	A	B	B	B	A	B	B	A	B	A
1	chr01.586.5	0.007	563.885	86.7515	58.6	A	A	A	B	B	B	A	A	B	A	B	A	A	A	B	B	A	B	B	B	B	B	B	A	B	A	A	A	A	A	B	A	A	A	A	B	B	B	A	B	B	A	B	A
1	chr01.591.5	0.004	564.242	86.8065	58.9	A	A	A	B	B	B	A	A	B	A	B	A	A	A	B	B	A	B	B	B	B	B	B	A	B	A	A	A	A	A	B	A	A	A	A	B	B	B	A	B	B	A	B	A
1	chr01.598	0.004	564.599	86.8614	59.475	A	A	A	B	B	B	A	A	B	A	B	A	A	A	B	B	A	B	B	B	B	B	B	A	B	A	A	A	A	A	B	A	A	A	A	B	B	B	A	B	B	A	B	A
1	chr01.604	0.004	564.956	86.9163	60.1	A	A	A	B	B	B	A	A	B	A	B	A	A	A	B	B	A	B	B	B	B	B	B	A	B	A	A	A	A	A	B	A	A	A	A	B	B	B	A	B	B	A	B	A
1	chr01.609	0.007	565.67	87.0262	60.65	A	A	A	B	B	B	A	A	B	A	B	A	A	A	B	B	A	B	B	B	B	B	B	A	B	A	A	A	A	A	B	A	A	A	A	B	B	B	A	B	B	A	B	A
1	chr01.610.5	0.004	566.027	87.0811	60.975	A	A	A	B	B	B	A	A	B	A	B	A	A	A	B	B	A	B	B	B	B	B	B	A	B	A	A	A	A	A	B	A	A	A	A	B	B	B	A	B	B	A	B	A
1	chr01.613.5	0.007	566.741	87.1909	61.2	A	A	A	B	B	B	A	A	B	A	B	A	A	A	A	B	A	B	B	B	B	B	B	A	B	A	A	A	A	A	B	A	A	A	A	B	B	B	A	B	B	A	B	A
1	chr01.616.5	0.004	567.098	87.2458	61.5	A	A	A	B	B	B	A	A	B	A	B	A	A	A	A	B	A	B	B	B	B	B	B	A	B	A	A	A	A	A	B	A	A	A	A	B	B	B	A	B	B	A	B	A
1	chr01.620	0.021	569.242	87.5757	61.825	A	A	A	B	B	B	A	A	B	A	B	A	A	A	A	B	A	B	B	B	B	B	B	A	B	A	A	A	A	A	B	A	A	A	A	B	B	B	A	B	B	A	B	A
1	chr01.623.5	0.004	569.599	87.6306	62.175	A	A	A	B	B	B	A	A	B	A	B	A	A	A	A	B	A	B	B	B	B	B	B	A	B	A	A	A	A	A	B	A	A	A	A	B	B	B	A	B	B	A	B	A
1	chr01.624.5	0.018	571.385	87.9054	62.4	A	A	A	B	B	B	A	A	B	A	B	A	A	A	A	B	A	A	B	B	B	B	B	A	B	A	A	A	A	A	B	A	A	A	A	B	B	B	A	B	B	A	B	A
1	chr01.625.5	0.018	573.171	88.1802	62.5	A	A	A	B	B	B	A	A	B	A	B	A	A	A	A	B	A	A	B	B	B	B	B	A	B	A	A	A	A	A	B	A	A	A	A	B	B	B	A	B	B	A	B	A
1	chr01.627	0.007	573.885	88.29	62.625	A	A	A	B	B	B	A	A	B	A	B	B	A	A	A	B	A	A	B	B	B	B	B	A	B	A	A	A	A	A	B	A	A	A	A	B	B	B	A	B	B	A	B	A
1	chr01.630	0.004	574.242	88.3449	62.85	B	A	A	B	B	B	A	A	B	A	B	B	A	A	A	B	A	A	B	B	B	B	B	A	B	A	A	A	A	A	B	A	A	A	A	B	B	B	A	B	B	A	B	A
1	chr01.636	0.004	574.599	88.3998	63.3	B	A	A	B	B	B	A	A	B	A	B	B	A	A	A	B	A	A	B	B	B	B	B	A	B	A	A	A	A	A	B	A	A	A	A	B	B	B	A	B	B	A	B	A
1	chr01.641	0.007	575.313	88.5097	63.85	A	A	A	B	B	B	A	A	B	A	B	B	A	A	A	B	A	A	B	B	B	B	B	A	B	A	A	A	A	A	B	A	A	A	A	B	B	B	A	B	B	A	B	A
1	chr01.642.5	0.007	576.027	88.6195	64.175	A	A	A	B	B	B	A	A	B	A	B	B	A	A	A	B	A	A	B	B	B	B	B	A	B	B	A	A	A	A	B	A	A	A	A	B	B	B	A	B	B	A	B	A
1	chr01.643.5	0.004	576.384	88.6745	64.3	A	A	A	B	B	B	A	A	B	A	B	B	A	A	A	B	A	A	B	B	B	B	B	A	B	B	A	A	A	A	B	A	A	A	A	B	B	B	A	B	B	A	B	A
1	chr01.645.5	0.007	577.098	88.7843	64.45	A	A	A	B	B	B	A	A	B	A	B	B	A	A	A	B	A	A	B	B	B	B	B	A	B	B	A	A	A	A	B	A	A	A	A	B	B	B	A	B	B	A	B	A
1	chr01.649	0.004	577.455	88.8392	64.725	A	A	A	B	B	B	A	A	B	A	B	B	A	A	A	B	A	A	A	B	B	B	B	A	B	B	A	A	A	A	B	A	A	A	A	B	B	B	A	B	B	A	B	A
1	chr01.654	0.004	577.812	88.8942	65.15	A	A	A	B	B	B	A	A	B	A	B	B	A	A	A	B	A	A	A	B	B	B	B	A	B	B	A	A	A	A	B	A	A	A	A	B	B	B	A	B	B	B	B	A
1	chr01.657.5	0.011	578.884	89.0591	65.575	A	A	A	B	B	B	A	A	B	A	B	B	A	A	A	A	A	A	A	B	B	B	B	A	B	B	A	A	A	A	A	A	A	A	A	B	B	B	A	B	B	B	B	A
1	chr01.660	0.007	579.598	89.1689	65.875	A	A	A	B	B	B	A	A	B	A	B	B	A	A	A	A	A	A	A	B	B	B	B	A	B	B	A	A	A	A	A	A	A	A	A	B	B	B	A	B	B	B	B	A
1	chr01.663	0.004	579.955	89.2238	66.15	A	A	A	B	B	B	A	A	B	A	B	B	A	A	A	A	A	A	A	B	B	B	B	A	B	B	A	A	A	A	A	A	A	A	A	B	B	B	A	B	B	B	B	A
1	chr01.664.5	0.007	580.669	89.3337	66.375	A	A	A	B	B	B	A	A	B	A	B	B	A	A	A	A	A	A	A	B	B	B	B	A	B	B	A	A	A	A	A	A	A	A	A	B	B	B	A	B	B	B	B	A
1	chr01.666	0.004	581.026	89.3886	66.525	A	A	A	B	B	B	A	A	B	A	B	B	A	A	A	A	A	A	A	B	B	B	B	A	B	B	A	A	A	A	A	A	A	A	A	B	B	B	A	B	B	B	B	A
1	chr01.667.5	0.004	581.383	89.4435	66.675	A	A	A	B	B	B	A	A	B	A	B	B	A	A	A	A	A	A	A	B	B	B	B	A	B	B	A	A	A	A	A	A	A	A	A	B	B	B	A	B	B	B	B	A
1	chr01.668.5	0.011	582.455	89.6085	66.8	A	A	A	B	B	B	A	A	B	A	B	B	A	A	A	A	A	A	A	B	B	B	B	A	B	B	A	A	A	A	A	A	A	A	A	B	B	B	A	B	B	B	B	A
1	chr01.669.5	0.001	582.456	89.6086	66.9	A	A	A	B	B	B	A	A	B	A	B	A	A	A	A	A	A	A	A	B	A	B	B	A	B	B	A	A	A	A	A	A	A	A	A	B	A	A	A	B	A	B	B	A
1	chr01.673	0.014	583.885	89.8285	67.125	A	A	A	B	B	A	A	A	B	A	B	A	A	A	A	A	A	A	A	B	A	A	B	A	B	B	A	A	A	A	A	A	A	A	A	B	A	A	A	B	A	B	B	A
1	chr01.676.5	0.011	584.957	89.9934	67.475	A	A	A	B	B	A	A	A	B	A	B	A	A	A	A	A	A	A	A	A	A	A	B	A	B	B	A	A	A	A	A	A	A	A	A	B	A	A	A	B	A	B	B	A
1	chr01.680.5	0.007	585.671	90.1032	67.85	A	A	A	B	B	A	A	A	B	A	B	A	A	A	A	A	A	A	A	A	A	A	B	A	B	B	A	A	A	A	A	A	A	A	A	B	A	A	A	B	A	B	B	A
1	chr01.687.5	0.039	589.608	90.7089	68.4	A	A	A	B	B	A	A	B	B	A	B	A	A	A	A	A	B	A	A	A	A	A	B	A	B	B	B	A	A	A	A	A	A	A	A	B	A	A	A	B	A	B	B	A
1	chr01.691.5	0.007	590.322	90.8188	68.95	A	A	A	B	B	A	A	B	B	A	B	A	A	A	A	A	B	A	A	A	A	A	B	A	B	B	B	A	A	A	A	A	A	A	A	B	A	A	A	B	A	B	B	A
1	chr01.692.5	0.004	590.679	90.8737	69.2	A	A	A	B	B	A	A	B	B	A	B	A	A	A	A	A	B	A	A	A	A	A	B	A	B	B	B	A	A	A	A	A	A	A	A	B	A	A	A	B	A	B	B	A
1	chr01.693.5	0.011	591.751	91.0386	69.3	A	A	A	B	B	A	A	B	B	A	B	A	A	A	A	A	B	A	A	B	A	A	B	A	B	B	B	A	A	A	A	A	A	A	A	B	A	A	A	B	A	B	B	A
1	chr01.695	0.014	593.18	91.2585	69.425	A	A	A	B	B	A	A	B	B	A	B	A	A	A	A	A	B	A	A	B	A	A	B	A	B	B	B	A	A	A	A	A	A	A	A	B	A	A	A	B	A	B	B	A
1	chr01.698	0.004	593.537	91.3134	69.65	A	A	A	B	B	A	A	B	B	A	B	A	A	A	A	A	B	A	A	B	A	A	B	A	B	B	B	A	A	A	A	A	A	A	A	B	A	A	A	B	A	B	B	A
1	chr01.703.5	0.004	593.894	91.3683	70.075	A	A	A	B	B	A	A	B	B	A	B	A	A	A	A	A	B	A	A	B	A	A	B	A	B	B	B	A	A	A	A	A	A	A	A	B	A	A	A	B	A	B	B	A
1	chr01.707.5	0.007	594.608	91.4782	70.55	A	A	A	B	B	A	A	B	B	A	B	A	A	A	A	A	B	A	A	B	A	A	B	A	B	B	B	A	A	A	A	A	A	A	A	B	A	A	A	B	A	B	B	A
1	chr01.708.5	0.004	594.965	91.5331	70.8	A	A	A	B	B	A	A	B	B	A	B	A	A	A	A	A	B	A	A	B	A	A	B	A	B	B	B	A	A	A	A	A	A	A	A	B	A	A	A	B	A	B	B	A
1	chr01.709.5	0.004	595.322	91.588	70.9	A	A	A	B	B	A	A	B	B	A	B	A	A	A	A	A	B	A	A	B	A	A	B	A	B	B	B	A	A	A	A	A	A	A	A	B	A	A	A	B	A	B	B	A
1	chr01.711	0.004	595.679	91.6429	71.025	A	A	A	B	B	A	A	B	B	A	B	A	A	A	A	A	B	A	A	B	A	A	B	A	B	B	B	A	A	A	A	A	A	A	A	B	A	A	A	B	A	B	B	A
1	chr01.712.5	0.021	597.823	91.9728	71.175	A	A	A	B	B	A	A	B	B	A	B	A	A	A	A	A	B	A	A	B	A	A	B	A	B	B	B	A	A	A	A	A	A	A	A	B	A	A	A	B	A	B	B	A
1	chr01.714	0.007	598.537	92.0826	71.325	A	A	A	B	B	A	A	B	B	A	B	A	A	A	A	A	B	A	A	B	A	A	B	A	B	B	B	A	A	A	A	A	A	A	A	B	A	A	A	B	A	B	B	A
1	chr01.715.5	0.004	598.894	92.1375	71.475	A	A	A	B	B	A	A	B	B	A	B	A	A	A	A	A	B	A	A	B	A	A	B	A	B	B	B	A	A	A	A	A	A	A	A	B	A	A	A	B	A	B	B	A
1	chr01.717.5	0.004	599.251	92.1925	71.65	A	A	A	B	B	A	A	B	B	A	B	A	A	A	A	A	B	A	A	B	A	A	B	A	B	B	B	A	A	A	A	A	A	A	A	B	A	A	A	B	A	B	B	A
1	chr01.719.5	0.011	600.323	92.3574	71.85	A	A	A	B	B	A	A	B	B	A	B	A	A	A	A	A	B	A	A	B	A	A	B	A	B	B	B	A	A	A	A	A	A	A	A	B	A	A	A	B	A	B	B	A
1	chr01.720.5	0.004	600.68	92.4123	72	A	A	A	B	B	A	A	B	B	A	B	A	A	A	A	A	B	A	A	B	A	A	B	A	B	B	B	A	A	A	A	A	A	A	A	B	A	A	A	B	A	A	B	A
1	chr01.722	0.004	601.037	92.4672	72.125	A	A	A	B	B	A	A	B	B	A	B	A	A	A	A	A	B	A	A	B	A	A	A	A	B	B	B	A	A	A	A	A	A	A	A	B	A	A	A	B	A	A	B	A
1	chr01.726	0.004	601.394	92.5222	72.4	A	A	A	B	B	A	A	B	B	A	B	A	A	A	A	A	B	A	A	B	A	A	A	A	B	B	B	A	A	A	A	A	A	A	A	B	A	A	A	B	A	A	B	A
1	chr01.731	0.007	602.108	92.632	72.85	A	A	A	B	B	A	A	B	B	A	B	A	A	A	A	A	B	A	A	B	A	A	A	A	B	B	B	A	A	A	A	A	A	A	A	B	A	A	A	B	A	A	B	A
1	chr01.736.5	0.029	604.968	93.072	73.375	A	A	A	B	B	A	A	B	B	A	B	A	A	A	A	A	B	A	A	B	A	A	A	A	B	B	B	A	A	A	A	A	A	A	A	B	A	A	A	B	A	A	B	A
1	chr01.741	0.004	605.325	93.1269	73.875	A	A	A	B	B	A	A	B	B	A	B	A	A	A	A	A	B	A	A	B	A	A	A	A	B	B	B	A	A	A	A	A	A	A	A	B	A	A	A	B	A	A	B	A
1	chr01.746.5	0.004	605.682	93.1818	74.375	A	A	A	B	B	A	A	B	B	A	B	A	A	A	A	A	B	A	A	B	A	A	A	A	B	B	B	A	A	A	A	A	A	A	A	B	A	A	A	B	A	A	B	A
1	chr01.751.5	0.004	606.039	93.2368	74.9	A	A	A	B	B	A	A	B	B	A	B	A	A	A	A	A	B	A	A	B	A	A	A	A	B	B	B	A	A	A	A	A	A	A	A	B	A	A	A	B	A	A	B	A
1	chr01.752.5	0.007	606.753	93.3466	75.2	A	A	A	B	B	A	A	B	B	A	B	A	A	A	A	A	B	A	A	B	A	A	A	A	B	B	B	A	A	A	A	A	A	A	A	B	A	A	A	B	A	A	B	A
1	chr01.753.5	0.004	607.11	93.4015	75.3	A	A	A	B	B	A	A	B	B	A	B	A	A	A	A	A	B	A	A	B	A	A	A	A	B	B	B	A	A	A	A	A	A	A	A	B	A	A	A	B	A	A	B	A
1	chr01.755	0.007	607.824	93.5114	75.425	A	A	A	B	B	A	A	B	B	A	B	A	A	A	A	A	B	A	A	B	A	A	A	A	B	B	B	A	A	A	A	A	A	A	A	B	A	A	A	B	A	A	B	A
1	chr01.757	0.004	608.181	93.5663	75.6	A	A	A	B	B	A	A	B	B	A	B	A	A	A	A	A	B	A	A	B	A	A	A	A	B	B	B	A	A	A	A	A	A	A	A	B	A	A	A	B	A	A	B	A
1	chr01.758.5	0.004	608.538	93.6212	75.775	A	A	A	B	B	A	A	B	B	A	B	A	A	A	A	A	B	A	A	B	A	A	A	A	B	B	B	A	A	A	A	A	A	A	A	B	A	A	A	B	A	A	B	A
1	chr01.759.5	0.007	609.252	93.7311	75.9	A	A	A	B	B	A	A	B	B	A	B	A	A	A	A	A	B	A	A	B	A	A	A	A	B	B	B	A	A	A	A	A	A	A	A	B	A	A	A	B	A	A	B	A
1	chr01.761.5	0.025	611.754	94.116	76.05	A	A	A	B	B	A	A	B	B	A	B	A	A	A	A	A	B	A	A	B	A	A	A	A	B	B	B	A	A	A	A	A	A	A	A	A	A	A	A	B	A	A	B	A
1	chr01.763.5	0.004	612.111	94.1709	76.25	A	A	A	B	B	A	A	B	B	A	B	A	A	A	A	A	B	A	A	B	A	A	A	A	B	B	B	A	A	A	A	A	A	A	A	A	A	A	A	B	A	A	B	A
1	chr01.764.5	0.007	612.825	94.2808	76.4	A	A	A	B	B	A	A	B	B	A	B	A	A	A	A	A	B	A	A	B	A	A	A	A	B	B	B	A	A	A	A	A	A	A	A	A	A	A	A	B	A	A	B	A
1	chr01.766	0.007	613.539	94.3906	76.525	A	A	A	B	B	A	A	B	B	A	B	A	A	A	A	A	B	A	A	B	A	A	A	A	B	B	B	A	A	A	A	A	A	A	A	A	A	A	A	B	A	A	B	A
1	chr01.767.5	0.004	613.896	94.4455	76.675	A	A	A	B	B	A	A	B	B	A	B	A	A	A	A	A	B	A	A	B	A	A	A	A	B	B	B	A	A	A	A	A	A	A	A	A	A	A	A	B	A	A	B	A
1	chr01.769.5	0.004	614.253	94.5005	76.85	A	A	A	B	B	A	A	B	B	A	B	A	A	A	A	A	B	A	A	B	A	A	A	A	B	B	B	A	A	A	A	A	A	A	A	A	A	A	A	B	A	A	B	A
1	chr01.771.5	0.004	614.61	94.5554	77.05	A	A	A	B	B	A	A	B	B	A	B	A	A	A	A	A	B	A	A	B	A	A	A	A	B	B	B	A	A	A	A	A	A	A	A	A	A	A	A	B	A	A	B	A
1	chr01.772.5	0.018	616.396	94.8302	77.2	A	A	A	B	B	A	A	B	B	A	B	A	A	A	A	A	B	B	A	B	A	A	A	A	B	B	B	A	A	A	A	A	A	A	A	A	A	A	A	B	A	A	B	A
1	chr01.778	0.007	617.11	94.94	77.6	A	A	A	B	B	A	A	B	B	A	B	A	A	A	A	A	B	B	A	B	A	A	A	A	B	B	B	A	A	A	A	A	A	A	A	A	A	A	A	B	A	A	B	A
1	chr01.774	0.004	617.467	94.9949	77.325	A	A	A	B	B	A	A	B	B	A	B	A	A	A	A	A	B	B	A	B	A	A	A	A	B	B	B	A	A	A	A	A	A	A	A	A	A	A	A	B	A	A	B	A
1	chr01.789	0	617.467	94.9949	78.35	A	A	A	B	B	A	A	B	B	A	B	A	A	A	A	A	B	B	A	B	A	A	A	A	B	B	B	A	A	A	A	A	A	A	A	A	A	A	A	B	A	A	B	A
1	chr01.799	0.004	617.824	95.0498	79.4	A	A	A	B	B	A	A	B	B	A	B	A	A	A	A	A	B	B	A	B	A	A	A	A	B	B	B	A	A	A	A	A	A	A	A	A	A	A	A	B	A	A	B	A
1	chr01.801.5	0.004	618.181	95.1048	80.025	A	A	A	B	B	A	A	B	B	A	B	A	A	A	A	A	B	B	A	B	A	A	A	A	B	B	B	A	A	A	A	A	A	A	A	A	A	A	A	B	A	A	B	A
1	chr01.802.5	0.004	618.538	95.1597	80.2	A	A	A	B	B	A	A	B	B	A	B	A	A	A	A	A	B	B	A	B	A	A	A	A	B	B	B	A	A	A	A	A	A	A	A	A	A	A	A	B	A	A	B	A
1	chr01.803.5	0.004	618.895	95.2146	80.3	A	A	A	B	B	A	A	B	B	A	B	A	A	A	A	A	B	B	A	B	A	A	A	A	B	B	B	A	A	A	A	A	A	A	A	A	A	A	A	B	A	A	B	A
1	chr01.804.5	0.004	619.252	95.2695	80.4	A	A	A	B	B	A	A	B	B	A	B	A	A	A	A	A	B	B	A	B	A	A	A	A	B	B	B	A	A	A	A	A	A	A	A	A	A	A	A	B	A	A	B	A
1	chr01.805.5	0.004	619.609	95.3245	80.5	A	A	A	B	B	A	A	B	B	A	B	A	A	A	A	A	B	A	A	B	A	A	A	A	B	B	B	A	A	A	A	A	A	A	A	A	A	A	A	B	A	A	B	A
1	chr01.806.5	0.004	619.966	95.3794	80.6	A	A	A	B	B	A	A	B	B	A	B	A	A	A	A	A	B	A	A	B	A	A	A	A	B	B	B	A	A	A	A	A	A	A	A	A	A	A	A	B	A	A	B	A
1	chr01.808	0.007	620.68	95.4892	80.725	A	A	A	B	B	A	A	B	B	A	B	A	A	A	A	A	B	A	A	B	A	A	A	A	B	B	B	A	A	A	A	A	A	A	A	A	A	A	A	B	A	A	B	A
1	chr01.809.5	0.014	622.109	95.7091	80.875	A	A	A	B	B	A	A	B	B	A	B	A	A	A	A	A	B	A	A	B	A	A	A	A	B	B	B	A	A	A	A	A	A	A	A	A	A	A	A	B	A	A	B	A
1	chr01.810.5	0.007	622.823	95.8189	81	A	A	A	B	B	A	A	B	B	A	B	A	A	A	A	A	B	A	A	B	A	A	A	A	B	B	B	A	A	A	A	A	A	A	A	A	A	A	A	B	A	A	B	A
1	chr01.811.5	0.007	623.537	95.9288	81.1	B	A	A	B	B	A	A	B	B	A	B	A	A	A	A	A	B	A	A	B	A	A	A	A	B	B	B	A	A	A	A	A	A	A	A	A	A	A	A	B	A	A	B	A
1	chr01.812.5	0.007	624.251	96.0386	81.2	B	A	A	B	B	A	A	B	B	A	B	A	A	A	A	A	B	A	A	B	A	A	A	A	B	B	B	A	A	A	A	A	A	A	A	A	A	A	A	B	A	A	B	A
1	chr01.814	0.007	624.965	96.1485	81.325	B	A	A	B	B	A	A	B	B	A	B	A	A	A	A	A	B	A	A	B	A	A	A	A	B	B	B	A	A	A	A	A	A	A	A	A	A	A	A	B	A	A	B	A
1	chr01.815.5	0.007	625.679	96.2583	81.475	B	A	A	B	B	A	A	B	B	A	A	A	A	A	A	A	B	A	A	B	A	A	A	A	B	B	B	A	A	A	A	A	A	A	A	A	A	A	A	B	A	A	B	A
1	chr01.816.5	0.036	629.257	96.8088	81.6	B	A	A	B	B	A	A	B	B	A	A	A	A	A	A	A	B	A	A	B	A	A	A	A	B	B	B	A	A	A	A	A	A	A	A	A	A	A	A	B	A	A	A	A
1	chr01.817.5	0.004	629.614	96.8637	81.7	B	A	A	B	B	A	A	B	B	A	A	A	A	A	A	A	B	A	A	B	A	A	A	A	B	B	B	A	A	A	A	A	A	A	A	A	A	A	A	B	A	A	A	A
1	chr01.819.5	0.004	629.971	96.9186	81.85	B	A	A	B	B	A	A	B	B	A	A	A	A	A	A	A	B	A	A	B	A	A	A	A	B	B	B	A	A	A	A	A	A	A	A	A	A	A	A	B	A	A	A	A
1	chr01.821.5	0.004	630.328	96.9735	82.05	B	A	A	B	B	A	A	B	B	A	A	A	A	A	A	A	B	A	A	B	A	A	A	A	B	B	B	A	A	A	A	A	A	A	A	A	A	A	A	B	A	A	A	A
1	chr01.824	0.018	632.114	97.2483	82.275	B	A	A	B	B	A	A	B	B	A	A	A	A	A	A	A	B	A	A	B	A	A	A	A	B	B	B	A	A	A	A	A	A	A	A	A	A	A	A	B	A	A	A	A
1	chr01.835	0.025	634.616	97.6332	82.95	A	A	A	B	B	A	A	B	B	A	A	A	A	A	B	A	B	A	A	B	A	A	A	A	B	B	B	A	A	A	A	A	A	A	A	A	A	A	A	B	A	A	A	A
1	chr01.845.5	0.004	634.973	97.6882	84.025	A	A	A	B	B	A	A	B	B	A	A	A	A	A	B	A	B	A	A	B	A	A	A	A	B	B	B	A	A	A	A	B	A	A	A	A	A	A	A	B	A	A	A	A
1	chr01.848.5	0.004	635.33	97.7431	84.7	A	A	A	B	B	A	A	B	B	A	A	A	A	A	B	A	B	A	A	B	A	A	A	A	B	B	B	A	A	A	A	B	A	A	A	A	A	A	A	B	A	A	A	A
1	chr01.850.5	0.014	636.759	97.9629	84.95	A	A	A	B	B	A	A	B	B	A	A	A	A	A	B	A	B	A	A	B	A	A	A	A	B	B	B	A	A	A	A	B	A	A	A	A	A	A	A	B	A	A	A	A
1	chr01.851.5	0.011	637.831	98.1278	85.1	A	A	A	B	B	A	A	B	B	A	A	A	A	A	B	A	B	A	A	B	A	A	A	A	B	B	B	A	A	A	A	B	A	A	A	A	A	A	A	A	A	A	A	A
1	chr01.855.5	0.004	638.188	98.1828	85.35	A	A	A	B	B	A	A	B	B	A	A	A	A	A	B	A	B	A	A	B	A	A	A	A	B	B	B	A	A	A	A	B	A	A	A	A	A	A	A	A	A	A	A	A
1	chr01.861.5	0.011	639.26	98.3477	85.85	A	A	A	B	B	A	A	B	B	B	A	A	A	A	B	A	B	A	A	B	A	A	A	A	B	B	B	A	A	A	A	B	A	A	A	A	A	A	B	A	A	A	A	A
1	chr01.865	0.004	639.617	98.4026	86.325	A	A	A	B	B	A	A	B	B	B	A	A	A	A	B	A	B	A	A	B	A	A	A	A	B	B	B	A	A	A	A	B	A	A	A	A	A	A	B	A	B	A	A	A
1	chr01.871.5	0.007	640.331	98.5125	86.825	A	A	A	B	B	A	A	B	B	B	A	A	A	A	B	A	B	A	A	B	A	A	A	A	B	B	B	A	A	A	A	B	A	A	A	A	A	A	B	A	B	A	A	A
1	chr01.877.5	0.004	640.688	98.5674	87.45	A	A	A	B	B	A	A	B	B	B	A	A	A	A	B	A	B	A	A	B	A	A	A	A	B	B	B	A	A	A	A	B	A	A	A	A	A	A	B	A	B	A	A	A
1	chr01.879	0.004	641.045	98.6223	87.825	A	A	A	B	B	A	A	B	B	B	A	A	A	B	B	A	B	A	A	B	A	A	A	A	B	B	B	A	A	A	A	B	A	A	A	A	A	A	B	A	B	A	A	A
1	chr01.881.5	0.014	642.474	98.8422	88.025	A	A	A	B	B	A	A	B	B	B	A	A	A	B	B	A	B	A	A	B	A	A	A	A	B	B	B	A	A	A	A	A	B	A	A	A	A	A	B	A	B	A	A	A
1	chr01.884	0.025	644.976	99.2271	88.275	A	A	A	B	B	A	A	B	B	B	A	A	A	B	B	A	B	A	A	B	A	A	A	A	B	B	B	A	A	A	A	A	B	A	A	A	A	A	B	A	B	A	A	A
1	chr01.885.5	0.021	647.12	99.5569	88.475	A	A	A	B	B	A	A	B	B	B	A	A	A	B	B	A	B	A	A	B	A	A	A	A	B	B	B	A	A	B	A	A	B	A	A	A	A	A	B	A	B	A	A	A
1	chr01.886.5	0.014	648.549	99.7768	88.6	A	A	A	B	B	A	A	B	B	B	A	A	A	B	B	A	B	A	A	B	A	A	A	A	B	B	B	A	A	B	A	A	B	A	A	A	A	A	B	A	B	A	A	A
1	chr01.889.5	0.004	648.906	99.8317	88.8	A	A	A	B	B	A	A	B	B	B	A	A	A	B	B	A	B	A	A	B	A	A	A	A	B	B	B	A	A	B	A	A	B	A	A	A	A	A	B	A	B	A	A	A
1	chr01.897.5	0.004	649.263	99.8866	89.35	A	A	A	B	B	A	A	B	B	B	A	A	A	B	B	A	B	A	A	B	A	A	A	A	B	B	B	A	A	B	A	A	B	A	A	A	A	A	B	A	B	A	A	A
1	chr01.906	0.004	649.62	99.9415	90.175	A	A	A	B	B	A	A	B	B	B	A	A	A	B	B	A	B	A	A	B	A	A	A	A	B	B	B	A	A	B	A	A	B	A	A	A	A	A	B	A	B	A	A	A
1	chr01.909.5	0.004	649.977	99.9965	90.775	A	A	A	B	B	A	A	B	B	B	A	A	A	B	B	A	B	A	A	B	A	A	A	A	B	B	B	A	A	B	A	A	B	A	A	A	A	A	B	A	B	A	A	A
1	chr01.910.5	0.014	651.406	100.216	91	A	A	A	B	B	A	A	B	B	B	A	A	A	B	B	A	B	A	A	B	A	A	A	A	B	B	B	A	A	B	A	A	B	A	A	A	A	A	B	A	B	A	B	A
1	chr01.911.5	0.007	652.12	100.326	91.1	A	A	A	B	B	A	A	B	B	B	A	A	A	B	B	A	B	A	A	B	A	A	A	A	B	B	B	A	A	B	A	A	B	A	A	A	A	A	B	A	B	A	B	A
1	chr01.912.5	0.025	654.622	100.711	91.2	A	A	A	B	B	A	A	B	B	B	A	A	A	B	B	A	B	A	A	B	A	A	A	A	B	B	B	A	A	B	A	A	B	A	A	A	A	A	B	A	B	A	B	A
1	chr01.914.5	0.014	656.051	100.931	91.35	A	A	A	B	B	A	A	B	B	B	A	B	A	B	B	A	B	A	A	B	A	A	A	A	B	B	B	A	A	A	A	A	B	A	A	A	A	A	B	A	B	A	B	A
1	chr01.920	0.004	656.408	100.986	91.725	A	A	A	B	B	A	A	B	B	B	A	B	A	B	B	A	B	A	A	B	A	A	A	A	B	B	B	A	A	A	A	A	B	A	A	A	A	A	B	A	B	A	B	A
1	chr01.927.5	0.004	656.765	101.041	92.375	A	A	A	B	B	A	A	B	B	B	A	B	A	B	B	A	B	A	A	B	A	A	A	A	B	B	B	A	A	A	A	A	B	A	A	A	A	A	B	A	B	A	B	A
1	chr01.935	0.036	660.343	101.591	93.125	A	A	A	B	B	A	A	B	B	B	A	B	A	B	B	A	B	A	A	B	A	A	A	A	B	B	B	A	A	A	A	A	B	A	A	B	A	A	B	A	B	A	B	A
1	chr01.940.5	0.025	662.845	101.976	93.775	A	A	A	B	B	A	A	B	B	B	A	B	A	B	B	A	B	A	A	B	A	A	A	A	B	B	B	A	A	A	A	A	B	A	A	B	A	A	B	A	B	A	B	A
1	chr01.942.5	0.007	663.559	102.086	94.15	A	A	A	B	B	A	A	B	B	B	A	B	A	B	B	A	B	A	A	B	A	A	A	A	B	B	B	A	A	A	A	A	A	A	A	B	A	A	B	A	B	A	B	A
1	chr01.945.5	0.021	665.703	102.416	94.4	A	A	A	B	B	A	A	B	B	B	A	B	A	B	B	A	B	A	A	B	A	A	A	A	B	B	B	A	A	A	A	A	A	A	A	B	A	A	B	A	B	A	B	A
1	chr01.948.5	0.025	668.205	102.801	94.7	A	A	A	A	A	A	A	B	B	B	A	B	A	B	B	A	B	A	A	B	A	A	A	A	B	B	B	A	A	A	A	A	A	A	A	B	A	A	B	A	B	A	B	A
1	chr01.950	0.014	669.634	103.021	94.925	A	A	B	A	A	A	A	B	B	B	A	B	A	B	B	A	B	A	A	B	A	A	A	A	B	B	B	A	A	A	A	A	A	A	A	B	A	A	B	A	B	A	B	A
1	chr01.951.5	0.014	671.063	103.24	95.075	A	A	B	A	A	A	A	B	B	B	A	B	A	B	B	A	B	A	A	B	A	A	A	A	B	B	B	A	A	A	A	A	A	A	A	B	A	A	B	A	B	A	B	B
1	chr01.953	0.014	672.492	103.46	95.225	A	A	B	A	A	A	A	B	B	B	A	B	A	B	B	A	B	A	A	B	A	A	A	A	B	B	B	A	A	A	A	A	A	A	A	B	A	A	B	A	B	A	B	B
1	chr01.958	0.004	672.849	103.515	95.55	A	A	B	A	A	A	A	B	B	B	A	B	A	B	B	A	B	A	A	B	A	A	A	A	B	B	B	A	A	A	A	A	A	A	A	B	A	A	B	A	B	A	B	B
1	chr01.963.5	0.004	673.206	103.57	96.075	A	A	B	A	A	A	A	B	B	B	A	B	A	B	B	A	B	A	A	B	A	A	A	A	B	B	B	A	A	A	A	A	A	A	A	B	A	A	B	A	B	A	B	B
1	chr01.965.5	0.004	673.563	103.625	96.45	A	A	B	B	A	A	A	B	B	B	A	B	A	B	B	A	B	A	A	B	A	A	A	A	B	B	B	A	A	A	A	A	A	A	A	B	A	A	B	A	B	A	B	B
1	chr01.973	0.021	675.707	103.955	96.925	A	A	B	B	B	A	A	B	B	B	A	B	A	B	B	A	B	A	A	B	A	A	A	A	B	B	B	A	A	A	A	A	A	A	A	B	A	A	B	A	B	A	B	B
1	chr01.980.5	0.004	676.064	104.01	97.675	A	A	B	B	B	A	A	B	B	B	A	B	A	B	B	A	B	A	A	B	A	A	A	A	B	B	B	A	A	A	A	A	A	A	A	B	A	A	B	A	B	A	B	B
1	chr01.983.5	0.032	679.283	104.505	98.2	A	A	B	B	B	A	A	B	B	B	A	B	A	B	B	A	B	A	A	B	A	A	A	A	A	B	B	A	A	A	A	A	A	A	A	B	A	A	B	A	B	A	B	B
1	chr01.986.5	0.007	679.997	104.615	98.5	A	A	B	B	B	A	A	B	B	B	A	B	A	B	B	A	B	A	A	B	A	A	A	A	A	B	B	A	A	A	A	A	A	A	A	B	A	A	B	A	B	A	B	B
1	chr01.987.5	0.004	680.354	104.67	98.7	A	A	B	B	B	A	A	B	B	B	A	B	A	B	B	A	B	A	A	B	A	A	A	A	A	B	B	A	A	A	A	A	A	A	A	B	A	A	B	A	B	A	A	B
1	chr01.988.5	0.004	680.711	104.725	98.8	A	A	B	B	B	A	A	B	B	B	A	B	A	B	B	A	B	A	A	B	A	A	A	A	A	B	B	A	A	A	A	A	A	A	A	B	A	A	B	A	B	A	A	B
1	chr01.1003	0.011	681.783	104.89	99.575	A	A	B	B	B	A	A	B	B	B	A	B	A	B	B	A	B	A	A	B	A	A	A	A	A	A	B	A	A	A	A	A	A	A	A	B	A	A	B	A	B	A	A	B
1	chr01.1027	0.004	682.14	104.945	101.5	A	A	B	B	B	A	A	B	B	B	A	B	A	B	B	A	B	A	A	B	A	A	A	A	A	A	B	A	A	A	A	A	A	A	A	B	A	A	B	A	B	A	A	B
1	chr01.1050	0.004	682.497	105	103.85	A	A	B	B	B	A	A	B	B	B	A	B	A	B	B	A	B	A	A	B	A	A	A	A	A	A	B	A	A	A	A	A	A	A	A	B	A	A	B	A	B	A	A	B
1	chr01.1065	0.004	682.854	105.054	105.75	A	A	B	B	B	A	A	B	B	B	A	B	A	B	B	A	B	A	A	B	A	A	A	A	A	A	B	A	A	B	A	A	A	A	A	B	A	A	B	A	B	A	A	B
1	chr01.1067.5	0.007	683.568	105.164	106.625	A	A	B	B	B	A	A	B	B	B	A	B	A	B	B	A	B	A	A	B	A	A	A	A	A	A	B	A	A	B	A	A	A	A	A	B	A	A	B	A	B	A	A	B
1	chr01.1068.5	0.004	683.925	105.219	106.8	A	A	B	B	B	A	A	B	B	B	A	B	A	B	B	A	B	A	A	B	A	A	A	A	A	A	B	A	A	B	A	A	A	A	A	B	A	A	B	A	B	A	A	B
1	chr01.1069.5	0.004	684.282	105.274	106.9	A	A	B	B	B	A	A	B	B	B	A	B	A	B	B	A	B	A	A	B	A	A	A	A	A	A	B	A	A	B	A	A	A	A	A	B	A	A	B	A	B	A	A	B
1	chr01.1071	0.004	684.639	105.329	107.025	A	A	B	B	B	A	A	B	B	B	A	B	A	B	B	A	B	A	A	B	A	A	A	A	A	A	B	A	A	B	A	A	A	A	A	B	A	A	B	A	B	A	A	B
1	chr01.1098	0.004	684.996	105.384	108.45	A	A	B	B	B	A	A	B	B	B	A	B	A	B	B	A	B	A	A	B	A	A	A	A	A	A	B	A	A	B	A	A	A	A	A	B	A	A	B	A	B	A	A	B
1	chr01.1125	0.004	685.353	105.439	111.15	A	A	B	B	B	A	A	B	B	B	A	B	A	B	B	A	B	A	A	B	A	A	A	A	A	A	B	A	A	B	A	A	A	A	A	B	A	A	B	A	B	A	A	B
1	chr01.1126.5	0.004	685.71	105.494	112.575	A	A	B	B	B	A	A	B	B	B	A	B	A	B	B	A	B	A	A	B	A	A	A	A	A	A	B	A	A	B	A	A	A	A	A	B	A	A	B	A	B	A	A	B
1	chr01.1152	0.018	687.496	105.769	113.925	A	A	B	B	B	A	A	B	B	B	A	B	A	B	B	A	B	A	A	B	A	A	A	A	A	A	B	A	A	B	A	A	A	A	A	B	A	A	B	A	B	A	A	B
1	chr01.1210.5	0.004	687.853	105.824	118.125	A	A	B	B	B	A	A	B	B	B	A	B	A	B	B	A	B	A	A	B	A	A	A	A	A	A	B	A	A	B	A	A	A	A	A	B	A	A	B	A	B	A	A	B
1	chr01.1244.5	0.004	688.21	105.878	122.75	A	A	B	B	B	A	A	B	B	B	A	B	A	B	B	A	B	A	A	B	A	A	A	A	A	A	B	A	A	B	A	A	A	A	A	B	A	A	B	A	B	A	A	B
1	chr01.1245.5	0.032	691.429	106.374	124.5	A	A	B	B	B	A	A	B	B	B	A	B	A	B	B	A	B	A	A	B	A	A	A	A	A	A	B	A	A	B	A	A	A	A	A	A	A	A	B	A	B	A	A	B
1	chr01.1339.5	0.004	691.786	106.429	129.25	A	A	B	B	B	A	A	B	B	B	A	B	A	B	B	A	B	A	A	B	A	A	A	A	A	A	B	A	A	B	A	A	A	A	A	A	A	A	B	A	B	A	A	B
1	chr01.1452	0.004	692.143	106.484	139.575	A	A	B	B	B	A	A	B	B	B	A	B	A	B	B	A	B	A	A	B	A	A	A	A	A	A	B	A	A	B	A	A	A	A	A	A	A	A	B	A	B	A	A	B
1	chr01.1471.5	0.004	692.5	106.538	146.175	A	A	B	B	B	A	A	B	B	B	A	B	A	B	B	A	B	A	A	B	A	A	A	A	A	A	B	A	A	B	A	A	A	A	A	A	A	A	B	A	B	A	A	B
1	chr01.1472.5	0.021	694.644	106.868	147.2	A	A	B	B	B	A	A	B	B	B	A	B	A	B	B	A	B	A	A	B	A	A	A	A	A	A	B	B	A	B	A	A	A	A	A	A	A	A	B	A	B	A	A	B
1	chr01.1477.5	0.004	695.001	106.923	147.5	A	A	B	B	B	A	A	B	B	B	A	B	A	B	B	A	B	A	A	B	A	A	A	A	A	A	B	B	A	B	A	A	A	A	A	A	A	A	B	A	B	A	A	B
1	chr01.1482.5	0.004	695.358	106.978	148	A	A	B	B	B	A	A	B	B	B	A	B	A	B	B	A	B	A	A	B	A	A	A	A	A	A	B	B	A	B	A	A	A	A	A	A	A	A	B	A	B	A	A	B
1	chr01.1483.5	0.025	697.86	107.363	148.3	A	A	B	B	B	A	A	B	B	B	A	B	A	B	B	A	B	A	A	B	A	A	A	A	A	A	B	B	A	B	A	A	A	A	A	A	A	A	B	A	B	A	A	B
1	chr01.1485	0.004	698.217	107.418	148.425	A	A	B	B	B	A	A	B	B	B	A	B	A	B	B	A	B	A	A	B	A	A	A	A	A	A	B	B	A	B	A	A	A	A	A	A	A	A	B	A	B	A	A	B
1	chr01.1489	0.021	700.361	107.748	148.7	A	A	B	B	B	A	A	B	B	B	A	B	A	B	B	A	B	A	A	B	A	A	A	A	A	A	B	A	A	B	A	A	A	A	A	A	A	A	B	A	B	A	A	B
1	chr01.1497	0.004	700.718	107.803	149.3	A	A	B	B	B	A	A	B	B	B	A	B	A	B	B	A	B	A	A	B	A	A	A	A	A	A	B	A	A	B	A	A	A	A	A	A	A	A	B	A	B	A	A	B
1	chr01.1503	0.025	703.22	108.188	150	A	A	B	B	B	A	A	B	B	B	A	B	A	B	B	A	B	A	A	B	A	A	A	A	A	A	B	A	A	B	A	A	A	A	A	A	A	A	B	A	B	A	A	B
1	chr01.1505.5	0.004	703.577	108.243	150.425	A	A	B	B	B	A	A	B	B	B	A	B	A	B	B	A	B	A	A	B	A	A	A	A	A	A	B	A	A	B	A	A	A	A	A	A	A	A	B	A	B	A	A	B
1	chr01.1529.5	0.004	703.934	108.298	151.75	A	A	B	B	B	A	A	B	B	B	A	B	A	B	B	A	B	A	A	B	A	A	A	A	A	A	B	A	A	B	A	A	A	A	A	A	A	A	B	A	B	A	A	B
1	chr01.1577	0.004	704.291	108.352	155.325	A	A	B	B	B	A	A	B	B	B	A	B	A	B	B	A	B	A	A	B	A	A	A	A	A	A	B	A	A	B	A	A	A	A	A	A	A	A	B	A	B	A	A	B
1	chr01.1602.5	0.004	704.648	108.407	158.975	A	A	B	B	B	A	A	B	B	B	A	B	A	B	B	A	B	A	A	B	A	A	A	A	A	A	B	A	A	B	A	A	A	A	A	A	A	A	B	A	B	A	A	B
1	chr01.1604.5	0.007	705.362	108.517	160.35	A	A	B	B	B	A	A	B	B	B	A	B	A	B	B	A	B	A	A	B	A	A	A	A	A	A	B	A	A	B	A	B	A	B	A	A	A	A	B	A	B	A	A	B
1	chr01.1606.5	0.011	706.434	108.682	160.55	A	A	B	B	B	A	A	B	B	B	A	B	A	B	A	A	B	A	A	B	A	A	A	A	A	A	B	A	A	B	A	B	A	B	A	A	A	A	B	A	B	A	B	B
1	chr01.1607.5	0.004	706.791	108.737	160.7	A	A	B	B	B	A	A	B	B	B	A	B	A	B	A	A	B	A	A	B	B	A	A	A	A	A	B	A	A	B	A	B	A	B	A	A	A	A	B	A	B	A	B	B
1	chr01.1608.5	0.011	707.863	108.902	160.8	A	A	B	B	B	A	A	B	B	B	A	B	A	B	A	A	B	A	A	B	B	A	A	A	A	A	B	A	A	B	A	B	A	B	A	A	A	A	B	A	B	A	B	B
1	chr01.1609.5	0.104	718.372	110.519	160.9	A	A	B	B	B	A	A	B	B	B	B	B	A	B	A	A	B	A	A	B	B	A	A	A	A	A	B	A	A	B	A	B	A	B	B	B	A	A	B	A	B	A	B	B
1	chr01.1617.5	0.007	719.086	110.629	161.35	A	A	B	B	B	A	A	B	B	B	B	B	A	B	A	A	B	A	A	B	B	A	A	A	A	A	B	A	A	B	A	B	A	B	B	B	A	A	B	A	B	A	B	B
1	chr01.1629	0.004	719.443	110.684	162.325	A	A	B	B	B	A	A	B	B	B	B	B	A	B	A	A	B	A	A	B	B	A	A	A	A	A	B	A	A	B	A	B	A	B	B	B	A	A	B	A	B	A	B	B
1	chr01.1636	0.021	721.587	111.013	163.25	A	A	B	B	B	A	A	B	B	B	B	B	A	A	A	A	B	A	A	B	B	A	A	A	A	A	B	A	A	B	A	B	A	B	B	B	A	A	B	A	B	A	B	B
1	chr01.1639.5	0.004	721.944	111.068	163.775	A	A	B	B	B	A	A	B	B	B	B	B	A	A	A	A	B	A	A	B	B	A	A	A	A	A	B	A	A	B	A	B	A	B	B	B	A	A	B	A	B	A	B	B
1	chr01.1640.5	0.029	724.804	111.508	164	A	A	B	B	B	A	A	B	B	B	B	B	A	A	A	A	B	A	A	B	B	A	A	A	A	A	B	A	A	B	A	B	A	B	B	B	A	A	B	A	B	A	B	B
1	chr01.1643	0.004	725.161	111.563	164.175	A	A	B	B	B	A	A	B	B	B	B	B	A	A	A	A	B	A	A	B	B	A	A	A	A	A	B	A	A	B	A	B	A	B	B	B	A	A	B	A	B	A	B	B
1	chr01.1645.5	0.004	725.518	111.618	164.425	A	A	B	B	B	A	A	B	B	B	B	B	A	A	A	A	B	A	A	B	B	A	A	A	A	A	B	A	A	B	A	B	A	B	B	B	A	A	B	A	B	A	B	B
1	chr01.1647.5	0.029	728.378	112.058	164.65	A	A	B	B	B	A	A	B	B	B	B	B	A	A	A	A	B	A	A	B	B	A	A	A	A	A	B	A	A	B	A	B	A	B	B	B	A	A	B	A	B	A	B	B
1	chr01.1650	0.007	729.092	112.168	164.875	A	A	B	B	B	A	A	B	B	B	B	B	A	A	A	A	B	A	A	B	B	A	A	A	A	A	B	A	A	B	A	B	A	B	B	B	A	A	B	A	B	A	B	B
1	chr01.1659.5	0.007	729.806	112.278	165.475	A	A	B	B	B	A	A	B	B	B	B	B	A	A	A	A	B	A	A	B	B	A	A	A	A	A	B	A	A	B	A	B	A	B	B	B	A	A	B	A	B	A	B	B
1	chr01.1684	0.004	730.163	112.333	167.175	A	A	B	B	B	A	A	B	B	B	B	B	A	A	A	A	B	A	A	B	B	A	A	A	A	A	B	A	A	B	A	B	A	B	B	B	A	A	B	A	B	A	B	B
1	chr01.1701	0.004	730.52	112.388	169.25	A	A	B	B	B	A	A	B	B	B	B	B	A	A	A	A	B	A	A	B	B	A	A	A	A	A	B	A	A	B	A	B	A	B	B	B	A	A	B	A	B	A	B	B
1	chr01.1702.5	0.004	730.877	112.443	170.175	A	A	B	B	B	A	A	B	B	B	B	B	A	A	A	A	B	A	A	B	B	A	A	A	A	A	B	A	A	B	A	B	A	B	B	B	A	A	B	A	B	A	B	B
1	chr01.1703.5	0.004	731.234	112.498	170.3	A	A	B	B	B	A	A	B	B	B	B	B	A	A	A	A	B	A	A	B	B	A	A	A	A	A	B	A	A	B	A	B	A	B	B	B	A	A	B	A	B	A	B	B
1	chr01.1707	0.004	731.591	112.552	170.525	A	A	B	B	B	A	A	B	B	B	B	B	A	A	A	A	B	A	A	B	B	A	A	A	A	A	B	A	A	B	A	B	A	B	B	B	A	A	B	A	B	A	B	B
1	chr01.1710.5	0.004	731.948	112.607	170.875	A	A	B	B	B	A	A	B	B	B	B	B	A	A	A	A	B	A	A	B	B	A	A	A	A	A	B	A	A	B	A	B	A	B	B	B	A	A	B	A	B	A	B	B
1	chr01.1711.5	0.011	733.02	112.772	171.1	A	A	B	B	B	A	A	B	B	B	B	B	A	A	A	A	B	A	A	B	B	A	A	A	A	A	B	A	A	B	A	B	A	B	B	B	A	A	B	A	B	A	B	B
1	chr01.1717	0.004	733.377	112.827	171.425	A	A	B	B	B	A	A	B	B	B	B	B	A	A	A	A	B	A	A	B	B	A	A	A	A	A	B	A	A	B	A	B	A	B	B	B	A	A	B	A	B	A	B	B
1	chr01.1725	0.004	733.734	112.882	172.1	A	A	B	B	B	A	A	B	B	B	B	B	A	A	A	B	B	A	A	B	B	A	A	A	A	A	B	A	A	B	A	B	A	B	B	B	A	A	B	A	B	A	B	B
1	chr01.1730	0.004	734.091	112.937	172.75	A	A	B	B	B	A	A	B	B	B	B	B	A	A	A	B	B	A	A	B	B	A	A	A	A	A	B	A	A	B	A	B	A	B	B	B	A	A	B	A	B	A	B	B
1	chr01.1734.5	0.018	735.877	113.212	173.225	A	A	B	B	B	A	A	B	B	B	B	B	A	A	A	B	B	A	A	B	B	A	A	A	A	A	B	A	A	B	A	A	A	A	B	B	A	A	B	A	B	A	B	B
1	chr01.1738	0.007	736.591	113.322	173.625	A	A	B	B	B	A	A	B	B	B	B	B	A	A	A	B	B	A	A	B	B	A	A	A	A	A	B	A	A	B	A	A	A	A	B	B	A	A	B	A	B	A	B	B
1	chr01.1739.5	0.018	738.377	113.596	173.875	A	A	B	B	B	A	A	B	B	B	B	B	A	A	A	B	B	A	A	B	B	A	A	A	A	A	B	A	A	B	A	A	A	A	B	A	A	A	B	A	B	A	B	B
1	chr01.1741.5	0.007	739.091	113.706	174.05	A	A	B	B	B	A	A	B	B	B	B	B	A	A	A	B	B	A	A	B	B	A	A	A	A	A	B	A	A	B	A	A	A	A	B	A	A	A	B	A	B	A	B	B
1	chr01.1743.5	0.018	740.877	113.981	174.25	A	A	B	B	B	A	A	B	B	B	B	B	A	A	A	B	B	A	A	B	B	A	A	A	A	A	B	A	A	B	A	A	A	A	B	A	A	A	B	A	B	A	B	B
1	chr01.1744.5	0.004	741.234	114.036	174.4	A	A	B	B	B	A	A	B	A	B	B	B	A	A	A	B	B	A	A	B	B	A	A	A	A	A	B	A	A	B	A	A	A	A	B	A	A	A	B	A	B	A	B	B
1	chr01.1745.5	0.007	741.948	114.146	174.5	A	A	B	B	B	A	A	B	A	B	B	B	A	A	A	B	B	A	A	B	B	A	A	A	A	A	B	A	A	B	A	A	A	A	B	A	A	A	B	A	B	A	B	B
1	chr01.1752.5	0.018	743.734	114.421	174.9	A	A	B	B	B	A	A	B	A	B	B	B	A	A	A	B	B	A	A	B	B	A	A	A	A	A	B	A	A	B	A	A	A	A	B	A	A	A	B	A	B	A	B	B
1	chr01.1760	0.004	744.091	114.476	175.625	A	A	B	B	B	A	A	B	A	B	B	B	A	A	A	B	B	A	A	B	B	A	A	A	A	A	B	A	A	B	A	A	A	A	B	A	A	A	B	A	B	A	B	B
1	chr01.1764.5	0.004	744.448	114.53	176.225	A	A	B	B	B	A	A	B	A	B	B	B	A	A	A	B	B	A	A	B	B	A	A	A	A	A	B	A	A	B	A	A	A	A	B	A	A	A	B	A	B	A	B	B
1	chr01.1768.5	0.011	745.52	114.695	176.65	A	A	B	B	B	A	A	B	A	B	B	B	A	A	A	B	B	A	A	B	B	A	A	A	A	A	B	A	A	B	A	A	A	A	B	A	A	A	B	A	B	B	B	B
1	chr01.1773	0.004	745.877	114.75	177.075	A	A	B	B	B	A	A	B	A	B	B	B	A	A	A	B	B	A	A	B	B	A	A	A	A	A	B	A	A	B	A	A	A	A	B	A	A	A	B	A	B	B	B	B
1	chr01.1777.5	0.004	746.234	114.805	177.525	A	A	B	B	B	A	A	B	A	B	B	B	A	A	A	B	B	A	A	B	B	A	A	A	A	A	B	A	A	B	A	A	A	A	B	A	A	A	B	A	B	B	B	B
1	chr01.1780.5	0.071	753.426	115.912	177.9	A	A	B	B	B	A	A	B	B	B	B	B	A	A	A	B	B	A	A	B	B	A	A	A	A	B	B	B	A	B	A	B	A	B	B	A	A	A	B	A	B	B	B	B
1	chr01.1783.5	0.018	755.212	116.186	178.2	A	A	B	B	B	A	A	B	B	B	B	B	A	A	A	B	B	A	A	B	B	A	A	A	A	B	B	B	A	B	A	B	A	B	B	A	A	A	B	A	B	B	B	B
1	chr01.1786.5	0.004	755.569	116.241	178.5	A	A	B	B	B	A	A	B	B	B	B	B	A	A	A	B	B	A	A	B	B	A	A	A	A	B	B	B	A	B	A	B	A	B	B	A	A	A	B	A	B	B	B	B
1	chr01.1791.5	0.032	758.788	116.737	178.9	A	A	B	B	B	A	A	B	B	B	B	B	A	A	A	B	B	A	A	B	B	A	A	A	A	B	B	B	A	B	B	B	A	B	B	A	A	A	B	A	B	B	B	B
1	chr01.1794.5	0.011	759.86	116.902	179.3	A	A	B	B	B	A	A	B	B	B	B	B	A	A	A	B	B	A	A	B	B	A	A	A	A	B	B	B	A	B	B	B	A	B	B	A	A	A	B	A	B	B	B	B
1	chr01.1795.5	0.014	761.289	117.121	179.5	A	A	B	B	B	A	A	B	B	B	B	B	A	A	A	B	B	A	A	B	B	A	A	A	A	B	B	B	A	B	B	B	A	B	B	A	A	A	B	A	B	B	B	B
1	chr01.1797.5	0.011	762.361	117.286	179.65	A	A	B	B	B	A	A	B	B	B	B	B	A	A	A	B	B	A	A	B	B	A	A	A	A	B	B	B	A	B	B	B	A	B	B	A	A	A	B	A	B	B	B	B
1	chr01.1799.5	0.032	765.58	117.782	179.85	A	A	B	A	A	A	A	B	B	B	A	B	A	A	A	B	B	A	A	B	B	A	A	A	A	B	B	B	A	B	B	B	A	B	B	A	A	A	B	A	B	B	B	B
1	chr01.1802	0.018	767.366	118.056	180.075	A	A	B	A	A	A	A	B	B	B	A	B	A	A	A	B	B	A	A	B	B	A	A	A	A	A	B	B	A	B	B	B	A	B	B	A	A	A	B	A	A	B	B	B
1	chr01.1804.5	0.011	768.438	118.221	180.325	A	A	B	A	A	A	A	B	B	B	A	B	A	A	A	B	B	B	A	B	B	A	A	A	A	A	B	B	A	B	B	B	A	B	B	A	A	A	B	A	A	B	B	B
1	chr01.1811	0.007	769.152	118.331	180.775	A	A	B	A	A	A	A	B	B	B	A	B	A	A	A	B	B	B	A	B	B	A	A	A	A	A	B	B	A	B	B	B	A	B	B	A	A	A	B	A	A	B	B	B
1	chr01.1819	0.004	769.509	118.386	181.5	A	A	B	A	A	A	A	B	B	B	A	B	A	A	A	B	B	B	A	B	B	A	A	A	A	B	B	B	A	B	B	B	A	B	B	A	A	A	B	A	A	B	B	B
1	chr01.1821.5	0.032	772.728	118.881	182.025	A	A	B	A	A	A	A	B	B	B	A	B	A	A	A	B	B	B	A	B	B	A	A	A	A	B	B	B	A	B	B	B	A	B	B	A	A	A	B	A	A	B	A	A
1	chr01.1822.5	0.007	773.442	118.991	182.2	A	A	B	A	A	A	A	B	B	B	A	B	A	A	A	B	B	B	A	B	B	A	A	A	A	B	B	B	A	B	B	B	A	B	B	A	A	A	B	A	A	B	A	A
1	chr01.1823.5	0.007	774.156	119.101	182.3	A	A	B	A	A	A	A	B	B	B	A	B	A	A	A	B	B	B	A	B	B	A	A	A	A	B	B	B	A	B	B	B	A	B	B	A	A	A	B	A	A	B	A	A
1	chr01.1825	0.004	774.513	119.156	182.425	A	A	B	A	A	A	A	B	B	B	A	B	A	A	A	B	B	B	A	B	B	A	A	A	A	B	B	B	A	B	B	B	A	B	B	A	A	A	B	A	A	B	A	A
1	chr01.1826.5	0.004	774.87	119.211	182.575	A	A	B	A	A	A	A	B	B	B	A	B	A	A	A	B	B	B	A	B	B	A	A	A	A	B	B	B	A	B	B	B	A	B	B	A	A	A	B	A	A	B	A	A
1	chr01.1827.5	0.014	776.299	119.431	182.7	A	A	B	A	A	A	A	B	B	B	A	B	A	A	A	B	B	B	A	B	B	A	A	A	A	B	B	B	A	B	B	B	A	B	B	A	A	A	B	A	A	B	A	A
1	chr01.1829.5	0.004	776.656	119.486	182.85	A	A	B	A	A	A	A	B	B	B	A	B	A	A	A	B	B	B	A	B	B	A	A	A	B	B	B	B	A	B	B	B	A	B	B	A	A	A	B	A	A	B	A	A
1	chr01.1832.5	0.007	777.37	119.595	183.1	A	A	B	A	A	A	A	B	B	B	A	B	A	A	A	B	B	B	A	B	B	A	A	A	B	B	B	B	A	B	B	B	A	B	B	A	A	A	B	A	A	B	A	A
1	chr01.1834.5	0.004	777.727	119.65	183.35	A	A	B	A	A	A	A	B	B	B	A	B	A	A	A	B	B	B	A	B	B	A	A	A	B	B	B	B	A	B	B	B	A	B	B	A	A	A	B	A	A	B	A	A
1	chr01.1836.5	0.007	778.441	119.76	183.55	A	B	B	A	A	A	A	B	B	B	A	B	A	A	A	B	B	B	A	B	B	A	A	A	B	B	B	B	B	B	B	B	A	B	B	A	A	A	B	A	A	B	A	A
1	chr01.1839	0.004	778.798	119.815	183.775	A	B	B	A	A	A	A	B	B	B	A	B	A	A	A	B	B	B	A	B	B	A	A	A	B	B	B	B	B	B	B	B	A	B	B	A	A	A	B	A	A	B	A	A
1	chr01.1843	0.004	779.155	119.87	184.1	A	B	B	A	A	A	A	B	B	B	A	B	A	A	A	B	B	B	A	B	B	A	A	A	B	B	B	B	B	B	B	B	A	B	B	A	A	A	B	A	A	B	A	A
1	chr01.1860	0.004	779.512	119.925	185.15	A	B	B	A	A	A	A	B	B	B	A	B	A	A	A	B	B	B	A	B	B	A	A	A	B	B	B	B	B	B	B	B	A	B	B	A	A	A	B	A	A	B	A	A
1	chr01.1874.5	0.011	780.584	120.09	186.725	A	B	B	A	A	A	A	B	B	B	A	B	A	A	A	B	B	B	A	B	B	A	A	A	B	B	B	B	B	B	B	B	A	B	B	A	A	A	B	A	A	B	A	A
1	chr01.1875.5	0.018	782.37	120.365	187.5	A	B	B	A	A	A	A	B	B	B	A	B	A	A	A	B	B	B	A	B	B	A	A	A	B	B	B	B	B	B	B	B	A	B	B	A	A	A	B	A	A	A	A	A
1	chr01.1877	0.032	785.589	120.86	187.625	A	B	B	A	A	A	A	B	B	B	A	B	A	A	A	B	B	B	A	A	B	A	A	A	B	B	B	B	B	B	B	B	A	B	B	A	A	A	B	A	A	A	A	A
1	chr01.1878.5	0.004	785.946	120.915	187.775	A	B	B	A	A	A	A	B	B	B	A	B	A	A	A	B	B	B	A	A	B	A	A	A	B	B	B	B	B	B	B	B	A	B	B	A	A	A	B	A	A	A	A	A
1	chr01.1879.5	0.025	788.448	121.3	187.9	A	B	B	A	A	A	A	B	B	B	A	B	A	A	A	B	B	A	A	A	B	A	A	A	B	B	B	B	B	B	B	B	A	B	B	A	A	A	B	A	A	A	A	A
1	chr01.1880.5	0.004	788.805	121.355	188	A	B	B	A	A	A	A	B	B	B	A	B	A	A	A	B	B	A	A	A	B	A	A	A	B	B	B	B	B	B	B	B	A	B	B	A	A	A	B	A	A	A	A	A
1	chr01.1881.5	0.061	794.907	122.293	188.1	A	B	B	A	A	A	A	B	B	B	A	B	A	A	A	B	B	A	A	A	B	A	A	A	B	B	B	B	B	A	B	B	A	B	B	A	A	A	B	A	A	A	B	A
1	chr01.1882.5	0.054	800.285	123.121	188.2	A	B	B	A	A	A	A	B	B	B	A	B	A	A	A	B	B	A	A	A	B	A	A	A	B	B	B	B	B	A	B	B	A	B	B	A	A	A	B	A	A	A	B	A
1	chr01.1886	0.007	800.999	123.231	188.425	A	B	B	A	A	A	A	B	B	B	A	B	A	A	A	B	B	A	A	A	B	A	A	A	B	B	B	B	B	A	B	B	A	B	B	A	A	A	B	A	A	A	B	A
1	chr01.1889.5	0.004	801.356	123.286	188.775	A	B	B	A	A	A	A	B	B	B	A	B	A	A	A	B	B	A	A	A	B	A	A	A	B	B	B	B	B	A	B	B	A	B	B	A	A	A	B	A	A	A	B	A
1	chr01.1890.5	0.007	802.07	123.395	189	A	B	B	A	A	A	A	B	B	B	A	B	A	A	A	B	B	A	A	A	B	A	A	A	B	B	B	B	B	A	B	B	A	B	B	A	A	A	B	A	A	A	B	A
1	chr01.1891.5	0.004	802.427	123.45	189.1	A	B	B	A	A	A	A	B	B	B	A	B	A	A	A	B	B	A	A	A	B	A	A	A	B	B	B	B	B	A	B	B	A	B	B	A	A	A	B	A	A	A	B	A
1	chr01.1892.5	0.036	806.005	124.001	189.2	A	B	B	A	A	B	A	B	B	B	A	B	A	A	A	B	B	A	A	A	B	B	A	A	B	B	B	B	B	A	B	B	A	B	B	A	B	B	B	A	A	A	B	A
1	chr01.1897	0.004	806.362	124.056	189.475	A	B	B	A	A	B	A	B	B	B	A	B	A	A	A	B	B	A	A	A	B	B	A	A	B	B	B	B	B	A	B	B	A	B	B	A	B	B	B	A	A	A	B	A
1	chr01.1901.5	0.004	806.719	124.111	189.925	A	B	A	A	A	B	A	B	B	B	A	B	A	A	A	B	B	A	A	A	B	B	A	A	B	B	B	B	B	A	B	B	A	B	B	A	B	B	B	A	A	A	B	A
1	chr01.1904.5	0.004	807.076	124.166	190.3	A	B	A	A	A	B	A	B	B	B	A	B	A	A	A	B	B	A	A	A	B	B	A	A	B	B	B	B	B	A	B	B	A	B	B	A	B	B	B	A	A	A	B	A
1	chr01.1907.5	0.004	807.433	124.22	190.6	A	B	A	A	A	B	A	B	B	B	A	B	A	A	A	B	B	A	A	A	B	B	A	A	B	B	B	B	B	A	B	B	A	B	B	A	B	B	B	A	A	A	A	A
1	chr01.1908.5	0.036	811.011	124.771	190.8	A	B	A	A	A	B	A	B	B	B	A	B	A	A	A	B	B	A	A	A	B	B	A	B	B	B	B	B	B	A	B	B	A	B	B	A	B	B	B	A	A	A	A	B
1	chr01.1910	0.018	812.797	125.046	190.925	A	B	A	A	A	B	B	B	B	B	A	B	A	A	A	B	B	A	B	A	B	B	A	B	B	B	B	B	B	A	B	B	A	B	B	A	B	B	B	A	A	A	A	B
1	chr01.1913	0.021	814.941	125.376	191.15	A	B	A	A	A	B	B	B	B	B	A	B	A	A	A	B	B	A	B	A	B	B	A	B	B	B	B	B	B	A	B	B	A	B	B	A	B	B	B	A	A	A	A	A
1	chr01.1915.5	0.014	816.37	125.595	191.425	A	B	A	A	A	B	B	B	B	B	A	B	A	A	A	B	B	A	B	A	B	B	A	B	B	B	B	B	B	A	B	B	A	B	B	A	B	B	B	A	A	A	A	A
1	chr01.1916.5	0.032	819.589	126.091	191.6	A	B	A	A	A	B	B	B	B	B	A	B	A	A	A	B	B	A	B	A	B	B	A	B	B	B	B	B	B	A	B	B	A	B	B	A	B	B	B	A	A	A	A	A
1	chr01.1917.5	0.014	821.018	126.31	191.7	A	A	A	A	A	B	B	B	B	B	A	B	A	A	A	B	B	A	B	A	B	B	A	B	B	B	B	B	B	A	B	B	A	B	B	A	B	A	B	A	A	A	A	A
1	chr01.1918.5	0.021	823.162	126.64	191.8	A	A	A	A	A	B	B	B	B	B	A	B	A	A	A	B	B	A	B	A	B	B	A	B	B	B	B	B	B	A	B	B	A	B	B	A	B	A	B	A	A	A	A	A
1	chr01.1919.5	0.014	824.591	126.86	191.9	A	A	A	A	A	B	B	B	B	B	A	B	A	A	A	B	B	A	B	A	B	B	A	B	B	B	B	B	B	A	B	B	A	B	B	A	B	A	B	A	A	A	A	A
1	chr01.1920.5	0.007	825.305	126.97	192	A	A	A	A	A	B	B	B	B	B	A	B	A	A	A	B	B	A	B	A	B	B	A	B	B	B	B	B	B	A	B	B	A	B	B	A	B	A	B	A	A	A	A	A
1	chr01.1930	0.007	826.019	127.08	192.525	A	A	A	A	A	B	B	B	B	B	A	B	A	A	A	B	B	A	B	A	B	B	A	B	B	B	B	B	A	A	B	B	A	B	B	A	B	A	B	A	A	A	A	A
1	chr01.1943	0.011	827.091	127.245	193.65	A	A	A	A	A	B	B	B	B	B	A	B	A	A	A	B	B	A	B	A	B	B	A	B	B	B	B	B	A	A	B	B	A	B	B	A	B	A	B	A	A	A	A	A
1	chr01.1948	0.011	828.163	127.41	194.55	A	A	A	A	A	B	B	B	B	B	A	B	A	A	A	B	B	A	B	B	B	B	A	B	B	B	B	B	A	A	B	B	A	B	B	A	B	A	B	A	A	A	A	A
1	chr01.1949.5	0.007	828.877	127.52	194.875	A	A	A	A	A	B	B	B	B	B	A	B	A	A	A	B	B	A	B	B	B	B	A	B	B	B	B	B	A	A	B	B	A	B	B	A	B	A	B	A	A	A	B	A
1	chr01.1950.5	0.032	832.096	128.015	195	A	A	B	A	A	B	B	B	B	B	A	B	A	A	A	B	B	A	B	B	B	B	A	B	B	B	B	B	A	A	B	B	A	B	B	A	B	B	B	A	A	A	B	A
1	chr01.1951.5	0.004	832.453	128.07	195.1	A	A	B	A	A	B	B	B	B	B	A	B	A	A	A	B	B	A	B	B	B	B	A	B	B	B	B	B	A	A	B	B	A	B	B	A	B	B	B	A	A	A	B	A
1	chr01.1952.5	0.061	838.555	129.008	195.2	A	A	B	A	A	B	B	B	B	B	A	B	A	B	A	B	B	A	B	B	B	B	A	B	B	B	B	B	A	A	B	B	A	B	A	A	B	B	B	A	A	A	B	A
1	chr01.1953.5	0.011	839.627	129.173	195.3	A	A	B	A	A	B	B	B	B	B	A	B	A	B	A	B	B	A	B	B	B	B	A	B	B	B	B	B	A	A	B	B	A	B	A	A	B	B	B	A	A	A	B	A
1	chr01.1954.5	0.011	840.699	129.338	195.4	A	A	B	A	A	B	B	B	B	B	A	B	A	B	A	B	B	A	B	B	B	B	A	B	B	B	B	B	A	A	B	B	A	B	A	A	B	B	B	A	A	A	B	A
1	chr01.1955.5	0.007	841.413	129.448	195.5	A	A	B	A	A	B	B	B	B	B	A	B	A	B	A	B	B	A	B	B	B	B	A	B	B	B	B	B	A	A	B	B	A	B	A	A	B	B	B	A	B	A	B	A
1	chr01.1956.5	0.046	846.069	130.164	195.6	A	A	B	A	A	B	B	B	B	B	A	B	A	B	A	A	B	A	B	B	B	B	A	B	B	B	B	B	A	A	B	B	A	B	A	A	B	B	B	A	B	A	B	A
1	chr01.1957.5	0.021	848.213	130.494	195.7	A	A	B	A	A	B	B	B	B	B	A	B	A	B	A	A	B	A	B	B	B	B	A	B	B	B	B	B	A	A	B	B	A	B	A	B	B	B	B	A	B	A	B	A
1	chr01.1958.5	0.014	849.642	130.714	195.8	A	A	B	A	A	B	B	B	B	B	A	B	A	B	A	A	B	A	B	B	B	B	A	B	B	B	B	B	A	A	B	B	A	B	A	B	B	B	B	A	B	A	B	A
1	chr01.1959.5	0.007	850.356	130.824	195.9	A	A	B	A	A	B	B	B	B	B	B	B	A	B	A	A	B	A	B	B	B	B	A	B	B	B	B	B	A	A	B	B	A	B	A	B	B	B	B	A	B	A	B	A
1	chr01.1961	0.007	851.07	130.934	196.025	A	A	B	A	A	B	A	B	B	B	B	B	A	B	A	A	B	A	B	B	B	B	A	B	B	B	B	B	A	A	B	B	A	B	A	B	B	B	B	A	B	A	B	A
1	chr01.1963	0.004	851.427	130.989	196.2	A	A	B	A	A	B	A	B	B	B	B	B	A	B	A	A	B	A	B	B	B	B	A	B	B	B	B	B	A	A	B	B	A	B	A	B	B	B	B	A	B	A	B	A
1	chr01.1967.5	0.014	852.856	131.209	196.525	A	A	B	A	A	B	A	B	B	B	B	B	A	B	A	A	B	A	B	B	B	B	A	B	B	B	B	B	A	A	B	B	A	B	A	B	B	B	B	A	A	A	B	A
1	chr01.1972	0.007	853.57	131.318	196.975	A	A	B	A	A	B	A	B	B	B	B	B	A	B	A	A	B	A	B	B	B	B	A	B	B	B	B	B	A	A	B	B	A	B	A	B	B	B	B	A	A	A	B	A
1	chr01.1973.5	0.007	854.284	131.428	197.275	A	A	B	A	A	B	A	B	B	B	B	B	A	B	A	A	B	A	B	B	B	B	A	B	B	B	B	B	A	A	B	B	A	B	A	B	B	B	B	A	A	A	B	A
1	chr01.1974.5	0.004	854.641	131.483	197.4	A	A	B	A	A	B	A	B	B	B	B	B	A	B	A	A	B	A	B	B	B	B	A	B	A	B	B	B	A	A	B	B	A	B	A	B	B	B	B	A	A	A	B	A
1	chr01.1975.5	0.007	855.355	131.593	197.5	A	A	B	A	A	B	A	B	B	B	B	B	A	B	A	A	B	A	B	B	B	B	A	B	A	B	B	B	A	A	B	B	A	B	A	B	B	B	B	A	A	A	B	A
1	chr01.1976.5	0.018	857.141	131.868	197.6	A	A	B	A	A	B	A	B	B	B	B	B	A	B	A	A	B	A	B	A	B	B	A	B	A	B	B	B	A	A	B	B	A	B	A	B	B	B	B	A	A	A	B	A
1	chr01.1977.5	0.007	857.855	131.978	197.7	A	A	B	A	A	B	A	B	B	B	B	B	A	B	A	A	B	A	B	A	B	B	A	B	A	B	B	B	A	A	B	B	A	B	A	B	B	B	B	A	A	A	B	A
1	chr01.1981	0.043	862.151	132.639	197.925	A	A	A	A	A	B	A	B	B	B	B	B	A	B	A	A	B	A	B	A	B	B	A	B	A	A	B	B	A	A	B	B	A	B	A	B	B	A	B	A	A	A	B	A
1	chr01.1985	0.029	865.011	133.079	198.3	A	A	A	A	A	B	A	B	B	B	B	B	A	B	A	A	B	A	B	A	B	B	A	B	B	A	B	B	A	A	B	B	A	B	A	B	B	A	B	A	A	A	B	B
1	chr01.1988.5	0.011	866.083	133.244	198.675	A	A	A	A	A	B	A	B	B	B	B	B	A	B	A	A	B	A	B	A	B	B	A	B	B	A	B	B	A	A	B	B	A	B	A	B	B	A	B	A	A	A	B	B
1	chr01.1991.5	0.032	869.302	133.739	199	A	A	A	A	A	B	A	B	B	B	B	B	A	B	A	A	B	A	B	A	B	B	A	B	B	A	B	B	A	A	B	B	A	B	A	B	B	A	B	A	A	A	B	B
1	chr01.1993.5	0.004	869.659	133.794	199.25	A	A	A	A	A	B	A	B	B	B	B	B	A	B	A	A	B	A	B	A	B	B	A	B	B	A	B	B	A	A	B	B	A	B	A	B	B	A	B	A	A	A	B	B
1	chr01.1995.5	0.007	870.373	133.904	199.45	A	A	A	A	A	B	A	B	B	B	B	B	A	B	A	A	B	A	B	A	B	B	A	B	B	A	B	B	A	A	B	B	A	B	A	B	B	A	B	A	A	A	B	B
1	chr01.1996.5	0.018	872.159	134.178	199.6	A	A	A	A	A	B	A	B	B	B	B	B	A	B	A	A	B	A	B	A	B	B	A	B	B	A	B	B	A	A	B	B	A	B	A	B	B	A	B	A	A	A	B	B
1	chr01.1998	0.014	873.588	134.398	199.725	A	A	A	A	A	B	A	B	B	B	B	B	A	B	A	A	B	A	B	A	B	B	A	B	B	A	B	B	A	A	B	B	A	B	A	B	B	A	B	A	A	A	B	B
1	chr01.1999.5	0.025	876.09	134.783	199.875	A	A	A	A	A	B	A	B	B	B	B	B	A	B	A	A	B	A	B	A	B	B	A	B	B	A	B	B	A	A	B	B	A	B	A	B	B	A	B	A	A	A	B	B
1	chr01.2000.5	0.082	884.379	136.058	200	A	A	A	A	A	B	A	B	B	B	B	B	A	B	A	A	B	A	B	A	B	B	B	B	B	A	B	B	A	B	B	B	B	B	B	B	B	A	B	A	A	A	B	B
1	chr01.2001.5	0.018	886.165	136.333	200.1	A	A	A	A	A	B	A	B	B	B	B	B	A	B	A	A	B	B	B	A	B	B	B	B	B	A	B	B	A	B	B	B	B	B	B	B	B	A	B	A	A	A	B	B
1	chr01.2003.5	0.011	887.237	136.498	200.25	A	A	B	A	A	B	B	B	B	B	B	B	A	B	A	A	B	B	B	A	B	B	B	B	B	A	B	B	A	B	B	B	B	B	B	B	B	A	B	A	A	A	B	B
1	chr01.2005.5	0.004	887.594	136.553	200.45	A	A	B	A	A	B	B	B	B	B	B	B	A	B	A	A	B	B	B	A	B	B	B	B	B	A	B	B	A	B	B	B	B	B	B	B	B	A	B	A	A	A	B	B
1	chr01.2006.5	0.014	889.023	136.773	200.6	A	A	B	A	A	B	B	B	B	B	B	B	A	B	A	A	B	B	B	A	B	B	B	B	B	A	B	B	A	B	B	B	B	B	B	B	B	A	B	A	A	A	B	B
1	chr01.2007.5	0.004	889.38	136.828	200.7	A	A	B	A	A	B	B	B	B	B	B	B	A	B	A	A	B	B	B	A	B	B	B	B	B	A	B	B	A	B	B	B	B	B	B	B	B	A	B	A	A	A	B	B
1	chr01.2008.5	0.018	891.166	137.102	200.8	A	A	B	A	A	B	B	B	B	B	B	B	A	B	A	A	B	B	A	A	B	B	B	B	B	A	B	B	A	B	B	B	B	B	B	A	B	A	B	A	A	A	B	B
1	chr01.2010.5	0.029	894.026	137.542	200.95	A	A	B	A	A	B	B	B	B	B	B	B	A	B	A	A	B	B	A	A	B	B	B	A	A	A	B	B	A	B	B	B	B	B	B	A	B	A	B	A	A	A	B	B
1	chr01.2014	0.004	894.383	137.597	201.225	A	A	B	A	A	B	B	B	B	B	B	B	A	B	A	A	B	B	A	A	B	B	B	A	A	A	B	B	A	B	B	B	B	B	B	A	B	A	B	A	A	A	B	B
1	chr01.2016.5	0.036	897.961	138.148	201.525	A	A	B	A	A	B	B	A	B	A	B	A	A	B	A	A	A	B	A	A	B	B	B	A	A	A	B	B	A	B	B	B	B	B	B	A	B	A	B	A	A	A	B	B
1	chr01.2017.5	0.021	900.105	138.478	201.7	A	A	B	A	A	B	B	A	B	A	B	A	A	B	A	A	A	B	A	A	B	B	B	A	A	A	B	A	A	B	B	B	B	B	B	A	B	A	B	A	A	A	B	B
1	chr01.2019	0.004	900.462	138.533	201.825	A	A	B	A	A	B	B	A	B	A	B	A	A	B	A	A	A	B	A	A	B	B	B	A	A	A	A	A	A	B	B	B	B	B	B	A	B	A	B	A	A	A	B	B
1	chr01.2021	0.007	901.176	138.642	202	A	A	B	A	A	B	B	A	B	A	B	A	A	B	A	A	A	B	A	A	B	B	B	A	A	A	A	A	A	B	B	B	B	B	B	A	B	A	B	A	A	A	B	B
1	chr01.2022.5	0.018	902.962	138.917	202.175	A	A	B	A	A	B	B	A	B	A	B	A	A	B	A	A	A	B	A	A	B	B	B	A	A	A	A	A	A	B	B	B	B	B	B	A	B	A	B	A	A	A	B	B
1	chr01.2023.5	0.011	904.034	139.082	202.3	A	A	B	A	A	B	B	A	B	A	B	A	A	B	A	A	A	B	A	A	B	B	B	A	A	A	A	A	A	B	B	B	B	B	B	A	B	A	B	A	A	A	B	B
1	chr01.2026.5	0.004	904.391	139.137	202.5	A	A	B	A	A	B	B	A	B	A	B	A	A	B	A	A	A	B	A	A	B	B	B	A	A	A	A	A	A	B	B	B	B	B	B	A	B	A	B	A	A	A	B	B
1	chr01.2029.5	0.007	905.105	139.247	202.8	A	A	B	A	A	B	B	A	B	A	B	A	A	B	A	A	A	B	A	A	B	B	B	A	A	A	A	A	A	B	B	A	B	B	B	A	B	A	B	A	A	A	B	B
1	chr01.2030.5	0.004	905.462	139.302	203	A	A	B	A	A	B	B	A	B	A	B	A	A	B	A	A	A	B	A	A	B	B	B	A	A	A	A	A	A	B	B	A	B	B	B	A	B	A	B	A	A	A	B	B
1	chr01.2034	0.004	905.819	139.357	203.225	A	A	B	A	A	B	B	A	B	A	B	A	A	B	A	A	A	B	A	A	B	B	B	A	A	A	A	A	A	B	B	A	B	B	B	A	B	A	B	A	A	A	B	B
1	chr01.2038.5	0.004	906.176	139.412	203.625	A	A	B	A	A	B	B	A	B	A	B	A	A	B	A	A	A	B	A	A	B	B	B	A	A	A	A	A	A	B	B	A	B	B	B	A	B	A	B	A	A	A	B	B
1	chr01.2040.5	0.004	906.533	139.467	203.95	A	A	B	A	A	B	B	A	B	A	B	A	A	B	A	A	A	B	A	A	B	B	B	A	A	A	A	A	A	B	B	A	B	B	A	A	B	A	B	A	A	A	B	B
1	chr01.2042.5	0.029	909.393	139.907	204.15	A	A	B	A	A	B	A	A	B	A	B	A	A	B	A	A	A	B	A	A	B	B	B	A	A	A	A	A	A	B	B	A	B	B	A	A	B	A	B	A	A	A	B	B
1	chr01.2048	0.004	909.75	139.962	204.525	A	A	B	A	A	B	A	A	B	A	B	A	A	B	A	A	A	B	A	A	B	B	B	A	A	A	A	A	A	B	B	A	B	B	A	A	B	A	B	A	A	A	B	B
1	chr01.2052.5	0.011	910.822	140.126	205.025	A	A	B	A	A	B	A	A	B	A	B	A	A	B	A	A	A	B	A	A	B	B	B	A	A	A	A	A	A	B	B	A	B	B	A	A	B	A	B	A	A	A	B	B
1	chr01.2054	0.018	912.608	140.401	205.325	A	A	B	A	A	B	A	A	B	A	B	A	A	B	A	A	A	B	A	A	B	B	B	A	A	A	A	A	A	B	B	B	B	B	A	A	B	A	B	A	A	A	B	B
1	chr01.2055.5	0.007	913.322	140.511	205.475	A	A	B	A	A	B	A	A	B	A	B	A	A	B	A	A	A	B	A	A	B	B	B	A	A	A	A	A	A	B	B	B	B	B	A	A	B	A	B	A	A	A	B	B
1	chr01.2056.5	0.004	913.679	140.566	205.6	A	A	B	A	A	B	A	A	B	A	B	A	A	B	A	A	A	B	A	A	B	B	B	A	A	A	A	A	A	B	B	B	B	B	A	A	B	A	B	A	A	A	B	B
1	chr01.2058	0	913.679	140.566	205.725	A	A	B	A	A	B	A	A	B	A	B	A	A	B	A	A	A	B	A	A	B	B	B	A	A	A	A	A	A	B	B	B	B	B	A	A	B	A	B	A	A	A	B	B
1	chr01.2059.5	0.004	914.036	140.621	205.875	A	A	B	A	A	B	A	A	B	A	B	A	A	B	A	A	A	B	A	A	B	B	B	A	A	A	A	A	A	B	B	B	B	B	A	A	B	A	B	A	A	A	B	B
1	chr01.2060.5	0.011	915.108	140.786	206	A	A	B	A	A	B	A	A	B	A	A	A	A	B	A	A	A	B	A	A	B	B	B	A	A	A	A	A	A	B	A	B	B	B	A	A	B	A	B	A	A	A	B	B
1	chr01.2063	0.046	919.764	141.502	206.175	A	A	B	A	A	B	A	A	B	A	A	A	A	B	A	A	A	B	A	A	B	B	B	A	A	A	A	A	A	B	A	B	B	B	A	A	B	A	B	A	A	A	B	B
1	chr01.2065.5	0.011	920.836	141.667	206.425	A	A	B	A	A	B	A	A	B	A	A	A	A	B	A	A	A	B	A	A	B	B	B	A	A	A	A	A	A	B	A	B	B	B	A	A	B	A	B	A	A	A	B	B
1	chr01.2066.5	0.004	921.193	141.722	206.6	A	A	B	A	A	B	A	A	B	A	A	A	A	B	A	A	A	B	A	A	B	B	B	A	A	A	A	A	A	B	A	B	B	B	A	A	B	A	B	A	A	A	B	B
1	chr01.2068.5	0.004	921.55	141.777	206.75	A	A	B	A	A	B	A	A	B	A	A	A	A	B	A	A	A	B	A	A	B	B	B	A	A	A	A	A	A	B	A	B	B	B	A	A	B	A	B	A	A	A	B	B
1	chr01.2070.5	0.011	922.622	141.942	206.95	A	A	B	A	A	B	A	A	B	A	A	A	A	B	A	A	A	B	A	A	B	B	B	A	A	A	A	A	A	B	A	B	B	B	A	A	B	A	B	A	A	A	B	B
1	chr01.2071.5	0.011	923.694	142.107	207.1	A	A	B	A	A	B	A	A	B	A	A	A	A	B	A	A	A	B	A	A	B	B	B	A	A	A	A	A	A	B	A	B	B	B	A	A	B	A	B	A	A	A	B	B
1	chr01.2072.5	0.004	924.051	142.162	207.2	A	A	B	A	A	B	A	A	B	A	A	A	A	B	A	A	A	B	A	A	B	B	B	A	A	A	A	A	A	B	A	B	B	B	A	A	B	A	B	A	A	A	B	B
1	chr01.2073.5	0.025	926.553	142.547	207.3	A	A	B	A	A	B	A	A	B	A	A	A	A	B	A	A	A	B	A	A	B	B	B	A	A	A	A	A	A	B	A	B	B	B	A	A	B	A	B	A	A	A	B	B
1	chr01.2074.5	0.004	926.91	142.602	207.4	A	A	B	A	A	B	A	A	B	A	A	A	A	B	A	A	A	B	A	A	B	B	B	A	A	A	A	A	A	B	A	B	B	B	A	A	B	A	B	A	A	A	B	B
1	chr01.2075.5	0.014	928.339	142.821	207.5	A	A	B	A	A	B	A	A	A	A	A	A	A	B	A	A	A	B	A	A	B	B	B	A	A	A	A	A	A	B	A	B	B	B	A	A	B	A	B	A	A	A	B	B
1	chr01.2076.5	0.036	931.917	143.372	207.6	A	A	B	A	A	B	A	A	A	A	A	A	A	B	A	A	A	B	A	A	B	B	B	A	A	A	A	A	A	B	A	B	B	A	A	A	B	A	B	A	A	A	B	B
1	chr01.2077.5	0.032	935.136	143.867	207.7	A	A	B	A	A	B	A	A	A	A	A	A	A	B	A	A	A	B	A	A	B	B	B	A	A	A	A	A	A	B	A	B	B	A	A	A	B	A	B	A	A	A	B	B
1	chr01.2079.5	0.007	935.85	143.977	207.85	A	A	B	A	A	B	A	A	A	A	A	A	A	B	A	A	A	B	A	A	B	B	B	A	B	A	A	A	A	B	A	B	B	A	A	A	B	A	B	A	A	A	B	B
1	chr01.2081.5	0	935.85	143.977	208.05	A	A	B	A	A	B	A	A	A	A	A	A	A	B	A	A	A	B	A	A	B	B	B	A	B	A	A	A	A	B	A	B	B	A	A	A	B	A	B	A	A	A	B	B
1	chr01.2082.5	0.011	936.922	144.142	208.2	A	A	B	A	A	A	A	A	A	A	A	A	A	B	A	A	A	B	A	A	B	B	B	A	B	A	A	A	A	B	A	B	B	A	A	A	B	A	B	A	A	A	B	B
1	chr01.2083.5	0.004	937.279	144.197	208.3	A	A	B	A	A	A	A	A	A	A	A	A	A	B	A	A	A	B	A	A	B	B	B	A	B	A	A	A	A	B	A	B	B	A	A	A	B	A	B	A	A	A	B	B
1	chr01.2086	0.004	937.636	144.252	208.475	A	A	B	A	A	A	A	A	A	A	A	A	A	B	A	A	A	B	A	A	B	B	B	A	B	A	A	A	A	B	A	B	B	A	A	A	B	A	B	A	A	A	B	B
1	chr01.2088.5	0.036	941.214	144.802	208.725	A	A	B	A	A	A	A	B	A	A	A	B	A	B	A	A	B	B	A	A	B	B	B	A	B	A	A	B	A	B	A	B	B	A	A	A	B	A	B	A	A	A	B	B
1	chr01.2089.5	0.021	943.358	145.132	208.9	A	A	B	A	A	A	A	B	A	A	A	B	A	B	A	A	B	B	A	A	B	B	B	A	B	A	A	B	A	B	A	B	B	A	A	A	B	A	B	A	A	A	B	B
1	chr01.2090.5	0.018	945.144	145.407	209	A	A	B	A	A	A	A	B	A	B	A	B	A	B	A	A	B	B	A	A	B	B	B	A	B	A	B	B	A	B	A	B	B	A	A	A	B	A	B	A	A	A	B	B
1	chr01.2091.5	0.029	948.004	145.847	209.1	A	A	B	A	A	B	A	B	A	B	A	B	A	B	A	A	B	B	A	A	B	B	B	A	B	A	B	B	A	B	A	B	B	A	A	A	B	A	B	A	A	A	B	B
1	chr01.2092.5	0.025	950.506	146.232	209.2	A	A	B	A	A	B	A	B	A	B	A	B	A	B	A	A	B	B	A	A	B	B	B	A	B	A	B	B	A	B	A	B	B	A	A	A	B	A	B	A	A	A	B	B
1	chr01.2095.5	0.011	951.578	146.397	209.4	A	A	B	A	A	B	A	B	A	B	A	B	A	B	A	A	B	B	A	A	B	B	B	A	B	A	B	B	A	B	A	B	B	A	A	A	B	A	B	A	A	A	B	B
1	chr01.2099.5	0.004	951.935	146.452	209.75	A	A	B	A	A	B	A	B	A	B	A	B	A	B	A	A	B	B	A	A	B	B	B	A	B	A	B	B	A	B	A	B	B	A	A	A	B	A	B	A	A	A	B	B
1	chr01.2102.5	0.007	952.649	146.561	210.1	A	A	B	A	A	B	A	B	A	B	A	B	A	B	A	A	B	B	A	A	B	B	B	A	B	A	B	B	A	B	A	B	B	A	A	A	B	A	B	A	A	A	B	B
1	chr01.2104.5	0.014	954.078	146.781	210.35	A	A	B	A	A	B	A	B	A	B	A	B	A	B	A	A	B	B	A	A	B	B	B	A	B	A	B	B	A	B	A	B	B	A	A	A	B	A	B	A	A	A	B	B
1	chr01.2105.5	0.079	962.001	148	210.5	A	A	B	A	A	B	A	B	A	B	A	B	A	B	A	A	B	A	A	A	B	B	B	A	B	A	B	B	A	A	A	B	A	A	A	A	B	A	B	A	A	A	B	B
1	chr01.2107	0.004	962.358	148.055	210.625	A	A	B	A	A	B	A	B	A	B	A	B	A	B	A	A	B	A	A	A	B	B	B	A	B	A	B	B	A	A	A	B	A	A	A	A	B	A	B	A	A	A	B	B
1	chr01.2108.5	0.004	962.715	148.11	210.775	A	A	B	A	A	B	A	B	A	B	A	B	A	B	A	A	B	A	A	A	B	B	B	A	B	A	B	B	A	A	A	B	A	A	A	A	B	A	B	A	A	A	B	B
1	chr01.2109.5	0.004	963.072	148.165	210.9	A	A	B	A	A	B	A	B	A	B	A	B	A	B	A	A	B	A	A	A	B	B	B	A	B	A	B	B	A	A	A	B	A	A	A	A	B	A	B	A	A	A	B	B
1	chr01.2110.5	0.025	965.574	148.55	211	A	A	B	A	A	B	A	B	A	B	A	B	A	B	A	A	B	A	A	A	B	B	B	A	B	A	B	B	A	A	A	B	A	A	B	A	B	A	B	A	A	A	B	B
1	chr01.2111.5	0.021	967.718	148.88	211.1	A	A	B	A	A	B	B	B	A	B	A	B	A	B	A	A	B	A	A	A	B	B	B	A	B	A	B	B	A	A	A	B	A	A	B	A	B	A	B	A	A	A	B	B
1	chr01.2112.5	0.021	969.862	149.21	211.2	A	A	B	A	A	B	B	B	A	B	A	B	A	B	A	A	B	A	A	A	B	B	B	A	B	A	B	B	A	A	A	B	A	A	B	A	B	A	A	A	A	A	B	B
1	chr01.2114	0.004	970.219	149.264	211.325	A	A	B	A	A	B	B	B	A	B	A	B	A	B	A	A	B	A	A	A	B	B	B	A	B	A	B	B	A	A	A	B	A	A	B	A	B	A	A	A	A	A	B	B
1	chr01.2116.5	0.014	971.648	149.484	211.525	A	A	B	A	A	B	B	B	A	B	A	B	A	B	A	A	B	A	A	A	B	B	B	A	B	A	B	B	A	A	A	B	A	A	B	A	B	A	A	A	A	A	B	B
1	chr01.2118.5	0.004	972.005	149.539	211.75	A	A	B	A	A	B	B	B	A	B	A	B	A	B	A	A	B	A	A	A	B	B	B	A	B	A	B	B	A	A	A	B	A	A	B	A	B	A	A	A	A	A	B	B
1	chr01.2122	0.004	972.362	149.594	212.025	A	A	B	A	A	B	B	B	A	B	A	B	A	B	A	A	B	A	A	A	B	B	B	A	B	A	B	B	A	A	A	B	A	A	B	A	B	A	A	A	A	A	B	B
1	chr01.2125.5	0.007	973.076	149.704	212.375	A	A	B	A	A	B	B	B	A	B	A	B	A	B	A	A	B	A	A	A	B	B	B	A	B	A	B	B	A	A	A	B	A	A	B	A	B	A	A	A	A	A	B	B
1	chr01.2127.5	0.004	973.433	149.759	212.65	A	A	B	A	A	B	B	B	A	B	A	B	A	B	A	A	B	A	A	A	B	B	B	A	B	A	B	B	A	A	A	B	A	A	B	A	B	A	A	A	A	A	B	B
1	chr01.2130	0.004	973.79	149.814	212.875	A	A	B	A	A	B	B	B	A	B	A	B	A	B	A	A	B	A	A	A	B	B	B	A	B	A	B	B	A	A	A	B	A	A	B	A	B	A	A	A	A	A	B	B
1	chr01.2131.5	0.05	978.807	150.586	213.075	A	A	A	A	A	B	B	B	A	B	A	B	A	B	A	A	B	A	A	A	B	A	B	A	B	A	B	B	A	A	A	B	A	A	B	A	A	A	A	A	A	A	B	B
1	chr01.2132.5	0.039	982.744	151.191	213.2	A	A	A	A	A	B	B	B	A	B	A	B	A	B	A	A	B	A	A	A	B	A	A	A	B	A	B	B	A	A	A	B	A	A	B	A	A	A	A	A	A	A	B	B
1	chr01.2133.5	0.018	984.53	151.466	213.3	A	A	A	A	A	B	B	B	A	B	A	B	A	B	A	A	B	A	A	A	B	A	A	A	B	A	B	B	A	A	A	B	A	A	B	A	A	A	A	A	A	A	B	B
1	chr01.2136	0.004	984.887	151.521	213.475	A	A	A	A	A	B	B	B	A	B	A	B	A	B	A	A	B	A	A	A	B	A	A	A	B	A	B	B	A	A	A	B	A	A	B	A	A	A	A	A	A	A	B	B
1	chr01.2139	0.004	985.244	151.576	213.75	A	A	A	A	A	B	B	B	A	B	A	B	A	B	A	A	B	A	A	A	B	A	A	A	B	A	B	B	A	A	A	B	A	A	B	A	A	A	A	A	A	A	B	B
1	chr01.2141	0.004	985.601	151.631	214	A	A	A	A	A	B	B	B	A	B	A	B	A	B	A	A	B	A	A	A	B	A	A	A	B	A	B	B	A	A	A	B	A	A	B	A	A	A	A	A	A	A	B	B
1	chr01.2142.5	0.004	985.958	151.686	214.175	A	A	A	A	A	B	B	B	A	B	A	B	A	B	A	A	B	A	A	A	B	A	A	A	B	A	B	B	A	A	A	B	A	A	B	A	A	A	A	A	A	A	B	B
1	chr01.2143.5	0.004	986.315	151.741	214.3	A	A	A	A	A	B	B	B	A	B	A	B	A	B	A	A	B	A	A	A	B	A	B	A	B	A	B	B	A	A	A	B	A	A	B	A	A	A	A	A	A	A	B	B
1	chr01.2145.5	0.004	986.672	151.796	214.45	A	A	A	A	A	B	B	B	A	B	A	B	A	B	A	A	B	A	A	A	B	A	B	A	B	A	B	B	A	A	A	B	A	A	B	A	A	A	A	A	A	A	B	B
1	chr01.2148	0.011	987.744	151.961	214.675	A	A	A	A	A	B	B	B	A	B	A	B	A	B	A	A	B	A	A	A	B	A	B	A	B	A	B	B	A	A	A	B	A	A	B	A	A	A	A	A	A	A	B	B
1	chr01.2149.5	0.05	992.761	152.732	214.875	A	A	A	A	A	B	A	B	A	B	A	B	A	B	A	A	B	A	A	A	B	A	B	A	B	A	B	B	A	A	A	B	A	A	A	A	A	A	A	A	A	A	B	B
1	chr01.2150.5	0.014	994.19	152.952	215	A	A	A	A	A	B	A	B	A	B	A	B	A	B	A	A	B	A	A	A	B	A	B	A	B	A	B	B	A	A	A	B	A	A	A	A	A	A	A	A	A	A	B	B
1	chr01.2151.5	0.018	995.976	153.227	215.1	A	A	A	A	A	B	A	B	A	B	A	B	A	B	A	A	B	A	A	A	B	A	B	A	B	A	B	B	A	A	A	B	A	A	A	A	A	A	A	A	A	A	B	B
1	chr01.2154.5	0.014	997.405	153.447	215.3	A	A	A	A	A	B	A	B	A	B	A	B	A	B	A	A	B	A	A	A	B	A	B	A	B	A	B	B	A	A	A	B	A	A	A	A	A	A	A	A	A	A	B	B
1	chr01.2157.5	0.004	997.762	153.502	215.6	A	A	A	A	A	B	A	B	A	B	A	B	A	B	A	A	B	A	A	A	B	A	B	A	B	A	B	B	A	A	A	B	A	A	A	A	A	A	A	A	A	A	B	B
1	chr01.2162.5	0.032	1000.98	153.997	216	A	A	A	A	A	B	A	B	A	B	A	B	A	B	A	A	B	A	A	A	B	A	B	A	B	A	B	B	A	A	A	B	A	A	A	A	A	A	A	A	A	A	B	B
1	chr01.2169	0.021	1003.12	154.327	216.575	A	A	A	A	A	B	A	B	A	B	A	B	A	B	A	A	B	A	A	A	A	A	B	A	B	A	B	B	A	A	A	B	A	A	A	A	A	A	A	A	A	A	B	B
1	chr01.2171.5	0.007	1003.84	154.437	217.025	A	A	A	A	A	B	A	B	A	B	A	B	A	B	A	A	B	A	A	A	A	A	B	A	B	A	B	B	A	A	A	A	A	A	A	A	A	A	A	A	A	A	B	B
1	chr01.2172.5	0.018	1005.62	154.712	217.2	A	A	A	B	A	B	A	B	A	B	A	B	A	B	A	A	B	A	A	A	A	A	B	A	B	A	B	B	A	A	A	A	A	A	A	A	A	A	A	A	A	A	B	B
1	chr01.2174.5	0.004	1005.98	154.766	217.35	A	A	A	B	A	B	A	B	A	B	A	B	A	B	A	A	B	A	A	A	A	A	B	A	B	A	B	B	A	A	A	A	A	A	A	A	A	A	A	A	A	A	B	B
1	chr01.2176.5	0.007	1006.7	154.876	217.55	A	A	A	B	A	B	A	B	A	B	A	B	A	B	A	A	B	A	A	A	A	A	A	A	B	A	B	B	A	A	A	A	A	A	A	A	A	A	A	A	A	A	B	B
1	chr01.2177.5	0.018	1008.48	155.151	217.7	A	A	A	B	A	B	A	B	A	B	A	B	A	B	A	A	A	A	A	A	A	A	A	A	B	A	A	B	A	A	A	A	A	A	A	A	A	A	A	A	A	B	B	B
1	chr01.2178.5	0.004	1008.84	155.206	217.8	A	A	A	B	A	B	A	B	A	B	A	B	A	B	A	A	A	A	A	A	A	A	A	A	B	A	A	B	A	A	A	A	A	A	A	A	A	A	A	A	A	B	B	B
1	chr01.2181.5	0.043	1013.13	155.867	218	A	A	A	B	A	A	A	B	A	B	A	B	A	B	A	A	A	A	A	A	A	A	A	A	B	A	A	B	A	A	A	A	A	A	A	A	A	A	A	A	A	B	B	B
1	chr01.2185.5	0.004	1013.49	155.922	218.35	A	A	A	B	A	A	A	B	A	B	A	B	A	B	A	A	A	A	A	A	A	A	A	A	B	A	A	B	A	A	A	A	A	A	A	A	A	A	A	A	A	B	B	B
1	chr01.2187.5	0.004	1013.85	155.977	218.65	A	A	A	B	A	A	A	B	A	B	A	B	A	B	A	A	A	A	A	A	A	A	A	A	B	A	A	B	A	A	A	A	A	A	A	A	A	A	A	A	A	B	B	B
1	chr01.2189.5	0.007	1014.56	156.087	218.85	A	A	A	B	A	A	A	B	A	B	A	B	A	B	A	A	A	A	A	A	A	A	A	A	B	A	A	B	A	A	A	A	A	A	A	A	A	A	A	A	A	B	B	B
1	chr01.2196	0.004	1014.92	156.142	219.275	A	A	A	B	A	A	A	B	A	B	A	B	A	B	A	A	A	A	A	A	A	A	A	A	B	A	A	B	A	A	A	A	A	A	A	A	A	A	A	A	A	A	B	B
1	chr01.2202	0.004	1015.28	156.196	219.9	A	A	A	B	A	A	A	B	A	B	A	B	A	B	A	A	A	A	A	A	A	A	A	A	B	A	A	B	A	A	A	A	A	A	A	A	A	A	A	A	A	A	B	B
1	chr01.2203.5	0.004	1015.63	156.251	220.275	A	A	A	B	A	A	A	B	A	B	A	B	A	B	A	A	A	A	A	A	A	A	A	A	B	A	A	B	A	A	A	A	A	A	A	A	A	A	A	A	A	A	B	B
1	chr01.2206	0.007	1016.35	156.361	220.475	A	A	A	B	A	A	A	B	A	B	A	B	A	B	A	A	A	A	A	A	A	A	A	A	B	A	A	B	A	A	A	A	A	A	A	A	A	A	A	A	A	A	B	B
1	chr01.2214	0.004	1016.7	156.416	221	A	A	A	B	A	A	A	B	A	B	A	B	A	B	A	A	A	A	A	A	A	A	A	A	B	A	A	B	A	A	A	A	A	A	A	A	A	A	A	A	A	A	B	B
1	chr01.2220.5	0.004	1017.06	156.471	221.725	A	A	A	B	A	A	A	B	A	B	A	B	A	B	A	A	A	A	A	A	A	A	A	A	B	A	A	B	A	A	A	A	A	A	A	A	A	A	A	A	A	A	B	B
1	chr01.2221.5	0.007	1017.78	156.581	222.1	B	A	A	B	A	A	A	B	A	B	A	B	A	B	A	A	A	A	A	A	A	A	A	A	B	A	A	B	A	A	A	A	A	A	A	A	A	A	A	A	A	A	B	B
1	chr01.2223.5	0.007	1018.49	156.691	222.25	B	A	A	B	A	A	A	B	A	B	A	B	A	B	A	A	A	A	A	A	A	A	A	A	B	A	A	B	A	A	A	A	A	A	A	A	A	A	A	A	A	A	B	B
1	chr01.2227.5	0.004	1018.85	156.746	222.55	B	A	A	B	A	A	A	B	A	B	A	B	A	B	A	A	A	A	A	A	A	A	A	A	B	A	A	B	A	A	A	A	A	A	A	A	A	A	A	A	A	B	B	B
1	chr01.2230.5	0.011	1019.92	156.911	222.9	B	A	A	B	A	A	A	B	A	B	A	B	A	B	A	A	A	A	A	A	A	A	A	A	B	A	A	B	A	A	A	A	A	A	A	A	A	A	A	A	A	B	B	B
1	chr01.2231.5	0.011	1020.99	157.076	223.1	B	A	A	B	A	A	A	B	A	B	A	B	A	B	A	A	A	B	A	A	A	A	A	A	B	A	A	B	A	B	A	A	A	A	A	A	A	A	A	A	A	B	B	B
1	chr01.2232.5	0.007	1021.7	157.185	223.2	B	A	A	B	A	A	A	B	A	B	A	B	A	B	A	A	A	B	A	A	A	A	A	A	B	A	A	B	A	B	A	A	A	A	A	A	A	A	A	A	A	B	B	B
1	chr01.2233.5	0.004	1022.06	157.24	223.3	B	A	A	B	A	A	A	B	A	B	A	B	A	B	A	A	A	B	A	A	A	A	A	A	B	A	A	B	A	B	A	A	A	A	A	A	A	B	A	A	A	B	B	B
1	chr01.2234.5	0.021	1024.21	157.57	223.4	B	A	A	B	A	A	A	B	A	B	A	B	A	B	A	A	A	B	A	A	A	A	A	A	B	A	A	B	A	B	A	A	A	A	A	A	A	B	A	A	A	B	B	B
1	chr01.2236.5	0.004	1024.56	157.625	223.55	B	A	A	B	A	A	A	B	A	B	A	B	A	B	A	A	A	B	A	A	A	A	A	A	B	A	A	B	A	B	A	A	A	A	A	A	A	B	A	A	A	B	B	B
1	chr01.2238.5	0.1	1034.7	159.185	223.75	B	A	A	B	A	A	A	B	A	B	A	B	A	B	A	A	A	B	A	A	A	A	A	A	A	A	A	B	A	B	B	A	A	A	A	A	A	B	B	B	B	B	B	B
1	chr01.2239.5	0.039	1038.64	159.79	223.9	B	A	A	B	A	A	A	B	A	B	A	B	A	B	A	A	A	B	A	A	A	A	A	A	A	A	A	B	A	B	B	A	B	A	A	A	A	B	B	B	B	B	B	B
1	chr01.2240.5	0.007	1039.35	159.9	224	B	A	A	B	A	A	A	B	A	B	A	B	A	B	A	A	A	B	A	A	A	A	A	A	A	A	A	B	A	B	B	A	B	A	A	A	A	B	B	B	B	B	B	B
1	chr01.2241.5	0.004	1039.71	159.955	224.1	B	A	A	B	A	A	A	B	A	B	A	B	A	B	A	A	A	B	A	A	A	A	A	A	A	A	A	B	A	B	B	A	B	A	A	A	A	B	B	B	B	B	B	B
1	chr01.2242.5	0.007	1040.42	160.065	224.2	B	A	A	B	A	A	A	B	A	B	A	B	A	B	A	A	A	B	A	B	A	A	A	A	A	A	A	B	A	B	B	A	B	A	A	A	A	B	B	B	B	B	B	B
1	chr01.2243.5	0.004	1040.78	160.12	224.3	B	A	A	B	A	A	A	B	B	B	A	B	A	B	A	A	A	B	A	B	A	A	A	A	A	A	A	B	A	B	B	A	B	A	A	A	A	B	B	B	B	B	B	B
1	chr01.2246	0.043	1045.07	160.781	224.475	B	A	A	B	A	A	A	B	B	B	A	B	A	B	B	A	A	B	A	B	A	A	A	A	A	A	A	B	A	B	B	A	B	A	A	A	A	B	B	B	B	B	B	A
1	chr01.2248.5	0.004	1045.43	160.836	224.725	B	A	A	B	A	A	A	B	B	B	A	B	A	B	B	A	A	B	A	B	A	A	A	A	A	A	B	B	A	B	B	A	B	A	A	A	A	B	B	B	B	B	B	A
1	chr01.2250	0.018	1047.22	161.11	224.925	B	A	A	B	A	A	A	B	B	B	A	B	A	B	B	A	A	B	A	B	A	A	A	A	A	A	B	B	A	B	A	A	B	A	A	A	A	B	B	B	B	B	B	A
1	chr01.2253.5	0.011	1048.29	161.275	225.175	B	A	A	B	A	A	A	B	B	B	A	B	A	B	B	B	A	B	A	B	A	A	A	A	A	A	B	B	A	B	A	A	B	A	A	A	A	B	B	B	B	B	B	A
1	chr01.2257	0.011	1049.36	161.44	225.525	B	A	A	B	A	A	A	B	B	B	A	B	A	B	B	B	A	B	A	B	A	A	A	A	A	A	B	B	A	B	A	A	B	A	A	A	A	B	B	B	B	B	B	A
1	chr01.2259.5	0	1049.36	161.44	225.825	B	A	A	B	A	A	A	B	B	B	A	B	A	B	B	B	A	B	A	B	A	A	A	A	A	A	B	B	A	B	A	A	B	A	A	A	A	B	B	B	B	B	B	A
1	chr01.2261.5	0.007	1050.08	161.55	226.05	B	A	A	B	A	A	A	B	B	B	A	B	A	B	B	B	A	B	A	B	A	A	A	A	A	A	B	B	A	B	A	A	B	A	A	A	A	B	B	B	B	B	B	A
1	chr01.2262.5	0.004	1050.43	161.605	226.2	B	A	A	B	A	A	A	B	B	B	A	B	A	B	B	B	A	B	A	B	A	A	A	A	A	A	B	B	A	B	A	A	B	A	A	A	A	B	B	B	B	B	B	A
1	chr01.2263.5	0.007	1051.15	161.715	226.3	B	A	A	B	A	A	A	B	B	B	A	B	A	B	B	B	A	B	A	B	A	A	A	A	A	A	B	B	A	B	A	A	B	A	A	A	A	B	B	B	B	B	B	A
1	chr01.2264.5	0.004	1051.5	161.77	226.4	B	A	A	B	A	A	A	B	B	B	A	B	A	B	B	B	A	B	A	B	A	A	A	A	A	A	B	B	A	B	A	A	B	A	A	A	A	B	B	B	B	B	B	A
1	chr01.2265.5	0.011	1052.58	161.935	226.5	B	A	A	B	A	A	B	B	B	B	A	B	A	B	B	B	A	B	A	B	A	A	A	A	A	A	B	B	A	B	A	A	B	A	B	A	A	B	B	B	B	B	B	A
1	chr01.2266.5	0.025	1055.08	162.32	226.6	B	A	A	B	A	A	B	B	B	B	A	B	A	B	B	B	A	B	A	B	A	A	A	A	A	A	B	B	A	B	A	A	B	A	B	A	A	B	B	B	B	B	B	B
1	chr01.2268	0.011	1056.15	162.485	226.725	B	A	A	B	A	A	B	B	B	B	A	B	A	B	B	B	A	B	A	B	A	A	A	A	A	A	B	B	A	B	A	A	B	A	B	A	A	B	B	B	B	B	B	B
1	chr01.2270.5	0.011	1057.22	162.65	226.925	B	A	A	B	A	A	B	B	B	B	A	B	A	B	B	B	A	B	A	B	A	A	A	A	A	A	B	B	A	B	A	A	B	A	B	A	A	B	B	B	B	B	B	B
1	chr01.2276	0.007	1057.94	162.759	227.325	B	A	A	B	A	A	B	B	B	B	A	B	A	B	B	B	A	B	A	B	A	A	A	A	A	A	B	B	A	B	A	A	B	A	B	A	A	B	B	B	B	B	B	B
1	chr01.2280.5	0.014	1059.36	162.979	227.825	B	A	A	B	A	A	B	B	B	B	A	B	A	B	B	B	A	B	A	B	A	A	A	A	A	A	B	B	A	B	A	A	B	A	B	A	A	B	B	B	B	B	B	B
1	chr01.2281.5	0.011	1060.44	163.144	228.1	B	A	A	B	A	A	B	B	B	B	A	B	A	B	B	B	A	B	A	B	A	A	A	A	A	A	B	B	A	B	A	A	B	A	B	A	A	B	B	B	B	B	B	B
1	chr01.2282.5	0.004	1060.79	163.199	228.2	B	A	A	B	A	A	B	B	B	B	A	B	A	B	B	B	A	B	A	B	A	A	A	A	A	A	B	B	A	B	A	A	B	A	B	A	A	B	B	B	B	B	B	B
1	chr01.2283.5	0.018	1062.58	163.474	228.3	B	A	A	B	A	A	B	B	B	B	A	B	A	B	B	B	A	B	A	B	A	A	A	A	A	A	B	B	A	B	A	A	B	A	B	A	A	B	B	B	B	B	B	B
1	chr01.2288	0.004	1062.94	163.529	228.575	B	A	A	B	A	A	B	B	B	B	A	B	A	B	B	B	A	B	A	B	A	A	A	A	A	A	B	B	A	B	A	A	B	A	B	A	A	B	B	B	B	B	B	B
1	chr01.2293	0.007	1063.65	163.639	229.05	B	A	A	B	A	A	B	B	B	B	A	B	A	B	B	B	A	B	A	B	A	A	A	A	A	A	B	B	A	B	A	A	B	A	B	A	A	B	B	B	B	B	B	B
1	chr01.2295	0.004	1064.01	163.694	229.4	B	A	A	B	A	A	B	B	B	B	A	B	A	B	B	B	A	B	A	B	A	A	A	A	A	A	B	B	A	B	A	A	B	A	B	B	A	B	B	B	B	B	B	B
1	chr01.2298	0.007	1064.72	163.803	229.65	B	A	A	B	A	A	B	B	B	B	A	B	A	B	B	B	A	B	A	B	A	A	A	A	A	A	B	B	A	B	A	A	B	A	B	B	A	B	B	B	B	B	B	B
1	chr01.2300.5	0.025	1067.22	164.188	229.925	B	A	A	B	A	A	B	B	B	B	A	B	A	B	B	B	A	B	A	B	A	A	A	A	A	A	A	B	A	B	A	A	B	A	B	B	A	B	B	B	B	B	B	B
1	chr01.2301.5	0.014	1068.65	164.408	230.1	B	A	A	B	A	A	B	B	B	B	A	B	A	B	B	B	A	B	A	B	A	A	A	A	A	A	A	B	A	B	A	A	B	A	B	A	A	A	B	B	B	B	A	B
1	chr01.2302.5	0.014	1070.08	164.628	230.2	B	A	A	B	A	A	B	B	B	B	A	B	A	B	B	B	A	B	A	B	A	A	A	A	A	A	A	B	A	B	A	A	B	A	B	A	A	A	B	B	B	B	A	B
1	chr01.2303.5	0.025	1072.58	165.013	230.3	B	A	A	B	A	A	B	B	B	B	A	B	A	B	B	B	A	B	A	B	A	A	A	A	A	A	A	B	A	B	A	A	B	A	B	A	A	A	B	B	B	B	A	B
1	chr01.2304.5	0.007	1073.3	165.123	230.4	B	A	A	B	A	A	A	B	B	B	A	B	A	B	B	B	A	B	A	B	A	A	A	A	A	A	A	B	A	B	A	A	B	A	B	A	A	A	B	B	B	B	A	B
1	chr01.2305.5	0.029	1076.16	165.563	230.5	B	A	A	B	A	A	A	B	B	B	A	B	A	B	B	B	A	B	A	B	A	A	A	A	A	A	A	B	A	B	A	A	B	A	B	A	A	A	B	B	B	B	A	A
1	chr01.2306.5	0.007	1076.87	165.673	230.6	B	A	A	B	A	A	A	B	B	B	A	B	A	B	B	B	A	B	A	B	A	A	A	A	A	A	A	B	A	B	A	A	B	A	B	A	A	A	B	B	B	B	A	A
1	chr01.2307.5	0.007	1077.59	165.782	230.7	B	A	A	B	A	A	A	B	B	B	A	B	A	B	B	B	A	B	A	B	A	A	A	A	A	A	A	B	A	B	A	A	B	A	B	A	A	A	B	B	B	B	A	A
1	chr01.2308.5	0.004	1077.94	165.837	230.8	B	A	A	B	A	A	A	B	B	B	A	B	A	B	B	B	A	B	A	B	A	A	A	A	A	A	A	B	A	B	A	A	B	A	A	A	A	A	B	B	B	B	A	A
1	chr01.2309.5	0.007	1078.66	165.947	230.9	B	A	A	B	A	A	A	B	B	B	A	B	A	B	B	B	A	B	A	B	A	A	A	A	A	A	A	B	A	B	A	A	B	A	A	A	A	A	B	B	B	B	A	A
1	chr01.2310.5	0.004	1079.01	166.002	231	B	A	A	B	A	A	A	B	B	B	A	B	B	B	B	B	A	B	A	B	A	A	A	A	A	A	A	B	A	B	A	A	B	A	A	A	A	A	B	B	B	B	A	A
1	chr01.2311.5	0.018	1080.8	166.277	231.1	B	A	A	B	A	A	A	B	B	B	A	B	B	B	B	B	A	B	A	B	A	A	B	A	A	A	A	B	A	B	A	A	B	A	A	A	A	A	B	B	B	B	A	A
1	chr01.2314.5	0.032	1084.02	166.772	231.375	B	A	A	B	A	A	A	B	B	B	A	B	B	B	B	B	A	B	A	B	A	A	B	A	A	A	A	B	A	B	A	A	B	A	A	A	A	A	B	B	B	B	A	A
1	chr01.2319	0.004	1084.38	166.827	231.675	B	A	A	B	A	A	A	B	B	B	A	B	B	B	B	B	A	B	A	B	A	A	B	A	A	A	A	B	A	B	A	A	B	A	A	A	A	A	B	B	B	B	A	A
1	chr01.2313	0.007	1085.09	166.937	231.225	B	A	A	B	A	A	A	B	B	B	A	B	B	B	B	B	A	B	A	B	A	A	B	A	A	A	A	B	A	B	A	A	B	A	A	A	A	A	B	B	B	B	A	A
1	chr01.2325	0.043	1089.39	167.598	232.2	B	A	A	B	A	A	A	A	B	A	A	B	B	B	B	B	A	B	A	B	A	A	B	A	A	A	A	A	A	B	A	A	B	A	A	A	A	A	B	B	B	B	A	A
1	chr01.2329.5	0.004	1089.74	167.653	232.725	B	A	A	B	A	A	A	A	B	A	A	B	B	B	B	B	A	B	A	B	A	A	B	A	A	A	A	A	A	B	A	A	B	A	A	A	A	A	B	B	B	B	A	A
1	chr01.2333	0.007	1090.46	167.763	233.125	B	A	A	B	A	A	A	A	B	A	A	B	B	B	B	B	A	B	A	B	A	A	B	A	A	B	A	A	A	B	A	A	B	A	A	A	A	A	B	B	B	B	A	A
1	chr01.2334.5	0.007	1091.17	167.872	233.375	B	A	A	B	A	A	A	A	B	A	A	B	B	B	B	B	A	B	A	B	A	A	B	A	A	B	A	A	A	B	A	A	B	A	A	A	A	A	B	B	B	B	A	A
1	chr01.2336.5	0.004	1091.53	167.927	233.55	B	A	A	B	A	A	A	A	B	A	A	B	B	B	B	B	A	B	A	B	A	A	B	A	A	B	A	A	A	B	A	A	B	A	A	A	A	A	B	B	B	B	A	A
1	chr01.2339.5	0.004	1091.88	167.982	233.8	B	A	A	B	A	A	A	A	B	A	A	B	B	A	B	B	A	B	A	B	A	A	B	A	A	B	A	A	A	B	A	A	B	A	A	A	A	A	B	B	B	B	A	A
1	chr01.2342	0.004	1092.24	168.037	234.075	B	A	A	B	A	A	A	A	B	A	A	B	B	A	B	B	A	B	A	B	A	A	B	A	A	B	A	A	A	B	A	A	B	A	A	A	A	A	B	B	B	B	A	A
1	chr01.2344.5	0.007	1092.96	168.147	234.325	B	A	A	B	A	A	A	A	B	A	A	B	B	A	B	B	A	B	A	B	A	A	B	A	A	B	A	A	A	B	A	A	B	A	A	A	A	A	B	B	B	B	A	A
1	chr01.2346.5	0.011	1094.03	168.312	234.55	B	A	A	B	A	A	A	A	B	A	A	B	B	A	B	B	A	B	A	B	A	A	B	A	A	B	A	A	A	B	A	A	B	A	A	A	A	A	B	B	B	B	A	A
1	chr01.2347.5	0.004	1094.38	168.367	234.7	B	A	A	B	A	A	A	A	B	A	A	B	B	A	B	B	A	B	A	B	A	A	B	A	A	B	A	A	A	B	A	A	B	A	A	A	A	A	B	B	B	B	A	A
1	chr01.2348.5	0.021	1096.53	168.697	234.8	B	A	A	B	A	A	A	A	B	A	A	B	B	A	B	B	A	B	A	B	A	A	B	A	A	B	A	A	A	B	A	A	B	A	A	A	A	A	B	B	B	B	A	A
1	chr01.2351.5	0.004	1096.89	168.752	235	B	A	A	B	A	A	A	A	B	A	A	B	B	A	B	B	A	B	A	B	A	A	B	A	A	B	A	A	A	B	A	A	B	A	A	A	A	A	B	B	B	B	A	A
1	chr01.2354.5	0.007	1097.6	168.862	235.3	B	A	A	B	A	A	A	A	B	A	A	B	B	A	B	B	A	B	A	B	A	A	B	A	A	B	A	A	A	B	A	A	B	A	A	A	A	A	B	B	B	B	A	A
1	chr01.2355.5	0.079	1105.52	170.08	235.5	B	A	A	B	A	A	A	A	B	A	A	B	B	A	B	B	A	B	B	B	A	A	B	B	A	B	A	A	A	B	A	A	B	A	A	A	A	A	B	B	B	B	A	A
1	chr01.2356.5	0.014	1106.95	170.3	235.6	B	A	A	B	A	A	A	A	B	A	A	B	B	A	B	B	A	B	B	B	A	A	B	B	A	B	A	A	A	B	A	A	B	A	A	A	A	A	B	B	B	B	A	A
1	chr01.2357.5	0.071	1114.14	171.407	235.7	B	A	B	B	A	A	A	A	B	A	A	B	B	A	B	B	B	B	B	B	A	B	A	B	A	B	A	A	A	B	A	A	B	A	A	A	B	A	B	B	B	B	A	A
1	chr01.2358.5	0.004	1114.5	171.462	235.8	B	A	B	B	A	A	A	A	B	A	A	B	B	A	B	B	B	B	B	B	A	B	A	B	A	B	A	A	A	B	A	A	B	A	A	A	B	A	B	B	B	B	A	A
1	chr01.2359.5	0.032	1117.72	171.957	235.9	B	A	B	B	A	A	A	B	B	B	A	B	B	A	B	B	B	B	B	B	A	B	A	B	A	B	A	B	A	B	A	A	B	A	A	A	B	A	B	B	B	B	A	A
1	chr01.2361	0.007	1118.43	172.067	236.025	B	A	B	B	A	A	A	B	B	B	A	B	B	A	B	B	B	B	B	B	B	B	A	B	A	B	A	B	A	B	A	A	B	A	A	A	B	A	B	B	B	B	A	A
1	chr01.2362.5	0.011	1119.51	172.232	236.175	B	A	B	B	A	A	A	B	B	B	A	B	B	A	B	B	B	B	B	B	B	B	A	B	A	B	A	B	A	B	A	A	B	A	A	A	B	A	B	B	B	B	A	A
1	chr01.2366.5	0.004	1119.86	172.287	236.45	B	A	B	B	A	A	A	B	B	B	A	B	B	A	B	B	B	B	B	B	B	B	A	B	A	B	A	B	A	B	A	A	B	A	A	A	B	A	B	B	B	B	A	A
1	chr01.2370.5	0.004	1120.22	172.342	236.85	B	A	B	B	A	A	A	B	B	B	A	B	B	A	B	B	B	B	B	B	B	B	A	B	A	B	A	B	A	B	A	A	B	A	A	A	B	A	B	B	B	B	A	A
1	chr01.2371.5	0.014	1121.65	172.561	237.1	B	A	B	B	A	A	A	B	B	B	A	B	B	A	B	B	B	B	B	B	B	B	A	B	A	B	A	B	A	B	A	A	B	A	A	A	B	A	A	B	B	B	A	A
1	chr01.2374	0.014	1123.08	172.781	237.275	B	A	B	B	A	A	A	B	B	B	A	B	B	A	B	B	B	B	B	B	B	B	A	B	A	B	A	B	A	B	A	A	B	A	A	A	B	A	A	B	B	B	A	A
1	chr01.2381	0.004	1123.43	172.836	237.75	B	A	B	B	A	A	A	B	B	B	A	B	B	A	B	B	B	B	B	B	B	B	A	B	A	B	A	B	A	B	A	A	B	A	A	A	B	A	A	B	B	B	A	A
1	chr01.2391	0.004	1123.79	172.891	238.6	B	A	B	B	A	A	A	B	B	B	A	B	B	A	B	B	B	B	B	B	B	B	A	B	A	B	A	B	A	B	A	A	B	A	A	A	B	A	A	B	B	B	A	A
1	chr01.2399.5	0.029	1126.65	173.331	239.525	B	A	B	B	A	A	A	B	B	B	A	B	A	A	B	B	B	B	B	B	B	B	A	B	A	B	A	B	A	B	A	A	B	A	A	A	B	A	A	B	B	B	A	A
1	chr01.2403.5	0.011	1127.72	173.496	240.15	B	A	B	B	A	A	A	B	B	B	A	B	A	A	B	B	B	B	B	B	B	B	A	B	A	B	A	B	A	B	A	A	B	A	A	A	B	A	A	B	B	B	A	A
1	chr01.2404.5	0.018	1129.51	173.771	240.4	B	A	B	B	A	A	A	B	B	B	A	B	A	A	B	B	B	B	B	B	A	B	A	B	A	B	A	B	A	B	A	A	B	A	A	A	B	A	A	B	B	B	A	A
1	chr01.2406.5	0.007	1130.22	173.881	240.55	B	A	B	B	A	A	A	B	B	B	A	B	A	A	B	B	B	B	B	B	A	B	A	B	A	B	A	B	A	B	A	A	B	A	A	A	B	A	A	B	B	B	A	A
1	chr01.2408.5	0.011	1131.3	174.046	240.75	B	A	B	B	A	A	A	B	B	B	A	B	A	A	B	B	B	B	B	B	A	B	A	B	A	B	A	B	A	B	A	A	B	A	A	A	B	A	A	B	B	B	A	A
1	chr01.2410	0.018	1133.08	174.32	240.925	B	B	B	B	A	A	A	B	B	B	A	B	A	A	B	B	B	B	B	B	A	B	A	B	A	B	A	B	A	B	A	A	B	A	A	A	B	A	A	B	B	B	A	A
1	chr01.2411.5	0.004	1133.44	174.375	241.075	B	B	B	B	A	A	A	B	B	B	A	B	A	A	B	B	B	B	B	B	A	B	A	B	A	B	A	B	A	B	A	A	B	A	A	A	B	A	A	B	B	B	A	A
1	chr01.2413.5	0.025	1135.94	174.76	241.25	B	B	B	B	A	A	A	B	B	B	A	B	A	A	B	B	B	B	B	B	A	B	A	B	A	B	A	B	A	B	A	A	B	A	A	A	B	A	A	B	B	B	A	A
1	chr01.2418	0.004	1136.3	174.815	241.575	B	B	B	B	A	A	A	B	B	B	A	B	A	A	B	B	B	B	B	B	A	B	A	B	A	B	A	B	A	B	A	A	B	A	A	A	B	A	A	B	B	B	A	A
1	chr01.2423	0.011	1137.37	174.98	242.05	B	B	B	B	A	A	A	B	B	B	A	B	A	A	B	B	B	B	B	B	A	B	A	B	A	B	A	B	A	B	A	A	B	A	A	A	B	A	A	B	B	B	A	A
1	chr01.2425.5	0.004	1137.73	175.035	242.425	B	B	B	B	A	A	A	B	B	B	A	B	A	A	B	B	B	B	B	B	A	B	A	B	A	B	A	B	A	B	A	A	B	A	A	A	B	A	A	B	B	B	A	A
1	chr01.2427.5	0.004	1138.08	175.09	242.65	B	B	B	B	A	A	A	B	B	B	A	B	A	A	B	B	B	B	B	B	A	B	A	B	A	B	A	B	A	B	A	A	B	A	A	A	B	A	A	B	B	B	A	A
1	chr01.2430	0.004	1138.44	175.145	242.875	B	B	B	B	A	A	A	B	B	B	A	B	A	A	B	B	B	B	B	B	A	B	A	B	A	B	A	B	A	B	A	A	B	A	A	A	B	A	A	B	B	B	A	A
1	chr01.2431.5	0.004	1138.8	175.2	243.075	B	B	B	B	A	A	A	B	B	B	A	B	A	A	B	B	B	B	B	B	A	B	A	B	A	B	A	B	A	B	A	A	B	A	A	A	B	A	A	B	B	B	A	A
1	chr01.2433.5	0.025	1141.3	175.585	243.25	B	B	B	B	A	A	A	B	B	B	A	B	A	A	B	B	B	B	B	B	A	B	A	B	A	B	A	B	A	B	A	A	B	A	A	A	B	A	A	B	B	B	A	A
1	chr01.2435.5	0.011	1142.37	175.75	243.45	B	B	B	B	A	A	A	B	B	B	A	B	A	A	B	B	B	B	B	B	A	B	A	B	A	B	A	B	A	B	A	A	B	A	A	A	B	A	A	B	B	B	A	A
1	chr01.2440.5	0.011	1143.44	175.914	243.8	B	B	B	B	B	A	A	B	B	B	A	B	A	A	B	B	B	B	B	B	A	B	A	B	A	B	A	B	A	B	A	A	B	A	A	A	B	A	A	B	B	B	A	A
1	chr01.2447.5	0.004	1143.8	175.969	244.4	B	B	B	B	B	A	A	B	B	B	A	B	A	A	B	B	B	B	B	B	A	B	A	B	A	B	A	B	A	B	A	A	B	A	A	A	B	A	A	B	B	B	A	A
1	chr01.2450.5	0.004	1144.16	176.024	244.9	B	B	B	B	B	A	A	B	B	B	A	B	A	A	B	B	B	B	B	B	A	B	A	B	A	B	A	B	A	B	A	A	B	A	A	A	B	A	B	B	B	B	A	A
1	chr01.2453	0.004	1144.51	176.079	245.175	B	B	B	B	B	A	A	B	B	B	A	B	A	A	B	B	B	B	B	B	A	B	A	B	A	B	A	B	A	B	A	A	B	A	A	A	B	A	B	B	B	B	A	A
1	chr01.2457.5	0.004	1144.87	176.134	245.525	B	B	B	B	B	A	A	B	B	B	A	B	A	A	B	B	B	B	B	B	A	B	A	B	A	B	A	B	A	B	A	A	B	A	A	A	B	A	B	B	B	B	A	A
1	chr01.2462	0.004	1145.23	176.189	245.975	B	B	B	B	B	A	A	B	B	B	A	B	A	A	B	B	B	B	B	B	A	B	A	B	A	B	A	B	A	B	A	A	B	A	A	A	B	A	B	B	B	B	A	A
1	chr01.2464.5	0.018	1147.01	176.464	246.325	B	B	B	B	B	A	A	B	B	B	A	B	A	A	B	B	B	B	B	B	A	B	A	B	A	B	A	B	A	B	A	A	B	A	A	A	B	A	B	B	B	B	A	A
1	chr01.2466	0.011	1148.09	176.629	246.525	B	B	B	B	B	A	A	B	B	B	A	B	A	A	B	B	B	B	B	B	A	B	A	B	A	B	A	B	A	B	A	A	B	A	A	A	B	A	B	B	B	B	A	A
1	chr01.2477	0.018	1149.87	176.904	247.15	B	B	B	B	B	A	A	B	B	B	A	B	A	A	B	B	B	B	B	B	A	B	A	B	A	B	A	B	A	B	A	A	B	A	A	A	B	A	B	B	B	B	A	A
1	chr01.2487.5	0.007	1150.59	177.013	248.225	B	B	B	B	B	A	A	B	B	B	A	B	A	A	B	B	B	B	B	B	A	B	A	B	A	B	A	B	A	B	A	A	B	A	A	A	B	A	B	B	B	B	A	A
1	chr01.2488.5	0.004	1150.94	177.068	248.8	B	B	B	B	B	A	A	B	B	B	A	B	A	A	B	B	B	B	B	B	A	B	A	B	A	B	A	B	A	B	A	A	B	A	A	A	B	A	B	B	B	B	A	A
1	chr01.2489.5	0.004	1151.3	177.123	248.9	B	B	B	B	B	A	A	B	B	B	A	B	A	A	B	B	B	B	B	B	A	B	A	B	A	B	A	B	A	B	A	A	B	A	A	A	B	A	B	B	B	B	A	A
1	chr01.2490.5	0.046	1155.96	177.84	249	B	B	B	B	B	A	A	B	B	B	A	B	A	A	B	B	B	B	B	B	A	B	A	B	A	B	A	B	A	B	B	A	B	A	A	A	B	A	B	B	B	B	A	A
1	chr01.2491.5	0.007	1156.67	177.949	249.1	B	B	B	B	B	A	A	B	B	B	A	B	A	A	B	B	B	B	B	B	A	B	A	B	A	B	A	B	A	B	B	A	B	A	A	A	B	A	B	B	B	B	A	A
1	chr01.2492.5	0.007	1157.38	178.059	249.2	B	B	B	B	B	A	A	B	B	B	A	B	A	A	B	B	B	B	B	B	A	B	A	B	A	B	A	B	A	B	B	A	B	A	A	A	B	A	B	B	B	B	A	A
1	chr01.2493.5	0.004	1157.74	178.114	249.3	B	B	B	B	B	A	A	B	B	B	A	B	A	A	B	B	B	B	B	B	A	B	A	B	A	B	A	B	A	B	B	A	B	A	A	A	B	A	B	B	B	B	A	A
1	chr01.2495	0.004	1158.1	178.169	249.425	B	B	B	B	B	A	A	B	B	B	A	B	A	A	B	B	B	B	B	B	A	B	A	B	A	B	A	B	A	B	B	A	B	A	A	A	B	A	B	B	B	B	A	A
1	chr01.2497.5	0.004	1158.46	178.224	249.625	B	B	B	B	B	A	A	B	B	B	A	B	A	A	B	B	B	B	B	B	A	B	A	B	A	B	A	B	A	B	B	A	B	A	A	A	B	A	B	B	B	B	A	A
1	chr01.2499.5	0.004	1158.81	178.279	249.85	B	B	B	B	B	A	A	B	B	B	A	B	A	A	B	B	B	B	B	B	A	B	A	B	A	B	A	B	A	B	B	A	B	A	A	A	B	A	B	B	B	B	A	A
1	chr01.2501.5	0.004	1159.17	178.334	250.05	B	B	B	B	B	A	A	B	B	B	A	B	A	A	B	B	B	B	B	B	A	B	A	B	A	B	A	B	A	B	B	A	B	A	A	A	B	A	B	B	B	B	A	A
1	chr01.2506	0.004	1159.53	178.389	250.375	B	B	B	B	B	A	A	B	B	B	A	B	A	A	B	B	B	B	B	B	A	B	A	B	A	B	A	B	A	B	B	A	B	A	A	A	B	A	B	B	B	B	A	A
1	chr01.2509.5	0.021	1161.67	178.719	250.775	B	B	B	B	B	A	A	B	B	B	A	B	B	A	B	B	B	B	B	B	A	B	A	B	A	B	A	B	A	B	B	A	B	A	A	A	B	A	B	B	B	B	A	A
1	chr01.2510.5	0.004	1162.03	178.774	251	B	B	B	B	B	A	A	B	B	B	A	B	B	A	B	B	B	B	B	B	A	B	A	B	A	B	A	B	A	B	B	A	B	A	A	A	B	A	B	B	B	B	A	A
1	chr01.2511.5	0.004	1162.38	178.828	251.1	B	B	B	B	B	A	A	B	B	B	A	B	B	A	B	B	B	B	B	B	A	B	A	A	A	B	A	B	A	B	B	A	B	A	A	A	B	A	B	B	B	B	A	A
1	chr01.2512.5	0.021	1164.53	179.158	251.2	B	B	B	B	B	A	A	B	B	B	A	B	B	A	B	B	B	B	B	B	A	B	A	A	A	B	A	B	B	B	B	A	B	A	A	A	B	A	B	B	B	B	A	A
1	chr01.2513.5	0.007	1165.24	179.268	251.3	B	B	B	B	B	A	A	B	B	B	A	B	B	A	B	B	B	B	B	B	A	B	A	A	A	B	A	B	B	B	B	A	B	A	A	A	B	A	B	B	B	B	A	A
1	chr01.2514.5	0.011	1166.31	179.433	251.4	B	B	B	B	B	A	A	B	B	B	A	B	B	A	B	B	B	B	B	B	A	B	A	A	A	B	A	B	B	B	B	A	B	A	A	A	B	A	B	B	B	B	A	A
1	chr01.2516	0.004	1166.67	179.488	251.525	B	B	B	B	B	A	A	B	B	B	A	B	B	A	B	B	B	B	B	B	A	B	A	A	A	B	A	B	B	B	B	A	B	A	A	A	B	A	B	B	B	B	A	A
1	chr01.2518	0.004	1167.03	179.543	251.7	B	B	B	B	B	A	A	B	B	B	A	B	B	A	B	B	B	B	B	B	A	B	A	A	A	B	A	B	B	B	B	A	B	A	A	A	B	A	B	B	B	B	A	A
1	chr01.2519.5	0.004	1167.39	179.598	251.875	B	B	B	B	B	A	A	B	B	B	A	B	B	A	B	B	B	B	B	B	A	B	A	A	A	B	A	B	B	B	B	A	B	A	A	A	B	A	B	B	B	B	A	A
1	chr01.2520.5	0.021	1169.53	179.928	252	B	B	B	B	B	A	A	B	B	B	A	B	B	A	B	B	B	B	B	B	A	B	A	A	A	B	A	B	B	B	B	A	B	A	A	A	B	A	B	B	B	B	A	A
1	chr01.2522	0.004	1169.89	179.983	252.125	B	B	B	B	B	A	A	B	B	B	A	B	B	A	B	B	B	B	B	B	A	B	A	A	A	B	A	B	B	B	B	A	B	A	A	A	B	A	B	B	B	B	A	A
1	chr01.2523.5	0.018	1171.67	180.257	252.275	B	B	B	B	B	A	A	B	B	B	A	B	B	A	B	B	B	B	B	B	A	B	A	A	A	B	A	B	B	B	B	A	B	A	A	A	B	A	B	B	B	B	A	A
1	chr01.2525.5	0.004	1172.03	180.312	252.45	B	B	B	B	B	A	A	B	B	B	A	B	B	A	B	B	B	B	B	B	A	B	A	A	B	B	A	B	B	B	B	A	B	A	A	A	B	A	B	B	B	B	A	A
1	chr01.2528.5	0.004	1172.39	180.367	252.7	B	B	B	B	B	A	A	B	B	B	A	B	B	A	B	B	B	B	B	B	A	B	A	A	B	B	A	B	B	B	B	A	B	A	A	A	B	A	B	B	B	B	A	A
1	chr01.2530.5	0.004	1172.74	180.422	252.95	B	B	B	B	B	A	A	B	B	B	A	B	B	A	B	B	B	B	B	B	A	B	A	A	B	B	A	B	B	B	B	A	B	A	A	A	B	A	B	B	B	B	A	A
1	chr01.2531.5	0.054	1178.12	181.25	253.1	B	A	B	B	B	A	A	B	B	B	A	B	B	A	B	B	B	B	B	B	A	B	A	A	B	B	B	B	B	B	B	A	B	A	A	A	B	A	B	B	B	B	A	A
1	chr01.2532.5	0.054	1183.5	182.077	253.2	B	A	B	B	B	A	A	B	B	B	A	B	B	A	B	B	B	B	B	B	A	B	A	A	B	B	B	B	B	B	B	A	B	B	A	A	B	A	B	B	B	B	B	A
1	chr01.2533.5	0.05	1188.52	182.849	253.3	B	A	B	B	A	A	A	B	B	B	A	B	B	A	B	B	B	B	B	B	A	B	A	A	B	B	B	B	B	B	B	A	B	B	A	A	B	B	B	B	B	B	B	A
1	chr01.2534.5	0.011	1189.59	183.014	253.4	B	A	B	B	A	A	A	B	B	B	A	B	B	A	B	B	B	B	B	B	A	B	A	A	B	A	B	B	B	B	B	A	B	B	A	A	B	B	B	B	B	B	B	A
1	chr01.2536	0.004	1189.95	183.069	253.525	B	A	B	B	A	A	A	B	B	B	A	B	B	A	B	B	B	B	B	B	A	B	A	A	B	A	B	B	B	B	B	A	B	B	A	A	B	B	B	B	B	B	B	A
1	chr01.2537.5	0.018	1191.73	183.343	253.675	B	B	B	B	A	A	A	B	B	B	A	B	B	A	B	B	B	B	B	B	A	B	A	A	B	A	B	B	B	B	B	B	B	B	A	A	B	B	B	B	B	B	B	A
1	chr01.2541.5	0.007	1192.45	183.453	254.05	B	B	B	B	A	A	A	B	B	B	A	B	B	A	B	B	B	B	B	B	A	B	A	A	B	A	B	B	B	B	B	B	B	B	A	A	B	B	B	B	B	B	B	A
1	chr01.2539.5	0.004	1192.8	183.508	253.85	B	B	B	B	A	A	A	B	B	B	A	B	B	A	B	B	B	B	B	B	A	B	A	A	B	A	B	B	B	B	B	B	B	B	A	A	B	B	B	B	B	B	B	A
1	chr01.2547	0.007	1193.52	183.618	254.625	B	B	B	B	A	A	A	B	B	B	B	B	B	A	B	B	B	B	B	B	A	B	A	A	B	A	B	B	B	B	B	B	B	B	A	A	B	B	B	B	B	B	B	A
1	chr01.2551	0.004	1193.87	183.673	254.9	B	B	B	B	A	A	A	B	B	B	B	B	B	A	B	B	B	B	B	B	A	B	A	A	B	A	B	B	B	B	B	B	B	B	A	A	B	B	B	B	B	B	B	A
1	chr01.2554.5	0.004	1194.23	183.728	255.275	B	B	B	B	A	A	A	B	B	B	B	B	B	A	B	B	B	B	B	B	A	B	A	A	B	A	B	B	B	B	B	B	B	B	A	A	B	B	B	B	B	B	B	A
1	chr01.2555.5	0.004	1194.59	183.783	255.5	B	B	B	B	A	A	A	B	B	B	B	B	B	A	B	B	B	B	B	B	A	B	A	A	B	A	B	B	B	B	B	B	B	B	A	A	B	B	B	B	B	B	B	A
1	chr01.2557.5	0.004	1194.94	183.838	255.65	B	B	B	B	A	A	A	B	B	B	B	B	B	A	B	B	B	B	B	B	A	B	A	A	B	A	B	B	B	B	B	B	B	B	A	A	B	B	B	B	B	B	B	A
1	chr01.2545.5	0.011	1196.02	184.003	254.5	B	B	B	B	A	A	A	B	B	B	B	B	B	A	B	B	B	B	B	B	A	B	A	A	B	A	B	B	B	B	B	B	B	B	A	A	B	B	B	B	B	B	B	A
1	chr01.2544.5	0.004	1196.37	184.058	254.4	B	B	B	B	A	A	A	B	B	B	B	B	B	A	B	B	B	B	B	B	A	B	A	A	B	A	B	B	B	B	B	B	B	B	A	A	B	B	B	B	B	B	B	A
1	chr01.2542.5	0.011	1197.45	184.222	254.2	B	B	B	B	A	A	A	B	B	B	A	B	B	A	B	B	B	B	B	B	A	B	A	A	B	A	B	B	B	B	B	B	B	B	A	A	B	B	B	B	B	B	B	A
1	chr01.2543.5	0.007	1198.16	184.332	254.3	B	B	B	B	A	A	A	B	B	B	B	B	B	A	B	B	B	B	B	B	A	B	A	A	B	A	B	B	B	B	B	B	B	B	A	A	B	B	B	B	B	B	B	A
1	chr01.2559.5	0.014	1199.59	184.552	255.85	B	B	B	B	A	A	A	B	B	B	B	B	B	A	B	B	B	B	B	B	A	B	A	A	B	A	B	B	B	B	B	B	B	B	A	A	B	B	B	B	B	B	B	A
1	chr01.2560.5	0.004	1199.95	184.607	256	B	B	B	B	A	A	A	B	B	B	B	B	B	A	B	B	B	B	B	B	A	B	A	A	B	A	B	B	B	B	B	B	B	B	A	A	B	B	B	B	B	B	B	A
1	chr01.2561.5	0.004	1200.3	184.662	256.1	B	B	B	B	A	A	A	B	B	B	B	B	B	A	B	B	B	B	B	B	A	B	A	A	B	A	B	B	B	B	B	B	B	B	A	A	B	B	B	B	B	B	B	A
1	chr01.2562.5	0.004	1200.66	184.717	256.2	B	B	B	B	A	A	A	B	B	B	B	B	B	A	B	B	B	B	B	B	A	B	A	A	B	A	B	B	B	B	B	B	B	B	A	A	B	B	B	B	B	B	B	A
1	chr01.2564	0.011	1201.73	184.882	256.325	B	B	B	B	A	A	A	B	B	B	B	B	B	A	B	B	B	B	B	B	A	B	A	A	A	A	B	B	B	B	B	B	B	B	A	A	B	B	B	B	B	B	B	A
1	chr01.2566	0.039	1205.67	185.488	256.5	B	B	B	B	A	A	A	B	B	B	B	A	B	A	B	B	B	B	B	A	A	B	A	A	A	A	B	B	B	B	B	B	B	B	A	A	B	B	B	B	B	B	B	A
1	chr01.2567.5	0.007	1206.38	185.597	256.675	B	B	B	B	A	A	A	B	B	B	B	A	B	A	B	B	B	B	B	A	A	B	A	A	A	A	B	B	B	B	B	B	B	B	A	A	B	B	B	B	B	B	B	A
1	chr01.2568.5	0.004	1206.74	185.652	256.8	B	B	B	B	A	A	A	B	B	B	B	A	B	A	B	B	B	B	B	A	A	B	A	A	A	A	B	B	B	B	B	B	B	B	A	A	B	B	B	B	B	B	B	A
1	chr01.2570	0.007	1207.45	185.762	256.925	B	B	B	B	A	A	A	B	B	B	B	B	B	A	B	B	B	B	B	A	A	B	A	A	A	A	B	B	B	B	B	B	B	B	A	A	B	B	B	B	B	B	B	A
1	chr01.2571.5	0.004	1207.81	185.817	257.075	B	B	B	B	A	A	A	B	B	B	B	B	B	A	B	B	B	B	B	A	A	B	A	A	A	A	B	B	B	B	B	B	B	B	A	A	B	B	B	B	B	B	B	A
1	chr01.2577.5	0.004	1208.17	185.872	257.65	B	B	B	B	A	A	A	B	B	B	B	B	B	A	B	B	B	B	B	A	A	B	A	A	A	A	B	B	B	B	B	B	B	B	A	A	B	B	B	B	B	B	B	A
1	chr01.2575.5	0.004	1208.52	185.927	257.425	B	B	B	B	A	A	A	B	B	B	B	B	B	A	B	B	B	B	B	A	A	B	A	A	A	A	B	B	B	B	B	B	B	B	A	A	B	B	B	B	B	B	B	A
1	chr01.2573	0.004	1208.88	185.982	257.225	B	B	B	B	A	A	A	B	B	B	B	B	B	A	B	B	B	B	B	A	A	B	A	A	A	A	B	B	B	B	B	B	B	B	A	A	B	B	B	B	B	B	B	A
1	chr01.2578.5	0.018	1210.67	186.257	257.8	B	B	B	B	A	A	A	B	B	B	B	B	B	A	B	B	B	B	B	A	A	B	A	A	A	A	B	B	B	B	B	B	B	B	A	A	B	B	B	B	B	B	B	A
1	chr01.2579.5	0.011	1211.74	186.422	257.9	B	B	B	B	A	A	A	B	B	B	B	B	B	A	B	B	B	B	B	A	A	B	A	A	A	A	B	B	B	B	B	B	B	B	A	A	B	B	B	B	B	B	B	A
1	chr01.2581.5	0.082	1220.03	187.697	258.05	B	B	B	B	A	A	A	A	B	A	B	B	B	A	A	B	B	B	B	A	A	B	A	A	A	A	B	A	B	B	B	B	B	B	A	A	B	B	B	B	B	B	B	A
1	chr01.2583.5	0.007	1220.74	187.807	258.25	B	B	B	A	A	A	A	A	B	A	B	B	B	A	A	B	B	B	B	A	A	B	A	A	A	A	B	A	B	B	B	B	B	B	A	A	B	B	B	B	B	B	B	A
1	chr01.2584.5	0.001	1220.74	187.807	258.4	B	B	B	A	A	A	A	A	B	A	B	B	A	A	A	B	B	B	B	A	A	B	A	A	A	A	B	A	B	B	B	B	B	B	A	A	B	B	B	B	B	B	A	A
1	chr01.2585.5	0.018	1222.53	188.082	258.5	B	B	B	A	A	A	A	A	B	A	B	B	A	A	A	B	B	B	B	A	A	B	A	A	A	A	B	A	A	B	B	B	B	B	A	A	B	B	B	B	B	B	A	B
1	chr01.2586.5	0.004	1222.89	188.136	258.6	B	B	B	A	A	A	A	A	B	A	B	B	A	A	A	B	B	B	B	A	A	B	A	A	A	A	B	A	A	B	B	B	B	B	A	A	B	B	B	B	A	B	A	B
1	chr01.2587.5	0.004	1223.24	188.191	258.7	B	B	B	A	A	A	A	A	B	A	B	B	A	A	A	B	B	B	B	A	A	B	A	A	A	A	B	A	A	B	B	B	B	B	A	A	B	B	B	B	A	B	A	B
1	chr01.2589	0.011	1224.32	188.356	258.825	B	B	B	A	A	A	A	A	B	A	B	B	A	A	A	B	B	B	B	A	A	B	A	A	A	A	B	A	A	B	B	B	B	B	A	A	B	B	B	B	A	B	A	B
1	chr01.2597.5	0.011	1225.39	188.521	259.55	B	B	B	A	A	A	A	A	B	A	B	B	A	A	A	B	B	B	B	A	A	B	A	A	A	A	B	A	A	B	B	B	B	B	A	A	B	B	B	B	A	B	A	B
1	chr01.2593.5	0.014	1226.82	188.741	259.25	B	B	B	A	A	A	A	A	B	A	B	B	A	A	A	B	B	B	B	A	A	B	A	A	A	A	B	A	A	B	B	B	B	B	A	A	B	B	B	B	A	B	A	B
1	chr01.2591.5	0.007	1227.53	188.851	259.025	B	B	B	A	A	A	A	A	B	A	B	B	A	A	A	B	B	B	B	A	A	B	A	A	A	A	B	A	A	B	B	B	B	B	A	A	B	B	B	B	A	B	A	B
1	chr01.2601.5	0.025	1230.03	189.236	259.95	B	B	B	A	A	A	A	A	B	A	B	B	A	A	A	B	B	B	B	A	A	B	A	A	A	A	B	A	A	B	B	B	B	B	A	A	B	B	B	B	A	B	A	B
1	chr01.2602.5	0.025	1232.53	189.621	260.2	B	B	B	A	A	A	A	A	B	A	B	B	A	A	A	B	B	B	A	A	A	B	A	A	A	A	B	A	A	B	B	B	B	B	A	A	B	B	B	B	A	B	A	B
1	chr01.2603.5	0.054	1237.91	190.448	260.3	B	B	B	A	A	A	A	A	B	A	B	B	A	A	A	B	B	B	A	A	A	B	B	A	A	A	B	A	A	B	B	B	B	A	A	A	B	B	B	B	A	B	A	B
1	chr01.2605	0.007	1238.63	190.558	260.425	B	B	B	A	A	A	A	A	B	A	B	B	A	A	A	B	B	B	A	A	A	B	B	A	A	A	B	A	A	B	B	B	B	A	A	A	B	B	B	B	A	B	A	B
1	chr01.2606.5	0.004	1238.98	190.613	260.575	B	B	B	B	A	A	A	A	B	A	B	B	A	A	A	B	B	B	A	A	A	B	B	A	A	A	B	A	A	B	B	B	B	A	A	A	B	B	B	B	A	B	A	B
1	chr01.2607.5	0.011	1240.06	190.778	260.7	B	B	B	B	A	A	A	A	B	A	B	B	A	A	A	B	B	B	A	A	A	B	B	A	A	A	B	A	A	B	B	B	B	A	A	A	B	B	B	B	A	B	A	B
1	chr01.2611.5	0.036	1243.63	191.328	260.95	B	B	B	B	A	A	A	A	B	A	B	B	A	A	A	B	B	B	A	A	A	B	B	A	A	A	B	A	A	B	B	B	B	A	A	A	B	B	B	B	A	B	A	B
1	chr01.2615.5	0.004	1243.99	191.383	261.35	B	B	B	B	A	A	A	A	B	A	B	B	A	A	A	B	B	B	A	A	A	B	B	A	A	A	B	A	A	B	B	B	B	A	A	A	B	B	B	B	A	B	A	B
1	chr01.2616.5	0.014	1245.42	191.603	261.6	B	B	B	B	A	A	A	A	B	A	B	B	A	A	A	B	B	B	A	A	A	B	B	A	A	A	B	A	B	B	B	B	B	A	A	A	B	B	B	B	A	B	A	B
1	chr01.2619.5	0.004	1245.78	191.658	261.8	B	B	B	B	A	A	A	A	B	A	B	B	A	A	A	B	B	B	A	A	A	B	B	A	A	A	B	A	B	B	B	B	B	A	A	A	B	B	B	B	A	B	A	B
1	chr01.2623	0.011	1246.85	191.823	262.125	B	B	B	B	A	A	A	A	B	A	B	B	A	A	A	B	B	B	A	A	A	B	B	A	A	A	B	A	B	B	B	B	B	A	A	A	B	B	B	B	A	B	A	B
1	chr01.2624.5	0.004	1247.21	191.878	262.375	B	B	B	A	A	A	A	A	B	A	B	B	A	A	A	B	B	B	A	A	A	B	B	A	A	A	B	A	B	B	B	B	B	A	A	A	B	B	B	B	A	B	A	B
1	chr01.2625.5	0.007	1247.92	191.988	262.5	B	B	B	A	A	A	A	A	B	A	B	B	A	A	A	B	B	B	A	A	A	B	B	A	A	A	B	A	B	B	B	B	B	A	A	A	B	B	B	B	A	B	A	B
1	chr01.2627.5	0.004	1248.28	192.043	262.65	B	B	B	A	A	A	A	A	B	A	B	B	A	A	A	B	B	B	A	A	A	B	B	A	A	A	B	A	B	B	B	B	B	A	A	A	B	B	B	B	A	A	A	B
1	chr01.2629.5	0.011	1249.35	192.208	262.85	B	B	B	A	A	A	A	A	B	A	B	B	A	A	A	B	B	B	A	A	A	B	B	A	A	A	B	A	B	B	A	B	B	A	A	A	B	B	B	B	A	A	A	B
1	chr01.2631	0.007	1250.06	192.317	263.025	B	B	B	A	A	A	A	A	B	A	B	B	A	A	A	B	B	B	A	A	A	B	B	A	A	A	B	A	B	B	A	B	B	A	A	A	B	B	B	B	A	A	A	B
1	chr01.2633	0.007	1250.78	192.427	263.2	B	B	B	B	A	A	A	A	B	A	B	B	A	A	A	B	B	B	A	A	A	B	B	A	A	A	B	A	B	B	A	B	B	A	A	A	B	B	B	B	A	A	A	B
1	chr01.2635	0.004	1251.13	192.482	263.4	B	B	B	B	A	A	A	A	B	A	B	B	A	A	A	B	B	B	A	A	A	B	B	A	A	A	B	A	B	B	A	B	B	A	A	A	B	B	B	B	A	A	A	B
1	chr01.2636.5	0.014	1252.56	192.702	263.575	B	B	B	B	A	A	A	A	B	A	B	B	A	A	A	B	B	B	A	A	A	B	B	A	A	A	B	A	B	B	A	B	B	A	A	A	B	B	B	B	A	A	A	A
1	chr01.2639	0.007	1253.28	192.812	263.775	B	B	B	B	A	A	A	A	B	A	B	B	A	A	A	B	B	B	A	A	A	B	B	A	A	A	B	A	B	B	B	B	B	A	A	A	B	B	B	B	A	A	A	A
1	chr01.2642.5	0.007	1253.99	192.922	264.075	B	B	B	B	A	A	A	A	B	A	B	B	A	A	A	B	B	B	A	A	A	B	B	A	A	A	B	A	B	B	B	B	B	A	A	A	B	B	B	B	A	A	A	A
1	chr01.2645.5	0.004	1254.35	192.977	264.5	B	B	B	B	A	A	A	A	B	A	B	B	A	A	A	B	B	B	A	A	A	B	B	A	A	A	B	A	B	B	B	B	B	A	A	A	B	B	B	B	A	A	A	A
1	chr01.2644.5	0	1254.35	192.977	264.35	B	B	B	B	A	A	A	A	B	A	B	B	A	A	A	B	B	B	A	A	A	B	B	A	A	A	B	A	B	B	B	B	B	A	A	A	B	B	B	B	A	A	A	A
1	chr01.2646.5	0.004	1254.7	193.032	264.6	B	B	B	B	A	A	A	A	B	A	B	B	A	A	A	B	B	B	A	A	A	B	B	A	A	A	B	A	B	B	B	B	B	A	A	A	B	B	B	B	A	B	A	A
1	chr01.2647.5	0.004	1255.06	193.086	264.7	B	B	B	B	A	A	A	A	B	A	B	B	A	A	A	B	B	B	A	A	A	B	B	A	A	A	B	A	B	B	B	B	B	A	A	A	B	B	B	B	A	B	A	A
1	chr01.2649.5	0.004	1255.42	193.141	264.85	B	B	B	B	A	A	A	A	B	A	B	B	A	A	A	B	B	B	A	A	A	B	B	A	A	A	B	A	B	B	B	B	B	A	A	A	B	B	B	B	A	B	A	A
1	chr01.2651.5	0.011	1256.49	193.306	265.05	B	B	B	B	A	A	A	A	B	A	B	B	A	A	A	B	B	B	A	A	A	B	B	A	A	A	B	A	B	B	B	B	B	A	A	A	B	A	B	B	A	B	A	A
1	chr01.2653	0.007	1257.2	193.416	265.225	B	B	B	B	A	A	A	A	B	A	B	B	A	A	A	B	B	B	A	A	A	B	B	A	A	A	B	A	B	B	B	B	B	A	A	A	B	A	B	B	A	B	A	A
1	chr01.2654.5	0.011	1258.28	193.581	265.375	B	B	B	B	A	A	A	A	B	A	B	B	A	A	A	B	B	B	A	A	A	B	B	A	A	A	A	A	B	B	B	B	B	A	A	A	B	A	B	B	A	B	A	A
1	chr01.2656	0.004	1258.63	193.636	265.525	B	B	B	B	A	A	A	A	B	A	B	B	A	A	A	B	B	B	A	A	A	B	B	A	A	A	A	A	B	B	B	B	B	A	A	A	B	A	B	B	A	B	A	A
1	chr01.2658	0.014	1260.06	193.856	265.7	B	B	B	B	A	A	A	A	B	A	B	B	A	A	A	B	B	B	A	A	A	B	B	A	A	A	A	A	B	B	B	B	B	A	A	A	B	A	B	B	A	B	A	A
1	chr01.2660	0	1260.06	193.856	265.9	B	B	B	B	A	A	A	A	B	A	B	B	A	A	A	B	B	B	A	A	A	B	B	A	A	A	A	A	B	B	B	B	B	A	A	A	B	A	B	B	A	B	A	A
1	chr01.2661.5	0.014	1261.49	194.076	266.075	B	B	B	B	A	A	A	A	B	A	B	B	A	A	A	B	B	B	A	A	A	B	B	A	A	A	A	A	B	B	B	B	B	A	A	A	B	A	B	B	A	B	A	A
1	chr01.2662.5	0.018	1263.28	194.35	266.2	B	B	B	B	A	A	A	A	B	A	B	B	A	A	A	B	B	B	A	A	A	B	B	A	A	A	A	A	B	B	A	B	B	A	A	A	B	A	B	B	A	B	A	A
1	chr01.2667.5	0.004	1263.63	194.405	266.5	B	B	B	B	A	A	A	A	B	A	B	B	A	A	A	B	B	B	A	A	A	B	B	A	A	A	A	A	B	B	A	B	B	A	A	A	B	A	B	B	A	B	A	A
1	chr01.2672.5	0.018	1265.42	194.68	267	B	B	B	B	A	A	A	A	B	A	B	B	A	A	A	B	B	B	A	A	A	B	B	A	A	A	A	A	A	B	A	B	B	A	A	A	B	A	B	B	A	B	A	A
1	chr01.2675.5	0.004	1265.78	194.735	267.4	B	B	B	B	A	A	A	A	B	A	B	B	A	A	A	B	B	B	A	A	A	B	B	A	A	A	A	A	A	B	A	B	B	A	A	A	B	A	B	B	A	B	A	A
1	chr01.2678.5	0.004	1266.13	194.79	267.7	B	B	B	B	A	A	A	A	B	A	B	B	A	A	A	B	B	B	A	A	A	B	B	A	A	A	A	A	A	B	A	B	B	A	A	A	B	A	B	B	A	B	A	A
1	chr01.2683.5	0.025	1268.64	195.175	268.1	B	B	B	B	A	A	A	A	B	A	B	B	A	A	A	B	B	B	A	A	A	B	B	A	A	A	A	A	A	B	A	B	B	A	A	A	B	A	A	B	A	B	A	A
1	chr01.2689	0.004	1268.99	195.23	268.625	B	B	B	B	A	A	A	A	B	A	B	B	A	A	A	B	B	B	A	A	A	B	B	A	A	A	A	A	A	B	A	B	B	A	A	A	B	A	A	B	A	B	A	A
1	chr01.2690.5	0.054	1274.37	196.057	268.975	B	B	B	B	A	A	B	A	B	A	B	B	A	A	A	B	B	B	A	B	A	B	B	B	A	A	A	A	A	B	A	B	B	A	B	B	B	A	A	B	A	B	A	A
1	chr01.2692	0.004	1274.73	196.112	269.125	B	B	B	B	A	A	B	A	B	A	B	B	A	A	A	B	B	B	A	B	A	B	B	B	A	A	A	A	A	B	A	B	B	A	B	B	B	A	A	B	A	B	A	A
1	chr01.2693.5	0.004	1275.09	196.167	269.275	B	B	B	B	A	A	B	A	B	A	B	B	A	A	A	B	B	B	A	B	A	B	B	B	A	A	A	A	A	B	A	B	B	A	B	B	B	A	A	B	A	B	A	A
1	chr01.2694.5	0.011	1276.16	196.332	269.4	B	B	B	B	A	A	B	A	B	A	B	B	A	A	A	B	B	B	A	B	A	B	B	B	A	A	A	A	A	B	A	B	B	A	B	B	B	A	A	B	A	B	A	A
1	chr01.2695.5	0.014	1277.59	196.552	269.5	B	B	B	B	A	A	B	A	B	A	B	B	A	A	A	B	B	A	A	B	A	B	B	B	A	A	A	A	A	B	A	B	B	A	B	B	B	A	A	B	A	B	A	A
1	chr01.2701	0.036	1281.16	197.102	269.825	B	B	B	B	A	A	B	A	B	A	B	B	A	A	A	B	B	A	A	B	A	B	B	B	A	A	A	A	A	A	A	B	A	A	B	B	B	A	A	B	A	B	A	A
1	chr01.2706.5	0.007	1281.88	197.212	270.375	B	B	B	B	A	A	B	A	B	A	B	B	A	A	A	B	B	A	A	B	A	B	B	B	A	A	A	A	A	A	A	B	A	A	B	B	B	A	A	B	A	B	A	A
1	chr01.2708.5	0.018	1283.66	197.487	270.75	B	B	B	B	A	A	B	A	B	A	B	B	A	A	A	B	B	A	A	B	A	B	B	B	A	A	A	A	A	A	B	B	A	A	B	B	B	A	A	B	A	B	A	A
1	chr01.2711.5	0.018	1285.45	197.762	271	B	B	B	B	A	A	B	A	B	A	B	B	A	A	A	B	B	A	A	B	A	B	B	B	A	A	A	A	A	A	A	B	A	A	B	B	B	A	A	B	A	B	A	A
1	chr01.2713.5	0.004	1285.81	197.817	271.25	B	B	B	B	A	A	B	A	B	A	B	B	A	A	A	B	B	A	A	B	A	B	B	B	A	A	A	A	A	A	A	B	A	A	B	B	B	A	A	B	A	B	A	A
1	chr01.2714.5	0.018	1287.59	198.091	271.4	A	B	B	B	A	A	B	A	B	A	B	B	A	A	A	B	B	A	A	B	A	B	B	B	A	A	A	A	A	A	A	A	A	A	B	B	B	A	A	B	A	B	A	A
1	chr01.2715.5	0.011	1288.67	198.256	271.5	A	A	B	B	A	A	B	A	B	A	B	B	A	A	A	B	B	A	A	B	A	B	B	B	A	A	A	A	A	A	A	A	A	A	B	B	B	A	A	B	A	B	A	A
1	chr01.2716.5	0.011	1289.74	198.421	271.6	A	A	B	B	A	A	B	A	B	A	B	B	A	A	A	B	B	A	A	B	A	B	B	B	A	A	A	A	A	A	A	A	A	A	B	B	B	A	A	B	A	B	A	A
1	chr01.2718	0.014	1291.17	198.641	271.725	A	A	B	B	A	A	B	A	B	A	B	B	A	A	A	B	B	A	A	B	A	B	B	B	A	A	A	A	A	A	A	A	A	B	B	B	B	A	A	B	A	B	A	A
1	chr01.2719.5	0.004	1291.52	198.696	271.875	A	A	B	B	A	A	B	A	B	A	B	B	A	A	A	B	B	A	A	B	A	B	B	B	A	A	A	A	A	A	A	A	A	B	B	B	B	A	A	B	A	B	A	A
1	chr01.2720.5	0.004	1291.88	198.751	272	A	A	B	B	A	A	B	A	B	A	B	B	A	A	A	B	B	A	A	B	A	B	B	B	A	A	A	A	A	A	A	A	A	B	B	B	B	A	A	B	A	B	A	A
1	chr01.2721.5	0.007	1292.59	198.861	272.1	A	A	B	B	A	A	B	A	B	A	B	B	A	A	A	B	B	A	A	B	A	B	B	B	A	A	A	A	A	A	A	A	A	B	B	B	B	A	A	B	A	B	A	A
1	chr01.2722.5	0.014	1294.02	199.081	272.2	A	A	B	B	A	A	B	A	B	A	B	B	A	A	A	B	B	A	A	B	A	B	B	B	A	A	A	A	A	A	A	A	A	B	B	B	B	A	A	B	A	B	A	A
1	chr01.2723.5	0.021	1296.17	199.41	272.3	A	A	B	B	A	A	B	A	B	A	B	B	A	A	A	B	B	A	A	B	A	B	B	B	A	A	A	A	A	A	A	A	A	B	B	B	B	A	A	B	A	B	A	A
1	chr01.2724.5	0.004	1296.52	199.465	272.4	A	A	B	B	A	A	B	A	B	A	B	B	A	A	A	B	B	A	A	B	A	B	B	B	A	A	A	A	A	A	A	A	A	B	B	B	B	A	A	B	A	B	A	A
1	chr01.2726.5	0.007	1297.24	199.575	272.55	A	A	B	B	A	A	B	A	B	A	B	B	A	A	A	B	B	A	A	B	A	B	B	B	A	A	A	A	A	A	A	A	A	B	B	B	B	A	A	B	A	B	A	A
1	chr01.2731.5	0.007	1297.95	199.685	273.025	A	A	B	B	A	A	B	A	B	A	B	B	A	A	A	B	B	A	A	B	A	B	B	B	A	A	A	A	A	A	A	A	A	B	B	B	B	A	A	B	A	B	A	A
1	chr01.2729	0.004	1298.31	199.74	272.775	A	A	B	B	A	A	B	A	B	A	B	B	A	A	A	B	B	A	A	B	A	B	B	B	A	A	A	A	A	A	A	A	A	B	B	B	B	A	A	B	A	B	A	A
1	chr01.2734	0.021	1300.45	200.07	273.275	A	A	B	B	A	A	B	A	B	A	B	B	A	A	A	B	B	A	A	B	A	B	B	B	B	B	A	A	A	A	A	A	A	B	B	B	B	A	A	B	A	B	A	A
1	chr01.2736	0.004	1300.81	200.125	273.5	A	A	B	B	A	A	B	A	B	A	B	B	A	A	A	B	B	A	A	B	A	B	B	B	B	B	A	A	A	A	A	A	A	B	B	B	B	A	A	B	A	B	A	A
1	chr01.2738	0.064	1307.27	201.119	273.7	A	A	B	B	A	A	B	A	B	A	B	B	A	A	A	B	B	A	A	B	A	B	B	B	B	B	A	A	A	A	A	A	A	B	B	B	B	A	A	B	A	B	A	A
1	chr01.2741.5	0.004	1307.63	201.174	273.975	A	A	B	B	A	A	B	A	B	A	B	B	A	A	A	B	B	A	A	B	A	B	B	B	B	B	A	A	A	A	A	A	A	B	B	B	B	A	A	B	A	B	A	A
1	chr01.2744.5	0.007	1308.35	201.284	274.3	A	A	B	B	A	A	B	A	B	A	B	B	A	A	A	B	B	A	A	B	A	B	B	B	B	B	A	A	A	A	A	A	A	B	B	B	B	A	A	B	A	A	A	A
1	chr01.2746	0.004	1308.7	201.339	274.525	A	A	B	B	A	A	B	A	B	A	B	B	A	A	A	B	B	A	A	B	A	B	B	B	B	B	A	A	A	A	A	A	A	B	B	B	B	A	A	B	A	A	A	A
1	chr01.2747.5	0.011	1309.77	201.504	274.675	A	A	B	B	A	A	B	A	B	A	B	B	A	A	A	B	B	A	A	B	A	B	B	B	B	B	A	A	A	A	A	A	A	B	B	B	B	A	A	B	A	A	A	A
1	chr01.2748.5	0.014	1311.2	201.724	274.8	A	A	B	B	A	A	B	A	B	A	B	B	A	A	A	B	B	A	A	B	A	B	B	B	B	B	A	A	A	A	A	A	A	B	B	B	B	A	A	B	A	A	A	A
1	chr01.2749.5	0.011	1312.28	201.889	274.9	A	A	B	B	A	A	B	A	B	A	B	B	A	A	A	B	A	A	A	B	A	B	B	B	B	B	A	A	A	A	A	A	A	B	B	B	B	A	A	B	A	A	A	A
1	chr01.2750.5	0.079	1320.2	203.108	275	A	A	B	B	A	A	A	A	B	A	B	B	A	A	A	B	A	A	A	B	A	B	A	A	B	B	A	A	A	A	A	A	A	B	A	A	B	A	A	B	A	A	A	A
1	chr01.2752	0.021	1322.34	203.437	275.125	A	A	B	B	A	A	A	A	B	A	B	B	A	A	A	B	A	A	A	A	A	B	A	A	B	B	A	A	A	A	A	A	A	B	A	A	B	A	A	B	A	A	A	A
1	chr01.2753.5	0.011	1323.41	203.602	275.275	A	A	B	B	A	A	A	A	B	A	B	B	A	A	A	B	A	A	A	A	A	B	A	A	B	B	A	A	A	A	A	A	A	B	A	A	B	A	A	B	A	A	A	A
1	chr01.2754.5	0.036	1326.99	204.153	275.4	A	A	A	B	A	A	A	A	B	A	B	B	A	A	A	B	A	A	A	A	A	A	A	A	B	B	A	A	A	A	A	A	A	B	A	A	A	A	A	B	A	A	A	A
1	chr01.2755.5	0.004	1327.35	204.208	275.5	A	A	A	B	A	A	A	A	B	A	B	B	A	A	A	B	A	A	A	A	A	A	A	A	B	B	A	A	A	A	B	A	A	B	A	A	A	A	A	B	A	A	A	A
1	chr01.2756.5	0.039	1331.29	204.813	275.6	A	A	A	B	A	A	A	B	B	B	B	B	A	A	A	B	B	A	A	A	A	A	A	A	B	B	A	B	A	A	B	A	A	B	A	A	A	A	A	B	A	A	A	A
1	chr01.2759.5	0.011	1332.36	204.978	275.8	A	A	A	B	A	A	A	B	B	B	B	B	A	A	A	B	B	A	A	A	A	A	A	A	B	B	A	B	A	A	B	A	A	B	A	A	A	A	A	B	A	A	A	A
1	chr01.2762.5	0.004	1332.72	205.033	276.1	A	A	A	B	A	A	A	B	B	B	B	B	A	A	A	B	B	A	A	A	A	A	A	A	B	B	A	B	A	A	B	A	A	B	A	A	A	A	A	B	A	A	A	A
1	chr01.2764	0.007	1333.43	205.143	276.325	A	A	A	B	A	A	A	B	B	B	B	B	A	A	A	B	B	A	A	A	A	A	A	A	B	B	A	B	A	A	A	A	A	B	A	A	A	A	A	B	A	A	A	A
1	chr01.2765.5	0.004	1333.79	205.198	276.475	A	A	A	B	A	A	A	B	B	B	B	B	A	A	A	B	B	A	A	A	A	A	A	A	B	B	A	B	A	A	A	A	A	B	A	A	A	A	A	B	A	A	A	A
1	chr01.2767	0.004	1334.14	205.253	276.625	A	A	A	B	A	A	A	B	B	B	B	B	A	A	A	B	B	A	A	A	A	A	A	A	B	B	A	B	A	A	B	A	A	B	A	A	A	A	A	B	A	A	A	A
1	chr01.2768.5	0.025	1336.65	205.638	276.775	A	A	A	B	A	A	A	B	B	B	B	B	A	A	A	B	B	A	A	A	A	A	A	B	B	B	A	B	A	A	B	A	A	B	B	A	A	A	A	B	A	A	A	A
1	chr01.2769.5	0.029	1339.51	206.078	276.9	A	A	A	B	A	A	B	B	B	B	B	B	A	A	A	B	B	A	A	A	A	A	A	B	B	B	A	B	A	A	B	A	A	B	B	B	A	A	A	B	A	A	A	A
1	chr01.2773.5	0.032	1342.72	206.573	277.15	A	A	A	B	A	A	B	B	B	B	B	A	A	A	A	B	B	A	A	A	A	A	A	B	B	B	A	B	A	A	A	A	A	B	B	B	A	A	A	B	A	A	A	A
1	chr01.2777.5	0.011	1343.8	206.738	277.55	A	A	A	B	A	A	B	B	B	B	B	A	A	A	A	B	B	A	A	A	A	A	A	B	B	B	A	B	A	A	A	A	A	B	B	B	A	A	A	B	A	A	A	A
1	chr01.2780.5	0.014	1345.23	206.958	277.9	A	A	A	B	A	A	B	B	B	B	B	A	A	A	A	B	B	A	A	A	A	A	A	B	B	B	A	B	A	A	A	A	A	B	B	B	A	A	A	B	A	A	A	A
1	chr01.2784.5	0.004	1345.58	207.013	278.25	A	A	A	B	A	A	B	B	B	B	B	A	A	A	A	B	B	A	A	A	A	A	A	B	B	B	A	B	A	A	A	A	A	B	B	B	A	A	A	B	A	A	A	A
1	chr01.2786.5	0.011	1346.65	207.178	278.55	A	A	A	B	A	A	B	B	B	B	B	A	A	A	A	B	B	A	A	A	A	A	A	B	B	B	A	B	A	A	A	A	A	B	B	B	A	A	A	B	A	A	A	A
1	chr01.2789	0.011	1347.73	207.343	278.775	A	A	A	B	A	A	B	B	B	B	B	A	A	A	A	B	B	A	A	A	A	A	A	B	B	B	A	B	A	A	A	A	A	B	B	B	A	A	A	B	A	A	A	A
1	chr01.2791.5	0.061	1353.83	208.281	279.025	A	A	A	B	A	A	B	B	B	B	B	A	A	A	A	B	B	A	A	A	A	A	A	B	B	B	A	B	A	A	A	A	A	B	B	B	A	A	B	B	A	A	A	A
1	chr01.2792.5	0.011	1354.9	208.446	279.2	A	A	A	B	A	A	B	B	B	B	B	A	A	A	A	B	B	A	A	B	A	A	A	B	B	B	A	B	A	A	A	A	A	B	B	B	A	A	B	B	A	A	A	A
1	chr01.2794	0.007	1355.61	208.556	279.325	A	A	A	B	A	A	B	B	B	B	B	A	A	A	A	B	B	A	A	B	A	A	A	B	B	B	A	B	A	A	A	A	A	B	B	B	A	A	B	B	A	A	A	A
1	chr01.2795.5	0.018	1357.4	208.831	279.475	A	A	A	B	A	A	B	B	B	B	B	A	A	A	A	B	B	A	A	B	A	A	A	B	B	B	A	B	A	A	A	A	A	B	B	B	A	A	B	B	A	A	B	A
1	chr01.2797	0.032	1360.62	209.326	279.625	A	A	A	B	A	A	B	B	B	B	B	A	A	A	A	B	B	A	A	B	B	A	A	B	B	B	A	B	A	A	A	A	A	A	B	B	A	A	B	B	A	B	B	A
1	chr01.2798.5	0.004	1360.98	209.381	279.775	A	A	A	B	A	A	B	B	B	B	B	A	A	A	A	B	B	A	A	B	B	A	A	B	B	B	A	B	A	A	A	A	A	A	B	B	A	A	B	B	A	B	B	A
1	chr01.2799.5	0.014	1362.41	209.601	279.9	A	A	A	B	A	A	B	B	B	B	B	A	B	A	A	B	B	A	A	B	B	A	A	B	B	B	A	B	A	A	A	A	A	A	B	B	A	A	B	B	A	B	B	A
1	chr01.2800.5	0.004	1362.76	209.656	280	A	A	A	B	A	A	B	B	B	B	B	A	B	A	A	B	B	A	A	B	B	A	A	B	B	B	A	B	A	A	A	A	A	A	B	B	A	A	B	B	A	B	B	A
1	chr01.2801.5	0.046	1367.42	210.372	280.1	A	A	A	B	A	A	B	B	B	B	B	A	B	A	A	B	B	A	A	B	B	A	A	B	B	B	A	B	A	A	A	A	A	A	B	B	A	A	B	B	A	B	B	A
1	chr01.2803	0.014	1368.85	210.592	280.225	A	A	A	B	A	A	B	B	B	B	B	A	B	A	A	B	B	A	A	B	B	A	A	B	B	B	A	B	A	A	A	A	A	A	B	B	A	A	B	B	A	B	B	A
1	chr01.2806	0.004	1369.2	210.647	280.45	A	A	A	B	A	A	B	B	B	B	B	A	B	A	A	B	B	A	A	B	B	A	A	B	B	B	A	B	A	A	A	A	A	A	B	B	A	A	B	B	A	B	B	A
1	chr01.2809	0.004	1369.56	210.702	280.75	A	A	A	B	A	A	B	B	B	B	B	A	B	A	A	B	B	A	A	B	B	A	A	B	B	B	A	B	A	A	A	A	A	A	B	B	A	A	B	B	A	B	B	A
1	chr01.2810.5	0.004	1369.92	210.757	280.975	A	A	A	B	A	A	B	B	B	B	B	A	B	A	A	B	B	A	A	B	B	A	A	B	B	B	A	B	A	A	A	A	A	A	B	B	A	A	B	B	A	B	B	A
1	chr01.2811.5	0.089	1378.94	212.145	281.1	A	A	A	B	A	B	B	B	B	B	A	A	B	A	A	B	B	B	A	B	B	A	A	B	B	B	B	B	A	A	A	A	A	A	B	B	A	B	B	B	B	B	B	A
1	chr01.2812.5	0.011	1380.02	212.31	281.2	A	A	A	B	A	B	B	B	B	B	A	A	B	A	A	B	B	B	A	B	B	A	A	B	B	B	B	B	A	A	A	A	A	A	B	B	A	B	B	B	B	B	B	A
1	chr01.2813.5	0.039	1383.95	212.916	281.3	A	A	A	B	A	B	B	B	B	B	A	A	B	A	A	B	B	B	A	B	B	A	A	B	B	B	B	B	A	A	A	A	A	A	B	B	A	B	B	B	B	B	B	A
1	chr01.2814.5	0.007	1384.67	213.026	281.4	A	A	A	B	A	B	B	B	B	B	A	A	B	A	A	B	B	B	A	B	B	A	A	B	B	B	B	B	A	A	A	A	A	A	B	B	A	B	B	B	B	B	B	A
1	chr01.2816.5	0.004	1385.02	213.081	281.55	A	A	A	B	A	B	B	B	B	B	A	A	B	A	A	B	B	B	A	B	B	A	A	B	B	B	B	B	A	A	A	A	A	A	B	B	A	B	B	B	B	B	B	A
1	chr01.2818.5	0.004	1385.38	213.136	281.75	A	A	A	B	A	B	B	B	B	B	A	A	B	A	A	B	B	B	A	B	B	A	A	B	B	B	B	B	A	A	A	A	A	A	B	B	A	B	B	B	B	B	B	A
1	chr01.2821.5	0.004	1385.74	213.19	282	A	A	A	B	A	B	B	B	B	B	A	A	B	A	A	B	B	B	A	B	B	A	A	B	B	B	B	B	A	A	A	A	A	A	B	B	A	B	B	B	B	B	B	A
1	chr01.2824.5	0.004	1386.09	213.245	282.3	A	A	A	B	A	B	B	B	B	B	A	A	B	A	A	B	B	B	A	B	B	A	A	B	B	B	B	B	A	A	A	A	A	A	B	B	A	B	B	B	B	B	B	A
1	chr01.2826	0.046	1390.75	213.962	282.525	A	A	A	B	A	B	B	B	B	B	A	A	B	A	B	B	B	B	A	B	B	A	B	B	B	B	B	B	A	A	A	A	A	A	B	B	A	B	B	B	B	B	B	A
1	chr01.2827.5	0.014	1392.18	214.182	282.675	A	A	A	B	A	B	B	B	B	B	A	A	B	A	B	B	B	B	A	B	B	A	B	B	B	B	B	B	A	A	A	A	A	A	B	B	A	B	B	B	B	B	B	A
1	chr01.2829	0.007	1392.89	214.291	282.825	A	A	A	B	A	B	B	B	B	B	A	A	B	A	B	B	B	B	A	B	B	A	B	B	B	B	B	B	A	A	A	A	A	A	B	B	A	B	B	B	B	B	B	A
1	chr01.2831	0.004	1393.25	214.346	283	A	A	A	B	A	B	B	B	B	B	A	A	A	A	B	B	B	B	A	B	B	A	B	B	B	B	B	B	A	A	A	A	A	A	B	B	A	B	B	B	B	B	B	A
1	chr01.2832.5	0.004	1393.61	214.401	283.175	A	A	A	B	A	B	B	B	B	B	A	A	A	A	B	B	B	B	A	B	B	A	B	B	B	B	B	B	A	A	A	A	A	A	B	B	A	B	B	B	B	B	B	A
1	chr01.2833.5	0.011	1394.68	214.566	283.3	A	A	A	B	A	B	B	B	B	B	A	A	A	A	B	B	B	A	A	B	B	A	B	B	B	B	B	B	A	A	A	A	A	A	B	B	A	B	B	B	B	B	B	A
1	chr01.2842.5	0.007	1395.39	214.676	283.8	A	A	A	B	A	B	B	B	B	B	A	A	A	A	B	B	B	A	A	B	B	A	B	B	B	B	B	B	A	A	A	A	A	A	B	B	A	B	B	B	B	B	B	A
1	chr01.2851.5	0.071	1402.59	215.782	284.7	A	A	A	A	A	B	B	B	B	B	B	A	A	A	B	B	B	A	A	B	B	A	B	B	B	B	B	B	B	A	A	A	A	A	B	B	B	B	B	B	B	B	B	A
1	chr01.2852.5	0.007	1403.3	215.892	285.2	A	A	A	A	A	B	B	B	B	B	B	A	A	B	B	B	B	A	A	B	B	A	B	B	B	B	B	B	B	A	A	A	A	A	B	B	B	B	B	B	B	B	B	A
1	chr01.2853.5	0.007	1404.01	216.002	285.3	A	A	A	A	A	B	B	B	B	B	B	A	A	B	B	B	B	A	A	B	B	A	B	B	B	B	B	B	B	A	A	A	A	A	B	B	B	B	B	B	B	B	B	A
1	chr01.2854.5	0.004	1404.37	216.057	285.4	A	A	A	A	A	B	B	B	B	B	B	A	A	B	B	B	B	A	A	B	B	A	B	B	B	B	B	B	B	A	A	A	A	A	B	B	B	B	B	B	B	B	B	A
1	chr01.2856.5	0.021	1406.51	216.387	285.55	A	A	A	A	A	B	B	B	B	B	B	A	B	B	B	B	B	A	A	B	B	A	B	B	B	B	B	B	B	A	A	A	A	A	B	B	B	B	B	B	B	B	B	A
1	chr01.2858.5	0.007	1407.23	216.497	285.75	A	A	A	A	A	B	B	B	B	B	B	A	B	B	B	B	B	A	A	B	B	A	B	B	B	B	B	B	B	A	A	A	A	A	B	B	B	B	B	B	B	B	B	A
1	chr01.2859.5	0.014	1408.66	216.717	285.9	A	A	A	A	A	B	B	B	B	B	B	A	B	B	B	B	B	A	A	B	B	A	B	B	A	B	B	B	B	A	A	A	A	A	B	B	B	B	B	B	B	B	B	A
1	chr01.2860.5	0.014	1410.09	216.936	286	A	A	A	A	A	B	B	B	B	B	B	A	B	B	B	B	B	A	A	B	B	A	B	B	A	A	B	B	B	A	A	A	A	A	B	B	B	B	B	B	B	B	B	A
1	chr01.2861.5	0.004	1410.44	216.991	286.1	A	A	A	A	A	B	B	B	B	B	B	A	B	B	B	B	B	A	A	B	B	A	B	B	A	A	B	B	B	A	A	A	A	A	B	B	B	B	B	B	B	B	B	A
1	chr01.2862.5	0.011	1411.52	217.156	286.2	A	A	A	A	A	B	B	B	B	B	B	A	B	B	B	B	B	A	A	B	B	A	B	B	A	A	B	B	B	A	A	A	A	A	B	B	B	B	B	B	A	B	B	A
1	chr01.2863.5	0.007	1412.23	217.266	286.3	A	A	A	A	A	B	B	B	B	B	B	A	B	B	B	B	B	A	A	B	B	A	B	B	A	A	B	B	B	A	A	A	A	A	B	B	B	B	B	B	A	B	B	A
1	chr01.2864.5	0.004	1412.59	217.321	286.4	A	A	A	A	A	B	B	B	B	B	B	A	B	B	B	B	B	A	A	B	B	A	B	B	A	A	B	B	B	A	A	A	A	A	B	B	B	B	B	B	A	B	B	A
1	chr01.2868.5	0.018	1414.37	217.596	286.75	A	A	A	A	A	B	B	B	B	B	B	A	B	B	B	B	B	A	A	B	B	A	B	B	A	A	B	B	B	A	A	A	A	A	B	B	B	B	B	B	A	B	B	A
1	chr01.2866.5	0.004	1414.73	217.651	286.55	A	A	A	A	A	B	B	B	B	B	B	A	B	B	B	B	B	A	A	B	B	A	B	B	A	A	B	B	B	A	A	A	A	A	B	B	B	B	B	B	A	B	B	A
1	chr01.2869.5	0.018	1416.52	217.926	286.9	A	A	A	A	A	B	B	B	B	B	B	A	B	B	B	B	B	A	A	B	B	A	B	B	A	A	B	B	B	A	A	A	A	A	B	B	B	B	B	B	A	B	B	B
1	chr01.2870.5	0.05	1421.53	218.697	287	A	A	A	A	A	B	B	B	B	B	B	A	B	B	B	B	B	A	A	B	B	A	B	B	A	A	B	B	B	A	A	A	A	A	B	B	B	B	A	B	A	B	B	B
1	chr01.2872	0.014	1422.96	218.917	287.125	A	A	A	A	A	B	B	B	B	B	B	A	B	B	B	B	B	A	A	B	B	A	B	B	A	A	B	B	B	A	A	A	A	A	B	B	B	B	A	B	B	B	B	B
1	chr01.2874	0.004	1423.32	218.972	287.3	A	A	A	A	A	B	B	B	B	B	B	A	B	B	B	B	B	A	A	B	B	A	B	B	A	A	B	B	B	A	A	A	A	A	B	B	B	B	A	B	B	B	B	B
1	chr01.2875.5	0.004	1423.68	219.027	287.475	A	A	A	A	A	B	B	B	B	B	B	A	B	B	B	B	B	A	A	B	B	A	B	B	A	A	B	B	B	A	A	A	A	A	B	B	B	B	A	B	B	B	B	B
1	chr01.2876.5	0.004	1424.03	219.082	287.6	A	A	A	A	A	B	B	B	B	B	B	A	B	B	B	B	B	A	A	B	B	A	B	B	A	A	B	B	B	A	A	A	A	A	B	B	B	B	A	B	B	B	B	B
1	chr01.2877.5	0.011	1425.1	219.247	287.7	A	A	A	A	A	B	B	B	B	B	B	A	B	B	B	B	B	A	A	B	B	A	B	B	A	A	B	B	B	A	A	A	A	A	A	B	B	B	A	B	B	B	B	B
1	chr01.2878.5	0.004	1425.46	219.302	287.8	A	A	A	A	A	B	B	B	B	B	B	A	B	B	B	B	B	A	A	B	B	A	B	B	A	A	B	B	B	A	A	A	A	A	A	B	B	B	A	B	B	B	B	B
1	chr01.2879.5	0.004	1425.82	219.357	287.9	A	A	A	A	A	B	B	B	B	B	B	A	B	B	B	B	B	A	A	B	B	A	B	B	A	A	B	B	B	A	A	A	A	A	A	B	B	B	A	B	B	B	B	B
1	chr01.2881	0.039	1429.76	219.962	288.025	A	A	A	A	A	B	B	B	A	A	B	A	B	B	B	A	B	A	A	B	B	A	B	A	A	A	B	B	B	A	A	A	A	A	A	B	B	B	A	B	B	B	B	B
1	chr01.2882.5	0.011	1430.83	220.127	288.175	A	A	A	A	A	B	B	B	A	A	B	A	B	B	B	A	B	A	A	B	B	A	B	A	A	A	B	B	B	A	A	A	A	A	A	B	B	B	B	B	B	B	B	B
1	chr01.2883.5	0.014	1432.26	220.347	288.3	A	A	A	A	A	B	B	B	A	A	B	A	B	B	B	A	B	A	A	B	B	A	B	A	A	A	B	B	B	A	A	A	A	A	A	B	B	B	B	B	B	B	B	B
1	chr01.2884.5	0.043	1436.55	221.008	288.4	A	A	A	A	A	B	B	B	A	A	B	A	B	B	B	A	B	A	A	B	B	A	B	A	A	A	B	B	B	A	A	A	A	A	A	B	B	B	B	B	B	B	B	B
1	chr01.2885.5	0.004	1436.91	221.063	288.5	A	A	A	A	A	B	B	B	A	A	B	A	B	B	B	A	B	A	A	B	B	A	B	A	A	A	B	B	B	A	A	A	A	A	A	B	B	B	B	B	B	B	B	B
1	chr01.2886.5	0.018	1438.7	221.338	288.6	A	A	A	A	A	B	B	B	A	A	B	A	B	B	B	A	B	A	B	B	B	A	B	B	A	A	B	B	B	A	A	A	A	A	A	B	B	B	B	B	B	B	B	B
1	chr01.2887.5	0.004	1439.05	221.393	288.7	A	A	A	A	A	B	B	B	A	A	B	A	B	B	B	A	B	A	B	B	B	A	B	B	A	A	B	B	B	A	A	A	A	A	A	B	B	B	B	B	B	B	B	B
1	chr01.2888.5	0.021	1441.2	221.723	288.8	A	A	A	A	A	B	B	B	A	A	B	A	B	B	B	A	B	A	B	B	B	A	B	B	A	A	A	B	B	A	A	A	A	A	A	B	B	B	B	B	B	B	B	B
1	chr01.2890.5	0.007	1441.91	221.832	288.95	A	A	A	A	A	B	B	B	A	A	B	A	B	B	B	A	B	A	B	B	B	A	B	B	A	A	A	B	B	A	A	A	A	A	A	B	B	B	B	B	B	B	B	B
1	chr01.2892.5	0.025	1444.41	222.217	289.15	A	A	A	A	A	B	B	B	A	A	B	A	B	B	B	A	B	A	B	B	B	A	B	B	A	A	A	B	B	A	A	A	A	A	A	B	B	B	B	B	B	B	B	B
1	chr01.2894	0.011	1445.48	222.382	289.325	A	A	A	A	A	B	B	B	A	A	B	A	B	B	B	A	B	A	B	B	B	A	B	B	A	A	A	B	B	A	A	A	A	A	A	B	B	B	B	B	B	B	B	B
1	chr01.2895.5	0.007	1446.2	222.492	289.475	A	A	A	A	A	B	B	B	A	A	B	A	B	B	B	A	B	A	B	B	B	A	B	B	A	A	A	B	B	A	A	A	A	A	A	B	B	B	B	B	B	B	B	B
1	chr01.2896.5	0.004	1446.56	222.547	289.6	A	A	A	A	A	B	B	B	A	A	B	A	B	B	B	A	B	A	B	B	B	A	B	B	A	A	A	B	B	A	A	A	A	A	A	B	B	B	B	B	B	B	B	B
1	chr01.2897.5	0.004	1446.91	222.602	289.7	A	A	A	A	A	B	B	B	A	A	B	A	B	B	B	A	B	A	B	B	B	A	B	B	A	A	A	B	B	A	A	A	A	A	A	B	B	B	B	B	B	B	B	B
1	chr01.2898.5	0.118	1458.92	224.45	289.8	A	A	B	A	A	B	B	B	B	A	B	B	B	B	B	B	B	A	B	B	B	A	B	B	A	A	A	B	B	A	A	A	A	A	A	B	B	B	B	B	B	B	B	B
1	chr01.2900	0.007	1459.64	224.56	289.925	A	A	B	B	A	B	B	B	B	A	B	B	B	B	B	B	B	A	B	B	B	A	B	B	A	A	A	B	B	A	A	A	A	A	A	B	B	B	B	B	B	B	B	B
1	chr01.2901.5	0.107	1470.52	226.234	290.075	A	A	A	B	A	B	A	B	B	A	B	B	B	B	B	B	B	A	B	B	B	A	B	B	A	A	A	B	B	A	A	A	A	B	A	A	B	B	B	B	B	B	B	B
1	chr01.2902.5	0.032	1473.74	226.729	290.2	A	A	A	B	A	B	A	B	B	A	B	B	B	B	B	B	B	A	B	B	B	A	B	B	A	A	A	B	B	A	A	A	A	B	A	A	B	B	B	B	B	B	B	B
1	chr01.2903.5	0.057	1479.48	227.612	290.3	A	A	A	B	A	B	A	B	B	A	B	B	B	B	B	B	B	A	B	B	B	B	B	B	A	A	A	B	A	A	A	A	A	B	A	A	B	B	B	B	A	B	B	B
1	chr01.2904.5	0.039	1483.42	228.218	290.4	B	A	A	B	A	B	A	B	B	A	B	A	B	B	B	B	B	A	B	B	B	B	B	B	A	A	A	B	A	A	A	A	A	B	A	A	B	B	A	B	A	B	B	B
1	chr01.2905.5	0.036	1486.99	228.768	290.5	B	A	A	B	A	B	A	B	B	A	B	A	B	B	B	B	B	A	B	B	B	B	B	B	A	A	A	B	A	A	A	A	A	B	A	A	B	B	A	B	A	B	B	B
1	chr01.2906.5	0.029	1489.85	229.208	290.6	B	A	B	B	A	B	A	B	B	B	B	A	B	B	B	B	B	A	B	B	B	B	B	B	A	A	A	B	A	A	A	A	A	B	A	A	B	B	A	B	A	B	B	B
1	chr01.2907.5	0.05	1494.87	229.98	290.7	B	A	B	B	B	B	A	B	B	B	B	A	B	B	B	B	B	A	B	B	B	B	B	B	A	A	A	B	A	A	B	A	A	B	A	A	B	B	A	B	A	B	B	B
1	chr01.2908.5	0.064	1501.34	230.975	290.8	B	A	B	B	B	B	A	B	B	B	B	A	B	B	B	B	B	A	B	B	B	B	B	B	A	A	A	B	A	A	B	A	A	B	B	A	B	B	A	B	A	B	B	B
1	chr01.2909.5	0.029	1504.2	231.415	290.9	B	A	B	B	B	B	A	B	B	A	B	A	B	B	B	B	B	A	B	B	B	B	B	B	A	A	A	B	A	A	B	A	A	B	B	A	B	B	A	B	A	B	B	B
1	chr01.2910.5	0.021	1506.34	231.745	291	B	A	B	B	B	B	A	B	B	A	B	A	B	B	B	B	B	A	B	B	B	B	B	A	A	A	A	B	A	A	B	A	A	B	B	A	B	B	A	B	A	B	B	B
1	chr01.2911.5	0.021	1508.48	232.074	291.1	B	A	B	B	A	B	A	B	B	A	B	A	B	B	B	B	B	A	A	B	B	B	B	A	A	A	A	B	A	A	A	A	A	B	B	A	B	B	A	B	A	B	B	B
1	chr01.2912.5	0.018	1510.27	232.349	291.2	B	A	A	B	A	B	A	B	B	A	B	A	B	B	B	B	B	A	A	B	B	B	B	A	A	A	A	B	A	A	A	A	A	B	B	A	B	B	A	B	A	B	B	B
1	chr01.2913.5	0.111	1521.53	234.081	291.3	B	A	A	B	A	B	A	B	B	A	B	A	B	B	B	B	B	A	A	B	B	B	B	A	A	A	A	B	A	A	A	A	A	B	B	A	B	B	A	B	A	B	B	B
1	chr01.2914.5	0.018	1523.31	234.356	291.4	B	A	A	B	A	B	A	B	B	A	B	A	B	B	B	A	B	A	A	B	B	A	B	A	A	A	A	B	A	A	A	A	A	B	B	A	B	B	A	B	A	B	B	B
1	chr01.2915.5	0.014	1524.74	234.576	291.5	B	A	A	B	A	B	A	B	A	A	B	A	B	B	B	A	B	A	A	B	B	A	B	A	A	A	A	B	A	A	A	A	A	B	B	A	B	B	A	B	A	B	B	B
1	chr01.2916.5	0.039	1528.68	235.182	291.6	B	A	A	B	A	B	A	B	A	A	B	A	B	B	B	A	B	A	A	B	B	A	B	A	A	A	A	B	A	A	B	A	A	B	B	A	B	A	A	B	A	B	B	B
1	chr01.2917.5	0.018	1530.47	235.456	291.7	A	A	A	B	A	B	A	B	A	A	B	A	B	B	B	A	B	A	A	B	B	A	B	A	A	A	A	B	A	A	B	A	A	B	B	A	B	A	A	B	A	B	B	B
1	chr01.2918.5	0.011	1531.54	235.621	291.8	A	A	A	B	A	B	A	B	A	A	B	A	B	B	B	A	B	A	A	B	B	A	B	A	A	A	A	B	A	A	A	A	A	B	B	A	B	A	A	B	A	B	B	B
1	chr01.2919.5	0.046	1536.19	236.338	291.9	A	A	A	B	A	B	A	B	A	A	B	A	B	B	B	A	B	A	A	B	B	A	A	A	A	A	A	B	A	A	A	A	A	B	B	A	B	A	A	B	A	B	B	B
1	chr01.2920.5	0.021	1538.34	236.667	292	A	A	A	B	A	B	A	B	A	A	B	A	B	B	B	A	B	A	A	B	B	A	A	A	A	A	A	B	A	A	A	A	A	B	B	A	B	A	A	B	A	B	B	B
1	chr01.2922	0.043	1542.63	237.328	292.125	A	A	A	A	A	B	A	B	A	A	B	A	B	B	B	A	B	A	A	B	B	A	A	A	A	A	A	B	A	B	A	A	B	B	B	A	B	A	A	B	A	B	B	B
1	chr01.2924	0.004	1542.99	237.383	292.3	A	A	A	A	A	B	A	B	A	A	B	A	B	B	B	A	B	A	A	B	B	A	A	A	A	A	A	B	A	B	A	A	B	B	B	A	B	A	A	B	A	B	B	B
1	chr01.2925.5	0.004	1543.35	237.438	292.475	A	A	A	A	A	B	A	B	A	A	B	A	B	B	B	A	B	A	A	B	B	A	A	A	A	A	A	B	A	B	A	A	B	B	B	A	B	A	A	B	A	B	B	B
1	chr01.2926.5	0.146	1558.43	239.759	292.6	A	A	A	A	A	B	A	A	A	A	B	A	A	B	B	A	A	A	A	A	A	A	A	A	A	A	A	A	B	B	A	A	B	B	B	A	B	A	A	B	A	B	A	B
1	chr01.2928	0.004	1558.79	239.814	292.725	A	A	A	A	A	B	A	A	A	A	B	A	A	B	B	A	A	A	A	A	A	A	A	A	A	A	A	A	B	B	A	A	B	B	B	A	B	A	A	B	A	B	A	B
1	chr01.2929.5	0.021	1560.93	240.144	292.875	A	A	A	A	A	B	A	A	A	A	A	A	A	B	B	A	A	A	A	A	A	A	A	A	A	A	A	A	B	B	A	A	B	B	B	A	B	A	A	B	A	B	A	B
1	chr01.2930.5	0.025	1563.43	240.528	293	A	A	A	A	A	B	A	A	A	A	A	A	A	B	A	A	A	A	A	A	A	A	A	A	A	A	A	A	B	B	A	A	B	B	B	A	B	A	A	B	A	B	A	B
1	chr01.2931.5	0.007	1564.15	240.638	293.1	A	A	A	A	A	B	A	A	A	A	A	A	A	B	A	A	A	A	A	A	A	A	A	A	A	A	A	A	B	B	A	A	B	B	B	A	B	A	A	B	A	B	A	B
1	chr01.2933	0.054	1569.53	241.466	293.225	A	A	A	A	A	B	A	A	A	A	A	A	A	B	A	A	A	B	A	A	A	A	A	A	A	A	A	A	B	B	A	A	B	B	B	A	B	A	A	B	A	B	A	B
1	chr01.2934.5	0.046	1574.18	242.182	293.375	A	A	A	A	A	A	A	A	A	A	A	A	A	B	A	A	A	B	A	A	A	A	A	A	A	A	A	A	B	B	A	A	B	B	A	A	A	A	A	B	A	B	A	B
1	chr01.2935.5	0.011	1575.25	242.347	293.5	A	A	A	B	A	A	A	A	A	A	A	A	A	B	A	A	A	B	A	A	A	A	A	A	A	A	A	A	B	B	A	A	B	B	A	A	A	A	A	B	A	A	A	B
1	chr01.2936.5	0.075	1582.81	243.51	293.6	A	A	A	B	B	A	A	A	A	A	A	A	A	B	A	A	A	B	B	A	A	A	A	B	A	A	A	A	B	B	B	A	B	B	A	A	A	A	A	B	A	A	A	B
1	chr01.2937.5	0.011	1583.88	243.674	293.7	A	A	A	B	B	A	A	A	A	A	A	A	A	B	A	A	A	B	B	A	A	A	A	B	A	A	A	A	B	B	B	A	B	B	A	A	A	A	A	B	A	A	A	B
1	chr01.2938.5	0.014	1585.31	243.894	293.8	A	A	A	B	B	A	A	A	A	A	A	A	A	B	A	A	A	B	B	A	A	A	A	B	A	A	A	A	B	B	B	A	B	B	A	A	A	A	A	B	A	A	A	B
1	chr01.2939.5	0.007	1586.03	244.004	293.9	A	A	A	B	B	A	A	A	A	A	A	A	A	B	A	A	A	B	B	A	A	A	A	B	A	A	B	A	B	B	B	A	B	B	A	A	A	B	A	B	A	A	A	B
1	chr01.2940.5	0.004	1586.38	244.059	294	A	A	A	B	B	A	A	A	A	A	A	A	A	B	A	A	A	B	B	A	A	A	A	B	A	A	B	A	B	B	B	A	B	B	A	A	A	B	A	B	A	A	A	B
1	chr01.2943.5	0.007	1587.1	244.169	294.2	A	A	A	B	B	A	A	A	A	A	A	A	A	B	A	A	A	B	B	A	A	A	A	B	A	A	B	A	B	B	B	A	B	B	A	A	A	B	A	B	A	A	A	B
1	chr01.2946.5	0.014	1588.53	244.389	294.5	A	A	A	B	B	A	A	A	A	A	A	A	A	B	A	A	A	B	B	A	A	A	A	B	A	A	B	A	B	B	B	A	B	B	A	A	A	B	A	B	A	A	A	B
1	chr01.2949	0.004	1588.88	244.444	294.775	A	A	A	B	B	A	A	A	A	A	A	A	A	B	A	A	A	B	B	A	A	A	A	B	A	A	B	A	B	B	B	A	B	B	A	A	A	B	A	B	A	A	A	B
1	chr01.2951.5	0.007	1589.6	244.554	295.025	A	A	A	B	B	A	A	A	A	A	A	A	A	B	A	A	A	B	B	A	A	A	A	B	A	A	B	A	B	B	B	A	B	B	A	A	A	B	A	B	A	A	A	B
1	chr01.2952.5	0.079	1597.52	245.772	295.2	A	A	A	B	B	A	A	A	A	A	A	A	A	B	A	A	A	B	B	A	A	A	A	B	A	A	B	A	B	B	B	A	B	B	A	A	A	B	A	B	A	A	A	B
1	chr01.2953.5	0.021	1599.66	246.102	295.3	A	A	A	B	B	A	A	A	A	A	A	A	A	B	A	A	A	B	B	A	A	A	A	B	A	A	B	A	B	B	B	A	B	B	A	A	A	B	A	B	A	A	A	B
1	chr01.2954.5	0.039	1603.6	246.708	295.4	A	B	A	B	B	A	A	A	A	A	A	A	A	B	A	A	A	B	B	A	A	A	A	B	A	A	B	A	B	A	B	B	A	B	A	A	A	B	A	B	A	A	A	B
1	chr01.2956	0.007	1604.32	246.818	295.525	A	B	A	B	B	A	A	A	A	A	A	A	A	B	A	A	A	B	B	A	A	A	A	B	A	A	B	A	B	A	B	B	A	B	A	A	A	B	A	B	A	A	A	B
1	chr01.2957.5	0.004	1604.67	246.873	295.675	A	B	A	B	B	A	A	A	A	A	A	A	A	B	A	A	A	B	B	A	A	A	A	B	A	A	B	A	B	A	B	B	A	B	A	A	A	B	A	B	A	A	A	B
1	chr01.2958.5	0.011	1605.74	247.038	295.8	A	B	A	B	B	A	A	A	A	A	A	A	A	B	A	A	A	B	B	A	A	A	A	B	A	A	B	A	B	A	B	B	A	B	A	A	A	B	A	B	A	A	A	B
1	chr01.2959.5	0.021	1607.89	247.368	295.9	A	B	A	B	B	A	A	A	A	A	A	A	A	B	A	A	A	B	B	A	A	A	A	B	A	A	B	A	B	A	A	B	A	B	A	A	A	B	A	B	A	A	A	B
1	chr01.2960.5	0.007	1608.6	247.477	296	A	B	A	A	B	A	A	A	A	A	A	A	A	B	A	A	A	B	B	A	A	A	A	B	A	A	B	A	B	A	A	B	A	B	A	A	A	B	A	B	A	A	A	B
1	chr01.2961.5	0.004	1608.96	247.532	296.1	A	B	A	A	B	A	A	A	A	A	A	A	A	B	A	A	A	B	B	A	A	A	A	B	A	A	B	A	B	A	A	B	A	B	A	A	A	B	A	B	A	A	A	B
1	chr01.2962.5	0.061	1615.06	248.471	296.2	A	B	A	A	B	A	A	B	A	A	A	A	A	B	A	A	A	B	B	A	A	A	A	B	A	A	B	A	B	A	A	B	A	B	A	A	A	B	A	B	A	A	A	B
1	chr01.2964.5	0.029	1617.92	248.911	296.35	A	B	A	A	B	A	A	B	A	A	A	A	A	B	A	A	B	B	B	A	A	A	A	B	A	A	B	B	B	A	A	B	A	B	A	A	A	B	A	B	A	A	A	B
1	chr01.2966.5	0	1617.92	248.911	296.55	A	B	A	A	B	A	A	B	A	A	A	A	A	B	A	A	B	B	B	A	A	A	A	B	A	A	B	B	B	A	A	B	A	B	A	A	A	B	A	B	A	A	A	B
1	chr01.2967.5	0.079	1625.84	250.13	296.7	A	B	A	A	B	A	A	B	A	A	A	A	A	A	A	A	B	B	A	A	A	A	A	A	A	A	B	B	B	B	A	B	B	B	A	A	A	A	A	B	A	A	A	B
1	chr01.2968.5	0.086	1634.5	251.462	296.8	A	A	A	A	B	A	A	B	A	A	A	A	A	A	A	A	B	B	A	A	A	A	A	A	A	A	B	B	A	B	A	A	B	B	A	A	A	A	A	B	A	A	A	B
1	chr01.2969.5	0.021	1636.65	251.792	296.9	A	A	A	A	B	A	A	B	A	A	A	A	A	A	A	A	B	B	A	A	A	A	A	A	A	A	B	B	A	B	A	A	B	B	A	A	A	A	A	B	A	A	A	B
1	chr01.2970.5	0.032	1639.86	252.287	297	A	A	A	A	B	A	A	B	A	A	A	A	A	A	A	A	B	B	A	A	A	A	A	A	A	A	B	B	A	B	A	A	B	B	A	A	A	A	A	B	A	A	A	B
1	chr01.2971.5	0.011	1640.94	252.452	297.1	A	A	A	A	B	A	A	B	A	A	A	A	A	A	A	A	B	B	A	A	A	A	A	A	A	A	B	B	A	B	A	A	B	B	A	A	A	A	A	B	B	A	A	B
1	chr01.2972.5	0.004	1641.29	252.507	297.2	A	A	A	A	B	A	A	B	A	A	A	A	A	A	A	A	B	B	A	A	A	A	A	A	A	A	B	B	A	B	A	A	B	B	A	A	A	A	A	B	B	A	A	B
1	chr01.2973.5	0.014	1642.72	252.727	297.3	A	A	A	A	B	A	A	B	A	A	A	A	A	A	A	A	B	B	A	A	A	A	A	A	A	A	B	B	A	B	A	A	B	B	A	A	A	A	A	B	B	A	A	B
1	chr01.2974.5	0.004	1643.08	252.782	297.4	A	A	A	A	B	A	A	B	A	A	A	A	A	A	A	A	B	B	A	A	A	A	A	A	A	A	B	B	A	B	A	A	B	B	A	A	A	A	A	B	B	A	A	B
1	chr01.2975.5	0.004	1643.44	252.836	297.5	A	A	A	A	B	A	A	B	A	A	A	A	A	A	A	A	B	B	A	A	A	A	A	A	A	A	B	B	A	B	A	A	B	B	A	A	A	A	A	B	B	A	A	B
1	chr01.2976.5	0.007	1644.15	252.946	297.6	A	A	A	A	B	A	A	B	A	A	A	A	A	A	A	A	B	B	A	A	A	A	A	A	A	A	B	B	A	B	A	A	B	B	A	A	A	A	A	B	B	A	A	B
1	chr01.2977.5	0.014	1645.58	253.166	297.7	A	A	A	A	B	A	A	B	A	A	A	A	A	A	A	A	B	B	A	A	A	A	A	A	A	A	B	B	A	B	A	A	B	B	A	A	A	A	A	B	B	A	A	B
1	chr01.2978.5	0.046	1650.24	253.882	297.8	A	A	A	A	B	A	A	B	A	A	A	A	A	A	A	A	B	B	A	A	A	A	A	A	A	A	B	B	A	B	A	A	B	B	A	A	A	A	B	B	B	A	A	B
1	chr01.2979.5	0.007	1650.95	253.992	297.9	A	A	A	A	B	A	A	B	A	A	A	A	A	A	A	A	B	B	A	A	A	A	A	A	A	A	B	B	A	B	A	A	B	B	A	A	A	A	B	B	B	A	A	B
1	chr01.2980.5	0.032	1654.17	254.488	298	A	A	A	A	B	A	A	B	A	A	A	A	A	A	A	A	B	A	A	A	A	A	A	A	A	A	B	B	A	B	A	A	B	B	A	A	A	A	B	B	B	A	A	A
1	chr01.2981.5	0.011	1655.24	254.652	298.1	A	A	A	A	B	A	A	B	A	A	A	A	A	A	A	A	B	A	A	A	A	A	A	A	A	A	B	B	A	B	A	A	B	B	A	A	A	A	B	B	B	A	A	A
1	chr01.2982.5	0.021	1657.38	254.982	298.2	A	A	A	A	B	A	A	B	A	A	A	A	B	A	A	A	B	A	A	A	A	A	A	A	A	A	B	B	A	B	A	A	B	B	A	A	A	A	B	B	A	A	A	A
1	chr01.2983.5	0.025	1659.89	255.367	298.3	A	A	A	A	B	A	A	B	A	A	A	A	B	A	A	A	B	A	A	A	A	A	A	A	A	A	B	B	A	B	A	A	B	B	A	A	A	A	B	B	A	A	A	A
1	chr01.2984.5	0.007	1660.6	255.477	298.4	A	A	A	A	B	A	A	B	A	A	A	A	B	A	A	A	B	A	A	A	A	B	A	A	A	A	B	B	A	B	A	A	B	B	A	A	A	A	B	B	A	A	A	A
1	chr01.2986	0.004	1660.96	255.532	298.525	A	A	A	A	B	A	A	B	A	A	A	A	B	A	A	A	B	A	A	A	A	B	A	A	A	A	B	B	A	B	A	A	B	B	A	A	A	A	B	B	A	A	A	A
1	chr01.2987.5	0.004	1661.31	255.587	298.675	A	A	A	A	B	A	A	B	A	A	A	A	B	A	A	A	B	A	A	A	A	B	A	A	A	A	B	B	A	B	A	A	B	B	A	A	A	A	B	B	A	A	A	A
1	chr01.2988.5	0.011	1662.39	255.752	298.8	A	A	A	A	B	A	A	B	A	A	A	A	B	A	A	A	B	A	A	A	A	B	A	A	A	A	B	B	A	B	A	A	B	B	A	A	A	A	B	B	A	A	A	A
1	chr01.2989.5	0.004	1662.74	255.807	298.9	A	A	A	A	B	A	A	B	A	A	A	A	B	A	A	A	B	A	A	A	A	B	A	A	A	A	B	B	A	B	A	A	B	B	A	A	A	A	B	B	A	A	A	A
1	chr01.2990.5	0.039	1666.68	256.412	299	A	A	A	A	B	A	A	B	A	B	A	A	B	A	A	A	B	A	A	A	A	B	A	A	A	A	B	B	A	B	A	A	B	B	A	A	A	A	B	B	A	A	A	A
1	chr01.2992	0.004	1667.04	256.467	299.125	A	A	A	A	B	A	A	B	A	B	A	A	B	A	A	A	B	A	A	A	A	B	A	A	A	A	B	B	A	B	A	A	B	B	A	A	A	A	B	B	A	A	A	A
1	chr01.2994	0.021	1669.18	256.797	299.3	A	A	A	A	A	A	A	B	A	B	A	A	B	A	A	A	B	A	A	A	A	B	A	A	A	A	B	B	A	B	A	A	B	B	A	A	A	A	B	B	A	A	A	A
1	chr01.2995.5	0.032	1672.4	257.292	299.475	A	A	A	A	A	A	A	B	A	B	A	A	B	A	B	A	B	A	A	A	A	B	A	A	A	A	B	B	A	B	A	A	B	B	A	A	A	A	B	B	B	A	A	A
1	chr01.2996.5	0.018	1674.19	257.567	299.6	A	A	A	A	A	A	A	B	A	B	A	A	B	A	B	A	B	A	A	A	A	B	A	A	A	A	B	B	A	B	A	A	B	B	A	A	A	A	B	B	B	A	A	A
1	chr01.2997.5	0.004	1674.54	257.622	299.7	A	A	A	A	A	A	A	B	A	B	A	A	B	A	B	A	B	A	A	A	A	B	A	A	A	A	B	B	A	B	A	A	B	B	A	A	A	A	B	B	B	A	A	A
1	chr01.2998.5	0.025	1677.05	258.007	299.8	A	A	A	A	A	A	A	B	A	B	A	A	B	A	B	A	B	A	A	A	A	B	A	A	A	A	B	B	A	B	A	A	B	B	A	A	A	A	B	B	B	A	A	A
1	chr01.2999.5	0.004	1677.4	258.062	299.9	A	A	A	A	A	A	A	B	A	B	A	A	B	A	B	A	B	A	A	A	A	B	A	A	A	A	B	B	A	B	A	A	B	B	A	A	A	A	B	B	B	A	A	A
1	chr01.3000.5	0.011	1678.47	258.227	300	A	A	A	A	A	A	A	B	A	B	A	A	B	A	B	A	B	A	A	A	A	B	A	A	A	A	B	B	A	B	A	A	B	B	A	A	A	A	B	B	B	A	A	A
1	chr01.3007.5	0.004	1678.83	258.282	300.4	A	A	A	A	A	A	A	B	A	B	A	A	B	A	B	A	B	A	A	A	A	B	A	A	A	A	B	B	A	B	A	A	B	B	A	A	A	A	B	B	B	A	A	A
2	chr02.0.5	0	0	0	0.025	B	B	A	B	B	B	A	B	B	B	B	B	A	A	A	B	A	B	B	B	B	A	A	A	A	A	A	A	A	B	B	B	B	B	B	B	B	B	A	A	B	A	A	A
2	chr02.1.5	0.004	0.357	0.0549231	0.1	B	B	A	B	B	B	A	B	B	B	B	B	A	A	A	B	A	B	B	B	B	A	A	A	A	A	A	A	A	B	B	B	B	B	B	B	B	B	A	A	B	A	A	A
2	chr02.2.5	0.004	0.714	0.109846	0.2	B	B	A	B	B	B	A	B	B	B	B	B	A	A	A	B	A	B	B	B	B	A	A	A	A	A	A	A	A	B	B	B	B	B	B	B	B	B	A	A	A	A	A	A
2	chr02.3.5	0.011	1.786	0.274769	0.3	B	B	A	B	B	B	A	B	B	B	B	B	A	A	A	B	A	B	B	B	B	A	A	A	A	A	A	A	A	B	B	B	B	B	B	B	B	B	A	A	A	A	A	A
2	chr02.4.5	0.004	2.143	0.329692	0.4	B	B	A	B	B	B	A	B	B	B	B	B	A	A	A	B	A	B	B	B	B	A	A	A	A	A	A	A	A	B	B	B	B	B	B	B	B	B	A	A	A	A	A	A
2	chr02.7	0.007	2.857	0.439538	0.575	B	B	A	B	B	B	A	B	B	B	B	B	A	A	A	B	A	B	B	B	B	A	A	A	A	A	A	A	A	B	B	B	B	B	B	B	B	B	A	A	A	A	A	A
2	chr02.10.5	0.004	3.214	0.494462	0.875	B	B	A	B	B	B	A	B	B	B	B	B	A	A	A	B	A	B	B	B	B	A	A	A	A	A	A	A	A	B	B	B	B	B	B	B	B	B	A	A	A	A	A	A
2	chr02.12.5	0.004	3.571	0.549385	1.15	B	B	A	B	B	B	A	B	B	B	B	B	A	A	A	B	A	B	B	B	B	A	A	A	A	A	A	A	A	B	B	B	B	B	B	B	B	B	A	A	A	A	A	A
2	chr02.13.5	0.007	4.285	0.659231	1.3	B	B	A	B	B	B	A	B	B	B	B	B	A	A	A	B	A	B	B	B	A	A	A	A	A	A	A	A	A	B	B	B	B	B	B	B	B	B	A	A	A	A	A	A
2	chr02.14.5	0.004	4.642	0.714154	1.4	B	B	A	B	B	B	A	B	B	B	B	A	A	A	A	B	A	B	B	B	A	A	A	A	A	A	A	A	A	B	B	B	B	B	B	B	B	B	A	A	A	A	A	A
2	chr02.15.5	0.029	7.502	1.15415	1.5	B	B	A	B	B	B	A	B	B	B	A	A	A	A	A	B	A	B	B	B	A	A	A	A	A	A	A	A	A	B	B	B	B	B	B	B	B	B	A	A	A	A	A	A
2	chr02.16.5	0.046	12.158	1.87046	1.6	B	B	A	B	B	B	A	B	B	B	A	A	A	A	A	B	A	B	B	B	A	A	A	A	A	A	A	A	A	B	B	B	B	B	B	B	B	B	A	A	A	A	A	A
2	chr02.18	0.054	17.536	2.69785	1.725	B	A	A	B	B	B	A	B	B	B	A	A	A	A	A	B	A	B	B	A	A	A	A	A	A	A	A	A	A	B	A	A	B	A	B	B	B	B	A	A	A	A	A	B
2	chr02.19.5	0.014	18.965	2.91769	1.875	B	A	A	B	B	B	A	B	B	B	A	B	A	A	A	B	A	B	B	A	A	A	A	A	A	A	A	A	A	B	A	A	B	A	B	B	B	B	A	A	A	A	A	B
2	chr02.20.5	0.068	25.793	3.96815	2	B	A	A	B	B	B	A	B	B	B	A	B	A	A	A	B	A	B	B	B	A	A	A	A	A	A	A	A	A	B	A	A	B	A	B	B	B	B	B	B	A	A	A	B
2	chr02.21.5	0.086	34.45	5.3	2.1	A	A	A	B	A	B	A	B	B	B	A	B	A	A	A	B	A	B	A	B	A	A	A	A	A	A	A	A	A	A	A	A	B	A	A	B	B	B	B	B	A	A	A	B
2	chr02.22.5	0.046	39.106	6.01631	2.2	A	A	A	B	A	B	A	A	B	B	A	B	A	A	A	B	A	B	A	B	A	A	A	A	A	A	A	A	A	A	A	A	B	A	A	B	B	B	B	B	A	A	A	B
2	chr02.23.5	0.018	40.892	6.29108	2.3	A	A	A	B	A	B	A	A	B	B	A	B	A	A	A	B	A	B	A	B	A	A	A	A	A	A	A	A	A	A	A	A	B	A	A	B	B	B	B	B	B	A	A	B
2	chr02.24.5	0.007	41.606	6.40092	2.4	A	A	A	B	A	B	A	A	B	B	A	B	A	A	A	B	A	B	A	B	A	A	A	A	A	A	A	A	A	A	A	A	B	A	A	B	B	B	B	B	B	A	B	B
2	chr02.25.5	0.043	45.902	7.06185	2.5	A	A	A	B	A	B	A	A	B	B	B	B	A	A	A	B	A	B	A	B	B	A	A	A	A	A	A	A	A	B	A	A	B	A	A	B	B	B	B	B	B	A	B	B
2	chr02.26.5	0.139	60.209	9.26292	2.6	A	A	A	B	A	B	A	B	A	B	B	B	A	A	A	A	B	B	A	B	B	A	A	A	A	A	B	B	A	B	A	A	B	A	A	B	B	A	B	B	B	A	B	B
2	chr02.28.5	0.025	62.711	9.64785	2.75	A	A	A	B	A	B	A	B	A	A	B	B	A	A	A	A	B	B	A	B	B	A	A	A	A	A	B	B	A	B	A	A	B	A	A	B	B	A	B	B	B	A	B	B
2	chr02.30.5	0.007	63.425	9.75769	2.95	A	A	A	B	A	B	A	B	A	A	B	B	A	A	A	A	B	B	A	B	B	A	A	A	A	A	B	B	A	B	A	A	B	A	A	B	B	A	B	B	B	A	B	B
2	chr02.31.5	0.086	72.082	11.0895	3.1	A	A	A	B	A	B	A	B	A	A	B	B	A	A	A	A	B	B	A	B	A	A	A	B	A	A	B	B	A	B	A	A	B	A	A	B	B	A	B	B	B	A	A	B
2	chr02.32.5	0.011	73.154	11.2545	3.2	A	A	A	B	A	B	A	B	A	A	B	B	A	A	A	A	A	B	A	B	A	A	A	B	A	A	B	B	A	B	A	A	B	A	A	B	B	A	B	B	B	A	A	B
2	chr02.33.5	0.046	77.81	11.9708	3.3	A	A	A	B	A	B	A	B	A	A	B	B	A	A	A	A	A	B	A	B	A	A	A	B	A	A	B	B	A	B	A	A	B	A	A	B	B	A	B	B	B	A	A	B
2	chr02.35	0.011	78.882	12.1357	3.425	A	A	A	B	A	B	A	B	A	A	B	B	A	A	A	A	A	B	A	B	A	A	A	B	A	A	A	B	A	B	A	A	B	A	A	B	B	A	B	B	B	A	A	B
2	chr02.36.5	0.071	86.074	13.2422	3.575	A	A	A	B	A	B	A	B	A	A	B	B	A	A	A	A	A	B	A	B	A	A	B	B	A	A	A	B	A	B	A	A	B	A	A	B	B	A	B	B	B	A	A	B
2	chr02.37.5	0.007	86.788	13.352	3.7	A	A	A	B	A	B	A	B	A	A	B	B	A	A	A	A	A	B	A	B	A	A	B	B	A	A	A	B	A	B	A	A	B	A	A	B	B	A	B	B	B	B	A	B
2	chr02.38.5	0.021	88.932	13.6818	3.8	A	A	A	B	A	B	A	B	A	A	B	B	A	A	A	A	A	B	A	B	A	A	B	B	A	A	A	B	A	B	A	A	B	A	A	B	B	A	B	B	B	B	A	B
2	chr02.39.5	0.004	89.289	13.7368	3.9	A	A	A	B	A	B	A	B	A	A	B	B	A	A	A	A	A	B	A	B	A	A	B	B	A	A	A	B	A	B	A	A	B	A	A	B	B	A	B	B	A	B	A	B
2	chr02.40.5	0.007	90.003	13.8466	4	A	B	A	B	A	B	A	B	A	A	B	B	A	A	A	A	A	B	A	B	A	A	B	B	A	A	A	B	A	B	A	B	B	A	A	B	B	A	B	B	A	B	A	B
2	chr02.41.5	0.029	92.863	14.2866	4.1	A	B	A	B	A	B	A	B	A	A	B	B	A	A	A	A	A	B	A	B	A	A	B	B	A	A	A	B	A	B	A	B	B	B	A	B	B	B	B	B	A	B	A	B
2	chr02.42.5	0.036	96.441	14.8371	4.2	A	B	A	B	A	B	A	B	A	B	B	B	A	A	A	A	A	B	A	B	A	A	B	B	A	A	A	B	A	B	A	B	B	B	A	B	B	B	B	B	A	B	B	B
2	chr02.44.5	0.046	101.097	15.5534	4.35	A	B	A	B	A	B	A	B	A	B	B	B	A	A	A	A	A	B	A	B	A	A	B	B	A	A	A	A	A	A	A	B	B	B	A	B	B	B	B	B	A	B	B	B
2	chr02.46.5	0.014	102.526	15.7732	4.55	A	B	A	B	A	B	A	B	A	B	B	B	A	A	A	A	A	B	A	B	A	A	B	B	A	A	A	A	A	A	A	B	B	B	A	B	B	B	B	B	A	B	B	B
2	chr02.47.5	0.057	108.265	16.6562	4.7	A	B	A	B	A	B	A	B	A	B	B	B	A	A	A	B	A	B	A	B	A	A	B	A	A	A	A	A	A	A	A	B	B	B	A	B	B	B	B	B	B	B	B	B
2	chr02.48.5	0.018	110.051	16.9309	4.8	A	B	A	B	A	B	A	B	A	B	B	B	A	A	A	B	A	B	A	B	A	A	B	A	A	A	A	A	A	A	A	B	A	B	A	B	B	B	B	B	B	B	B	B
2	chr02.49.5	0.046	114.707	17.6472	4.9	A	B	A	B	A	B	A	A	A	B	B	B	A	A	A	B	A	B	A	B	A	A	B	A	A	A	A	A	A	B	A	B	A	B	A	B	B	B	B	B	B	B	B	B
2	chr02.50.5	0.018	116.493	17.922	5	A	B	A	B	A	B	A	A	A	B	B	B	A	A	A	B	A	B	A	B	A	A	B	A	A	A	A	A	A	B	A	B	A	B	A	B	B	B	B	B	B	B	B	B
2	chr02.51.5	0.039	120.43	18.5277	5.1	A	B	A	B	A	B	A	A	A	A	B	B	A	A	A	B	A	B	A	B	A	A	B	A	B	A	A	A	A	B	A	B	A	B	A	B	B	B	B	B	B	B	B	B
2	chr02.52.5	0.021	122.574	18.8575	5.2	A	B	A	B	A	B	A	A	A	A	B	B	A	A	A	B	A	B	A	B	A	A	B	A	B	A	A	A	A	B	A	B	A	B	A	B	B	B	B	B	B	B	B	B
2	chr02.53.5	0.014	124.003	19.0774	5.3	A	B	A	B	A	B	A	A	A	A	B	B	A	A	A	B	A	B	A	B	A	A	B	A	B	A	A	A	A	B	A	B	A	B	A	B	B	B	B	B	B	B	A	B
2	chr02.54.5	0.018	125.789	19.3522	5.4	A	B	A	B	A	B	A	A	A	A	B	B	A	A	A	B	A	A	A	B	A	A	B	A	B	A	A	A	A	B	A	B	A	B	A	B	B	B	B	B	B	B	A	B
2	chr02.55.5	0.086	134.446	20.684	5.5	A	B	A	B	A	B	A	A	A	A	B	B	A	A	A	B	A	A	A	B	A	A	B	A	B	A	A	A	A	A	A	B	A	B	A	B	B	B	B	B	A	A	A	B
2	chr02.56.5	0.054	139.824	21.5114	5.6	A	A	A	B	A	B	A	A	A	A	B	B	B	A	A	B	A	A	A	B	A	B	B	A	B	A	A	A	A	A	A	B	A	B	A	B	B	B	B	B	A	A	A	B
2	chr02.57.5	0.004	140.181	21.5663	5.7	A	A	A	B	A	B	A	A	A	A	B	B	B	A	A	B	A	A	A	B	A	B	B	A	B	A	A	A	A	A	A	B	A	B	A	B	B	B	B	B	A	A	A	B
2	chr02.58.5	0.014	141.61	21.7862	5.8	A	A	A	B	A	B	A	A	A	A	B	B	B	A	A	B	A	A	A	B	A	B	B	A	B	A	A	A	A	A	A	B	A	B	B	B	B	B	B	B	A	A	A	B
2	chr02.59.5	0.125	154.381	23.7509	5.9	B	A	B	A	A	B	B	A	A	A	B	B	B	A	A	B	B	A	B	B	A	B	B	A	B	A	B	B	A	A	A	B	A	B	B	B	B	B	B	B	A	A	A	B
2	chr02.61	0.014	155.81	23.9708	6.025	B	A	B	A	A	B	B	A	A	A	B	B	B	A	A	B	B	A	B	B	A	B	B	A	B	A	B	B	A	A	A	B	A	B	B	B	B	B	B	B	A	A	A	B
2	chr02.62.5	0.011	156.882	24.1357	6.175	B	A	B	A	A	B	B	A	A	A	B	B	B	A	A	B	B	A	B	B	A	B	B	A	B	A	B	B	A	A	A	B	A	B	B	B	B	B	B	B	A	A	A	B
2	chr02.64	0.004	157.239	24.1906	6.325	B	A	B	A	A	B	B	A	A	A	B	B	B	A	A	B	B	A	B	B	A	B	B	A	B	A	B	B	A	A	A	B	A	B	B	B	B	B	B	B	A	A	A	B
2	chr02.65.5	0.043	161.535	24.8515	6.475	A	A	B	A	A	B	B	A	A	A	B	B	B	A	A	B	A	A	B	B	A	B	B	A	B	A	A	B	A	A	A	B	A	B	B	B	B	B	B	B	A	A	A	B
2	chr02.66.5	0.161	178.197	27.4149	6.6	A	A	A	A	A	B	A	A	A	A	B	B	B	A	A	B	A	A	A	B	A	B	B	A	B	A	A	A	A	A	A	B	A	B	B	B	B	B	B	B	A	A	A	B
2	chr02.68	0.014	179.626	27.6348	6.725	A	A	A	B	A	B	A	A	A	A	B	B	B	A	A	B	A	A	A	B	A	B	B	A	B	A	A	A	A	A	A	B	A	B	B	B	B	B	B	B	A	A	A	B
2	chr02.69.5	0.007	180.34	27.7446	6.875	A	A	A	B	A	B	A	A	A	A	B	B	B	A	A	B	A	A	A	B	A	B	B	A	B	A	A	A	A	A	A	B	A	B	B	B	B	B	B	B	A	A	A	B
2	chr02.70.5	0.054	185.718	28.572	7	A	A	A	B	A	B	A	A	A	A	B	B	B	A	A	B	A	A	A	B	A	B	B	A	B	A	A	A	A	A	A	B	A	A	B	B	B	B	B	B	A	A	A	B
2	chr02.71.5	0.068	192.546	29.6225	7.1	A	A	A	B	A	B	A	A	A	A	B	B	B	A	A	B	A	A	A	B	A	B	B	A	B	A	A	A	A	A	A	A	A	A	B	B	B	A	B	B	A	A	A	B
2	chr02.72.5	0.046	197.202	30.3388	7.2	A	B	A	B	A	A	A	A	A	A	B	B	B	A	A	B	A	A	A	B	A	A	B	A	B	A	A	A	A	A	A	A	A	A	B	B	A	A	B	B	A	A	A	B
2	chr02.73.5	0.021	199.346	30.6686	7.3	A	B	A	B	A	A	A	A	A	A	B	B	B	A	A	B	A	A	A	B	A	A	B	A	B	A	A	A	B	A	A	A	A	A	B	B	A	A	B	B	A	A	A	B
2	chr02.74.5	0.004	199.703	30.7235	7.4	A	B	A	B	A	A	A	A	A	A	B	B	B	A	A	B	A	A	A	B	A	A	B	A	B	A	A	A	B	A	A	A	A	A	B	B	A	A	B	B	A	A	A	B
2	chr02.75.5	0.007	200.417	30.8334	7.5	A	B	A	B	A	A	A	A	A	A	B	B	B	A	A	B	A	A	A	B	A	A	B	A	B	A	A	A	B	A	A	A	A	A	B	B	A	A	B	B	A	A	A	B
2	chr02.76.5	0.004	200.774	30.8883	7.6	A	B	A	B	A	A	A	A	A	A	B	B	B	A	A	B	A	A	A	B	A	A	B	A	B	A	A	A	B	A	A	A	A	A	B	B	A	A	B	B	A	A	A	B
2	chr02.77.5	0.007	201.488	30.9982	7.7	A	B	A	A	A	A	A	A	A	A	B	B	B	A	A	B	A	A	A	B	A	A	B	A	B	A	A	A	B	A	A	A	A	A	B	B	A	A	B	B	A	A	A	B
2	chr02.78.5	0.007	202.202	31.108	7.8	A	B	A	A	A	A	A	A	A	A	B	B	B	A	A	B	A	A	A	B	A	A	B	A	B	A	A	A	B	A	A	A	A	A	B	B	A	A	B	B	A	A	A	B
2	chr02.79.5	0.004	202.559	31.1629	7.9	A	B	A	A	A	A	A	A	A	A	B	B	B	A	A	B	A	A	A	B	A	A	B	A	B	A	A	A	B	A	A	A	A	A	B	B	A	A	B	B	A	A	A	B
2	chr02.81.5	0.004	202.916	31.2178	8.05	A	B	A	A	A	A	A	A	A	A	B	B	B	A	A	B	A	A	A	B	A	A	B	A	B	A	A	A	B	A	A	A	A	A	B	B	A	A	B	B	A	A	A	B
2	chr02.84.5	0.007	203.63	31.3277	8.3	A	B	A	A	A	A	A	A	A	A	B	B	B	A	A	B	A	A	A	B	A	A	B	A	B	A	A	A	B	A	A	A	A	A	B	B	A	A	B	B	A	A	A	B
2	chr02.86.5	0.004	203.987	31.3826	8.55	A	B	A	A	A	A	A	A	A	A	B	B	B	A	A	B	A	A	A	B	A	A	B	A	B	A	A	A	B	A	A	A	A	A	B	B	A	A	B	B	A	A	A	B
2	chr02.87.5	0.004	204.344	31.4375	8.7	A	B	A	A	A	A	A	A	A	A	B	B	B	A	A	B	A	A	A	B	A	A	B	A	B	A	A	A	B	A	A	A	A	A	B	B	A	A	B	B	A	A	A	B
2	chr02.88.5	0.007	205.058	31.5474	8.8	A	B	A	A	A	A	A	A	A	A	B	B	B	A	A	B	A	A	A	B	A	A	B	A	B	A	A	A	B	A	A	A	A	A	B	B	A	A	B	B	A	A	A	B
2	chr02.89.5	0.054	210.436	32.3748	8.9	A	B	A	A	A	A	A	B	B	B	B	B	B	A	A	B	A	A	A	A	A	A	B	A	B	A	A	A	B	A	A	A	A	A	B	B	A	A	B	B	A	A	A	B
2	chr02.90.5	0.007	211.15	32.4846	9	A	B	A	A	A	A	A	B	B	B	B	B	B	A	A	B	A	A	A	A	A	A	B	A	B	A	A	A	B	A	A	A	A	A	B	B	A	A	B	B	A	A	A	B
2	chr02.91.5	0.054	216.528	33.312	9.1	A	B	A	A	A	A	A	B	B	B	A	B	B	B	A	B	A	A	A	A	A	A	A	A	B	A	A	A	B	A	A	A	A	A	B	B	A	A	B	B	A	A	A	B
2	chr02.92.5	0.007	217.242	33.4218	9.2	A	B	A	A	A	A	A	B	B	B	A	B	B	B	A	B	A	A	A	A	A	A	A	A	B	A	A	A	B	A	A	A	A	A	B	B	A	A	B	B	A	A	A	B
2	chr02.93.5	0.004	217.599	33.4768	9.3	A	B	A	A	A	A	A	B	B	B	A	B	B	B	A	B	A	A	A	A	A	A	A	A	B	A	A	A	B	A	A	A	A	A	B	B	A	A	B	B	A	A	A	B
2	chr02.94.5	0.057	223.338	34.3597	9.4	A	B	A	A	A	B	A	B	B	B	B	A	B	B	A	A	A	A	A	A	A	B	A	A	B	A	A	A	B	A	A	A	A	A	B	A	B	A	B	B	A	A	A	B
2	chr02.95.5	0.014	224.767	34.5795	9.5	A	B	A	A	A	B	A	B	B	B	B	A	B	B	A	A	A	B	A	A	A	B	A	A	B	A	A	A	B	A	A	A	A	A	B	A	B	A	B	B	A	A	A	B
2	chr02.97	0.018	226.553	34.8543	9.625	A	B	A	A	A	B	A	B	B	B	B	A	B	B	A	A	A	B	A	A	A	B	A	A	B	A	A	A	B	A	A	A	B	A	B	A	B	A	B	B	A	A	A	B
2	chr02.98.5	0.007	227.267	34.9642	9.775	A	B	A	A	A	B	A	B	B	B	B	A	B	B	A	A	A	B	A	A	A	B	A	A	B	A	A	A	B	A	A	A	B	A	B	A	B	A	B	B	A	A	A	B
2	chr02.99.5	0.036	230.845	35.5146	9.9	A	B	A	A	A	B	A	B	B	B	B	A	B	B	A	A	A	B	A	A	A	B	A	A	B	A	A	A	B	A	A	A	B	A	B	A	B	A	B	B	A	A	A	B
2	chr02.100.5	0.043	235.141	36.1755	10	A	B	A	A	A	B	A	B	B	B	B	A	B	B	A	A	A	B	A	A	A	B	A	A	B	A	A	A	B	B	A	A	B	A	B	A	B	A	B	B	A	A	A	B
2	chr02.102	0.007	235.855	36.2854	10.125	A	B	A	A	A	B	A	B	B	B	B	A	B	B	A	A	A	B	A	A	A	B	A	A	B	A	A	A	B	B	A	A	B	A	B	A	B	A	B	B	A	A	A	B
2	chr02.103.5	0.004	236.212	36.3403	10.275	A	B	A	A	A	B	A	B	B	B	B	A	B	B	A	A	A	B	A	A	A	B	A	A	B	A	A	A	B	B	A	A	B	A	B	A	B	A	B	B	A	A	A	B
2	chr02.104.5	0.025	238.714	36.7252	10.4	A	B	A	A	A	B	A	B	B	B	B	A	B	B	A	A	A	B	A	A	A	B	A	A	B	A	A	A	B	B	A	A	B	A	B	A	B	A	B	B	A	A	B	B
2	chr02.105.5	0.018	240.5	37	10.5	A	B	A	A	A	B	A	B	B	B	B	A	B	B	A	A	A	B	A	A	A	B	A	A	B	A	A	A	B	B	A	A	B	A	B	A	B	A	B	B	A	A	B	B
2	chr02.106.5	0.064	246.964	37.9945	10.6	A	A	A	A	A	B	A	B	B	B	A	A	B	B	A	A	A	B	A	A	A	B	A	A	B	A	A	A	A	B	A	A	B	A	B	A	B	B	B	B	A	A	B	B
2	chr02.107.5	0.011	248.036	38.1594	10.7	A	A	A	A	A	B	A	B	B	B	A	A	B	B	A	A	A	B	A	A	A	B	A	A	B	A	A	A	A	B	A	A	B	A	B	A	B	B	B	B	A	A	B	B
2	chr02.111.5	0.011	249.108	38.3243	11.05	B	A	A	A	A	B	A	B	B	B	A	A	B	B	A	A	A	B	A	A	A	B	A	A	B	A	A	A	A	B	A	A	B	A	B	A	B	B	B	B	A	A	B	B
2	chr02.109.5	0.004	249.465	38.3792	10.85	B	A	A	A	A	B	A	B	B	B	A	A	B	B	A	A	A	B	A	A	A	B	A	A	B	A	A	A	A	B	A	A	B	A	B	A	B	B	B	B	A	A	B	B
2	chr02.112.5	0.057	255.204	39.2622	11.2	B	A	A	A	A	B	A	B	B	B	A	A	B	B	A	A	A	B	A	A	A	B	B	A	B	A	A	A	B	B	B	A	B	A	B	A	B	B	B	B	A	A	B	B
2	chr02.113.5	0.007	255.918	39.372	11.3	B	A	A	A	A	B	A	B	B	B	A	A	B	B	A	A	A	B	A	A	A	B	B	A	B	A	A	A	B	B	B	A	B	A	B	A	B	B	B	B	A	A	B	B
2	chr02.114.5	0.014	257.347	39.5918	11.4	B	A	A	A	A	B	A	B	B	B	A	A	B	B	A	A	A	B	A	A	A	B	B	A	B	A	A	A	B	B	B	A	B	A	B	A	B	B	B	B	A	A	B	B
2	chr02.115.5	0.068	264.175	40.6423	11.5	B	A	A	A	A	B	A	B	B	B	A	A	B	B	A	B	A	B	A	A	A	B	B	A	B	A	A	A	B	B	B	A	B	A	B	A	B	B	B	B	A	B	B	B
2	chr02.116.5	0.001	264.176	40.6425	11.6	A	A	A	A	B	B	B	B	B	B	A	A	B	B	A	B	B	B	A	B	A	B	B	A	B	B	B	B	B	B	B	A	B	A	A	B	B	B	B	B	A	B	A	B
2	chr02.117.5	0.007	264.89	40.7523	11.7	A	A	A	A	B	B	B	B	B	B	A	A	B	B	A	B	B	B	A	B	A	B	B	A	B	B	B	B	B	B	B	A	B	A	A	B	B	B	B	B	A	B	A	B
2	chr02.118.5	0.007	265.604	40.8622	11.8	A	A	A	A	B	B	B	B	B	B	A	A	B	B	A	B	B	B	A	B	A	B	B	A	B	B	B	B	B	B	B	A	B	A	A	B	B	B	B	B	A	B	A	B
2	chr02.119.5	0.007	266.318	40.972	11.9	A	A	A	A	B	B	B	B	B	B	A	A	B	B	A	B	B	B	A	B	A	B	B	A	A	B	B	B	B	B	B	A	B	A	A	B	B	B	B	B	A	B	A	B
2	chr02.120.5	0.004	266.675	41.0269	12	A	A	A	A	B	B	B	B	B	B	A	A	B	B	A	B	B	B	A	B	A	B	B	A	A	B	B	B	B	B	B	A	B	A	A	B	B	B	B	B	A	B	A	B
2	chr02.121.5	0.004	267.032	41.0818	12.1	A	A	A	A	B	B	B	B	B	B	A	A	B	B	A	B	B	B	A	B	A	B	B	A	A	B	B	B	B	B	B	A	B	A	A	B	B	B	B	B	A	B	A	B
2	chr02.122.5	0.082	275.321	42.3571	12.2	A	A	A	A	B	B	B	B	B	B	B	A	B	B	A	B	B	A	B	B	A	B	B	B	A	B	B	B	B	B	B	A	A	A	A	B	B	B	B	B	A	B	A	B
2	chr02.124.5	0.011	276.393	42.522	12.35	A	A	A	A	B	B	B	B	B	B	B	A	B	B	A	B	B	A	B	B	A	B	B	B	A	B	B	B	B	B	B	A	A	A	A	B	B	B	B	B	A	B	A	B
2	chr02.126.5	0.004	276.75	42.5769	12.55	A	A	A	A	B	B	B	B	B	B	B	A	A	B	A	B	B	A	B	B	A	B	B	B	A	B	B	B	B	B	B	A	A	A	A	B	B	B	B	B	A	B	A	B
2	chr02.129.5	0.004	277.107	42.6318	12.8	A	A	A	A	B	B	B	B	B	B	B	A	A	B	A	B	B	A	B	B	A	B	B	B	A	B	B	B	B	B	B	A	A	A	A	B	B	B	B	B	A	B	A	B
2	chr02.132.5	0.004	277.464	42.6868	13.1	A	A	A	A	B	B	B	B	B	B	B	A	A	B	A	B	B	A	B	B	A	B	B	B	A	B	B	B	B	B	B	A	A	A	A	B	B	B	B	B	A	B	A	B
2	chr02.133.5	0.114	289.098	44.4766	13.3	A	A	A	B	B	B	B	B	B	B	B	A	A	B	A	B	B	A	B	B	A	B	B	B	A	B	B	B	B	B	B	A	A	A	A	B	B	B	B	B	A	B	A	B
2	chr02.134.5	0.011	290.17	44.6415	13.4	A	A	A	B	B	B	B	B	B	B	B	A	A	B	A	B	B	A	B	A	A	B	B	B	A	B	B	B	B	B	B	A	A	A	A	B	B	B	B	B	A	A	A	B
2	chr02.135.5	0.021	292.314	44.9714	13.5	A	A	A	B	B	B	B	B	B	B	B	A	A	B	A	B	B	A	B	A	A	B	B	B	A	B	B	B	A	B	B	A	A	A	A	B	B	B	B	B	A	A	A	B
2	chr02.137.5	0.029	295.174	45.4114	13.65	A	A	A	B	B	B	B	B	B	B	B	A	A	B	A	B	B	A	B	A	A	B	B	B	A	B	B	A	A	B	B	A	A	A	A	B	B	B	B	B	A	A	A	B
2	chr02.140.5	0.036	298.752	45.9618	13.9	A	A	A	B	B	B	B	B	B	B	B	A	A	B	A	B	B	A	B	A	A	B	B	B	A	B	B	A	A	B	B	A	A	A	A	B	B	B	B	B	A	A	A	B
2	chr02.142.5	0.018	300.538	46.2366	14.15	A	A	A	B	B	B	B	B	B	B	B	A	A	B	A	B	B	A	B	A	A	B	B	B	A	B	B	A	A	B	B	A	A	A	A	B	B	B	B	B	A	A	A	B
2	chr02.143.5	0.011	301.61	46.4015	14.3	A	A	A	B	B	B	B	B	B	B	B	A	A	B	A	B	B	A	B	A	A	B	B	B	A	B	B	A	A	B	B	A	A	A	A	B	B	B	B	B	A	A	A	B
2	chr02.144.5	0.004	301.967	46.4565	14.4	A	A	A	B	B	B	B	B	B	B	B	A	A	B	A	B	B	A	B	A	A	B	B	B	A	B	B	A	A	B	B	A	A	A	A	B	B	B	B	B	A	A	A	B
2	chr02.145.5	0.011	303.039	46.6214	14.5	A	A	A	B	B	B	B	B	B	B	B	A	A	B	A	B	B	A	B	B	A	B	B	B	A	B	B	A	A	B	B	A	A	A	A	B	B	B	B	B	A	A	A	B
2	chr02.146.5	0.004	303.396	46.6763	14.6	A	A	A	B	B	B	B	B	B	B	B	A	A	B	A	B	B	A	B	B	A	B	B	B	A	B	B	A	A	B	B	A	A	A	A	B	B	B	B	B	A	A	A	B
2	chr02.147.5	0.025	305.898	47.0612	14.7	A	A	A	B	B	B	B	B	B	B	B	A	B	B	A	B	B	A	A	B	A	B	B	A	A	B	B	A	A	B	B	A	A	A	A	B	B	B	B	B	A	A	A	B
2	chr02.148.5	0.007	306.612	47.1711	14.8	A	A	A	B	B	B	B	B	B	B	B	A	B	B	A	B	B	A	A	B	A	B	B	A	A	B	B	A	A	B	B	A	A	A	A	B	B	B	B	B	A	A	A	B
2	chr02.149.5	0.032	309.831	47.6663	14.9	B	A	A	B	B	B	B	B	B	B	B	B	B	B	B	B	B	A	A	B	A	B	B	A	A	B	B	A	A	B	B	A	A	A	B	B	B	B	B	B	A	A	A	B
2	chr02.150.5	0.05	314.848	48.4382	15	B	A	A	B	B	B	B	B	B	B	B	B	B	B	B	B	B	A	A	B	A	B	B	A	A	B	B	A	A	B	B	A	A	A	B	B	B	B	B	B	A	A	A	B
2	chr02.152	0.011	315.92	48.6031	15.125	B	A	A	B	B	B	B	B	B	B	B	B	B	B	B	B	B	A	A	B	A	B	B	A	A	B	B	A	A	B	B	A	A	A	B	B	B	B	B	B	A	A	A	B
2	chr02.153.5	0.018	317.706	48.8778	15.275	B	A	A	B	B	B	B	B	B	B	B	B	B	B	B	B	B	A	A	B	A	B	B	A	A	B	B	A	A	B	B	A	A	A	B	B	B	B	B	B	A	A	A	B
2	chr02.154.5	0.004	318.063	48.9328	15.4	B	A	A	B	B	B	B	B	B	B	B	B	B	B	B	B	B	A	A	B	A	B	B	A	A	B	B	A	A	B	B	A	A	A	B	B	B	B	B	B	A	A	A	B
2	chr02.155.5	0.004	318.42	48.9877	15.5	B	A	A	B	B	B	B	B	B	B	B	B	B	B	B	B	B	A	A	B	A	B	B	A	A	B	B	A	A	B	B	A	A	A	B	B	B	B	B	B	A	A	A	B
2	chr02.156.5	0.004	318.777	49.0426	15.6	B	A	A	B	B	B	B	B	B	B	B	B	B	B	B	B	B	A	A	B	A	B	B	A	A	B	B	A	A	B	B	A	A	A	B	B	B	B	B	B	A	A	A	B
2	chr02.157.5	0.007	319.491	49.1525	15.7	B	A	A	B	B	B	B	B	B	B	B	B	B	B	B	B	B	A	A	B	A	B	B	A	A	B	B	A	A	B	B	A	A	A	B	B	B	B	B	A	A	A	A	B
2	chr02.158.5	0.021	321.635	49.4823	15.8	B	A	A	B	B	B	B	B	B	B	B	B	B	A	B	B	B	A	A	B	A	B	B	A	A	B	B	A	A	B	B	A	A	A	B	B	B	B	B	A	A	A	A	B
2	chr02.159.5	0.014	323.064	49.7022	15.9	B	A	A	B	B	B	B	B	B	B	B	B	B	A	B	B	B	A	A	B	A	B	B	A	A	B	B	A	A	B	B	A	A	A	B	B	B	B	B	A	A	A	A	B
2	chr02.160.5	0.064	329.528	50.6966	16	B	A	A	B	B	B	B	B	B	B	B	B	B	A	A	B	B	A	A	B	A	B	B	A	B	B	B	A	A	B	B	A	A	A	B	B	B	B	B	A	A	A	A	B
2	chr02.161.5	0.014	330.957	50.9165	16.1	B	A	A	B	B	B	B	B	B	B	B	B	B	A	A	B	B	A	A	B	A	B	B	A	B	B	B	A	A	B	B	A	A	A	B	B	B	B	B	A	A	A	A	B
2	chr02.162.5	0.004	331.314	50.9714	16.2	B	A	A	B	B	B	B	B	B	B	B	B	B	A	A	B	B	A	A	B	A	B	B	A	B	B	B	A	A	B	B	A	A	A	B	B	B	B	B	A	A	A	A	B
2	chr02.164	0.018	333.1	51.2462	16.325	B	A	A	B	A	B	B	B	B	B	B	B	B	A	A	B	B	A	A	B	A	B	B	A	B	B	B	A	A	B	B	A	A	A	B	B	B	B	B	A	A	A	A	B
2	chr02.165.5	0.007	333.814	51.356	16.475	B	A	A	B	A	B	B	B	B	B	B	B	B	A	A	B	B	A	A	B	A	B	B	A	B	B	B	A	A	B	B	A	A	A	B	B	B	B	B	A	A	A	A	B
2	chr02.166.5	0.064	340.278	52.3505	16.6	B	A	A	B	A	A	B	B	B	B	B	B	B	A	A	B	B	A	A	A	A	B	A	A	A	B	B	A	A	B	B	A	A	A	B	B	B	B	B	A	A	A	A	B
2	chr02.167.5	0.054	345.656	53.1778	16.7	B	A	A	B	A	A	B	B	B	B	A	B	B	B	A	B	B	A	A	A	A	A	A	A	A	B	B	A	A	B	B	A	A	A	B	B	B	B	B	B	A	A	A	B
2	chr02.168.5	0.021	347.8	53.5077	16.8	B	A	A	B	A	A	B	B	B	B	A	B	B	B	A	B	B	A	A	A	A	A	A	A	A	B	B	A	A	B	B	A	A	A	B	B	B	B	B	B	A	A	A	B
2	chr02.170	0.014	349.229	53.7275	16.925	B	A	A	B	A	A	B	B	B	B	A	B	B	B	A	B	B	A	A	A	A	A	A	A	A	B	B	A	A	B	B	A	A	A	B	B	B	B	B	B	A	A	A	B
2	chr02.171.5	0.004	349.586	53.7825	17.075	B	A	A	B	A	A	B	B	B	B	A	B	B	B	A	B	B	A	A	A	A	A	A	A	A	B	B	A	A	B	B	A	A	A	B	B	B	B	B	B	A	A	A	B
2	chr02.173	0.007	350.3	53.8923	17.225	B	A	A	B	A	A	B	B	B	B	A	B	B	B	A	B	B	A	A	A	A	A	A	A	A	B	B	B	A	B	B	A	A	A	B	B	B	B	B	B	A	A	A	B
2	chr02.174.5	0.004	350.657	53.9472	17.375	B	A	A	B	A	A	B	B	B	B	A	B	B	B	A	B	B	A	A	A	A	A	A	A	A	B	B	B	A	B	B	A	A	A	B	B	B	B	B	B	A	A	A	B
2	chr02.175.5	0.004	351.014	54.0022	17.5	B	A	A	B	A	A	B	B	B	B	A	B	B	B	A	B	B	A	A	A	A	A	A	A	A	B	B	B	A	B	B	A	A	A	B	B	B	B	B	B	A	A	A	B
2	chr02.176.5	0.007	351.728	54.112	17.6	B	A	A	B	A	A	B	B	B	B	A	B	B	B	A	B	B	A	A	A	A	A	A	A	A	B	B	B	A	B	B	A	A	A	B	B	B	B	B	B	A	A	A	B
2	chr02.177.5	0.061	357.83	55.0508	17.7	A	A	A	B	A	A	B	B	B	B	A	B	B	B	A	B	B	A	A	A	A	A	A	A	A	B	B	B	A	B	B	A	A	A	A	B	B	B	B	B	A	A	A	B
2	chr02.178.5	0.004	358.187	55.1057	17.8	A	A	A	B	A	A	B	B	B	B	A	B	B	B	A	B	B	A	A	A	A	A	A	A	A	B	B	B	A	B	B	A	A	A	A	B	B	B	B	B	A	A	A	B
2	chr02.180	0.007	358.901	55.2155	17.925	A	A	A	B	A	A	B	B	B	B	A	B	B	B	A	B	B	A	A	A	A	A	A	A	A	B	B	B	A	B	B	A	A	A	A	B	B	B	B	B	A	A	A	B
2	chr02.181.5	0.014	360.33	55.4354	18.075	A	A	A	B	A	A	B	B	B	B	A	B	B	B	A	B	B	A	A	A	A	A	A	A	A	B	B	B	A	B	B	A	A	A	A	B	B	B	B	B	A	A	A	B
2	chr02.182.5	0.014	361.759	55.6552	18.2	A	A	A	B	A	A	B	B	B	B	A	B	B	B	A	B	B	A	A	A	A	A	A	A	A	B	B	B	A	B	B	A	A	A	A	B	B	B	B	B	A	B	A	B
2	chr02.183.5	0.004	362.116	55.7102	18.3	A	A	A	B	A	A	B	B	B	B	A	B	B	B	A	B	B	A	A	A	A	A	A	A	A	B	B	B	A	B	B	A	A	A	A	B	B	B	B	B	A	B	A	B
2	chr02.184.5	0.036	365.694	56.2606	18.4	B	A	A	B	A	A	B	B	B	B	A	B	B	B	A	B	B	A	A	A	A	A	A	A	A	B	B	B	A	B	B	A	A	A	B	B	B	B	B	B	A	B	A	B
2	chr02.185.5	0.007	366.408	56.3705	18.5	B	A	A	B	A	A	B	B	B	B	A	B	B	B	A	B	B	A	A	A	A	A	A	A	A	B	B	B	A	B	B	A	A	A	B	B	B	B	B	B	A	B	A	B
2	chr02.186.5	0.014	367.837	56.5903	18.6	B	A	A	B	A	A	B	B	B	B	A	B	B	B	A	B	B	A	A	A	A	A	A	A	A	B	B	B	A	B	B	A	A	A	B	B	B	B	B	B	A	B	A	B
2	chr02.187.5	0.007	368.551	56.7002	18.7	B	A	A	B	A	A	B	B	B	B	A	B	B	B	A	B	B	A	A	A	A	A	A	A	A	B	B	B	A	B	B	A	A	A	B	B	B	B	B	B	A	A	A	B
2	chr02.188.5	0.018	370.337	56.9749	18.8	B	A	A	B	A	A	B	B	B	B	A	B	B	B	A	B	B	A	A	A	A	A	B	A	A	B	B	B	A	B	B	B	A	B	B	B	B	B	B	B	A	A	A	B
2	chr02.190	0.004	370.694	57.0298	18.925	B	B	A	B	A	A	B	B	B	B	A	B	B	B	A	B	B	A	A	A	A	A	B	A	A	B	B	B	A	B	B	B	A	B	B	B	B	B	B	B	A	A	A	B
2	chr02.191.5	0.025	373.196	57.4148	19.075	B	B	A	B	A	A	B	B	A	B	A	B	B	B	A	B	B	A	A	A	A	A	B	A	A	B	B	B	A	B	B	B	A	B	B	B	B	B	B	B	A	A	A	B
2	chr02.192.5	0.05	378.213	58.1866	19.2	B	B	A	B	A	A	B	B	A	B	A	B	B	B	B	A	B	A	A	A	A	A	B	A	A	B	B	B	A	B	B	B	A	B	B	B	B	B	B	B	A	A	A	B
2	chr02.193.5	0.018	379.999	58.4614	19.3	B	B	A	B	A	A	B	B	A	B	A	B	B	B	B	A	B	A	A	A	A	A	B	A	A	B	B	B	A	B	B	B	A	B	B	B	B	B	B	B	A	A	A	B
2	chr02.196.5	0.011	381.071	58.6263	19.5	B	B	A	B	A	A	B	B	A	B	A	B	B	B	B	A	B	A	A	A	A	A	B	A	A	A	B	B	A	B	B	B	A	B	B	B	B	B	B	B	A	A	A	B
2	chr02.199.5	0.004	381.428	58.6812	19.8	B	B	A	B	A	A	B	B	A	B	A	B	B	B	B	A	B	A	A	A	A	A	B	A	A	A	B	B	A	B	B	B	A	B	B	B	B	B	B	B	A	A	A	B
2	chr02.200.5	0.057	387.167	59.5642	20	B	A	A	B	A	A	B	B	A	B	A	B	B	B	B	A	B	A	B	A	A	A	B	A	A	A	B	B	A	B	B	A	A	A	B	B	B	B	B	B	A	A	A	B
2	chr02.201.5	0.036	390.745	60.1146	20.1	B	A	A	B	A	A	B	B	A	B	A	B	B	B	B	A	B	A	B	A	A	A	A	A	B	A	B	B	A	B	B	A	A	A	B	B	B	B	B	B	A	A	A	B
2	chr02.202.5	0.011	391.817	60.2795	20.2	B	A	A	B	A	A	B	B	A	B	A	B	B	B	B	A	B	A	B	A	A	A	A	B	B	A	B	B	A	B	B	A	A	A	B	B	B	B	B	B	A	A	A	B
2	chr02.203.5	0.007	392.531	60.3894	20.3	B	A	A	B	A	A	B	B	A	B	A	B	B	B	B	A	B	A	B	A	A	A	A	B	B	A	B	B	A	B	B	A	A	A	B	B	B	B	B	B	A	A	A	B
2	chr02.205	0.004	392.888	60.4443	20.425	B	A	A	B	A	A	B	B	A	B	A	B	B	B	B	A	B	A	B	A	A	A	A	B	B	A	B	B	A	B	B	A	A	A	B	B	B	B	B	B	A	A	A	B
2	chr02.206.5	0.054	398.266	61.2717	20.575	B	A	A	B	A	A	A	B	A	B	A	B	B	B	A	A	B	A	A	A	A	A	A	B	B	A	B	B	A	B	B	A	A	A	B	A	B	B	B	B	A	A	A	B
2	chr02.207.5	0.104	408.775	62.8885	20.7	B	A	A	B	A	A	A	B	B	B	A	B	B	B	A	B	A	A	A	A	A	A	A	A	B	A	A	B	A	B	B	A	A	A	B	A	A	B	B	B	A	A	A	B
2	chr02.212	0.007	409.489	62.9983	20.975	B	A	A	B	A	A	A	B	B	B	A	B	B	B	A	B	A	A	A	A	A	A	A	A	B	A	A	B	A	B	B	A	A	A	B	A	A	B	B	B	A	A	A	B
2	chr02.216.5	0.004	409.846	63.0532	21.425	B	A	A	B	A	A	A	B	B	B	A	B	B	B	A	B	A	A	A	A	A	A	A	A	B	A	A	B	A	B	B	A	A	A	B	A	A	B	B	B	A	A	A	B
2	chr02.217.5	0.025	412.348	63.4382	21.7	B	A	A	B	A	A	A	B	B	B	A	B	B	B	A	B	A	A	A	A	A	A	A	A	B	A	A	B	A	B	B	A	A	A	B	A	A	B	B	B	A	A	A	B
2	chr02.218.5	0.057	418.087	64.3211	21.8	B	A	A	B	A	A	A	B	B	B	A	B	B	B	A	B	A	A	B	A	A	A	A	B	B	A	A	B	A	B	B	A	A	A	B	A	A	B	B	B	A	A	A	B
2	chr02.219.5	0.011	419.159	64.486	21.9	B	A	B	B	A	A	A	B	B	B	A	B	B	B	A	B	A	A	B	A	A	A	A	B	B	A	A	B	A	B	B	A	A	A	B	A	A	B	B	B	A	A	A	B
2	chr02.222	0.011	420.231	64.6509	22.075	B	A	B	B	A	A	A	B	B	B	A	B	B	B	A	B	A	A	B	A	A	A	A	B	B	A	A	B	A	B	B	A	A	A	B	A	A	B	B	B	A	A	A	A
2	chr02.224.5	0.004	420.588	64.7058	22.325	B	A	B	B	A	A	A	B	B	A	A	B	B	B	A	B	A	A	B	A	A	A	A	B	B	A	A	B	A	B	B	A	A	A	B	A	A	B	B	B	A	A	A	A
2	chr02.225.5	0.011	421.66	64.8708	22.5	B	A	B	B	A	A	A	B	B	A	A	B	B	B	A	B	A	A	B	A	A	A	A	B	B	A	A	B	A	B	B	A	A	A	B	A	A	B	B	B	A	A	A	A
2	chr02.226.5	0.071	428.852	65.9772	22.6	B	A	B	B	A	A	A	B	B	A	A	B	B	B	A	B	A	A	B	A	A	A	A	B	B	B	A	A	A	A	B	A	A	A	B	A	A	A	B	B	A	A	A	A
2	chr02.227.5	0.021	430.996	66.3071	22.7	B	A	B	B	A	A	A	B	B	A	A	B	B	B	A	B	A	A	B	A	A	A	A	B	B	B	A	A	A	A	B	A	A	A	B	A	A	A	B	B	A	A	A	A
2	chr02.228.5	0.018	432.782	66.5818	22.8	B	A	B	B	A	A	A	B	B	A	A	B	B	B	A	B	A	A	B	A	A	A	A	B	B	B	A	A	A	A	B	A	A	A	B	A	A	A	B	B	A	A	A	A
2	chr02.229.5	0.036	436.36	67.1323	22.9	B	B	B	B	A	A	A	B	B	A	A	B	B	B	B	B	A	A	B	A	A	A	B	B	B	B	A	A	A	A	B	A	A	A	B	A	A	A	B	B	A	A	A	A
2	chr02.231	0.043	440.656	67.7932	23.025	B	B	B	B	A	A	A	B	B	A	A	B	B	B	B	B	A	A	B	A	A	A	B	B	B	B	A	A	A	A	B	B	A	B	B	A	A	A	B	B	A	A	A	A
2	chr02.232.5	0.004	441.013	67.8482	23.175	B	B	B	B	A	A	A	B	B	A	A	B	B	B	B	B	A	A	B	A	A	A	B	B	B	B	A	A	A	A	B	B	A	B	B	A	A	A	B	B	A	A	A	A
2	chr02.236.5	0.004	441.37	67.9031	23.45	B	B	B	B	A	A	A	B	B	A	A	B	B	B	B	B	A	A	B	A	A	A	B	B	B	B	A	A	A	A	B	B	A	B	B	A	A	A	B	B	A	A	A	A
2	chr02.253	0.007	442.084	68.0129	24.475	B	B	B	B	A	A	A	B	B	A	A	B	B	B	B	B	A	A	B	A	A	A	B	B	B	B	A	A	A	A	B	B	A	B	B	A	A	A	B	B	A	A	A	A
2	chr02.267.5	0.004	442.441	68.0678	26.025	B	B	B	B	A	A	A	B	B	A	A	B	B	B	B	B	A	A	B	A	A	A	B	B	B	B	A	A	A	A	B	B	A	B	B	A	A	A	B	B	A	A	A	A
2	chr02.270.5	0.014	443.87	68.2877	26.9	B	B	B	B	A	A	A	B	B	A	A	B	B	B	B	B	A	A	B	A	A	A	B	B	B	B	A	A	A	A	B	B	A	B	B	A	A	A	B	B	A	A	A	A
2	chr02.272.5	0.011	444.942	68.4526	27.15	B	B	B	B	A	A	A	B	B	A	A	B	B	B	B	B	A	A	B	A	A	A	B	B	B	B	A	A	A	A	B	B	A	B	B	A	A	A	B	B	A	A	A	A
2	chr02.273.5	0.021	447.086	68.7825	27.3	A	B	B	B	A	A	A	B	B	A	A	B	B	B	B	B	A	A	B	A	A	A	A	B	B	B	A	A	A	A	B	B	A	B	B	A	A	A	B	B	A	A	A	A
2	chr02.274.5	0.004	447.443	68.8374	27.4	A	B	B	B	A	A	A	B	B	A	A	B	B	B	B	B	A	A	B	A	A	A	A	B	B	B	A	A	A	A	B	B	A	B	B	A	A	A	B	B	A	A	A	A
2	chr02.276	0.004	447.8	68.8923	27.525	A	B	B	B	A	A	A	B	B	A	A	B	B	B	B	B	A	A	B	A	A	A	A	B	B	B	A	A	A	A	B	B	A	B	B	A	A	A	B	B	A	A	A	A
2	chr02.278	0.014	449.229	69.1122	27.7	A	B	B	B	A	A	A	B	B	A	A	B	B	B	B	B	A	A	B	A	A	A	A	B	B	B	A	A	A	A	B	B	A	B	B	A	A	A	B	B	A	A	A	A
2	chr02.279.5	0.007	449.943	69.222	27.875	A	B	B	B	A	A	A	B	B	A	A	B	B	B	B	B	A	A	B	A	A	A	A	B	B	B	A	A	A	A	B	B	A	B	B	A	A	A	B	B	A	A	A	A
2	chr02.280.5	0.025	452.445	69.6069	28	A	B	B	B	A	A	A	B	B	A	A	B	B	B	B	A	A	A	B	A	A	A	A	B	B	B	A	A	A	A	B	B	A	B	A	A	A	A	B	B	A	A	A	A
2	chr02.281.5	0.021	454.589	69.9368	28.1	A	B	B	B	A	A	A	B	B	A	A	B	B	B	B	A	A	A	B	A	A	A	A	B	B	B	A	A	A	A	B	B	A	B	A	A	A	A	B	B	A	A	A	A
2	chr02.284	0.018	456.375	70.2115	28.275	A	B	B	B	A	A	A	B	A	A	A	B	B	B	B	A	A	A	B	A	A	A	A	B	B	B	A	A	A	A	B	B	A	B	A	A	A	A	B	B	A	A	A	A
2	chr02.286.5	0.018	458.161	70.4863	28.525	A	B	B	B	A	A	A	B	A	A	A	B	B	B	B	A	A	A	B	A	A	A	A	B	B	B	A	A	A	A	B	B	A	B	A	A	A	A	B	B	A	A	A	A
2	chr02.287.5	0.089	467.186	71.8748	28.7	A	B	B	B	A	A	B	B	A	A	A	B	B	B	B	A	B	A	B	B	A	A	A	B	B	B	B	A	A	A	B	B	A	B	A	B	B	A	B	B	A	A	A	A
2	chr02.288.5	0.007	467.9	71.9846	28.8	A	B	B	B	A	A	B	B	A	A	A	B	B	B	B	A	B	A	B	B	A	A	A	B	B	B	B	A	A	A	B	B	A	B	A	B	B	A	B	B	A	A	A	A
2	chr02.290	0.004	468.257	72.0395	28.925	A	B	B	B	A	A	B	B	A	A	A	B	B	B	B	A	B	A	B	B	A	A	A	B	B	B	B	A	A	A	B	B	A	B	A	B	B	A	B	B	A	A	A	A
2	chr02.292.5	0.011	469.329	72.2045	29.125	A	B	B	B	A	A	B	B	A	A	A	B	B	B	B	A	B	A	B	B	A	A	B	B	B	B	B	A	A	A	B	B	A	B	A	B	B	A	B	B	A	A	A	A
2	chr02.294.5	0.007	470.043	72.3143	29.35	A	B	B	B	A	A	B	B	A	A	A	B	B	B	B	A	B	A	B	B	A	A	B	B	B	B	B	A	A	A	B	B	A	B	A	B	B	A	B	B	A	A	A	A
2	chr02.295.5	0.025	472.545	72.6992	29.5	A	B	B	B	A	A	B	B	A	A	A	B	B	B	B	A	B	A	A	B	A	A	B	A	B	B	B	A	A	A	B	B	A	B	A	B	B	A	B	B	A	A	A	A
2	chr02.296.5	0.029	475.405	73.1392	29.6	A	B	B	A	A	A	B	B	A	A	A	B	B	B	B	A	B	A	A	B	A	A	B	A	B	B	B	A	A	A	B	B	A	B	A	B	B	A	B	A	A	A	A	A
2	chr02.297.5	0.004	475.762	73.1942	29.7	A	B	B	A	A	A	B	B	A	A	A	B	B	B	B	A	B	A	A	B	A	A	B	A	B	B	B	A	B	A	B	B	A	B	A	B	B	A	B	A	A	A	A	A
2	chr02.298.5	0.004	476.119	73.2491	29.8	A	B	B	A	A	A	B	B	A	A	A	B	B	B	B	A	B	A	A	B	A	A	B	A	B	B	B	A	B	A	B	B	A	B	A	B	B	A	B	A	A	A	A	A
2	chr02.299.5	0.004	476.476	73.304	29.9	A	B	B	A	A	A	B	B	A	A	A	B	B	B	B	A	B	A	A	B	A	A	B	A	B	B	B	A	B	A	B	B	A	B	A	B	B	A	B	A	A	A	A	A
2	chr02.302.5	0.021	478.62	73.6338	30.1	A	B	B	A	A	A	B	B	A	A	A	B	B	B	B	A	B	A	A	B	A	A	B	A	B	B	B	A	B	A	B	B	A	B	A	B	B	A	B	A	A	A	A	A
2	chr02.305.5	0.011	479.692	73.7988	30.4	A	B	B	A	A	A	B	B	A	A	A	B	B	B	B	A	B	A	A	B	A	B	B	A	B	B	B	A	B	A	B	B	A	B	A	B	B	A	B	A	A	A	A	A
2	chr02.307	0.075	487.249	74.9614	30.625	A	B	B	A	A	B	B	B	A	A	A	B	A	A	B	A	B	A	A	A	A	B	B	A	B	B	B	A	B	A	B	B	A	B	A	B	B	A	B	B	A	A	A	A
2	chr02.308.5	0.004	487.606	75.0163	30.775	A	B	B	A	A	B	B	B	A	A	A	B	A	A	B	A	B	A	A	A	A	B	B	A	B	B	B	A	B	A	B	B	A	B	A	B	B	A	B	B	A	A	A	A
2	chr02.309.5	0.004	487.963	75.0712	30.9	A	B	B	A	A	B	B	B	A	A	A	B	A	A	B	A	B	A	A	A	A	B	B	A	B	B	B	A	B	A	B	B	A	B	A	B	B	A	B	B	A	A	A	A
2	chr02.310.5	0.014	489.392	75.2911	31	A	B	B	A	A	B	B	B	A	A	A	B	A	A	B	A	B	A	A	A	A	B	B	A	B	B	B	A	B	A	B	B	A	B	A	B	B	A	B	B	A	A	A	A
2	chr02.313	0.007	490.106	75.4009	31.175	A	B	B	A	A	B	B	B	A	A	A	B	A	A	B	A	B	A	A	A	A	B	B	A	B	B	B	A	B	A	B	B	A	B	A	B	B	A	B	B	A	A	A	A
2	chr02.322.5	0.004	490.463	75.4558	31.775	A	B	B	A	A	B	B	B	A	A	A	B	A	A	B	A	B	A	A	A	A	B	B	A	B	B	B	A	B	A	B	B	A	B	A	B	B	A	B	A	A	A	A	A
2	chr02.330.5	0.043	494.759	76.1168	32.65	A	B	B	A	A	B	B	B	A	A	A	B	A	A	B	A	B	A	A	A	A	B	B	A	B	B	B	A	B	A	B	B	A	B	A	A	B	A	B	A	A	A	A	A
2	chr02.333	0.011	495.831	76.2817	33.175	A	B	B	A	A	B	B	B	A	A	A	B	A	A	B	A	B	B	A	A	A	B	B	A	B	B	B	A	B	A	B	B	B	B	A	A	B	A	B	A	A	A	A	A
2	chr02.335.5	0.004	496.188	76.3366	33.425	A	B	B	A	A	B	B	B	A	A	A	B	A	A	B	A	B	B	A	A	A	B	B	A	B	B	B	A	B	A	B	B	B	B	A	A	B	A	B	A	A	A	A	A
2	chr02.336.5	0.007	496.902	76.4465	33.6	A	B	B	A	A	B	B	B	A	A	A	B	A	A	B	A	B	B	A	A	A	B	B	A	B	B	B	A	B	A	B	B	B	B	A	A	B	A	B	A	A	A	A	A
2	chr02.337.5	0.029	499.762	76.8865	33.7	A	B	B	A	A	B	B	B	A	A	A	B	A	A	B	A	B	B	A	A	A	B	B	A	B	B	B	A	B	B	B	B	A	B	A	A	B	A	B	A	A	A	A	A
2	chr02.343.5	0.004	500.119	76.9414	34.05	A	B	B	A	A	B	B	B	A	A	A	B	A	A	B	A	B	B	A	A	A	B	B	A	B	B	B	A	B	B	B	B	A	B	A	A	B	A	B	A	A	A	A	A
2	chr02.349.5	0.011	501.191	77.1063	34.65	A	B	B	A	A	B	B	B	A	A	A	B	A	A	B	A	B	B	A	A	A	B	B	A	B	B	B	A	B	B	B	B	A	B	A	A	B	A	B	A	A	A	A	A
2	chr02.351.5	0.004	501.548	77.1612	35.05	A	B	B	A	A	B	B	B	A	A	A	B	A	A	B	A	B	B	A	A	A	B	B	A	B	B	B	A	B	B	B	B	A	B	A	A	B	A	B	A	A	A	A	A
2	chr02.360.5	0.004	501.905	77.2162	35.6	A	B	B	A	A	B	B	B	A	A	A	B	A	A	B	A	B	B	A	A	A	B	B	A	B	B	B	A	B	B	B	B	A	B	A	A	B	A	B	A	A	A	A	A
2	chr02.368.5	0.018	503.691	77.4909	36.45	A	B	B	A	A	B	B	B	A	A	B	B	A	A	B	A	B	B	A	A	A	B	B	A	B	B	B	A	B	B	B	B	A	B	A	A	B	A	B	A	A	A	A	A
2	chr02.370	0.011	504.763	77.6558	36.925	A	B	B	A	A	B	B	B	A	A	B	B	A	A	B	A	B	B	A	A	A	B	B	A	B	B	B	A	B	B	B	B	A	B	A	A	B	A	B	B	A	A	A	A
2	chr02.376.5	0.004	505.12	77.7108	37.325	A	B	B	A	A	B	B	B	A	A	B	B	A	A	B	A	B	B	A	A	A	B	B	A	B	B	B	A	B	B	B	B	A	B	A	A	B	A	B	B	A	A	A	A
2	chr02.383.5	0.014	506.549	77.9306	38	A	B	B	A	A	B	B	B	A	A	B	B	A	A	B	A	B	B	A	A	A	B	B	A	B	B	B	A	B	B	B	B	A	B	A	A	B	A	B	B	A	A	A	A
2	chr02.385.5	0.007	507.263	78.0405	38.45	A	B	B	A	A	B	B	B	A	A	B	B	A	A	B	A	B	B	A	A	A	B	B	A	B	B	B	A	B	B	B	B	A	B	A	A	B	A	B	B	A	A	A	A
2	chr02.387	0.004	507.62	78.0954	38.625	A	B	B	A	A	B	B	B	A	A	B	B	A	A	B	A	B	B	A	A	A	B	B	A	B	B	B	A	B	B	B	B	A	B	A	A	B	A	B	B	A	A	A	A
2	chr02.389	0.032	510.839	78.5906	38.8	A	B	B	A	A	B	B	B	A	A	B	B	A	A	A	A	B	B	A	A	A	B	B	A	B	B	B	A	B	B	B	B	A	B	A	A	B	A	B	B	A	A	A	A
2	chr02.391.5	0.061	516.941	79.5294	39.025	A	B	B	A	A	B	B	B	A	A	B	B	A	A	A	A	B	B	A	A	A	B	B	A	B	B	B	A	B	B	B	B	A	B	A	A	B	A	B	B	A	A	B	B
2	chr02.393.5	0.007	517.655	79.6392	39.25	A	B	B	A	A	B	B	B	A	A	B	B	A	A	A	A	B	B	A	A	A	B	B	A	B	B	B	A	B	B	B	B	A	B	A	A	B	A	B	A	A	A	B	B
2	chr02.394.5	0.014	519.084	79.8591	39.4	A	B	B	A	A	B	B	B	A	A	B	B	A	A	A	A	B	B	A	A	A	B	B	A	B	B	B	A	B	B	B	B	A	B	A	A	B	A	B	A	A	A	B	B
2	chr02.395.5	0.014	520.513	80.0789	39.5	A	B	B	A	A	B	B	B	A	A	B	B	A	A	A	A	B	B	A	A	A	B	B	A	B	B	B	A	B	B	B	B	A	B	A	A	B	A	B	A	A	A	B	B
2	chr02.396.5	0.014	521.942	80.2988	39.6	A	B	B	A	A	B	B	B	A	A	B	B	A	A	A	A	B	B	A	A	A	B	B	A	B	B	B	A	B	B	B	B	A	B	A	A	B	A	B	A	A	A	B	B
2	chr02.399	0.011	523.014	80.4637	39.775	A	B	B	A	A	B	B	B	A	A	B	B	A	A	A	A	B	B	A	A	A	B	B	A	B	B	B	A	B	B	B	B	A	B	A	A	B	A	B	A	A	A	B	B
2	chr02.404.5	0.025	525.516	80.8486	40.175	A	B	B	A	A	B	B	B	B	A	B	B	A	A	A	A	B	B	A	A	A	B	B	A	B	B	B	A	B	B	B	B	A	B	A	A	B	A	B	A	A	A	B	B
2	chr02.408.5	0.007	526.23	80.9585	40.65	A	B	B	A	A	B	B	B	B	A	B	B	A	A	A	A	B	B	A	A	A	B	B	A	B	B	B	A	B	B	B	B	A	B	A	A	B	A	B	A	A	A	B	B
2	chr02.409.5	0.007	526.944	81.0683	40.9	A	B	B	A	A	B	B	B	B	A	B	B	A	A	A	A	B	B	A	A	A	B	B	A	B	B	B	A	B	B	B	B	A	B	A	A	B	A	B	A	A	A	B	B
2	chr02.410.5	0.018	528.73	81.3431	41	A	B	B	A	A	B	B	B	B	A	B	B	A	A	A	A	B	B	A	A	A	B	B	A	B	B	B	A	B	B	B	B	A	B	A	A	B	A	B	A	A	A	B	B
2	chr02.414.5	0.036	532.308	81.8935	41.25	A	B	B	B	A	B	B	B	B	A	B	B	A	A	A	A	B	B	A	A	A	B	B	A	B	B	B	A	B	B	B	B	A	B	A	A	B	A	B	A	A	A	B	B
2	chr02.418.5	0.068	539.136	82.944	41.65	A	A	B	B	A	B	B	B	A	A	B	B	A	A	A	A	B	B	A	A	A	B	B	B	B	B	B	A	B	B	B	A	A	A	A	A	B	A	B	A	A	A	B	B
2	chr02.420	0.007	539.85	83.0538	41.925	A	A	B	B	A	B	B	B	A	A	B	B	A	A	A	A	B	B	B	A	A	B	B	B	B	B	B	A	B	B	B	A	A	A	A	A	B	A	B	A	A	A	B	B
2	chr02.424	0.007	540.564	83.1637	42.2	A	A	B	B	A	B	B	B	A	A	B	B	A	A	A	A	B	B	B	A	A	B	B	B	B	B	B	A	B	B	B	A	A	A	A	A	B	A	B	A	A	A	B	B
2	chr02.427.5	0.007	541.278	83.2735	42.575	A	A	B	B	A	B	B	B	A	A	B	B	A	A	A	A	B	B	B	A	A	B	B	B	B	B	B	A	B	B	B	A	A	A	A	A	B	A	B	A	A	A	B	B
2	chr02.428.5	0.007	541.992	83.3834	42.8	A	A	B	B	A	B	B	B	A	A	B	B	A	A	A	A	B	B	B	A	A	B	B	B	B	B	B	A	B	B	B	A	A	A	A	A	B	A	B	A	A	A	B	B
2	chr02.431.5	0.004	542.349	83.4383	43	A	A	B	B	A	B	B	B	A	A	B	B	A	A	A	A	B	B	B	A	A	B	B	B	B	B	B	A	B	B	B	A	A	A	A	A	B	A	B	A	A	A	B	B
2	chr02.436	0.021	544.493	83.7682	43.375	A	A	B	B	A	B	B	B	A	A	B	B	A	A	A	A	B	B	B	A	A	B	B	B	B	B	B	A	B	B	B	A	A	A	A	A	B	A	B	A	A	A	B	B
2	chr02.438.5	0.004	544.85	83.8231	43.725	A	B	B	B	A	B	B	B	A	A	B	B	A	A	A	A	B	B	B	A	A	B	B	B	B	B	B	A	B	B	B	A	A	A	A	A	B	A	B	A	A	A	B	B
2	chr02.439.5	0.007	545.564	83.9329	43.9	A	B	B	B	A	B	B	B	A	A	B	B	A	A	A	A	B	B	B	A	A	B	B	B	B	B	B	A	B	B	B	A	A	A	A	A	B	A	B	A	A	A	B	B
2	chr02.440.5	0.004	545.921	83.9878	44	A	B	B	B	A	B	B	B	B	A	B	B	A	A	A	A	B	B	B	A	A	B	B	B	B	B	B	A	B	B	B	A	A	A	A	A	B	A	B	A	A	A	B	B
2	chr02.441.5	0.007	546.635	84.0977	44.1	A	B	B	B	A	B	B	B	B	A	B	B	A	A	A	A	B	B	B	A	A	B	B	B	B	B	B	A	B	B	B	B	A	A	A	A	B	A	B	A	A	A	B	B
2	chr02.442.5	0.014	548.064	84.3175	44.2	A	B	B	B	A	B	B	B	B	A	B	B	A	A	A	A	B	B	B	A	A	B	B	B	B	B	B	A	B	B	B	B	A	A	A	A	B	A	B	A	A	A	B	B
2	chr02.443.5	0.064	554.528	85.312	44.3	A	B	B	B	A	B	B	A	B	A	B	A	A	A	A	A	B	B	B	A	A	B	B	B	B	B	B	A	B	A	B	B	A	B	A	A	B	A	B	A	A	A	B	B
2	chr02.448.5	0.025	557.03	85.6969	44.6	A	B	A	B	A	B	B	A	B	A	B	A	A	A	A	A	B	B	B	A	A	B	B	B	B	B	B	A	B	A	B	B	A	B	A	A	B	A	B	A	A	A	B	B
2	chr02.459.5	0.007	557.744	85.8068	45.4	A	B	A	B	A	B	B	A	B	A	B	A	A	A	A	A	B	B	B	A	A	B	B	B	B	B	B	A	B	A	B	B	A	B	A	A	B	A	B	A	A	A	B	B
2	chr02.469	0.025	560.246	86.1917	46.425	A	B	A	B	A	B	B	A	B	A	B	A	A	A	B	A	B	B	B	A	A	B	B	B	B	B	B	A	B	A	B	B	A	B	A	A	B	A	B	A	A	A	B	B
2	chr02.472.5	0.021	562.39	86.5215	47.075	A	B	B	B	A	B	B	A	B	A	B	A	A	A	B	A	B	B	B	A	A	A	B	B	B	B	B	A	B	A	B	B	A	B	A	A	B	A	B	A	A	A	B	B
2	chr02.473.5	0.039	566.327	87.1272	47.3	A	B	B	B	A	A	B	B	B	A	B	A	A	A	B	A	B	B	B	A	A	A	B	B	B	B	B	A	B	A	B	B	A	B	A	A	A	A	B	A	A	A	B	B
2	chr02.474.5	0.007	567.041	87.2371	47.4	A	B	B	B	A	A	B	B	B	A	B	A	A	A	B	A	B	B	B	A	A	A	B	B	B	B	B	A	B	A	B	B	A	B	A	A	A	A	B	A	A	A	B	B
2	chr02.475.5	0.018	568.827	87.5118	47.5	A	B	B	B	A	A	B	B	B	A	B	A	A	A	B	A	B	B	B	A	A	A	B	B	B	B	B	A	B	A	B	B	A	B	A	A	A	A	B	A	A	A	B	B
2	chr02.480	0.007	569.541	87.6217	47.775	A	B	B	B	A	A	B	B	B	A	B	A	A	A	B	A	B	B	B	A	A	A	B	B	B	B	B	A	B	A	B	B	A	B	A	A	A	A	B	A	A	A	B	B
2	chr02.486	0.021	571.685	87.9515	48.3	A	B	B	B	A	A	B	B	B	A	B	A	A	A	B	A	B	B	B	A	A	A	B	B	B	B	B	A	B	A	B	B	A	B	A	A	A	A	B	A	B	A	B	B
2	chr02.488.5	0.014	573.114	88.1714	48.725	A	B	B	B	A	A	B	B	B	A	B	A	A	A	B	A	B	B	B	A	A	A	B	B	B	B	B	A	B	A	B	B	A	B	A	A	A	A	B	A	B	A	B	B
2	chr02.489.5	0.007	573.828	88.2812	48.9	A	B	B	B	A	A	B	B	B	A	B	A	A	A	B	A	B	B	B	A	A	A	B	B	B	B	B	A	B	A	B	B	A	B	A	A	A	A	B	A	B	A	B	B
2	chr02.492	0.011	574.9	88.4462	49.075	A	B	B	B	A	A	B	B	B	A	B	A	A	A	B	A	B	B	B	A	A	A	B	B	B	B	B	A	B	A	B	B	A	B	A	A	A	A	B	A	A	A	B	B
2	chr02.495	0.011	575.972	88.6111	49.35	A	B	B	B	A	A	B	B	B	A	B	A	A	A	B	A	B	B	B	A	A	A	B	B	B	B	B	A	B	A	B	B	A	B	A	A	A	A	B	A	B	A	B	B
2	chr02.496.5	0.004	576.329	88.666	49.575	A	B	B	B	A	A	B	B	B	A	B	A	A	A	B	A	B	B	B	A	A	A	B	B	B	B	B	A	B	A	B	B	A	B	A	A	A	A	B	A	B	A	B	B
2	chr02.497.5	0.014	577.758	88.8858	49.7	A	B	B	B	A	A	B	B	B	A	B	A	A	A	B	A	B	B	B	A	A	A	B	B	B	B	B	A	B	A	B	B	A	B	A	A	A	A	B	A	B	A	A	A
2	chr02.498.5	0.011	578.83	89.0508	49.8	A	B	B	B	A	A	B	B	B	A	B	A	A	A	B	A	B	B	B	A	A	A	B	B	B	B	B	A	B	A	B	B	A	B	A	A	A	A	B	A	B	A	A	A
2	chr02.499.5	0.007	579.544	89.1606	49.9	A	B	B	B	A	A	B	B	B	A	A	A	A	A	B	A	B	B	B	A	A	A	B	B	B	B	B	A	B	A	B	B	A	B	A	A	A	A	B	A	A	A	A	A
2	chr02.503.5	0.004	579.901	89.2155	50.15	A	B	B	B	A	A	B	B	B	A	A	A	A	A	B	A	B	B	B	A	A	A	B	B	B	B	B	A	B	A	B	B	A	B	A	A	A	A	B	A	A	A	A	A
2	chr02.507.5	0.004	580.258	89.2705	50.55	A	B	B	B	A	A	B	A	B	A	A	A	A	A	B	A	B	B	B	A	A	A	B	B	B	B	B	A	B	A	B	B	A	B	A	A	A	A	B	A	A	A	A	A
2	chr02.509	0.004	580.615	89.3254	50.825	A	B	B	B	A	A	B	A	B	A	A	A	A	A	B	A	B	B	B	A	A	A	B	B	B	B	B	A	B	A	B	B	A	B	A	A	A	A	B	A	A	A	A	A
2	chr02.524	0.018	582.401	89.6002	51.65	A	B	A	B	A	A	B	A	B	A	A	A	A	A	B	A	B	B	B	A	A	A	B	B	B	B	B	A	B	A	B	B	A	B	A	A	A	A	B	A	A	A	A	A
2	chr02.540.5	0.014	583.83	89.82	53.225	A	B	A	B	A	A	B	A	B	A	A	A	A	A	B	A	B	B	B	A	A	A	B	B	B	B	B	A	B	A	B	B	A	B	A	A	A	A	B	A	A	A	A	A
2	chr02.544	0.025	586.332	90.2049	54.225	A	B	A	B	A	A	B	A	B	A	A	A	A	A	B	A	B	B	B	A	A	A	B	B	B	B	B	A	B	A	B	B	B	B	A	A	A	A	B	A	A	A	A	A
2	chr02.547	0.004	586.689	90.2598	54.55	A	B	A	B	A	A	B	A	B	A	A	A	A	A	B	A	B	B	B	A	A	A	B	B	B	B	B	A	B	A	B	B	B	B	A	A	A	A	B	A	A	A	A	A
2	chr02.552	0.007	587.403	90.3697	54.95	A	B	A	B	A	A	B	A	B	A	A	A	A	A	B	A	B	B	B	A	A	A	B	B	B	B	B	A	B	A	B	B	B	B	A	A	A	A	B	A	A	A	A	A
2	chr02.555.5	0.007	588.117	90.4795	55.375	A	B	A	B	A	A	B	A	B	A	A	A	A	A	B	A	B	B	B	A	A	A	B	B	B	B	B	A	B	A	B	B	B	B	A	A	A	A	B	A	A	A	A	A
2	chr02.556.5	0.004	588.474	90.5345	55.6	A	B	A	B	A	A	B	A	B	A	A	A	A	A	B	A	B	B	B	A	A	A	B	B	B	B	B	A	B	A	B	B	B	B	A	A	A	A	B	A	A	A	A	A
2	chr02.558	0.007	589.188	90.6443	55.725	A	B	A	B	A	A	B	A	B	A	A	A	A	A	B	A	B	B	B	A	A	B	B	B	B	B	B	A	B	A	B	B	B	B	A	A	A	A	B	A	A	A	A	A
2	chr02.560	0.004	589.545	90.6992	55.9	A	B	A	B	A	A	B	A	B	A	A	A	A	A	B	A	B	B	B	A	A	B	B	B	B	B	B	A	B	A	B	B	B	B	A	A	A	A	B	A	A	A	A	A
2	chr02.568.5	0.004	589.902	90.7542	56.425	A	B	A	B	A	A	B	A	B	A	A	A	A	A	B	A	B	B	B	A	A	B	B	B	B	B	B	A	B	A	B	B	B	B	A	A	A	A	B	A	A	A	A	A
2	chr02.576.5	0.029	592.762	91.1942	57.25	A	B	A	B	A	A	B	A	B	A	A	A	A	A	B	A	B	B	B	A	A	B	B	B	B	B	B	A	B	A	B	B	B	B	A	A	A	A	B	A	A	A	A	A
2	chr02.579	0.018	594.548	91.4689	57.775	A	B	A	B	A	A	B	A	B	A	A	A	A	A	B	A	B	B	B	A	A	B	B	B	B	B	B	A	B	A	B	B	B	B	A	A	A	A	B	A	A	A	A	A
2	chr02.583.5	0.004	594.905	91.5238	58.125	A	B	A	B	A	A	B	A	B	A	A	A	A	A	B	A	B	B	B	A	A	B	B	B	B	B	B	A	B	A	B	B	B	B	A	A	A	A	B	A	A	A	A	A
2	chr02.594.5	0.004	595.262	91.5788	58.9	A	B	A	B	A	A	B	A	B	A	A	A	A	A	B	A	B	B	B	A	A	B	B	B	B	B	B	A	B	A	B	B	A	B	A	A	A	A	B	A	A	A	A	A
2	chr02.603.5	0.004	595.619	91.6337	59.9	A	B	A	B	A	A	B	A	B	A	A	A	A	A	B	A	B	B	B	A	A	B	B	B	B	A	B	A	B	A	B	B	A	B	A	A	A	A	B	A	A	A	A	A
2	chr02.604.5	0.004	595.976	91.6886	60.4	A	B	A	B	A	A	B	A	B	A	A	A	A	A	B	A	B	B	B	A	A	B	B	B	B	A	B	A	B	A	B	B	A	B	A	A	A	A	B	A	A	A	A	A
2	chr02.606.5	0.004	596.333	91.7435	60.55	A	B	A	B	A	A	B	A	B	A	A	A	A	A	B	A	B	B	B	A	A	B	B	B	B	A	B	A	B	A	B	B	A	B	A	A	A	A	B	A	A	A	A	A
2	chr02.608.5	0.029	599.193	92.1835	60.75	A	B	A	B	A	A	B	A	B	B	A	A	A	A	B	A	B	B	B	A	A	B	B	B	B	A	B	A	B	A	B	B	A	A	A	A	A	A	B	A	A	A	A	A
2	chr02.609.5	0.089	608.218	93.572	60.9	A	A	A	B	A	A	A	A	A	B	A	A	A	A	B	A	B	B	B	A	A	A	B	B	B	A	A	B	B	A	B	A	A	A	A	A	A	B	B	A	A	A	A	A
2	chr02.622.5	0.018	610.004	93.8468	61.6	A	A	A	B	A	A	A	A	A	B	A	A	A	A	B	A	A	B	B	A	A	A	B	B	B	A	A	B	B	A	B	A	A	A	A	A	A	B	B	A	A	A	A	A
2	chr02.637	0.004	610.361	93.9017	62.975	A	A	A	B	A	A	A	A	A	B	A	A	A	A	B	A	A	B	B	A	A	A	B	B	B	A	A	B	B	A	B	A	A	A	A	A	A	B	B	A	A	A	A	A
2	chr02.659	0.007	611.075	94.0115	64.8	A	A	A	B	A	A	A	A	A	B	A	A	A	A	B	A	A	B	B	A	A	A	B	B	B	A	A	B	B	A	B	A	A	A	A	A	A	B	B	A	A	A	A	A
2	chr02.679.5	0.025	613.577	94.3965	66.925	A	A	A	B	A	A	A	A	A	B	A	A	A	A	B	A	A	B	B	A	A	A	B	B	B	A	A	B	B	A	B	A	A	A	A	A	A	B	B	A	A	A	A	A
2	chr02.683	0.014	615.006	94.6163	68.125	A	A	A	B	A	A	A	A	A	B	A	A	A	A	B	A	A	B	B	A	A	A	B	B	B	A	A	B	B	A	B	A	A	A	A	A	A	B	B	A	A	A	A	A
2	chr02.699.5	0.004	615.363	94.6712	69.125	A	A	A	B	A	A	A	A	A	B	A	A	A	A	B	A	A	B	B	A	A	A	B	B	B	A	A	B	B	A	B	A	A	A	A	A	A	B	B	A	A	A	A	A
2	chr02.713.5	0.007	616.077	94.7811	70.65	A	A	A	B	A	A	A	A	A	B	A	A	A	A	B	A	A	B	B	A	A	A	B	B	B	A	A	B	B	A	B	A	A	A	A	A	A	B	B	A	A	A	A	A
2	chr02.714.5	0.004	616.434	94.836	71.4	A	A	A	B	A	A	A	A	A	B	A	A	A	A	B	A	A	B	B	A	A	A	B	B	B	A	A	B	B	A	B	A	A	A	A	A	A	B	B	A	A	A	A	A
2	chr02.717	0.007	617.148	94.9458	71.575	A	A	A	B	A	A	A	A	A	B	A	A	A	A	B	A	A	B	B	A	A	A	B	B	B	A	A	B	B	A	B	A	A	A	A	A	A	B	B	A	A	A	A	A
2	chr02.720	0.004	617.505	95.0008	71.85	A	A	A	B	A	A	A	A	A	B	A	A	A	A	B	A	A	B	B	A	A	A	B	B	B	A	A	B	B	A	B	A	A	A	A	A	A	B	B	A	A	A	A	A
2	chr02.721.5	0.007	618.219	95.1106	72.075	A	A	A	B	A	A	A	A	A	B	A	A	A	A	B	A	A	B	B	A	A	A	B	B	B	A	A	B	B	A	A	A	A	A	A	A	A	B	B	A	A	A	A	A
2	chr02.809	0.011	619.291	95.2755	76.525	A	A	A	B	A	A	A	A	A	B	A	A	A	A	B	A	A	B	B	A	A	A	B	B	B	A	A	B	B	A	A	A	A	A	A	A	A	B	B	A	A	A	A	A
2	chr02.900.5	0	619.291	95.2755	85.475	A	A	A	B	A	A	A	A	A	B	A	A	A	A	B	A	A	B	B	A	A	A	B	B	B	A	A	B	B	A	A	A	A	A	A	A	A	B	B	A	A	A	A	A
2	chr02.970	0.004	619.648	95.3305	93.525	A	A	A	B	A	A	A	A	A	B	A	A	A	A	B	A	A	B	B	A	A	A	B	B	B	A	A	B	B	A	A	A	A	A	A	A	A	B	B	A	A	A	A	A
2	chr02.1038	0.014	621.077	95.5503	100.4	A	A	A	B	A	A	A	A	A	B	A	A	A	A	B	A	A	B	B	A	A	A	B	B	B	A	A	B	A	A	A	A	A	A	A	A	A	B	B	A	A	A	A	A
2	chr02.1051	0.004	621.434	95.6052	104.45	A	A	A	B	A	A	A	A	A	B	A	A	A	A	B	A	A	B	B	A	A	A	B	B	B	A	A	B	A	A	A	A	A	A	A	A	A	B	B	A	A	A	A	A
2	chr02.1066.5	0.004	621.791	95.6602	105.875	A	A	A	B	A	A	A	A	A	B	A	A	A	A	B	A	A	B	B	A	A	A	B	B	B	A	A	B	A	A	A	A	A	A	A	A	A	B	B	A	A	A	A	A
2	chr02.1072.5	0.007	622.505	95.77	106.95	A	A	A	B	A	A	A	A	A	B	A	A	A	A	B	A	A	B	B	A	A	A	B	B	B	A	A	B	A	A	A	A	A	A	A	A	A	B	B	A	A	A	A	A
2	chr02.1081	0.025	625.007	96.1549	107.675	A	A	A	B	A	A	A	A	A	B	A	A	A	A	B	A	A	B	B	A	A	A	B	B	B	A	A	B	A	A	A	A	A	A	A	A	A	B	B	A	A	A	A	A
2	chr02.1094.5	0.007	625.721	96.2648	108.775	A	A	A	B	A	A	A	A	A	B	A	A	A	A	B	A	A	B	B	A	A	A	B	B	B	A	A	B	A	A	A	A	A	A	A	A	A	B	B	A	A	A	A	A
2	chr02.1103	0.004	626.078	96.3197	109.875	A	A	A	B	A	A	A	A	A	B	A	A	A	A	B	A	A	B	B	A	A	A	B	B	B	A	A	B	A	A	A	A	A	A	A	A	A	B	B	A	A	A	A	A
2	chr02.1116	0.014	627.507	96.5395	110.95	A	A	A	B	A	A	A	A	A	B	A	A	A	A	B	A	A	B	B	A	A	A	B	B	B	A	A	B	A	A	A	A	A	A	A	A	A	B	B	A	A	A	A	A
2	chr02.1129.5	0.004	627.864	96.5945	112.275	A	A	A	B	A	A	A	A	A	B	A	A	A	A	B	A	A	B	B	A	A	A	B	B	B	A	A	B	A	A	A	A	A	A	A	A	A	B	B	A	A	A	A	A
2	chr02.1133.5	0.029	630.724	97.0345	113.15	A	A	A	B	A	A	A	A	A	B	A	A	A	A	B	A	A	B	B	A	A	A	B	B	B	A	A	B	A	A	A	A	A	A	A	A	A	B	B	B	A	A	A	A
2	chr02.1159	0.014	632.153	97.2543	114.625	A	A	A	B	A	A	A	A	A	B	A	A	A	A	B	A	A	A	B	A	A	A	B	B	B	A	A	B	A	A	A	A	A	A	A	A	A	B	B	B	A	A	A	A
2	chr08.482.5	0.036	635.731	97.8048	48.2	A	A	A	B	A	A	A	A	A	B	A	A	A	A	B	A	A	A	B	A	A	A	A	B	B	A	A	B	A	A	A	A	A	A	A	A	A	B	B	B	B	A	A	A
2	chr08.484.5	0.004	636.088	97.8597	48.35	A	A	A	B	A	A	A	A	A	B	A	A	A	A	B	A	A	A	B	A	A	A	A	B	B	A	A	B	A	A	A	A	A	A	A	A	A	B	B	B	B	A	A	A
2	chr08.487.5	0.014	637.517	98.0795	48.7	A	A	A	B	A	A	A	A	A	B	A	A	A	A	B	A	A	A	B	A	A	A	A	B	B	A	A	B	A	A	A	A	A	A	A	A	A	B	B	B	B	A	A	A
2	chr08.486.5	0.011	638.589	98.2445	48.55	A	A	A	B	A	A	A	A	A	B	A	A	A	A	B	A	A	A	B	A	A	A	A	B	B	A	A	B	A	A	A	A	A	A	A	A	A	B	B	B	B	A	A	A
2	chr02.1184.5	0.032	641.808	98.7397	117.175	A	A	A	A	A	A	A	A	A	B	A	A	A	A	B	A	A	A	B	A	A	A	B	B	B	A	A	B	A	A	A	A	A	A	A	A	A	B	B	B	A	A	A	A
2	chr02.1206	0.007	642.522	98.8495	119.525	A	A	A	A	A	A	A	A	A	B	A	A	A	A	B	A	A	A	B	A	A	A	B	B	B	A	A	B	A	A	A	A	A	A	A	A	A	B	B	B	A	A	A	A
2	chr02.1234	0.004	642.879	98.9045	123.125	A	A	A	A	A	A	A	A	A	B	A	A	A	A	B	A	A	A	B	A	A	A	B	B	B	A	A	B	A	A	A	A	A	A	A	A	A	B	B	B	A	A	A	A
2	chr02.1228.5	0	642.879	98.9045	121.725	A	A	A	A	A	A	A	A	A	B	A	A	A	A	B	A	A	A	B	A	A	A	B	B	B	A	A	B	A	A	A	A	A	A	A	A	A	B	B	B	A	A	A	A
2	chr02.1260.5	0.007	643.593	99.0143	125.125	A	A	A	A	A	A	A	A	A	B	A	A	A	A	B	A	A	A	B	A	A	A	B	B	B	A	A	B	A	A	A	A	A	A	A	A	A	B	B	B	A	A	A	A
2	chr02.1242	0.004	643.95	99.0692	124.1	A	A	A	A	A	A	A	A	A	B	A	A	A	A	B	A	A	A	B	A	A	A	B	B	B	A	A	B	A	A	A	A	A	A	A	A	A	B	B	B	A	A	A	A
2	chr02.1240	0	643.95	99.0692	123.925	A	A	A	A	A	A	A	A	A	B	A	A	A	A	B	A	A	A	B	A	A	A	B	B	B	A	A	B	A	A	A	A	A	A	A	A	A	B	B	B	A	A	A	A
2	chr02.1238.5	0.004	644.307	99.1242	123.625	A	A	A	A	A	A	A	A	A	B	A	A	A	A	B	A	A	A	B	A	A	A	B	B	B	A	A	B	A	A	A	A	A	A	A	A	A	B	B	B	A	A	A	A
2	chr02.1278.5	0.021	646.451	99.454	126.95	A	A	A	A	A	A	A	A	A	A	A	A	A	A	B	A	A	A	B	A	A	A	B	B	B	A	A	A	A	A	A	A	A	A	A	A	A	A	B	B	A	A	A	A
2	chr02.1280.5	0.004	646.808	99.5089	127.95	A	A	A	A	A	A	A	A	A	A	A	A	A	A	B	A	A	A	B	A	A	A	B	B	B	A	A	A	A	A	A	A	A	A	A	A	A	A	B	B	A	A	A	A
2	chr02.1313	0.004	647.165	99.5638	129.675	A	A	A	A	A	A	A	A	A	A	A	A	A	A	B	A	A	A	B	A	A	A	B	B	B	A	A	A	A	A	A	A	A	A	A	A	A	A	B	B	A	A	A	A
2	chr02.1344.5	0.004	647.522	99.6188	132.875	A	A	A	A	A	A	A	A	A	A	A	A	A	A	B	A	A	A	B	A	A	A	B	B	B	A	A	A	A	A	A	A	A	A	A	A	A	A	B	B	A	A	A	A
2	chr02.1353	0.004	647.879	99.6737	134.875	A	A	A	A	A	A	A	A	A	A	A	A	A	A	B	A	A	A	B	A	A	A	B	B	B	A	A	A	A	A	A	A	A	A	A	A	A	A	B	B	A	A	A	A
2	chr02.1361.5	0.036	651.457	100.224	135.725	A	A	A	A	A	A	A	A	A	A	A	A	A	A	B	A	A	A	B	A	A	A	B	B	B	A	A	A	A	B	A	A	B	A	A	A	A	A	B	B	A	A	A	A
2	chr02.1362.5	0.004	651.814	100.279	136.2	A	A	A	A	A	A	A	A	A	A	A	A	A	A	B	A	A	B	B	A	A	A	B	B	B	A	A	A	A	B	A	A	B	A	A	A	A	A	B	B	A	A	A	A
2	chr02.1366.5	0.011	652.886	100.444	136.525	A	A	A	A	A	A	A	A	A	A	A	A	B	A	B	A	A	B	B	A	A	A	B	B	B	A	A	A	A	B	A	A	B	A	A	A	A	A	B	B	A	A	A	A
2	chr02.1368.5	0.011	653.958	100.609	136.75	A	A	A	A	A	B	A	A	A	A	A	A	B	A	B	A	A	B	B	A	A	A	B	B	B	A	A	A	A	B	A	A	B	A	A	A	A	A	B	B	A	A	A	A
2	chr02.1369.5	0.004	654.315	100.664	136.9	A	A	A	A	A	B	A	A	A	A	A	A	B	A	B	A	A	B	B	A	A	A	B	B	B	A	A	A	A	B	A	A	B	A	A	A	A	A	B	B	A	A	A	A
2	chr02.1370.5	0.011	655.387	100.829	137	A	A	A	A	A	B	A	A	A	A	A	A	B	A	B	A	A	B	B	A	A	A	B	B	B	A	A	A	A	B	A	A	B	A	A	A	A	A	B	B	A	A	A	A
2	chr02.1371.5	0.007	656.101	100.939	137.1	A	A	A	A	A	B	A	A	A	A	A	A	B	A	B	A	A	B	B	A	A	A	B	B	B	A	A	A	A	B	A	A	B	A	A	A	A	A	B	B	A	A	A	A
2	chr02.1372.5	0.011	657.173	101.104	137.2	A	A	A	A	A	B	A	A	A	A	A	A	B	A	B	A	A	B	B	A	A	A	B	B	B	A	A	A	A	B	A	A	B	A	A	A	A	A	B	B	A	A	A	A
2	chr02.1373.5	0.007	657.887	101.213	137.3	A	A	A	A	A	B	A	A	A	A	A	A	B	A	B	A	A	B	B	A	A	A	B	B	B	A	A	A	A	B	A	A	B	A	A	A	A	A	B	B	A	A	A	A
2	chr02.1374.5	0	657.887	101.213	137.4	A	A	A	A	A	B	A	A	A	A	A	A	B	A	B	A	A	B	B	A	A	A	B	B	B	A	A	A	A	B	A	A	B	A	A	A	A	A	B	B	A	A	A	A
2	chr02.1375.5	0.004	658.244	101.268	137.5	A	A	A	A	A	B	A	A	A	A	A	A	B	A	B	A	A	B	B	A	A	A	B	B	B	A	A	A	A	B	A	A	B	A	A	A	A	A	B	B	A	A	A	A
2	chr02.1376.5	0.007	658.958	101.378	137.6	A	A	A	A	A	B	A	B	A	A	A	A	B	A	B	A	A	B	B	A	A	A	B	B	B	A	A	A	A	B	A	A	B	A	A	A	A	A	B	B	A	A	A	A
2	chr02.1377.5	0.004	659.315	101.433	137.7	A	A	A	A	A	B	A	B	A	A	A	A	A	A	B	A	A	B	B	A	A	A	B	B	B	A	A	A	A	B	A	A	B	A	A	A	A	A	B	B	A	A	A	A
2	chr02.1378.5	0.004	659.672	101.488	137.8	A	A	A	A	A	B	A	B	A	A	A	A	A	A	B	A	A	B	B	A	A	A	B	B	B	A	A	A	A	B	A	A	B	A	A	A	A	A	B	B	A	A	A	A
2	chr02.1379.5	0.004	660.029	101.543	137.9	A	A	A	A	A	B	A	B	A	A	A	A	A	A	B	A	A	B	B	A	A	A	B	B	B	A	A	A	A	B	A	A	B	A	A	A	A	A	B	B	A	A	A	A
2	chr02.1380.5	0.007	660.743	101.653	138	A	A	A	A	A	B	A	B	A	A	A	A	A	A	B	A	A	B	B	A	A	A	B	B	B	A	A	A	A	B	A	A	B	A	A	A	A	A	B	B	A	A	A	A
2	chr02.1382	0.004	661.1	101.708	138.125	A	A	A	A	A	B	A	B	A	A	A	A	A	A	B	A	A	B	B	A	A	A	B	B	B	A	A	A	A	B	A	A	B	A	A	A	A	A	B	B	A	A	A	A
2	chr02.1385.5	0.007	661.814	101.818	138.375	A	A	A	A	A	B	A	B	A	A	A	A	A	A	B	A	A	B	B	A	A	A	B	B	B	A	A	A	A	B	A	A	B	A	A	A	A	A	B	B	A	A	A	A
2	chr02.1390.5	0.004	662.171	101.872	138.8	A	A	A	A	A	B	A	B	A	A	A	A	A	A	B	A	A	B	B	A	A	A	B	B	B	A	A	A	A	B	A	A	B	A	A	A	A	A	B	B	A	A	A	A
2	chr02.1393.5	0.004	662.528	101.927	139.2	A	A	A	A	A	B	A	A	A	A	A	A	A	A	B	A	A	B	B	A	A	A	B	B	B	A	A	A	A	B	A	A	B	A	A	A	A	A	B	B	A	A	A	A
2	chr02.1394.5	0.004	662.885	101.982	139.4	A	A	A	A	A	B	A	A	A	A	A	A	A	A	B	A	A	B	B	A	A	A	B	B	B	A	A	A	A	B	A	A	B	A	A	A	A	A	B	B	A	A	A	A
2	chr02.1396	0.011	663.957	102.147	139.525	A	A	A	A	A	B	A	A	A	A	A	A	A	A	B	A	A	B	B	A	A	A	B	B	B	A	A	A	A	B	A	A	B	A	A	A	A	A	B	B	A	A	A	A
2	chr02.1397.5	0.004	664.314	102.202	139.675	A	A	A	A	A	B	A	A	A	A	A	A	A	A	B	A	A	B	B	A	A	A	B	B	B	A	A	A	A	B	A	A	B	A	A	A	A	A	B	B	A	A	A	A
2	chr02.1399.5	0.004	664.671	102.257	139.85	A	A	A	A	A	B	A	A	A	A	A	A	A	A	B	A	A	B	B	A	A	A	B	B	B	A	A	A	A	B	A	A	B	A	A	A	A	A	B	B	A	A	A	A
2	chr02.1401.5	0.004	665.028	102.312	140.05	A	A	A	A	A	A	A	A	A	A	A	A	A	A	B	A	A	B	B	A	A	A	B	B	B	A	A	A	A	B	A	A	B	A	A	A	A	A	B	B	A	A	A	A
2	chr02.1405.5	0.007	665.742	102.422	140.35	A	A	A	A	A	A	A	A	A	A	A	A	A	A	B	A	A	B	B	A	A	A	B	B	B	A	A	A	A	B	A	A	B	A	A	A	A	A	B	B	A	A	A	A
2	chr02.1364	0	665.742	102.422	136.325	A	A	A	A	A	A	A	A	A	A	A	A	A	A	B	A	A	B	B	A	A	A	B	B	B	A	A	A	A	B	A	A	B	A	A	A	A	A	B	B	A	A	A	A
2	chr02.1411	0.004	666.099	102.477	140.825	A	A	A	A	A	A	A	A	A	A	A	A	A	A	B	A	A	B	B	A	A	A	B	B	B	A	A	A	A	B	A	A	B	A	A	A	A	A	B	B	A	A	A	A
2	chr02.1413.5	0.004	666.456	102.532	141.225	A	A	A	A	A	A	A	A	A	A	A	A	A	A	B	A	A	B	B	A	A	A	B	B	B	A	A	A	A	B	A	A	B	A	A	A	A	A	B	B	A	A	A	A
2	chr02.1414.5	0.004	666.813	102.587	141.4	A	A	A	A	A	A	A	A	A	A	A	A	A	A	B	A	A	B	B	A	A	A	B	B	B	A	A	A	A	B	A	A	B	A	A	A	A	A	B	B	A	A	A	A
2	chr02.1415.5	0.011	667.885	102.752	141.5	A	A	B	A	A	A	A	A	A	A	A	A	A	A	B	A	A	B	B	B	A	A	B	B	B	A	A	A	A	B	A	A	B	A	A	A	A	A	B	B	A	A	A	A
2	chr02.1425.5	0.014	669.314	102.971	142.05	A	A	B	A	A	A	A	B	A	A	A	A	A	A	B	A	A	B	B	B	A	A	B	B	B	A	A	A	A	B	A	A	B	A	A	A	A	A	B	B	A	A	A	A
2	chr02.1437.5	0.004	669.671	103.026	143.15	A	A	B	A	A	A	A	B	A	A	A	A	A	A	B	A	A	B	B	B	A	A	B	B	B	A	A	A	A	B	A	A	B	A	A	A	A	A	B	B	A	A	A	A
2	chr02.1440.5	0.004	670.028	103.081	143.9	A	A	B	A	A	A	A	B	A	A	A	A	A	A	B	A	A	B	B	B	A	A	B	B	B	A	A	A	A	B	A	A	B	A	A	A	A	A	B	B	A	A	A	A
2	chr02.1444	0.004	670.385	103.136	144.225	A	A	B	A	A	A	A	B	A	A	A	A	A	A	B	A	A	B	B	B	A	A	B	B	B	A	A	A	A	B	A	A	B	A	A	A	A	A	B	B	A	A	A	A
2	chr02.1447.5	0.007	671.099	103.246	144.575	A	A	B	A	A	A	A	B	A	A	A	A	A	A	B	A	A	B	B	B	A	A	B	B	B	A	A	A	A	B	A	A	B	A	A	A	A	A	B	B	A	A	A	A
2	chr02.1449	0.004	671.456	103.301	144.825	A	A	B	A	A	A	A	B	A	A	A	A	A	A	B	A	A	B	B	B	A	A	B	B	B	A	A	A	A	B	A	A	B	A	A	A	A	A	B	B	A	A	A	A
2	chr02.1450.5	0.032	674.675	103.796	144.975	A	A	B	A	A	A	A	B	A	A	A	A	A	A	B	A	A	B	B	B	A	A	B	B	B	A	A	A	A	B	A	A	B	A	A	A	A	A	B	B	A	A	A	A
2	chr02.1451.5	0.007	675.389	103.906	145.1	A	A	B	A	A	A	A	B	A	A	A	A	A	A	B	A	A	B	B	B	A	A	B	B	B	A	A	A	A	B	A	A	B	A	A	A	A	A	B	B	A	A	A	A
2	chr02.1452.5	0.007	676.103	104.016	145.2	A	A	B	B	A	A	A	B	A	A	A	A	A	A	B	A	A	B	B	B	A	A	B	B	B	A	A	A	A	B	A	A	B	A	A	A	A	A	B	B	A	A	A	A
2	chr02.1456.5	0.004	676.46	104.071	145.45	A	A	B	B	A	A	A	B	A	A	A	A	A	A	B	A	A	B	B	B	A	A	B	B	B	A	A	A	A	B	A	A	B	A	A	A	A	A	B	B	A	A	A	A
2	chr02.1460.5	0.004	676.817	104.126	145.85	A	A	B	B	A	A	A	B	A	A	A	A	A	A	B	A	A	B	B	B	A	A	B	B	B	A	A	A	A	B	A	A	B	A	A	A	A	A	B	B	A	A	A	A
2	chr02.1466.5	0.004	677.174	104.181	146.35	A	A	B	A	A	A	A	B	A	A	A	A	A	A	B	A	A	B	B	B	A	A	B	B	B	A	A	A	A	B	A	A	B	A	A	A	A	A	B	B	A	A	A	A
2	chr02.1472.5	0.007	677.888	104.29	146.95	A	A	B	A	A	A	A	B	A	A	A	A	A	A	B	A	A	B	B	B	A	A	B	B	B	A	A	A	A	B	A	A	B	A	A	A	A	A	B	B	A	A	A	A
2	chr02.1479.5	0.032	681.107	104.786	147.6	A	A	B	A	A	A	A	B	A	A	A	A	A	A	B	A	A	B	B	B	A	A	B	B	B	A	A	A	A	B	A	A	B	A	A	A	A	A	B	B	A	A	A	A
2	chr02.1486.5	0.004	681.464	104.841	148.3	A	A	B	A	A	A	A	B	A	A	A	A	A	A	B	A	A	B	B	B	A	A	B	B	B	A	A	A	A	B	A	A	B	A	A	A	A	A	B	B	A	A	A	A
2	chr02.1487.5	0.036	685.042	105.391	148.7	A	A	B	A	A	A	A	B	A	A	A	A	A	A	B	A	A	B	B	B	A	A	A	B	A	A	A	A	A	B	A	A	B	A	A	A	A	A	B	B	A	A	A	A
2	chr02.1497.5	0.004	685.399	105.446	149.25	A	A	B	A	A	A	A	B	A	A	A	A	A	A	B	A	A	B	B	B	A	A	A	B	A	A	A	A	A	B	A	A	B	A	A	A	A	A	B	B	A	A	A	A
2	chr02.1511	0.004	685.756	105.501	150.425	A	A	B	A	A	A	A	B	A	A	A	A	A	A	B	A	A	B	B	B	A	A	A	B	A	A	A	A	A	B	A	A	B	A	A	A	A	A	B	B	A	A	A	A
2	chr02.1522.5	0.007	686.47	105.611	151.675	A	A	B	A	A	A	A	B	A	A	A	A	A	A	B	A	A	B	B	B	A	A	A	B	A	A	A	A	A	B	A	A	B	A	A	A	A	A	B	B	A	A	A	A
2	chr02.1530.5	0.004	686.827	105.666	152.65	A	A	B	A	A	A	A	B	A	A	A	A	A	A	B	A	A	B	B	B	A	A	A	B	A	A	A	A	A	B	A	A	B	A	A	A	A	A	B	B	A	A	A	A
2	chr02.1532.5	0.004	687.184	105.721	153.15	A	A	B	A	A	A	A	B	A	A	A	A	A	A	B	A	A	B	B	B	A	A	A	B	A	A	A	A	A	B	A	A	B	A	A	A	A	A	B	B	A	A	A	A
2	chr02.1536	0.004	687.541	105.776	153.425	A	A	B	A	A	A	A	B	A	A	A	A	A	A	B	A	A	B	B	B	A	A	A	B	A	A	A	A	A	B	A	A	B	A	A	A	A	A	B	B	A	A	A	A
2	chr02.1539	0.018	689.327	106.05	153.75	A	A	B	A	A	A	A	B	A	A	A	A	A	A	B	A	A	B	B	B	A	A	A	B	A	A	A	A	A	B	A	A	B	A	A	A	A	A	B	B	A	A	A	A
2	chr02.1541.5	0.004	689.684	106.105	154.025	A	A	B	A	A	A	A	B	A	A	A	A	A	A	B	A	A	B	B	B	A	A	A	B	A	A	A	A	A	B	A	A	B	A	A	A	A	A	B	B	A	A	A	A
2	chr02.1543.5	0.043	693.98	106.766	154.25	A	A	B	A	A	A	A	B	A	A	A	A	A	A	B	A	A	B	B	B	A	A	A	B	A	A	A	A	A	B	A	A	B	A	A	A	A	A	B	B	A	A	A	A
2	chr02.1552.5	0.007	694.694	106.876	154.8	A	A	B	A	A	A	A	B	A	A	A	A	A	A	B	A	A	B	B	B	A	A	A	B	A	A	A	A	A	B	A	A	B	A	A	A	A	A	B	B	A	A	A	A
2	chr02.1572.5	0.004	695.051	106.931	156.25	A	A	B	A	A	A	A	B	A	A	A	A	A	A	B	A	A	B	B	B	A	A	A	B	A	A	A	A	A	B	A	A	B	A	A	A	A	A	B	B	A	A	A	A
2	chr02.1584.5	0.029	697.911	107.371	157.85	A	A	B	A	A	A	A	B	A	A	A	A	A	A	B	A	A	B	B	B	A	A	A	B	A	A	A	A	A	B	A	A	B	A	A	A	A	A	B	B	A	A	A	A
2	chr02.1592.5	0.004	698.268	107.426	158.85	A	A	B	A	A	A	A	B	A	A	A	A	A	A	B	A	A	B	B	B	A	A	A	B	A	A	A	A	A	B	A	A	B	A	A	A	A	A	B	B	A	A	A	A
2	chr02.1600.5	0.004	698.625	107.481	159.65	A	A	B	A	A	A	A	B	A	A	A	A	A	A	B	A	A	B	B	B	A	A	A	B	A	A	A	A	A	B	A	A	B	A	A	A	A	A	B	B	A	A	A	A
2	chr02.1606	0.007	699.339	107.591	160.325	A	A	B	A	A	A	A	B	A	A	A	B	A	A	B	A	A	B	B	B	A	A	A	B	A	A	A	A	A	B	A	A	B	A	A	A	A	A	B	B	A	A	A	A
2	chr02.1611.5	0.004	699.696	107.646	160.875	A	A	B	A	A	A	A	B	A	A	A	B	B	A	B	A	A	B	B	B	A	A	A	B	A	A	A	A	A	B	A	A	B	A	A	A	A	A	B	B	A	A	A	A
2	chr02.1612.5	0.011	700.768	107.81	161.2	A	A	B	A	A	A	A	B	A	A	A	B	B	A	B	A	A	B	B	B	A	A	A	B	A	A	A	A	A	B	A	A	B	A	A	A	A	A	B	B	A	A	A	A
2	chr02.1616.5	0.011	701.84	107.975	161.45	A	A	B	A	A	A	A	B	A	A	A	B	B	A	B	A	A	B	B	B	A	A	A	B	A	A	A	A	A	B	A	A	B	A	A	A	A	A	B	B	A	A	A	A
2	chr02.1631	0.004	702.197	108.03	162.375	A	A	B	A	A	A	A	B	A	A	A	B	B	A	B	A	A	B	B	B	A	A	A	B	A	A	A	A	A	B	A	A	B	A	A	A	A	A	B	B	A	A	A	A
2	chr02.1642.5	0.004	702.554	108.085	163.675	A	A	B	A	A	A	A	B	A	A	A	B	B	A	B	A	A	B	B	B	A	A	A	B	A	A	A	A	A	B	A	A	B	A	A	A	A	A	B	B	A	A	A	A
2	chr02.1643.5	0.004	702.911	108.14	164.3	A	A	B	A	A	A	A	B	A	A	A	B	B	A	B	A	A	B	B	B	A	A	A	B	A	A	A	A	A	B	A	A	B	A	A	A	A	A	B	B	A	A	A	A
2	chr02.1647.5	0.004	703.268	108.195	164.55	A	A	B	A	A	A	A	B	A	A	A	B	B	A	B	A	A	B	B	B	A	A	A	B	A	A	A	A	A	B	A	A	B	A	A	A	A	A	B	B	A	A	A	A
2	chr02.1653.5	0.004	703.625	108.25	165.05	A	A	B	A	A	A	A	B	A	A	A	B	B	A	B	A	A	B	B	B	A	A	A	B	A	A	B	A	A	B	A	A	B	A	A	A	A	A	B	B	A	A	A	A
2	chr02.1656.5	0.007	704.339	108.36	165.5	A	A	B	A	A	A	A	B	A	A	A	B	B	A	B	A	A	B	B	B	A	A	A	B	A	A	B	A	A	B	A	A	B	A	A	A	A	A	B	B	A	A	A	A
2	chr02.1657.5	0.007	705.053	108.47	165.7	A	A	B	A	A	A	A	B	A	A	A	B	B	A	B	A	A	B	B	B	A	A	A	B	A	A	B	A	A	B	A	A	B	A	A	A	A	A	B	B	A	A	A	A
2	chr02.1669	0.004	705.41	108.525	166.325	A	A	B	A	A	A	A	B	A	A	A	B	B	A	B	A	A	B	B	B	A	A	A	B	A	A	B	A	A	B	A	A	B	A	A	A	A	A	B	B	A	A	A	A
2	chr02.1682.5	0.014	706.839	108.744	167.575	A	A	B	A	A	A	A	B	A	A	A	B	B	A	B	A	A	B	B	B	A	A	A	B	A	A	B	A	A	B	A	A	B	A	A	A	A	A	B	B	A	A	A	A
2	chr02.1685.5	0.004	707.196	108.799	168.4	A	A	B	A	A	A	A	B	A	A	A	B	B	B	B	A	A	B	B	B	A	A	A	B	A	A	B	A	A	B	A	A	B	A	A	A	A	A	B	B	A	A	A	A
2	chr02.1688	0.004	707.553	108.854	168.675	A	A	B	A	A	A	A	B	A	A	A	B	B	B	B	A	A	B	B	B	A	A	A	B	A	A	B	A	A	B	A	A	B	A	A	A	A	A	B	B	A	A	A	A
2	chr02.1690.5	0.004	707.91	108.909	168.925	A	A	B	A	A	A	A	B	A	A	A	B	B	B	B	A	A	B	B	B	A	A	A	B	A	A	B	A	A	B	A	A	B	A	A	A	A	A	B	B	A	A	A	A
2	chr02.1691.5	0.004	708.267	108.964	169.1	A	A	B	A	A	A	A	B	A	A	A	B	B	B	B	A	A	B	B	B	A	A	A	B	A	A	B	A	A	B	A	A	B	A	A	A	A	A	B	B	A	A	A	A
2	chr02.1692.5	0.004	708.624	109.019	169.2	A	A	B	A	A	A	A	B	A	A	A	B	B	B	B	A	A	B	B	B	A	A	A	B	A	A	B	A	A	B	A	A	B	A	A	A	A	A	B	B	A	A	A	A
2	chr02.1693.5	0.011	709.696	109.184	169.3	A	A	B	A	A	A	A	B	A	A	A	B	B	B	B	A	A	B	B	B	A	A	A	B	A	A	B	A	A	B	A	A	B	A	A	A	A	A	B	B	A	A	A	A
2	chr02.1694.5	0.011	710.768	109.349	169.4	A	A	B	A	A	A	A	B	A	B	A	B	B	B	B	A	A	B	B	B	A	A	A	B	A	A	B	B	A	B	A	A	B	A	A	A	A	B	B	B	A	A	A	A
2	chr02.1699	0.004	711.125	109.404	169.675	A	A	B	A	A	A	A	B	A	B	A	B	B	B	B	A	A	B	B	B	A	A	A	B	A	A	B	B	A	B	A	A	B	A	A	A	A	B	B	B	A	A	A	A
2	chr02.1703.5	0.004	711.482	109.459	170.125	A	A	B	A	A	A	A	B	A	B	A	B	B	B	B	A	A	B	B	B	A	A	A	B	A	A	B	B	A	B	A	A	B	A	A	A	A	B	B	B	A	A	A	A
2	chr02.1704.5	0.018	713.268	109.734	170.4	A	A	B	A	A	A	A	B	A	B	A	B	B	B	B	A	A	B	B	B	A	A	A	B	A	A	B	B	A	B	A	A	B	A	A	A	A	B	B	B	A	A	A	A
2	chr02.1705.5	0.004	713.625	109.788	170.5	A	A	B	A	B	A	A	B	A	B	A	B	B	B	B	A	A	B	B	B	A	A	A	B	A	A	B	B	A	B	A	A	B	A	A	A	A	B	B	B	A	A	A	A
2	chr02.1707	0.011	714.697	109.953	170.625	A	A	B	A	B	A	A	B	A	B	A	B	B	B	B	A	A	B	B	B	A	A	A	B	A	A	B	B	A	B	A	A	B	A	A	A	A	B	B	B	A	A	A	A
2	chr02.1708.5	0.004	715.054	110.008	170.775	A	A	B	A	B	A	A	B	A	B	A	B	B	B	B	A	A	B	B	B	A	A	A	B	A	A	B	B	A	B	A	A	B	A	A	A	A	B	B	B	A	A	A	A
2	chr02.1709.5	0.004	715.411	110.063	170.9	A	A	B	A	B	A	A	B	A	B	A	B	B	B	B	A	A	B	B	B	A	A	A	B	A	A	B	B	A	B	A	A	B	A	A	A	A	B	B	B	A	A	A	A
2	chr02.1710.5	0.004	715.768	110.118	171	A	A	B	A	B	A	A	B	A	B	A	B	B	B	B	A	A	B	B	B	A	A	A	B	A	A	B	B	A	B	A	A	B	A	A	A	A	B	B	B	A	A	A	A
2	chr02.1727.5	0.004	716.125	110.173	172.35	A	A	B	A	B	A	A	B	A	B	A	B	B	B	B	A	A	B	B	B	A	A	A	B	A	A	B	B	A	B	A	A	B	A	A	A	A	B	B	B	A	A	A	A
2	chr02.1714.5	0.004	716.482	110.228	171.25	A	A	B	A	B	A	A	B	A	B	A	B	B	B	B	A	A	B	B	B	A	A	A	B	A	A	B	B	A	B	A	A	B	A	A	A	A	B	B	B	A	A	A	A
2	chr02.1719.5	0.007	717.196	110.338	171.7	A	A	B	A	B	A	A	B	A	B	A	B	B	B	B	A	A	B	B	B	A	A	A	B	A	A	B	B	A	B	A	A	B	A	A	A	A	B	B	B	A	A	A	A
2	chr02.1735	0	717.196	110.338	173.125	A	A	B	A	B	A	A	B	A	B	A	B	B	B	B	A	A	B	B	B	A	A	A	B	A	A	B	B	A	B	A	A	B	A	A	A	A	B	B	B	A	A	A	A
2	chr02.1737.5	0.004	717.553	110.393	173.625	A	A	B	A	B	A	A	B	A	B	A	B	B	B	B	A	A	B	B	B	A	A	A	B	A	A	B	B	A	B	A	A	B	A	A	A	A	B	B	B	A	A	A	A
2	chr02.1739.5	0.029	720.413	110.833	173.85	A	A	B	A	B	A	A	B	A	B	A	B	B	B	B	A	A	A	B	B	A	A	A	B	A	A	B	B	A	A	A	A	A	A	A	A	A	B	B	B	A	A	A	A
2	chr02.1741.5	0.004	720.77	110.888	174.05	A	A	B	A	B	A	A	B	A	B	A	B	B	B	B	A	A	A	B	B	A	A	A	B	A	A	B	B	A	A	A	A	A	A	A	A	A	B	B	B	A	A	A	A
2	chr02.1750	0.004	721.127	110.943	174.575	A	A	B	A	B	A	A	B	A	B	A	B	B	B	B	A	A	A	B	B	A	A	A	B	A	A	B	B	A	A	A	A	A	A	A	A	A	B	B	B	A	A	A	A
2	chr02.1757.5	0.007	721.841	111.052	175.375	A	A	B	A	B	A	A	B	A	B	A	B	B	B	B	A	A	A	B	B	A	A	A	B	A	A	B	B	A	A	A	A	A	A	A	A	A	B	B	B	A	A	A	A
2	chr02.1765	0.004	722.198	111.107	176.125	A	A	B	A	B	A	A	B	A	B	A	B	B	B	B	A	A	A	B	B	A	A	A	B	A	A	B	B	A	A	A	A	A	A	A	A	A	B	B	B	A	A	A	A
2	chr02.1776.5	0.004	722.555	111.162	177.525	A	A	B	A	B	A	A	B	A	B	A	B	B	B	B	A	A	A	B	B	A	A	A	B	A	A	B	B	A	A	A	A	A	A	A	A	A	B	B	B	A	A	A	A
2	chr02.1774	0.004	722.912	111.217	176.95	A	A	B	A	B	A	A	B	A	B	A	B	B	B	B	A	A	A	B	B	A	A	A	B	A	A	B	B	A	A	A	A	A	A	A	A	A	B	B	B	A	A	A	A
2	chr02.1777.5	0.011	723.984	111.382	177.7	A	A	B	A	B	A	A	B	A	B	A	B	B	B	B	A	A	A	B	B	A	A	A	B	A	A	B	B	A	A	A	A	A	A	A	A	A	B	B	B	A	A	A	A
2	chr02.1778.5	0.039	727.921	111.988	177.8	A	A	B	A	B	A	A	B	A	B	A	B	B	B	B	A	A	A	B	B	A	A	B	B	B	A	B	B	A	A	B	A	A	A	A	A	A	B	B	B	A	A	A	A
2	chr02.1780	0.029	730.781	112.428	177.925	A	A	B	A	B	A	A	B	A	B	A	B	B	B	B	A	A	A	B	B	A	A	B	B	B	A	B	B	A	A	B	A	A	A	A	A	A	B	B	B	A	A	A	A
2	chr02.1781.5	0.004	731.138	112.483	178.075	A	A	B	A	B	A	A	B	A	B	A	B	B	B	B	A	A	A	B	B	A	A	B	B	B	A	B	B	A	A	B	A	A	A	A	A	A	B	B	B	A	A	A	A
2	chr02.1783.5	0.004	731.495	112.538	178.25	A	A	B	A	B	A	A	B	A	B	A	B	B	B	B	A	A	A	B	B	A	A	B	B	B	A	B	B	A	A	B	A	A	A	A	A	A	B	B	B	A	A	A	A
2	chr02.1787	0.014	732.924	112.758	178.525	A	A	B	A	B	A	A	B	A	B	A	B	B	B	B	A	A	A	B	B	A	A	B	B	B	A	B	B	A	A	B	A	A	A	A	A	A	B	B	B	A	A	A	A
2	chr02.1789.5	0.004	733.281	112.812	178.825	A	A	B	A	B	A	A	B	A	B	A	B	B	B	B	A	A	A	B	B	A	A	B	B	B	A	B	B	A	A	B	A	A	A	A	A	A	B	B	B	A	A	A	A
2	chr02.1790.5	0.007	733.995	112.922	179	A	A	B	A	B	A	A	B	A	B	A	B	B	B	B	A	A	A	B	B	A	A	B	B	B	A	B	B	A	A	B	A	A	A	A	A	A	B	B	B	A	A	A	A
2	chr02.1792	0.007	734.709	113.032	179.125	A	A	B	A	B	A	A	B	A	B	A	B	B	B	B	A	A	A	B	B	A	A	B	B	B	A	B	B	A	A	B	B	A	A	A	A	A	B	B	B	A	A	A	A
2	chr02.1794.5	0.004	735.066	113.087	179.325	A	A	B	A	B	A	A	B	A	B	A	B	B	B	B	A	A	A	B	B	A	A	B	B	B	A	B	B	B	A	B	B	A	A	A	A	A	B	B	B	A	A	A	A
2	chr02.1796.5	0.004	735.423	113.142	179.55	A	A	B	A	B	A	A	B	A	B	A	B	B	B	B	A	A	A	B	B	A	A	B	B	B	A	B	B	B	A	B	B	A	A	A	A	A	B	B	B	A	A	A	A
2	chr02.1797.5	0.007	736.137	113.252	179.7	A	A	B	A	B	A	A	B	A	B	A	B	B	B	B	A	A	A	B	B	A	A	B	B	B	A	B	B	B	A	B	B	A	A	A	A	A	B	B	B	A	A	A	A
2	chr02.1799	0.004	736.494	113.307	179.825	A	A	B	A	B	A	A	B	A	B	A	B	B	B	B	A	A	A	B	B	A	A	B	B	B	A	B	B	B	A	B	B	A	A	A	A	A	B	B	B	A	A	A	A
2	chr02.1801	0.011	737.566	113.472	180	A	A	B	A	B	A	A	B	A	B	A	B	B	B	B	A	A	A	B	B	A	A	B	B	B	A	B	B	B	A	B	B	A	A	A	A	A	B	B	B	A	A	A	A
2	chr02.1804	0.004	737.923	113.527	180.25	A	A	B	A	B	A	A	B	A	B	A	B	B	B	B	A	A	A	B	B	A	A	B	B	B	A	B	B	B	A	B	B	A	A	A	A	A	B	B	B	A	A	A	A
2	chr02.1807.5	0.004	738.28	113.582	180.575	A	A	B	A	B	A	A	B	A	B	A	B	B	B	B	A	A	A	B	B	A	A	B	B	B	A	B	B	B	A	B	B	A	A	A	A	A	B	B	B	A	A	A	A
2	chr02.1811.5	0.004	738.637	113.636	180.95	A	A	B	A	B	A	A	B	A	B	A	B	B	B	B	A	A	A	B	B	A	A	B	B	B	A	B	B	B	A	B	B	A	A	A	A	A	B	B	B	A	A	A	A
2	chr02.1814.5	0.004	738.994	113.691	181.3	A	B	B	A	B	A	A	B	A	B	A	B	B	B	B	A	A	A	B	B	A	A	B	B	B	A	B	B	B	A	B	B	A	A	A	A	A	B	B	B	A	A	A	A
2	chr02.1820	0.007	739.708	113.801	181.725	A	B	B	A	B	A	A	B	A	B	A	B	B	B	B	A	A	A	B	B	A	A	B	B	B	A	B	B	B	A	B	B	A	A	A	A	A	B	B	B	A	A	A	A
2	chr02.1827	0.004	740.065	113.856	182.35	A	B	B	A	B	A	A	B	A	B	A	B	B	B	B	A	A	A	B	B	A	A	B	B	B	A	B	B	B	A	B	B	A	A	A	A	A	B	B	B	A	A	A	A
2	chr02.1830.5	0.004	740.422	113.911	182.875	A	B	B	A	B	A	A	B	A	B	A	B	B	B	B	A	A	A	B	B	A	A	B	B	B	A	B	B	B	A	B	B	A	A	A	A	A	B	B	B	A	A	A	A
2	chr02.1833	0.004	740.779	113.966	183.175	A	B	B	A	B	A	A	B	A	B	A	B	B	B	B	A	A	A	B	B	A	A	A	B	B	A	B	B	B	A	B	B	A	A	A	A	A	B	B	B	A	A	A	A
2	chr02.1837.5	0.011	741.851	114.131	183.525	A	B	B	A	B	A	A	B	A	B	A	B	B	B	B	A	A	A	B	B	A	A	A	B	B	A	B	B	B	A	B	B	A	A	A	A	A	B	B	B	A	A	A	A
2	chr02.1841.5	0.007	742.565	114.241	183.95	A	B	B	A	B	A	A	B	A	B	A	B	B	B	B	A	A	A	B	B	A	A	A	B	B	A	B	A	B	A	B	B	A	A	A	A	A	B	B	B	A	A	A	A
2	chr02.1842.5	0.007	743.279	114.351	184.2	A	B	B	A	B	A	A	B	A	B	A	B	B	B	B	A	A	A	B	B	A	A	A	B	B	A	A	A	B	A	B	B	A	A	A	A	A	B	B	B	A	A	A	A
2	chr02.1843.5	0.004	743.636	114.406	184.3	A	B	B	A	B	A	A	B	A	B	A	B	B	A	B	A	A	A	B	B	A	A	A	B	B	A	A	A	B	A	B	B	A	A	A	A	A	B	B	B	A	A	A	A
2	chr02.1844.5	0.004	743.993	114.46	184.4	A	B	B	A	B	A	A	B	A	B	A	B	B	A	B	A	A	A	B	B	A	A	A	B	B	A	A	A	B	A	B	B	A	A	A	A	A	B	B	B	A	A	A	A
2	chr02.1845.5	0.004	744.35	114.515	184.5	A	B	B	A	B	A	A	B	A	B	A	B	B	A	B	A	A	A	B	B	A	A	A	B	B	A	A	A	B	A	B	B	A	A	A	A	A	B	B	B	A	A	A	A
2	chr02.1847.5	0.011	745.422	114.68	184.65	A	B	B	A	B	A	A	B	A	B	A	B	B	A	B	A	A	A	B	B	A	A	A	B	B	A	A	A	B	A	B	B	A	A	A	A	A	B	B	B	A	A	A	A
2	chr02.1849.5	0.011	746.494	114.845	184.85	A	B	B	A	B	A	A	B	A	B	A	B	B	A	B	A	A	A	B	B	A	A	A	B	B	A	A	A	B	A	B	B	A	A	A	A	A	B	B	B	A	A	A	A
2	chr02.1851	0.018	748.28	115.12	185.025	A	B	B	A	B	A	A	B	A	A	A	B	A	A	B	A	A	A	B	B	A	A	A	B	B	A	A	A	B	A	B	B	A	A	A	A	A	B	B	B	A	A	A	A
2	chr02.1852.5	0.004	748.637	115.175	185.175	A	B	B	A	B	A	A	B	A	A	A	B	A	A	B	A	A	A	B	B	A	A	A	B	B	A	A	A	B	A	B	B	A	A	A	A	A	B	B	B	A	A	A	A
2	chr02.1854.5	0.021	750.781	115.505	185.35	A	B	B	A	B	A	A	B	A	A	A	B	A	A	B	A	A	A	B	B	A	A	A	B	B	A	A	A	B	A	B	B	A	A	A	A	A	A	B	B	A	A	A	A
2	chr02.1856.5	0.011	751.853	115.67	185.55	A	B	B	A	B	A	A	B	A	A	A	B	A	A	B	A	A	A	B	B	A	A	A	B	B	A	A	A	B	A	B	B	A	A	A	A	A	A	B	B	A	A	A	A
2	chr02.1857.5	0.004	752.21	115.725	185.7	A	B	B	A	B	A	A	B	A	A	A	A	A	A	B	A	A	A	B	B	A	A	A	B	B	A	A	A	B	A	B	B	A	A	A	A	A	A	B	B	A	A	A	A
2	chr02.1858.5	0.036	755.788	116.275	185.8	A	B	B	B	B	A	A	B	A	A	A	A	A	A	B	A	A	A	B	B	B	B	A	B	B	A	A	A	B	A	B	B	A	A	A	A	A	A	B	B	A	A	A	A
2	chr02.1859.5	0.004	756.145	116.33	185.9	A	B	B	B	B	A	A	B	A	A	A	A	A	A	B	A	A	A	B	B	B	B	A	B	B	A	A	A	B	A	B	B	A	A	A	A	A	A	B	B	A	A	A	A
2	chr02.1860.5	0.064	762.609	117.324	186	A	B	B	B	B	A	B	B	A	A	A	A	A	A	B	A	B	A	B	B	B	B	B	B	B	A	A	A	B	A	B	B	A	A	A	B	A	A	B	B	A	A	A	A
2	chr02.1861.5	0.011	763.681	117.489	186.1	A	B	B	B	B	A	B	B	A	A	A	A	A	A	B	A	B	A	B	B	B	B	B	B	B	A	A	A	B	A	B	B	A	B	A	B	A	A	B	B	A	A	A	A
2	chr02.1862.5	0.011	764.753	117.654	186.2	A	B	B	B	B	A	B	B	A	A	A	A	A	A	B	A	B	A	B	B	B	B	B	B	B	A	A	A	B	A	B	B	A	B	A	B	A	A	B	B	B	A	A	A
2	chr02.1864	0.004	765.11	117.709	186.325	A	B	B	B	B	A	B	B	A	A	A	A	A	A	B	A	B	A	B	B	B	B	B	B	B	A	A	A	B	A	B	B	A	B	A	B	A	A	B	B	B	A	A	A
2	chr02.1865.5	0.007	765.824	117.819	186.475	A	B	B	B	B	A	B	B	A	A	A	A	A	B	B	A	B	A	B	B	B	B	B	B	B	A	A	A	B	A	B	B	A	B	A	B	A	A	B	B	B	A	A	A
2	chr02.1866.5	0.004	766.181	117.874	186.6	A	B	B	B	B	A	B	B	A	A	A	A	A	B	B	A	B	A	B	B	B	B	B	B	B	A	A	A	B	A	B	B	A	B	A	B	A	A	B	B	B	A	A	A
2	chr02.1867.5	0.014	767.61	118.094	186.7	A	B	B	B	B	A	B	B	A	A	A	A	A	B	B	A	B	A	B	B	B	B	B	B	B	A	A	A	B	A	B	B	A	B	A	B	A	A	B	B	B	A	A	A
2	chr02.1868.5	0.004	767.967	118.149	186.8	A	B	B	B	B	A	B	B	A	A	A	A	A	B	B	A	B	A	B	B	B	B	B	B	B	A	A	A	B	A	B	B	A	B	A	B	A	A	B	B	B	A	A	A
2	chr02.1870	0.007	768.681	118.259	186.925	A	B	B	B	B	A	B	B	A	A	A	A	A	B	B	A	B	A	B	B	B	B	B	B	B	A	A	A	B	A	B	B	A	B	A	B	A	A	B	B	B	A	A	A
2	chr02.1871.5	0.007	769.395	118.368	187.075	A	B	B	B	B	A	B	B	B	A	A	A	A	B	B	A	B	A	B	B	B	B	B	B	B	A	A	A	B	A	B	B	A	B	A	B	A	A	B	B	B	A	A	A
2	chr02.1872.5	0.014	770.824	118.588	187.2	A	B	B	B	B	A	B	B	B	A	A	A	A	B	B	A	B	A	B	B	B	B	B	B	B	A	A	A	B	A	B	B	A	B	A	B	A	A	B	B	B	A	A	A
2	chr02.1875.5	0.057	776.563	119.471	187.4	A	B	B	B	B	A	B	B	B	A	A	A	A	B	B	A	B	B	B	B	B	B	B	B	B	A	A	A	B	B	B	B	B	B	A	B	A	A	B	B	B	A	A	A
2	chr02.1879	0.004	776.92	119.526	187.725	A	B	B	B	B	A	B	B	B	A	A	A	A	B	B	A	B	B	B	B	B	B	B	B	B	A	A	A	B	B	B	B	B	B	A	B	A	A	B	B	B	A	A	A
2	chr02.1880.5	0.007	777.634	119.636	187.975	A	B	B	B	B	A	B	B	B	A	A	A	A	B	B	A	B	B	B	B	B	B	B	B	B	A	A	A	B	B	B	B	B	B	A	B	A	A	B	B	B	A	A	A
2	chr02.1882	0.018	779.42	119.911	188.125	A	B	B	B	B	A	B	B	B	A	A	A	A	B	B	A	B	B	B	B	B	B	B	B	B	A	A	A	B	B	B	B	B	B	A	B	A	A	B	B	B	A	A	A
2	chr02.1883.5	0.004	779.777	119.966	188.275	A	B	B	B	B	A	B	B	B	A	A	A	A	B	A	A	B	B	B	B	B	B	B	B	B	A	A	A	B	B	B	B	B	B	A	B	A	A	B	B	B	A	A	A
2	chr02.1885	0.007	780.491	120.076	188.425	A	B	B	B	B	A	B	B	B	A	A	A	A	B	A	A	B	B	B	B	B	B	B	B	B	A	A	A	B	B	B	B	B	B	A	B	A	A	B	B	B	A	A	A
2	chr02.1887	0.025	782.993	120.46	188.6	A	B	B	B	B	A	B	B	B	A	A	A	A	B	A	A	B	B	B	B	B	B	B	B	B	A	A	A	B	B	B	B	B	B	A	B	A	A	B	B	B	A	A	A
2	chr02.1888.5	0.032	786.212	120.956	188.775	A	B	B	B	B	A	B	B	B	A	A	A	A	B	A	A	B	B	B	B	B	B	B	B	B	A	A	A	B	B	B	B	B	B	A	B	A	A	B	B	B	A	A	A
2	chr02.1889.5	0.029	789.072	121.396	188.9	A	B	B	B	B	A	B	B	B	A	A	A	A	B	A	A	B	B	B	B	B	B	B	B	B	A	A	A	B	B	B	A	B	B	A	B	A	A	B	B	B	A	A	A
2	chr02.1890.5	0.011	790.144	121.561	189	A	B	B	B	B	A	B	B	B	A	A	A	A	B	A	A	B	B	B	B	B	B	B	B	B	A	A	A	B	B	B	A	B	B	A	B	A	A	B	B	B	A	A	A
2	chr02.1891.5	0.007	790.858	121.67	189.1	A	B	B	B	B	A	B	B	B	A	A	A	A	A	A	A	B	B	B	B	B	B	B	B	B	A	A	A	B	B	B	A	B	B	A	B	A	A	B	B	B	A	A	A
2	chr02.1892.5	0.014	792.287	121.89	189.2	A	B	B	B	B	A	B	B	B	A	A	A	A	A	A	A	B	B	B	B	B	B	B	B	B	A	A	A	B	B	B	A	B	B	A	B	A	A	B	B	B	A	A	A
2	chr02.1893.5	0.021	794.431	122.22	189.3	A	B	B	B	B	B	B	B	B	A	A	A	A	A	A	A	B	B	B	B	B	B	B	A	B	A	A	A	B	B	B	A	B	B	A	B	B	A	B	B	B	A	A	A
2	chr02.1894.5	0.004	794.788	122.275	189.4	A	B	B	B	B	B	B	B	B	A	A	A	A	A	A	A	B	B	B	B	B	B	B	A	B	A	A	A	B	B	B	A	B	B	A	B	B	A	B	B	B	A	A	A
2	chr02.1895.5	0.029	797.648	122.715	189.5	A	B	B	B	B	B	B	B	B	A	A	A	A	A	A	A	B	B	A	B	B	B	B	A	B	A	A	A	B	B	B	A	B	B	A	B	B	A	B	B	B	A	A	A
2	chr02.1896.5	0.025	800.15	123.1	189.6	A	B	B	B	B	B	B	B	B	A	A	A	A	A	A	A	B	B	A	B	B	B	B	A	B	A	A	A	B	B	B	A	B	B	A	B	B	A	B	B	B	A	A	A
2	chr02.1897.5	0.05	805.167	123.872	189.7	A	B	B	B	B	B	B	B	B	A	A	A	A	A	B	B	B	B	A	B	B	B	B	A	B	A	A	A	B	B	B	A	A	B	A	B	B	A	B	B	B	A	A	A
2	chr02.1899.5	0.025	807.669	124.257	189.85	A	B	B	B	B	B	B	B	B	A	A	A	A	A	B	B	B	B	A	B	B	B	B	A	B	A	A	A	B	B	B	A	A	B	A	B	B	A	B	B	B	A	A	A
2	chr02.1901.5	0.011	808.741	124.422	190.05	A	B	B	B	B	B	B	B	B	A	A	A	A	A	B	B	B	B	B	B	B	B	B	A	B	A	A	A	B	B	B	A	A	B	A	B	B	A	B	B	B	A	A	A
2	chr02.1902.5	0.004	809.098	124.477	190.2	A	B	B	B	B	B	B	B	B	A	A	A	A	A	B	B	B	B	B	B	B	B	B	A	B	A	A	A	B	B	B	A	A	B	A	B	B	A	B	B	B	A	A	A
2	chr02.1903.5	0.004	809.455	124.532	190.3	A	B	B	B	B	B	B	B	B	A	A	A	A	A	B	B	B	B	B	B	B	B	B	B	B	A	A	A	B	B	B	A	A	B	A	B	B	A	B	B	B	A	A	A
2	chr02.1905.5	0.004	809.812	124.586	190.45	A	B	B	B	B	B	B	B	B	A	A	A	A	A	B	B	B	B	B	B	B	B	B	B	B	A	A	A	B	B	B	A	A	B	A	B	B	A	B	B	B	A	A	A
2	chr02.1907.5	0.004	810.169	124.641	190.65	A	B	B	B	B	B	B	B	B	A	A	A	A	A	B	B	B	B	A	B	B	B	B	B	B	A	A	A	B	B	B	A	A	B	A	B	B	A	B	B	B	A	A	A
2	chr02.1908.5	0.014	811.598	124.861	190.8	A	B	B	B	B	B	B	B	B	A	A	A	A	A	B	B	B	B	A	B	B	B	B	B	B	A	A	A	B	B	B	A	A	B	A	B	B	A	B	B	B	A	A	A
2	chr02.1910	0.004	811.955	124.916	190.925	A	B	B	B	B	B	B	B	B	A	A	A	A	A	B	B	B	B	A	B	B	B	B	A	B	A	A	A	B	B	B	A	A	B	A	B	B	A	B	B	B	A	A	A
2	chr02.1911.5	0.004	812.312	124.971	191.075	A	B	B	B	B	B	B	B	B	A	A	A	A	A	B	B	B	B	A	A	B	B	B	A	B	A	A	A	B	B	B	A	A	B	A	B	B	A	B	B	B	A	A	A
2	chr02.1912.5	0.004	812.669	125.026	191.2	A	B	B	B	B	B	B	B	B	A	A	A	A	A	B	B	B	B	A	A	B	B	B	A	B	A	A	A	B	B	B	A	A	B	A	B	B	A	B	B	B	A	A	A
2	chr02.1913.5	0.004	813.026	125.081	191.3	A	B	B	B	B	B	B	B	B	A	A	A	A	A	B	B	B	B	A	A	B	B	B	A	B	A	A	A	B	B	B	A	A	B	A	B	B	A	B	B	B	A	A	A
2	chr02.1915.5	0.014	814.455	125.301	191.45	A	B	B	B	B	B	B	B	B	A	A	A	A	A	B	B	B	B	A	A	B	B	B	A	B	A	A	A	B	B	B	A	A	B	A	B	B	A	B	B	B	A	A	A
2	chr02.1918	0.004	814.812	125.356	191.675	A	B	B	B	B	B	B	B	B	A	A	A	A	A	B	B	B	B	A	A	B	B	B	A	B	A	A	A	B	B	B	A	A	B	A	B	B	A	B	B	B	A	A	A
2	chr02.1919.5	0.004	815.169	125.411	191.875	A	B	B	B	B	B	B	B	B	A	A	A	A	A	B	B	B	B	A	A	B	B	B	A	B	A	A	A	B	B	B	A	A	B	A	B	B	A	B	B	B	A	A	A
2	chr02.1922	0.004	815.526	125.466	192.075	A	B	B	B	B	B	B	B	B	A	A	A	A	A	B	B	B	B	A	A	B	B	B	A	B	A	A	A	B	B	B	A	A	B	A	B	B	A	B	B	B	A	A	A
2	chr02.1924.5	0.075	823.083	126.628	192.325	A	B	B	B	B	B	B	B	B	A	A	A	A	A	B	B	B	A	B	A	A	B	B	B	B	A	A	A	B	A	B	A	A	B	A	B	B	A	B	B	B	A	A	A
2	chr02.1927.5	0.007	823.797	126.738	192.6	A	B	B	B	B	B	B	B	B	A	A	A	A	A	B	B	B	A	B	A	A	B	B	B	B	A	A	A	B	A	A	A	A	B	A	B	B	A	B	B	B	A	A	A
2	chr02.1930.5	0.004	824.154	126.793	192.9	A	B	B	B	B	B	B	B	B	A	A	A	A	A	B	B	B	A	B	A	A	B	B	B	B	A	A	A	B	A	A	A	A	B	B	B	B	A	B	B	B	A	A	A
2	chr02.1931.5	0.011	825.226	126.958	193.1	B	B	B	B	B	B	B	B	B	A	A	A	A	A	B	B	B	A	B	A	A	B	B	B	B	A	A	A	B	A	A	A	A	B	B	B	B	A	B	B	B	A	A	A
2	chr02.1934	0.004	825.583	127.013	193.275	B	B	B	B	B	B	B	B	B	A	A	A	A	A	B	B	B	A	B	A	A	B	B	B	B	A	A	A	B	A	A	A	A	B	B	B	B	A	B	B	B	A	A	A
2	chr02.1936.5	0.014	827.012	127.233	193.525	B	B	B	B	B	B	B	B	B	A	A	A	A	A	B	B	B	A	B	A	A	B	B	B	B	A	A	A	B	A	A	A	A	A	B	B	B	A	B	B	B	A	A	A
2	chr02.1937.5	0.004	827.369	127.288	193.7	B	B	B	B	B	B	B	B	B	A	A	A	A	A	B	B	B	A	B	A	A	B	B	B	B	A	A	A	B	A	A	A	A	A	B	B	B	A	B	B	B	A	A	A
2	chr02.1939	0.011	828.441	127.452	193.825	B	B	B	B	B	B	B	B	B	A	A	A	A	A	B	B	B	A	B	A	A	B	B	B	B	A	A	A	B	A	A	A	A	A	B	B	B	A	B	B	B	A	A	A
2	chr02.1941	0.007	829.155	127.562	194	B	B	B	B	B	B	B	B	B	A	A	A	B	A	B	B	B	A	B	A	A	B	B	B	B	A	A	A	B	A	A	A	A	A	B	B	B	A	B	B	B	A	A	A
2	chr02.1943.5	0.014	830.584	127.782	194.225	B	B	B	B	B	B	B	B	B	A	A	A	B	A	B	B	B	A	B	A	A	B	B	B	B	A	A	A	B	A	A	A	A	A	B	B	B	A	B	B	B	A	A	A
2	chr02.1945.5	0.036	834.162	128.333	194.45	B	B	B	B	B	B	B	B	B	A	A	A	B	A	B	B	B	A	B	A	A	B	B	B	B	A	A	A	B	A	A	A	A	A	B	B	B	A	A	B	A	A	A	A
2	chr02.1946.5	0.007	834.876	128.442	194.6	B	B	B	B	B	B	B	B	A	A	A	A	B	A	B	B	B	A	B	A	A	B	B	B	B	A	A	A	B	A	A	A	A	A	B	B	B	A	A	B	A	A	A	A
2	chr02.1947.5	0.007	835.59	128.552	194.7	B	B	B	B	B	B	B	B	A	A	A	A	B	A	B	B	B	A	B	A	B	B	B	B	B	A	A	A	B	A	A	A	A	A	B	B	B	A	A	B	A	A	A	A
2	chr02.1948.5	0.018	837.376	128.827	194.8	B	A	B	B	B	B	B	B	A	A	A	A	B	A	B	B	B	A	B	A	B	B	B	B	B	A	A	A	B	A	A	A	A	A	B	B	B	A	A	B	A	A	A	A
2	chr02.1950	0.014	838.805	129.047	194.925	B	A	B	B	B	B	B	B	A	A	A	A	B	B	B	B	B	A	B	A	B	B	B	B	B	A	A	A	B	A	A	A	A	A	B	B	B	A	A	B	A	A	B	B
2	chr02.1951.5	0.004	839.162	129.102	195.075	B	A	B	B	B	B	B	B	A	A	A	A	B	B	B	B	B	A	B	A	B	B	B	B	B	A	A	A	B	A	A	A	A	A	B	B	B	A	A	B	A	A	B	B
2	chr02.1952.5	0.004	839.519	129.157	195.2	B	A	B	B	B	B	B	B	A	A	A	A	B	B	B	B	B	A	B	A	B	B	B	B	B	A	A	A	B	A	A	A	A	A	B	B	B	A	A	B	A	A	B	B
2	chr02.1954	0.021	841.663	129.487	195.325	B	A	B	B	B	A	B	B	A	A	A	A	B	B	B	B	B	A	B	A	B	B	B	B	B	A	A	A	B	A	A	A	A	A	B	B	A	A	A	B	A	A	B	B
2	chr02.1955.5	0.007	842.377	129.596	195.475	B	A	B	B	B	A	B	B	A	A	A	A	B	B	B	B	B	A	B	A	B	B	B	B	B	A	A	A	B	A	A	A	A	A	B	B	A	A	A	B	A	A	B	B
2	chr02.1958	0.004	842.734	129.651	195.675	B	A	B	B	B	A	B	B	A	A	A	A	B	B	B	B	B	A	B	A	B	B	B	B	B	A	A	A	B	A	A	A	A	A	B	B	A	A	A	B	A	A	B	B
2	chr02.1961	0.004	843.091	129.706	195.95	B	A	B	B	B	A	B	B	A	A	A	A	B	B	B	B	B	A	B	A	B	B	B	B	B	A	A	A	B	A	A	A	A	A	B	B	A	A	A	B	A	A	B	B
2	chr02.1962.5	0.018	844.877	129.981	196.175	B	A	B	B	B	A	B	B	A	A	A	A	B	B	B	B	B	A	B	B	B	B	B	B	B	A	A	A	B	A	A	A	A	A	B	B	A	A	A	B	A	A	B	B
2	chr02.1963.5	0.025	847.379	130.366	196.3	B	A	B	B	B	A	B	B	A	A	A	A	B	B	B	B	B	A	B	B	B	B	B	B	B	A	A	A	B	A	A	A	A	A	B	B	A	A	A	B	A	A	B	B
2	chr02.1964.5	0.007	848.093	130.476	196.4	B	A	B	B	B	A	B	B	A	A	A	A	B	B	B	B	B	A	B	B	B	B	B	B	B	A	A	A	B	A	A	A	A	A	B	B	A	A	A	B	A	A	B	B
2	chr02.1965.5	0.043	852.389	131.137	196.5	B	A	B	B	B	A	B	B	A	A	A	A	B	B	B	B	B	A	A	B	B	B	B	A	B	A	A	A	B	A	A	A	A	A	B	B	A	A	A	B	A	A	B	B
2	chr02.1967.5	0.004	852.746	131.192	196.65	B	A	B	B	B	A	B	B	A	A	A	A	B	B	B	B	B	A	A	B	B	B	B	A	B	A	A	A	B	A	A	A	A	A	B	B	A	A	A	B	A	A	B	B
2	chr02.1969.5	0.004	853.103	131.247	196.85	B	A	B	B	B	A	B	B	A	A	A	A	B	B	B	B	B	A	A	B	B	B	B	A	B	A	A	A	B	A	A	A	A	A	B	B	A	A	A	B	A	A	B	B
2	chr02.1970.5	0.064	859.567	132.241	197	A	A	B	B	B	A	B	B	A	A	A	A	B	A	B	B	B	A	A	B	B	B	B	A	A	A	A	A	B	A	A	A	A	A	A	B	A	A	A	B	A	A	B	B
2	chr02.1971.5	0.018	861.353	132.516	197.1	A	A	B	B	B	A	B	B	A	A	A	A	B	A	B	B	A	A	A	B	B	B	B	A	A	A	A	A	B	A	A	A	A	A	A	B	A	A	A	B	A	A	B	B
2	chr02.1972.5	0.043	865.649	133.177	197.2	A	A	B	B	B	A	B	B	A	A	A	A	B	A	B	B	A	A	A	B	B	A	B	A	A	A	A	A	B	A	A	A	A	A	A	B	A	A	A	B	A	A	B	B
2	chr02.1974.5	0.021	867.793	133.507	197.35	A	A	B	B	B	A	B	B	A	A	A	A	B	A	B	B	A	A	A	B	B	A	B	A	A	A	A	A	B	A	A	A	A	A	A	B	A	A	A	B	A	A	B	B
2	chr02.1977	0.018	869.579	133.781	197.575	A	A	B	B	B	A	B	B	A	A	A	A	B	A	B	B	A	A	A	B	B	A	B	A	A	A	A	A	B	A	A	A	A	A	A	B	A	A	A	B	A	A	B	B
2	chr02.1981	0.011	870.651	133.946	197.9	A	A	B	B	B	A	B	B	A	A	A	A	B	A	B	B	A	A	A	B	B	A	B	A	A	A	A	A	B	A	A	A	A	A	A	B	A	A	A	B	A	A	B	B
2	chr02.1985	0.018	872.437	134.221	198.3	A	A	B	B	B	A	B	B	A	A	A	A	B	A	B	B	A	A	A	B	B	A	B	A	A	A	A	A	B	A	A	A	A	A	A	B	A	A	A	B	A	A	B	B
2	chr02.1987.5	0.004	872.794	134.276	198.625	A	A	B	B	B	A	B	B	A	A	A	A	B	A	B	B	A	A	A	B	B	A	B	A	A	A	A	A	B	A	A	A	A	A	A	B	A	A	A	B	A	A	B	B
2	chr02.1990	0.021	874.938	134.606	198.875	A	A	B	B	B	A	B	B	A	A	A	A	B	A	B	B	A	A	A	B	B	A	B	A	A	A	A	A	B	A	A	A	A	A	A	B	A	A	A	B	A	A	B	B
2	chr02.1991.5	0.004	875.295	134.661	199.075	A	A	B	B	B	A	B	B	A	A	A	A	B	A	B	B	A	A	A	B	B	A	B	A	A	A	A	A	B	A	A	A	A	A	A	B	A	A	A	B	A	A	B	B
2	chr02.1992.5	0.039	879.232	135.266	199.2	A	A	B	B	A	A	B	B	A	A	A	A	B	A	B	B	A	A	A	B	A	A	B	A	A	A	A	A	B	A	A	A	A	A	A	B	A	A	A	B	A	A	A	A
2	chr02.1993.5	0.007	879.946	135.376	199.3	A	A	B	B	A	A	B	B	A	A	A	A	B	A	B	B	A	A	A	B	A	A	B	A	A	A	A	A	B	A	A	A	A	A	A	B	A	A	A	B	A	A	A	A
2	chr02.1995	0.004	880.303	135.431	199.425	A	A	B	B	A	A	B	B	A	A	A	A	B	A	B	B	A	A	A	B	A	A	B	A	A	A	A	A	B	A	A	A	A	A	A	B	A	A	A	B	A	A	A	A
2	chr02.1999.5	0.007	881.017	135.541	199.725	A	A	B	B	A	A	B	B	A	A	A	A	B	A	B	B	A	A	A	B	A	A	B	B	A	A	A	A	B	A	A	A	A	A	A	B	A	A	A	B	A	A	A	A
2	chr02.2003.5	0.004	881.374	135.596	200.15	A	A	B	B	A	A	B	B	A	A	A	A	B	A	B	B	A	A	A	B	A	A	B	B	A	A	A	A	B	A	A	A	A	A	A	B	A	A	A	B	A	A	A	A
2	chr02.2012	0.014	882.803	135.816	200.775	A	A	B	B	A	A	B	B	A	A	A	A	B	A	B	B	A	A	A	B	A	A	B	B	A	A	A	A	B	A	A	A	A	A	A	B	A	A	A	B	A	A	A	A
2	chr02.2021	0.004	883.16	135.871	201.65	A	A	B	B	A	A	B	B	A	A	A	A	B	A	B	B	A	A	A	B	A	A	B	B	A	A	A	A	B	A	A	A	A	A	A	B	A	A	A	B	A	A	A	A
2	chr02.2022.5	0.004	883.517	135.926	202.175	A	A	B	B	A	A	B	B	A	A	A	A	B	A	B	B	A	A	A	B	A	A	B	B	A	A	A	A	B	A	A	A	A	A	A	B	A	A	A	B	A	A	A	A
2	chr02.2023.5	0.004	883.874	135.981	202.3	A	A	B	B	A	A	B	B	A	A	A	A	B	A	B	B	A	A	A	B	A	A	B	B	A	A	A	A	B	A	A	A	A	A	A	B	A	A	A	B	A	A	A	A
2	chr02.2024.5	0.036	887.452	136.531	202.4	A	A	B	B	A	A	B	B	A	A	A	A	B	B	B	B	A	A	A	B	A	A	B	B	A	A	A	A	B	A	A	A	A	A	A	B	A	A	A	A	A	A	A	A
2	chr02.2026.5	0.021	889.596	136.861	202.55	A	A	B	B	A	A	B	B	A	A	A	A	B	B	B	B	A	A	A	B	A	A	B	B	A	A	A	A	B	A	A	A	A	A	A	B	A	A	A	A	A	A	A	A
2	chr02.2029.5	0.004	889.953	136.916	202.8	A	A	B	B	A	A	B	B	A	A	A	A	B	B	B	B	A	A	A	B	A	A	B	B	A	A	A	A	B	A	A	A	A	A	A	B	A	A	A	A	A	B	A	A
2	chr02.2031.5	0.014	891.382	137.136	203.05	B	A	B	B	A	A	B	B	A	A	A	A	B	B	B	B	A	A	A	B	A	A	B	B	A	A	A	A	B	A	A	A	A	A	A	B	A	A	A	A	A	B	A	A
2	chr02.2032.5	0.089	900.407	138.524	203.2	B	A	B	B	A	A	B	B	A	A	B	A	B	B	B	A	A	A	B	A	A	A	B	B	A	A	A	A	B	A	A	A	A	A	B	B	A	A	A	A	A	B	A	A
2	chr02.2034	0.007	901.121	138.634	203.325	B	A	B	B	B	A	B	B	A	A	B	A	B	B	B	A	A	A	B	A	A	A	B	B	A	A	A	A	B	A	A	A	A	A	B	B	A	A	A	A	A	B	A	A
2	chr02.2038	0.014	902.55	138.854	203.6	B	A	A	B	B	A	B	A	A	A	B	A	B	B	B	A	A	A	B	A	A	A	B	B	A	A	A	A	B	A	A	A	A	A	B	B	A	A	A	A	A	B	A	A
2	chr02.2042	0.079	910.473	140.073	204	B	A	A	B	B	B	B	A	A	A	B	A	B	B	B	A	A	A	B	A	A	A	B	B	A	A	A	A	B	A	A	A	A	A	B	B	B	A	A	A	A	B	A	A
2	chr02.2043.5	0.014	911.902	140.293	204.275	B	A	A	B	B	B	B	A	A	A	B	A	B	B	B	A	A	A	B	A	A	A	B	B	A	A	A	A	B	A	A	A	A	A	B	B	B	A	A	A	A	B	A	A
2	chr02.2045.5	0.007	912.616	140.402	204.45	B	A	A	B	B	B	B	A	A	A	B	A	B	B	B	A	A	A	B	A	A	A	B	B	A	A	A	A	B	A	A	A	A	A	B	B	B	A	A	A	A	B	A	A
2	chr02.2048	0.007	913.33	140.512	204.675	B	A	A	B	B	B	B	A	A	A	B	A	B	B	B	A	A	A	B	A	A	A	A	B	A	A	A	A	B	A	A	A	A	A	B	B	B	A	A	A	A	B	A	A
2	chr02.2049.5	0.007	914.044	140.622	204.875	B	A	A	A	B	B	B	A	A	A	B	A	B	B	B	A	A	A	B	A	A	A	A	B	A	A	A	A	B	A	A	A	A	A	B	B	B	A	A	A	A	B	A	A
2	chr02.2050.5	0.025	916.546	141.007	205	B	A	A	A	B	B	B	A	A	A	B	A	B	B	A	A	A	A	B	A	A	A	A	A	A	A	A	A	B	A	A	A	A	A	B	B	B	A	A	A	A	B	A	A
2	chr02.2051.5	0.007	917.26	141.117	205.1	B	A	A	A	B	B	A	A	A	A	B	A	B	B	A	A	A	A	B	A	A	A	A	A	A	A	A	A	B	A	A	A	A	A	B	B	B	A	A	A	A	B	A	A
2	chr02.2052.5	0.021	919.404	141.447	205.2	B	A	A	A	B	B	A	B	A	A	B	A	B	B	A	A	A	A	B	A	A	A	A	A	A	A	A	A	B	A	A	A	A	A	B	B	B	A	A	A	A	B	A	A
2	chr02.2053.5	0.104	929.913	143.064	205.3	B	A	B	A	B	A	A	B	A	A	A	A	A	B	A	A	A	A	B	A	A	A	A	A	A	A	A	A	A	A	A	A	A	A	B	A	A	A	A	A	A	A	A	A
2	chr02.2054.5	0.004	930.27	143.118	205.4	B	A	B	A	B	A	A	B	A	A	A	A	A	B	A	A	A	A	B	A	A	A	A	A	A	A	A	A	A	A	A	A	A	A	B	A	A	A	A	A	A	A	A	A
2	chr02.2055.5	0.021	932.414	143.448	205.5	B	A	B	A	B	A	A	B	A	A	A	A	A	B	A	A	A	A	B	A	A	A	A	A	A	A	A	A	A	A	A	A	A	A	B	A	A	A	A	A	A	A	A	A
2	chr02.2056.5	0.039	936.351	144.054	205.6	B	A	B	A	B	A	A	B	A	A	A	A	A	B	A	A	A	A	B	A	A	A	A	A	A	A	A	A	A	A	A	A	A	A	B	A	A	A	A	A	A	A	A	A
2	chr02.2057.5	0.004	936.708	144.109	205.7	B	A	B	A	B	A	A	B	A	A	A	A	A	B	A	A	A	A	B	A	A	A	A	A	A	A	A	A	A	A	A	A	A	A	B	A	A	A	A	A	A	A	A	A
2	chr02.2058.5	0.004	937.065	144.164	205.8	B	A	B	A	B	A	A	B	A	A	A	A	A	B	A	A	A	A	B	A	A	A	A	A	A	A	A	A	A	A	A	A	A	A	B	A	A	A	A	A	A	A	A	A
2	chr02.2059.5	0.043	941.361	144.825	205.9	B	A	B	A	B	A	A	B	A	A	A	A	A	B	A	A	A	A	A	A	A	A	A	A	A	A	B	B	A	A	A	A	A	A	B	A	A	B	A	A	A	A	A	A
2	chr02.2060.5	0.036	944.939	145.375	206	B	A	B	A	B	A	A	B	A	A	A	A	A	A	A	A	A	A	A	A	A	A	A	A	A	A	B	B	A	A	A	A	A	A	B	A	A	B	A	A	A	A	A	A
2	chr02.2070	0.021	947.083	145.705	206.75	B	A	B	A	B	A	A	B	A	A	A	A	A	A	A	A	A	A	A	A	A	A	A	A	A	A	B	B	A	A	A	A	A	A	B	A	A	B	A	A	A	A	A	A
2	chr02.2065	0.007	947.797	145.815	206.275	B	A	B	A	B	A	A	B	A	A	A	A	A	A	A	A	A	A	A	A	A	A	A	A	A	A	B	B	A	A	A	A	A	A	B	A	A	B	A	A	A	A	A	A
2	chr02.2071.5	0.018	949.583	146.09	207.075	B	A	B	A	B	A	A	B	A	A	A	A	A	A	A	A	A	A	A	A	A	A	A	A	A	A	B	B	A	A	A	A	A	A	B	A	A	B	A	A	A	A	A	A
2	chr02.2072.5	0.025	952.085	146.475	207.2	B	A	B	A	B	A	A	B	A	A	A	A	A	A	A	A	A	A	A	A	A	A	A	A	A	A	B	B	A	A	A	A	A	A	B	A	A	B	A	A	A	A	A	A
2	chr02.2073.5	0.043	956.381	147.136	207.3	B	A	B	A	B	A	A	B	A	A	A	A	A	A	A	A	A	A	A	A	A	A	A	A	A	A	B	B	A	A	A	A	A	A	B	A	A	B	B	A	A	A	A	A
2	chr02.2074.5	0.007	957.095	147.245	207.4	B	A	B	A	B	A	A	B	A	A	A	A	A	A	A	A	A	A	A	A	A	A	A	A	A	A	B	B	A	A	A	A	A	A	B	A	A	B	B	A	A	A	A	A
2	chr02.2075.5	0.014	958.524	147.465	207.5	B	A	B	A	B	A	A	B	A	A	A	A	A	A	A	A	A	A	A	A	A	A	A	A	A	A	B	B	A	A	A	A	A	A	B	A	A	B	B	A	A	A	A	A
2	chr02.2077	0.004	958.881	147.52	207.625	B	A	B	A	B	A	A	B	A	A	A	A	A	A	A	A	A	A	A	A	A	A	A	A	A	A	B	B	A	A	A	A	A	A	B	A	A	B	B	A	A	A	A	A
2	chr02.2078.5	0.001	958.882	147.52	207.775	B	A	B	A	B	A	A	B	A	A	A	A	A	A	A	A	A	A	A	A	A	A	A	A	A	B	B	B	A	A	A	A	A	A	B	A	A	B	B	A	A	A	A	A
2	chr02.2079.5	0.011	959.954	147.685	207.9	B	A	B	A	B	A	A	B	A	A	A	A	A	A	B	A	A	A	A	A	A	A	A	A	A	B	B	B	A	A	A	A	A	A	B	A	A	B	B	A	A	A	A	A
2	chr02.2080.5	0.011	961.026	147.85	208	B	A	B	A	B	A	A	B	A	A	A	A	A	A	B	A	A	A	A	A	A	A	A	A	A	B	B	B	A	A	A	A	A	A	B	A	A	B	B	A	A	A	A	A
2	chr02.2085	0.018	962.812	148.125	208.275	A	A	B	A	B	A	A	B	A	A	A	A	A	A	B	A	A	A	A	A	A	A	A	A	A	B	B	B	A	A	A	A	A	A	B	A	A	B	B	A	A	A	A	A
2	chr02.2089.5	0.014	964.241	148.345	208.725	A	A	B	A	B	A	A	B	A	A	A	A	A	A	B	A	A	A	A	A	A	A	A	A	A	B	B	B	A	A	A	A	B	A	B	A	A	B	B	A	A	A	A	A
2	chr02.2090.5	0.054	969.619	149.172	209	A	A	B	A	B	A	A	B	A	A	A	A	A	A	B	A	A	A	A	A	A	A	A	A	A	B	B	B	A	A	A	A	B	A	B	A	A	B	A	A	A	A	A	A
2	chr02.2091.5	0.039	973.556	149.778	209.1	A	A	B	A	B	A	A	B	A	A	A	B	A	A	B	A	A	A	B	A	A	A	A	A	A	B	B	B	A	A	A	A	B	A	B	A	A	B	A	A	A	B	A	A
2	chr02.2092.5	0.004	973.913	149.833	209.2	A	A	B	A	B	A	A	B	A	A	A	B	A	A	B	A	A	A	B	A	A	A	A	A	A	B	B	B	A	A	A	A	B	A	B	A	A	B	A	A	A	B	A	A
2	chr02.2099	0.007	974.627	149.943	209.725	A	A	B	A	B	A	A	B	A	A	A	B	A	A	B	A	A	A	B	A	A	A	A	A	A	B	B	B	A	A	A	B	B	A	B	A	A	B	A	A	A	B	A	A
2	chr02.2095.5	0.004	974.984	149.998	209.4	A	A	B	A	B	A	A	B	A	A	A	B	A	A	B	A	A	A	B	A	A	A	A	A	A	B	B	B	A	A	A	B	B	A	B	A	A	B	A	A	A	B	A	A
2	chr02.2101.5	0.036	978.562	150.548	210.025	A	A	B	A	B	A	A	B	A	A	A	B	A	A	B	A	A	A	B	A	A	A	A	A	A	B	B	B	A	A	A	B	B	A	B	A	A	B	A	A	A	B	A	A
2	chr02.2103.5	0.011	979.634	150.713	210.25	A	A	B	A	B	A	A	B	A	A	A	B	A	A	B	A	A	A	B	A	A	A	A	A	A	B	B	B	A	A	A	B	B	A	B	A	A	B	A	A	A	B	A	A
2	chr02.2104.5	0.071	986.826	151.819	210.4	A	A	B	A	B	A	A	B	A	A	A	B	A	A	B	A	A	A	B	A	A	A	A	A	A	A	B	B	A	A	A	B	B	A	B	A	A	B	A	A	A	B	A	A
2	chr02.2105.5	0.004	987.183	151.874	210.5	A	A	B	A	B	A	A	B	A	A	A	B	A	A	B	A	A	A	B	A	A	A	A	A	A	A	B	B	A	A	A	B	B	A	B	A	A	B	A	A	A	B	A	A
2	chr02.2106.5	0.007	987.897	151.984	210.6	A	A	B	A	B	A	A	B	A	A	A	B	A	A	B	A	A	A	B	A	A	A	A	A	A	A	B	B	A	A	A	B	B	A	B	A	A	B	A	A	A	B	A	A
2	chr02.2108	0.043	992.193	152.645	210.725	A	A	B	A	B	A	A	B	A	A	A	B	A	A	B	A	A	A	B	A	A	A	A	A	A	A	B	B	A	A	A	B	B	A	B	A	A	B	A	A	A	B	A	A
2	chr02.2109.5	0.007	992.907	152.755	210.875	A	A	B	A	B	A	A	B	A	A	A	B	A	A	B	A	A	A	B	A	A	A	A	A	A	A	B	B	A	A	A	B	B	A	B	A	A	B	A	A	A	B	A	A
2	chr02.2110.5	0.011	993.979	152.92	211	A	A	B	A	B	A	A	B	A	A	A	B	A	A	B	A	A	A	B	A	A	A	A	A	A	A	B	B	A	A	A	B	B	A	B	A	A	B	A	A	A	B	A	A
2	chr02.2113	0.004	994.336	152.975	211.175	A	A	B	A	B	A	A	B	A	A	A	B	A	A	B	A	A	A	B	A	A	A	A	A	A	A	B	B	A	A	A	B	B	A	B	A	A	B	A	A	A	B	A	A
2	chr02.2115.5	0.046	998.992	153.691	211.425	A	A	A	A	B	A	A	B	A	A	A	B	A	A	B	A	A	A	B	A	A	A	A	A	A	B	B	B	A	A	A	B	B	A	B	A	A	B	A	A	A	B	A	A
2	chr02.2116.5	0.061	1005.09	154.63	211.6	A	A	A	A	B	A	A	B	A	A	A	B	A	A	B	A	B	B	B	A	A	A	A	A	B	B	B	B	A	A	A	B	B	A	B	A	A	B	A	A	B	B	A	A
2	chr02.2120.5	0.004	1005.45	154.685	211.85	A	A	A	A	B	A	A	B	A	A	A	B	A	A	B	A	B	B	B	A	A	A	A	A	B	B	B	B	A	A	A	A	B	A	B	A	A	B	A	A	B	B	A	A
2	chr02.2124.5	0.039	1009.39	155.29	212.25	A	A	A	A	B	A	A	B	A	A	A	B	A	A	B	B	B	B	B	A	A	A	A	A	B	B	B	B	A	A	A	A	B	A	B	A	A	B	A	A	B	B	A	A
2	chr02.2125.5	0.046	1014.04	156.007	212.5	A	A	A	A	B	A	A	B	B	A	A	B	A	A	B	B	B	B	B	A	A	A	A	A	B	B	B	B	A	A	A	A	B	A	B	A	A	B	A	A	B	B	A	A
2	chr02.2126.5	0.007	1014.76	156.117	212.6	A	A	A	A	B	A	A	B	B	A	A	B	A	A	B	B	B	B	B	A	A	A	A	A	B	B	B	B	A	A	A	A	B	A	B	A	A	B	A	A	B	B	A	A
2	chr02.2127.5	0.004	1015.11	156.172	212.7	A	A	A	A	B	A	A	B	B	A	A	B	A	A	B	B	B	B	B	A	A	A	A	A	B	B	B	B	A	A	A	A	B	A	B	A	A	B	A	A	B	B	A	A
2	chr02.2129.5	0.004	1015.47	156.226	212.85	A	A	A	A	B	A	A	B	B	A	A	B	A	A	B	B	B	B	B	A	A	A	A	A	B	B	B	B	A	A	A	A	B	A	B	A	A	B	A	A	A	B	A	A
2	chr02.2131.5	0.004	1015.83	156.281	213.05	A	A	A	A	B	A	A	B	B	A	A	B	A	A	B	B	B	B	B	A	A	A	A	A	B	B	B	B	A	A	A	A	B	A	B	A	A	B	A	A	A	B	A	A
2	chr02.2132.5	0.046	1020.48	156.998	213.2	A	A	A	A	B	A	A	B	B	A	A	B	A	A	B	B	B	B	B	A	A	B	A	A	B	B	B	B	A	A	A	A	B	A	B	A	B	B	B	A	A	B	A	A
2	chr02.2133.5	0.004	1020.84	157.053	213.3	A	A	A	A	B	A	A	B	B	A	A	B	A	A	B	B	B	B	B	A	A	B	A	A	B	B	B	B	A	A	A	A	B	A	B	A	B	B	B	A	A	B	A	A
2	chr02.2134.5	0.021	1022.99	157.382	213.4	A	A	A	A	B	A	A	B	B	A	A	B	A	A	B	B	B	B	B	A	A	B	A	A	B	B	B	B	A	A	A	A	B	A	B	A	B	B	B	A	A	B	A	A
2	chr02.2135.5	0.011	1024.06	157.547	213.5	A	A	A	A	B	A	A	B	B	A	A	B	A	A	B	B	B	B	B	A	A	B	B	A	B	B	B	B	A	A	A	A	B	A	B	A	B	B	B	A	A	B	A	A
2	chr02.2137	0.007	1024.77	157.657	213.625	A	A	A	A	B	A	A	B	B	A	A	B	A	A	B	B	B	B	B	A	A	B	B	A	B	B	B	B	A	A	A	A	B	A	B	A	B	B	B	A	A	B	A	A
2	chr02.2138.5	0.057	1030.51	158.54	213.775	A	A	A	A	B	A	A	B	B	A	A	B	A	A	B	B	B	B	B	A	A	B	B	A	B	B	B	B	A	A	A	A	B	A	B	A	B	B	B	A	A	B	A	A
2	chr02.2140	0.011	1031.58	158.705	213.925	A	A	A	A	B	A	A	B	B	A	A	B	A	A	B	B	B	B	B	A	A	B	B	A	B	B	B	B	A	A	A	A	B	B	B	A	B	B	B	A	A	B	A	A
2	chr02.2141.5	0.011	1032.65	158.87	214.075	A	A	A	A	B	A	A	B	B	A	A	B	A	A	B	B	B	B	B	B	A	B	B	A	B	B	B	B	A	A	A	A	B	B	B	A	B	B	B	A	A	B	A	A
2	chr02.2144	0.011	1033.73	159.035	214.275	A	A	A	A	B	A	A	B	B	A	A	A	A	A	B	B	B	B	B	B	A	B	B	A	B	B	B	B	A	A	A	A	B	B	B	A	B	B	B	A	A	B	A	A
2	chr02.2146.5	0.021	1035.87	159.365	214.525	A	A	A	A	B	A	A	B	B	B	A	A	A	A	B	B	B	B	B	B	A	B	B	A	B	B	B	B	A	A	A	A	B	B	B	A	B	B	B	A	A	B	A	A
2	chr02.2148	0.043	1040.17	160.026	214.725	A	A	B	A	B	A	A	B	B	B	A	A	A	A	B	B	B	B	B	B	A	B	B	A	B	B	B	B	A	A	A	A	B	B	B	A	B	B	B	A	A	B	A	A
2	chr02.2149.5	0.011	1041.24	160.191	214.875	A	A	B	A	B	A	A	B	B	B	A	A	A	A	B	B	B	B	B	B	A	B	B	A	B	B	B	B	A	A	A	A	B	B	B	A	B	B	B	A	A	B	A	A
2	chr02.2150.5	0.036	1044.82	160.741	215	A	A	B	A	B	A	A	B	B	B	A	A	A	A	B	B	B	B	B	B	A	B	B	A	B	B	B	B	A	A	A	A	B	B	B	A	B	B	B	A	A	B	A	A
2	chr02.2151.5	0.032	1048.04	161.236	215.1	A	A	B	A	B	A	A	B	B	B	A	A	A	A	B	B	B	B	B	B	A	B	B	A	B	B	B	B	A	A	A	A	B	B	B	A	B	B	B	A	A	B	A	A
2	chr02.2152.5	0.004	1048.39	161.291	215.2	A	A	B	A	B	A	A	B	B	B	A	A	A	A	B	B	B	B	B	B	A	B	B	A	B	B	B	B	A	A	A	A	B	B	B	A	B	B	B	A	A	B	A	A
2	chr02.2153.5	0.014	1049.82	161.511	215.3	A	A	B	A	B	A	A	B	B	B	A	A	A	A	B	B	B	B	B	B	A	B	B	A	A	B	B	B	A	A	A	A	B	B	B	A	B	B	B	A	A	B	B	A
2	chr02.2154.5	0.036	1053.4	162.062	215.4	A	A	B	A	B	A	A	B	B	B	A	A	A	A	B	B	B	B	A	B	A	B	B	A	A	B	B	B	A	A	A	A	B	B	B	A	B	B	B	A	A	B	B	A
2	chr02.2155.5	0.021	1055.54	162.391	215.5	A	A	B	A	B	A	A	B	B	B	A	A	A	A	B	B	B	B	A	B	A	B	B	A	A	B	B	B	A	A	A	A	B	B	B	A	B	B	B	A	A	B	B	A
2	chr02.2156.5	0.025	1058.05	162.776	215.6	A	A	B	A	B	A	A	B	B	B	A	A	A	A	B	B	B	B	A	B	A	B	B	B	A	B	B	B	A	A	A	A	B	B	B	B	B	B	B	A	A	B	B	A
2	chr02.2157.5	0.004	1058.4	162.831	215.7	A	A	B	A	B	A	A	B	B	B	A	A	A	A	B	B	B	B	A	B	A	B	B	B	A	B	B	B	A	A	A	A	B	B	B	B	B	B	B	A	A	B	B	A
2	chr02.2158.5	0.018	1060.19	163.106	215.8	A	A	B	A	B	A	A	B	B	B	A	A	A	B	B	B	B	B	A	B	A	B	B	B	A	B	B	B	A	A	A	A	B	B	B	B	B	B	B	A	A	B	B	A
2	chr02.2159.5	0.018	1061.97	163.381	215.9	A	A	A	A	B	A	A	B	B	B	A	A	A	B	B	B	B	B	A	B	A	B	B	B	A	B	B	B	A	A	A	A	B	B	B	B	B	B	B	A	A	B	B	A
2	chr02.2160.5	0.036	1065.55	163.931	216	A	A	A	A	B	A	A	B	B	A	A	A	A	B	B	B	B	B	A	B	A	B	B	B	A	B	B	B	A	A	A	A	B	B	B	B	B	B	B	A	A	B	A	A
2	chr02.2161.5	0.004	1065.91	163.986	216.1	A	A	A	A	B	A	A	B	B	A	A	A	A	B	B	B	B	B	A	B	A	B	B	B	A	B	B	B	A	A	A	A	B	B	B	B	B	B	B	A	A	B	A	A
2	chr02.2162.5	0.004	1066.27	164.041	216.2	A	A	A	A	B	A	A	B	B	A	A	A	A	B	B	B	B	B	A	B	A	B	B	B	A	B	B	B	A	A	A	A	B	B	B	B	B	B	B	A	A	B	A	A
2	chr02.2163.5	0.004	1066.62	164.096	216.3	A	A	A	A	B	A	A	B	B	A	A	A	A	B	B	B	B	B	A	B	A	B	B	B	A	B	B	B	A	A	A	A	B	B	B	B	B	B	B	A	A	B	A	A
2	chr02.2164.5	0.004	1066.98	164.151	216.4	A	A	A	A	B	A	A	B	B	A	A	A	A	B	B	B	B	B	A	B	A	B	B	B	A	B	B	B	A	A	A	A	B	B	B	B	B	B	B	A	A	B	A	A
2	chr02.2165.5	0.004	1067.34	164.206	216.5	A	A	A	A	B	A	A	B	B	A	A	A	A	B	B	B	B	B	A	B	A	B	B	B	A	B	B	B	A	A	A	A	B	B	B	A	B	B	B	A	A	B	A	A
2	chr02.2166.5	0.054	1072.72	165.033	216.6	A	A	A	A	B	A	A	B	B	A	A	A	A	B	B	B	B	B	A	B	A	B	B	B	A	B	B	B	B	A	A	A	B	B	B	A	B	B	B	A	A	B	A	A
2	chr02.2167.5	0.004	1073.07	165.088	216.7	A	A	A	A	B	A	A	B	B	A	A	A	A	B	B	B	B	B	A	B	A	B	B	B	A	B	B	B	B	A	A	A	B	B	B	A	B	B	B	A	A	B	A	A
2	chr02.2168.5	0.032	1076.29	165.583	216.8	A	A	A	A	B	A	A	B	B	A	A	A	A	B	B	B	B	B	B	B	A	B	B	B	A	B	B	B	B	A	A	A	B	B	B	A	B	B	B	A	A	B	A	A
2	chr02.2170	0.043	1080.59	166.244	216.925	A	A	A	A	B	A	A	B	B	A	A	A	A	B	B	B	B	B	B	B	A	B	B	B	A	B	B	B	B	A	A	A	B	B	B	A	B	B	B	A	A	B	A	A
2	chr02.2171.5	0.021	1082.73	166.574	217.075	A	A	A	A	B	A	B	B	B	A	A	A	A	B	B	B	B	B	B	B	A	B	B	B	A	B	B	B	B	A	A	A	B	B	B	A	B	B	B	A	A	B	A	A
2	chr02.2172.5	0.004	1083.09	166.629	217.2	A	A	A	A	B	A	B	B	B	A	A	A	A	B	B	B	B	B	B	B	A	B	B	B	A	B	B	B	B	A	A	A	B	B	B	A	B	B	B	A	A	B	A	A
2	chr02.2173.5	0.004	1083.45	166.684	217.3	A	A	A	A	B	A	B	B	B	A	A	A	A	B	B	B	B	B	B	B	A	B	B	B	A	B	B	B	B	A	A	A	B	B	B	A	B	B	B	A	A	B	A	A
2	chr02.2174.5	0.021	1085.59	167.014	217.4	A	A	A	A	B	A	B	B	B	A	A	A	A	B	B	B	B	B	B	B	A	B	B	A	A	B	B	B	B	A	A	A	B	B	B	A	B	B	B	A	A	B	A	A
2	chr02.2176	0.004	1085.95	167.069	217.525	A	A	A	A	B	A	B	B	B	A	A	A	A	B	B	B	B	B	B	B	A	B	B	A	A	B	B	B	B	A	A	A	B	B	B	A	B	B	B	A	A	B	A	A
2	chr02.2180.5	0.021	1088.09	167.399	217.825	A	A	A	A	B	A	B	B	B	A	A	A	A	B	B	B	B	B	B	B	A	B	B	A	A	B	B	B	B	A	A	A	B	B	B	A	B	B	B	A	A	B	A	A
2	chr02.2184.5	0.004	1088.45	167.454	218.25	A	A	A	A	B	A	B	B	B	A	A	A	A	B	B	B	B	B	B	B	A	B	B	A	A	B	B	B	B	A	A	A	B	B	B	A	B	B	B	A	A	B	A	A
2	chr02.2186	0.007	1089.16	167.563	218.525	A	A	A	A	B	A	B	B	B	A	A	A	A	B	B	B	B	B	B	B	A	B	B	A	A	B	B	B	B	A	A	A	B	B	B	A	B	B	B	A	A	B	A	A
2	chr02.2187.5	0.004	1089.52	167.618	218.675	A	A	A	A	B	A	B	B	B	A	A	A	A	B	B	B	B	B	B	B	A	B	B	A	A	B	B	B	B	A	A	A	B	B	B	A	B	B	B	A	A	B	A	A
2	chr02.2188.5	0.004	1089.88	167.673	218.8	A	A	A	A	B	A	B	B	B	A	A	A	A	B	B	B	B	B	B	B	A	B	B	A	A	B	B	B	B	A	A	A	B	B	B	A	B	B	B	A	A	B	A	A
2	chr02.2189.5	0.004	1090.23	167.728	218.9	A	B	A	A	B	A	B	B	B	A	A	A	A	B	B	B	B	B	B	B	A	B	B	A	A	B	B	B	B	A	A	A	B	B	B	A	B	B	B	A	A	B	A	A
2	chr02.2190.5	0.029	1093.09	168.168	219	A	B	A	A	B	A	B	B	A	A	A	A	A	B	B	A	B	B	B	B	A	B	B	A	A	B	B	B	B	A	A	A	B	B	B	B	B	B	B	A	A	B	A	A
2	chr02.2192	0.004	1093.45	168.223	219.125	A	B	A	A	B	A	B	B	A	A	A	A	A	B	B	A	B	B	B	B	A	B	B	A	A	B	B	B	B	A	A	A	B	B	B	B	B	B	B	A	A	B	A	A
2	chr02.2193.5	0.093	1102.84	169.668	219.275	B	B	A	A	B	A	B	B	A	A	A	A	A	B	B	A	B	B	B	B	A	B	B	B	A	B	B	B	B	A	A	A	B	B	B	B	B	B	B	A	A	B	A	A
2	chr02.2195	0.043	1107.14	170.329	219.425	B	B	A	A	B	A	B	B	A	A	A	A	A	B	A	A	B	B	B	B	A	B	B	B	A	B	B	B	B	A	A	A	B	B	B	B	B	B	B	A	A	B	A	A
2	chr02.2198	0.011	1108.21	170.494	219.65	B	B	A	A	B	A	B	B	A	A	A	A	A	B	A	A	B	B	B	B	A	B	B	B	A	B	B	B	B	B	A	A	B	B	B	B	B	B	B	A	A	B	A	A
2	chr02.2200.5	0.032	1111.43	170.99	219.925	B	B	A	A	B	A	B	B	B	A	A	A	A	B	A	B	B	B	B	B	A	B	B	B	A	B	B	B	B	B	A	A	B	B	B	B	B	B	B	A	A	B	A	A
2	chr02.2201.5	0.004	1111.79	171.044	220.1	B	B	A	A	B	A	B	B	B	A	A	A	A	B	A	B	B	B	B	B	A	B	B	B	A	B	B	B	A	B	A	A	B	B	B	B	B	B	B	A	A	B	A	A
2	chr02.2203.5	0.004	1112.15	171.099	220.25	B	B	A	A	B	A	B	B	B	A	A	A	A	B	A	B	B	B	B	B	A	B	B	B	A	B	B	B	A	B	A	A	B	B	B	B	B	B	B	A	A	B	A	A
2	chr02.2205.5	0.004	1112.5	171.154	220.45	B	B	A	A	B	A	B	B	B	A	A	A	A	B	A	B	B	B	B	B	A	B	B	B	A	B	B	B	A	B	A	A	B	B	B	B	B	B	B	A	A	B	A	A
2	chr02.2206.5	0.054	1117.88	171.982	220.6	B	B	A	A	B	A	B	B	B	A	A	A	A	B	A	B	B	B	B	B	B	B	B	B	A	B	B	B	B	B	B	A	B	B	B	B	B	B	B	A	A	B	A	B
2	chr02.2207.5	0.014	1119.31	172.202	220.7	B	B	A	A	B	A	B	B	B	A	A	A	A	B	A	B	B	B	B	B	B	B	B	B	A	A	B	B	B	B	B	A	B	B	B	B	B	B	B	A	A	B	A	B
2	chr02.2210	0.004	1119.67	172.256	220.875	B	B	A	A	B	A	B	B	B	A	A	A	A	B	A	B	B	B	B	B	B	B	B	B	A	A	B	B	B	B	B	A	B	B	B	B	B	B	B	A	A	B	A	B
2	chr02.2212.5	0.004	1120.02	172.311	221.125	B	B	A	A	B	A	B	B	B	A	A	A	A	B	A	B	B	B	B	B	B	B	B	B	A	A	B	B	B	B	B	A	B	B	B	B	B	B	B	A	A	B	A	B
2	chr02.2214	0.004	1120.38	172.366	221.325	B	B	A	A	B	A	B	B	B	A	A	A	A	B	A	B	B	B	B	B	B	B	B	B	A	A	B	B	B	B	B	A	B	B	B	B	B	B	B	A	A	B	A	B
2	chr02.2215.5	0.004	1120.74	172.421	221.475	B	B	A	A	B	A	B	B	B	A	A	A	A	B	A	B	B	B	B	B	B	B	B	B	A	A	B	B	B	B	B	A	B	B	B	B	B	B	B	A	A	B	A	B
2	chr02.2216.5	0.014	1122.17	172.641	221.6	B	B	A	A	B	A	B	B	B	A	A	A	A	B	A	B	B	B	B	B	B	B	B	B	A	A	B	B	B	B	B	A	B	B	B	B	B	B	B	A	A	B	A	B
2	chr02.2217.5	0.007	1122.88	172.751	221.7	B	B	A	A	B	A	B	B	B	A	A	A	A	B	A	B	B	B	B	B	B	B	B	B	A	A	B	B	B	B	B	A	B	B	B	B	B	B	B	A	A	B	A	B
2	chr02.2220	0.007	1123.59	172.861	221.875	B	B	A	A	B	A	B	B	B	A	A	A	A	B	A	B	B	B	B	B	B	B	B	B	A	A	B	B	B	B	B	A	B	B	B	B	B	B	B	A	A	B	A	B
2	chr02.2222.5	0.046	1128.25	173.577	222.125	B	B	A	B	B	A	B	B	B	A	A	A	A	B	A	B	B	B	B	B	B	B	B	B	A	B	B	B	B	B	B	B	B	B	B	B	B	B	B	A	A	B	A	B
2	chr02.2224	0.021	1130.39	173.907	222.325	B	B	A	B	B	A	B	B	B	A	B	A	A	B	A	B	B	B	B	B	B	B	B	B	A	B	B	B	B	B	B	B	B	B	B	B	B	B	A	A	A	B	A	B
2	chr02.2225.5	0.004	1130.75	173.962	222.475	B	B	A	B	B	A	B	B	B	A	B	A	A	B	A	B	B	B	B	B	B	B	B	B	A	B	B	B	B	B	B	B	B	B	B	B	B	B	A	A	A	B	A	B
2	chr02.2227.5	0.004	1131.11	174.017	222.65	B	B	A	B	B	A	B	B	B	A	B	A	A	B	A	B	B	B	B	B	B	B	B	B	A	B	B	B	B	B	B	B	B	B	B	B	B	B	A	A	A	B	A	B
2	chr02.2229.5	0.036	1134.69	174.567	222.85	B	B	A	B	B	A	B	B	B	A	B	A	A	B	A	B	B	B	B	B	B	B	B	B	A	B	B	B	B	B	B	B	B	B	B	B	B	B	A	A	A	B	A	B
2	chr02.2230.5	0.032	1137.91	175.062	223	B	B	A	B	B	A	B	B	B	A	B	A	A	B	A	B	A	B	B	B	B	B	B	B	A	B	A	B	B	B	B	B	B	B	B	B	B	B	A	A	A	B	A	B
2	chr02.2232	0.025	1140.41	175.447	223.125	B	B	A	B	B	A	B	B	B	A	B	A	A	B	A	B	A	B	B	B	B	B	B	B	A	B	A	B	B	B	B	B	B	B	B	B	B	B	A	A	A	B	A	B
2	chr02.2235	0.007	1141.12	175.557	223.35	B	B	A	B	B	A	B	B	B	A	B	A	A	B	A	B	A	B	B	B	A	B	B	B	A	B	A	B	B	B	B	B	B	B	B	B	B	B	A	A	A	B	A	B
2	chr02.2237.5	0.004	1141.48	175.612	223.625	B	B	A	B	B	A	B	B	B	A	B	A	A	B	A	B	A	B	B	B	A	B	B	B	A	B	A	B	B	B	B	B	B	B	B	B	B	B	A	A	A	B	A	B
2	chr02.2238.5	0.025	1143.98	175.997	223.8	B	B	A	B	B	A	B	B	B	A	B	A	A	B	A	B	A	B	B	B	A	B	B	B	A	B	A	B	B	B	B	B	B	B	B	B	B	B	A	A	A	B	A	B
2	chr02.2239.5	0.014	1145.41	176.217	223.9	B	B	A	B	B	A	B	B	B	A	B	A	A	B	A	B	A	B	B	B	A	B	B	B	B	B	A	B	B	B	B	B	B	B	B	B	B	B	A	A	A	B	A	B
2	chr02.2240.5	0.007	1146.12	176.327	224	B	B	A	B	B	A	B	B	B	A	B	A	A	B	A	B	A	B	B	B	A	B	B	B	B	B	A	B	B	B	B	B	B	B	B	B	B	B	A	A	A	B	A	B
2	chr02.2241.5	0.007	1146.84	176.437	224.1	B	B	A	B	B	A	B	B	B	A	B	A	A	B	A	B	A	B	B	B	A	B	B	B	B	B	A	B	B	B	B	B	B	B	B	B	B	B	A	A	A	B	A	B
2	chr02.2242.5	0.032	1150.06	176.932	224.2	B	B	A	B	B	A	B	B	B	A	B	A	A	B	A	B	A	B	B	B	A	B	B	B	B	B	A	B	B	B	B	B	B	B	B	B	B	B	A	A	A	B	A	B
2	chr02.2243.5	0.004	1150.41	176.987	224.3	B	B	A	B	B	A	B	B	B	A	B	A	A	B	A	B	A	B	B	B	A	B	B	B	B	B	A	B	B	B	B	B	B	B	B	B	B	B	A	A	A	B	A	B
2	chr02.2244.5	0.004	1150.77	177.042	224.4	B	B	A	B	B	A	B	B	B	A	B	A	A	B	A	B	A	B	B	B	A	B	B	B	B	B	A	B	B	B	B	B	B	B	B	B	B	B	A	A	A	B	A	B
2	chr02.2247.5	0.014	1152.2	177.262	224.6	B	B	A	B	B	B	B	B	B	A	B	A	A	B	A	B	A	B	B	B	A	B	B	B	B	B	A	B	B	B	B	B	B	B	B	B	B	B	A	A	A	B	A	B
2	chr02.2251	0.004	1152.56	177.316	224.925	B	B	A	B	B	B	B	B	B	A	B	A	A	B	A	B	A	B	B	B	A	B	B	B	B	B	A	B	B	B	B	B	B	B	B	B	B	B	A	A	A	B	A	B
2	chr02.2253	0.007	1153.27	177.426	225.2	B	B	A	B	B	B	B	B	B	A	B	A	A	B	A	B	A	B	B	B	A	B	B	B	B	B	A	B	B	B	B	B	B	B	B	B	B	B	A	A	A	B	A	A
2	chr02.2254.5	0.011	1154.34	177.591	225.375	B	B	A	B	B	B	B	B	B	A	B	A	A	B	A	B	A	B	B	B	A	B	B	B	B	B	A	B	B	B	B	B	B	B	B	B	B	B	A	A	A	B	A	A
2	chr02.2255.5	0.025	1156.84	177.976	225.5	B	B	A	B	B	B	B	B	B	A	B	A	A	B	A	B	A	B	B	B	A	B	B	B	B	B	A	B	B	B	B	B	B	B	B	B	B	B	A	A	A	B	A	A
2	chr02.2256.5	0.007	1157.56	178.086	225.6	B	B	A	B	B	B	B	B	B	A	B	A	A	B	A	B	A	B	B	B	A	B	B	B	B	B	A	B	B	B	B	B	B	B	B	B	B	B	A	A	A	B	A	A
2	chr02.2257.5	0.011	1158.63	178.251	225.7	B	B	A	B	A	B	B	B	B	A	B	A	A	B	A	B	A	B	B	B	A	B	B	B	B	B	A	B	B	B	B	B	B	B	B	B	B	B	A	A	A	B	A	A
2	chr02.2258.5	0.021	1160.77	178.581	225.8	B	B	A	B	A	B	B	B	B	A	B	A	A	B	A	B	A	B	B	B	A	B	B	B	B	B	A	B	B	B	B	B	B	B	B	B	B	B	A	A	A	B	A	A
2	chr02.2260	0.025	1163.28	178.966	225.925	B	B	A	B	A	B	B	B	B	A	B	A	A	B	A	B	A	B	B	B	A	B	B	B	B	B	A	B	B	B	B	B	B	B	A	B	B	B	A	A	A	B	A	A
2	chr02.2261.5	0.004	1163.63	179.021	226.075	B	B	A	B	A	B	B	B	B	A	B	A	A	B	A	B	A	B	B	B	A	B	B	B	B	B	A	B	B	B	B	B	A	B	A	B	B	B	A	A	A	B	A	A
2	chr02.2263	0.007	1164.35	179.13	226.225	B	B	A	B	A	B	B	B	B	A	B	A	A	B	A	B	A	B	B	B	A	B	B	B	B	B	A	B	B	B	B	B	A	B	A	B	B	B	A	A	A	B	A	A
2	chr02.2265	0.068	1171.18	180.181	226.4	B	B	A	A	A	B	B	B	A	A	B	A	A	B	A	A	A	B	B	B	A	B	A	B	B	B	A	B	B	B	B	B	A	B	A	B	B	B	A	A	A	B	A	A
2	chr02.2266.5	0.007	1171.89	180.291	226.575	B	B	A	A	A	B	B	B	A	A	B	A	A	B	A	A	A	B	B	B	A	B	A	B	B	B	A	B	B	B	B	B	A	B	A	B	B	B	A	A	A	B	A	A
2	chr02.2268.5	0.011	1172.96	180.456	226.75	B	B	A	A	A	B	B	B	A	A	B	A	A	B	A	A	A	B	B	B	A	B	A	B	B	B	A	B	B	B	A	B	A	B	A	B	B	B	A	A	A	B	A	A
2	chr02.2271	0.004	1173.32	180.511	226.975	B	B	A	A	A	B	B	B	A	A	B	A	A	B	A	A	A	B	B	B	A	B	A	B	B	B	A	B	B	B	A	B	A	B	A	B	B	B	A	A	A	B	A	A
2	chr02.2275	0.004	1173.68	180.566	227.3	B	B	A	A	A	B	B	B	A	A	B	A	A	B	A	A	A	B	B	B	A	B	A	B	B	B	A	B	B	B	A	B	A	B	A	B	B	B	A	A	A	B	A	A
2	chr02.2278.5	0.007	1174.39	180.675	227.675	B	B	A	A	A	B	B	B	A	A	B	A	A	B	A	A	A	B	B	B	A	B	A	B	B	B	A	B	B	B	A	B	A	B	A	B	B	B	A	A	A	B	A	A
2	chr02.2280	0.004	1174.75	180.73	227.925	B	B	A	A	A	B	B	B	A	A	B	A	A	B	A	A	A	B	B	B	A	B	A	B	B	B	A	B	B	B	A	B	A	B	A	B	B	B	A	A	A	B	A	A
2	chr02.2282	0.036	1178.32	181.281	228.1	B	B	A	A	A	B	B	B	A	A	B	A	A	B	A	A	A	B	B	B	A	B	A	B	B	B	A	B	B	B	A	B	B	B	A	B	B	B	A	A	A	B	A	A
2	chr02.2283.5	0.011	1179.4	181.446	228.275	B	B	A	A	A	B	B	B	A	A	B	A	A	B	A	A	A	B	B	B	A	B	A	B	B	B	A	B	B	B	A	B	B	B	A	B	B	B	A	A	A	B	A	A
2	chr02.2284.5	0.011	1180.47	181.611	228.4	B	B	A	A	A	B	B	B	A	A	B	A	A	B	A	A	A	B	B	B	A	B	A	B	B	B	A	B	B	B	A	B	B	B	A	B	B	B	A	A	A	B	A	A
2	chr02.2285.5	0	1180.47	181.611	228.5	B	B	A	A	A	B	B	B	A	A	B	A	A	B	A	A	A	B	B	B	A	B	A	B	B	B	A	B	B	B	A	B	B	B	A	B	B	B	A	A	A	B	A	A
2	chr02.2286.5	0.007	1181.18	181.72	228.6	B	B	A	A	A	B	B	B	A	A	B	A	A	B	A	A	A	B	B	B	A	B	A	B	B	B	A	B	B	B	A	B	B	B	A	B	B	B	A	A	A	B	A	A
2	chr02.2287.5	0.004	1181.54	181.775	228.7	B	B	A	A	A	B	B	B	A	A	B	A	A	B	A	A	A	B	B	B	A	B	A	B	B	B	A	B	B	B	A	B	B	B	A	B	B	B	A	A	A	B	A	A
2	chr02.2288.5	0.007	1182.25	181.885	228.8	B	B	A	A	A	B	B	B	A	A	B	A	A	B	A	A	A	B	B	B	A	B	A	B	B	B	A	B	B	B	A	B	B	B	A	B	B	A	A	A	A	B	A	A
2	chr02.2289.5	0.018	1184.04	182.16	228.9	B	B	A	A	A	B	B	B	A	A	B	A	A	B	A	A	A	B	B	B	A	B	A	B	B	B	A	B	B	B	A	B	B	B	A	B	B	A	A	A	A	B	A	A
2	chr02.2290.5	0.039	1187.98	182.766	229	B	B	A	A	A	B	A	B	A	A	B	A	A	B	A	A	A	B	B	B	A	B	A	B	B	B	A	B	B	B	A	B	B	B	A	A	B	A	A	A	A	B	A	A
2	chr02.2291.5	0.007	1188.69	182.876	229.1	B	B	A	A	A	B	A	B	A	A	B	A	A	B	A	A	A	B	B	B	A	B	A	B	B	B	A	B	B	B	A	B	B	B	A	A	B	A	A	A	A	B	A	A
2	chr02.2292.5	0.021	1190.83	183.205	229.2	B	B	A	A	A	B	A	B	A	B	B	A	A	B	A	A	A	B	B	B	A	B	A	B	B	B	A	B	B	B	A	B	B	B	A	A	B	A	A	A	A	B	A	A
2	chr02.2293.5	0.004	1191.19	183.26	229.3	B	B	A	A	A	B	A	B	A	B	B	A	A	B	A	A	A	B	B	B	A	B	A	B	B	B	A	B	B	B	A	B	B	B	A	A	B	A	A	A	A	B	A	A
2	chr02.2295	0.007	1191.91	183.37	229.425	B	B	A	A	A	B	A	B	A	B	B	A	A	B	A	A	A	B	B	B	A	B	A	B	B	B	A	B	B	B	A	B	B	B	A	A	B	A	A	A	A	B	A	A
2	chr02.2297	0.004	1192.26	183.425	229.6	B	B	A	A	A	B	A	B	A	B	B	A	A	B	A	A	A	B	B	B	A	B	A	B	B	B	A	B	B	B	A	B	B	B	A	A	B	A	A	A	A	B	A	A
2	chr02.2299	0.004	1192.62	183.48	229.8	B	B	A	A	A	B	A	B	A	B	B	A	A	B	A	A	A	B	B	B	A	B	A	B	B	B	A	B	B	B	A	B	B	B	A	A	B	A	A	A	A	B	A	A
2	chr02.2302.5	0.021	1194.76	183.81	230.075	B	B	A	A	A	B	A	B	A	B	B	A	A	B	A	A	A	B	B	B	A	B	A	B	B	B	A	B	B	B	A	B	B	B	B	A	B	A	A	A	A	B	A	A
2	chr02.2305.5	0.011	1195.84	183.975	230.4	B	B	A	A	A	B	A	B	A	B	B	A	A	B	A	A	A	B	B	B	A	B	A	B	B	B	A	B	B	B	A	B	B	B	B	A	B	A	A	A	A	B	A	A
2	chr02.2306.5	0.021	1197.98	184.305	230.6	B	B	A	A	A	B	A	B	A	B	B	A	A	B	A	A	A	B	B	B	A	B	A	B	B	B	A	B	B	B	A	B	B	B	B	A	B	A	A	A	A	B	A	A
2	chr02.2308	0.004	1198.34	184.36	230.725	B	B	A	A	A	B	A	B	A	B	B	A	A	B	A	A	A	B	B	B	A	B	A	B	B	B	A	B	B	B	A	B	B	B	B	A	B	A	A	A	A	B	A	A
2	chr02.2309.5	0.054	1203.71	185.187	230.875	B	B	A	A	A	B	A	B	A	B	B	A	B	B	A	A	A	B	A	A	A	B	A	B	B	B	A	B	B	B	A	B	B	B	A	A	B	A	A	A	A	B	A	A
2	chr02.2310.5	0.039	1207.65	185.793	231	B	B	A	A	A	B	A	B	A	B	B	A	B	B	A	A	A	B	A	A	A	B	A	A	A	B	A	B	B	B	A	B	B	B	A	A	B	A	A	A	A	B	A	A
2	chr02.2311.5	0.007	1208.37	185.902	231.1	B	B	A	A	A	B	A	B	A	B	B	A	B	B	A	A	A	B	A	A	A	B	A	A	A	B	A	B	B	B	A	B	B	B	A	A	B	A	A	A	A	B	A	A
2	chr02.2312.5	0.004	1208.72	185.957	231.2	B	B	A	A	A	B	A	B	A	B	B	A	B	B	A	A	A	B	A	A	A	B	A	A	A	B	A	B	B	B	A	B	B	B	A	A	B	A	A	A	A	B	A	A
2	chr02.2313.5	0.025	1211.22	186.342	231.3	B	B	A	A	A	B	A	A	A	B	B	A	B	B	A	A	A	B	A	A	A	B	A	A	A	B	A	B	B	B	A	B	B	B	A	A	A	A	A	A	A	B	A	A
2	chr02.2315.5	0.057	1216.96	187.225	231.45	B	B	A	A	A	B	A	A	A	A	B	A	B	B	A	A	A	B	A	A	A	A	A	A	A	B	A	B	B	B	A	B	B	B	A	A	A	A	A	A	A	B	A	A
2	chr02.2317.5	0.029	1219.82	187.665	231.65	B	B	A	A	A	B	A	A	A	A	B	A	B	B	A	A	A	B	A	A	A	A	A	A	A	B	A	B	B	B	A	B	B	B	A	A	A	A	A	A	A	B	A	A
2	chr02.2318.5	0.007	1220.54	187.775	231.8	B	B	A	A	A	B	A	A	A	A	B	A	B	B	A	A	A	B	A	A	A	A	A	A	A	B	A	B	B	B	A	B	B	B	A	A	A	A	A	A	A	B	A	A
2	chr02.2319.5	0.021	1222.68	188.105	231.9	B	B	A	A	A	B	A	A	A	A	B	A	B	B	A	A	A	B	A	A	A	A	A	A	A	B	A	B	B	B	A	B	B	B	A	A	A	A	A	A	A	B	A	A
2	chr02.2321.5	0.025	1225.18	188.49	232.05	B	B	A	A	B	B	A	A	A	A	B	A	B	B	A	A	A	B	A	A	A	A	A	A	A	B	A	B	B	B	A	B	A	B	A	A	A	A	A	A	A	B	A	A
2	chr02.2323.5	0.014	1226.61	188.71	232.25	B	B	A	A	B	B	A	A	A	A	B	A	B	B	A	A	A	B	A	A	A	A	A	A	A	B	A	B	B	B	A	B	A	B	A	A	A	A	A	A	A	B	A	A
2	chr02.2324.5	0.057	1232.35	189.593	232.4	B	B	A	A	B	B	A	A	A	A	B	A	B	B	A	A	A	B	A	A	A	A	A	A	A	B	A	B	B	B	A	B	A	B	A	A	A	A	A	A	A	B	A	A
2	chr02.2325.5	0.036	1235.93	190.143	232.5	B	B	A	A	B	B	A	A	A	A	B	B	B	B	A	A	A	B	A	A	A	A	B	A	A	B	A	B	B	B	A	A	A	B	A	A	A	A	A	A	A	B	A	A
2	chr02.2326.5	0.064	1242.39	191.138	232.6	A	B	A	A	B	B	A	A	A	A	B	B	B	B	A	A	A	B	A	A	A	A	B	A	A	B	A	B	B	B	A	A	A	B	A	A	A	A	A	A	A	B	A	A
2	chr02.2327.5	0.025	1244.9	191.522	232.7	A	B	A	A	B	B	A	A	A	A	B	B	A	B	A	A	A	B	A	A	A	A	B	A	A	B	A	B	B	B	A	A	A	B	A	A	A	A	A	A	A	B	A	A
2	chr02.2328.5	0.039	1248.83	192.128	232.8	A	A	A	A	B	B	A	A	A	A	B	B	A	B	A	A	A	B	A	A	A	A	B	A	A	A	A	B	B	B	A	A	A	B	A	A	A	A	A	A	A	A	A	A
2	chr02.2329.5	0.089	1257.86	193.517	232.9	A	A	A	A	B	A	A	A	A	A	B	B	A	B	A	A	A	B	A	A	A	A	B	A	A	A	A	B	B	B	A	A	A	B	A	A	A	A	A	A	A	A	A	A
2	chr02.2330.5	0.05	1262.87	194.288	233	A	A	A	A	B	A	B	A	A	A	B	A	A	B	A	A	A	B	A	A	A	A	B	A	A	A	A	B	B	B	A	B	A	B	A	A	A	A	A	A	A	A	A	A
2	chr02.2332	0.014	1264.3	194.508	233.125	A	A	A	A	B	A	B	A	A	A	B	A	A	B	A	A	A	B	A	A	A	A	B	A	A	A	A	B	B	B	A	B	A	B	A	A	A	A	A	A	A	A	A	A
2	chr02.2333.5	0.007	1265.02	194.618	233.275	A	A	A	B	B	A	B	A	A	A	B	A	A	B	A	A	A	B	A	A	A	A	B	A	A	A	A	B	B	B	A	B	A	B	A	A	A	A	A	A	A	A	A	A
2	chr02.2334.5	0.007	1265.73	194.728	233.4	A	A	A	B	B	A	B	A	A	A	B	A	A	B	B	A	A	B	A	A	A	A	B	A	A	A	A	B	B	B	A	B	A	B	A	A	A	A	A	A	A	A	A	A
2	chr02.2335.5	0.018	1267.52	195.003	233.5	A	A	A	B	B	A	B	A	A	A	B	A	A	B	B	A	A	B	A	A	A	A	B	A	A	A	A	B	B	B	A	B	A	B	A	A	A	A	A	A	A	A	A	A
2	chr02.2336.5	0.107	1278.4	196.677	233.6	B	A	A	B	B	A	B	A	A	A	A	B	A	B	B	A	A	B	A	A	A	A	B	A	A	A	A	B	B	B	A	B	A	B	A	A	A	A	A	A	A	A	A	A
2	chr02.2337.5	0.025	1280.9	197.062	233.7	B	A	A	B	B	A	B	A	A	A	A	B	A	A	B	A	A	A	A	A	A	A	B	A	A	A	A	B	B	B	A	B	A	B	A	A	A	A	A	A	A	A	A	A
2	chr02.2339	0.004	1281.26	197.117	233.825	B	A	A	B	B	A	B	A	A	A	A	B	A	A	B	A	A	A	A	A	A	A	B	A	A	A	A	B	B	B	A	B	A	B	A	A	A	A	A	A	A	A	A	A
2	chr02.2340.5	0.004	1281.62	197.172	233.975	B	A	A	B	B	A	B	A	A	A	A	B	A	A	B	A	A	A	A	A	A	A	B	A	A	A	A	B	B	B	A	B	A	B	A	A	A	A	A	A	A	A	A	A
2	chr02.2342.5	0.007	1282.33	197.282	234.15	B	A	A	B	B	A	B	A	A	A	A	B	A	A	B	A	A	A	A	A	A	A	B	A	A	A	A	B	B	B	A	B	A	B	A	A	A	A	A	A	A	A	A	A
2	chr02.2344.5	0.021	1284.47	197.612	234.35	B	A	A	B	B	A	B	A	A	A	A	B	A	A	B	A	A	A	A	A	A	A	B	A	B	A	A	B	B	B	A	B	A	B	A	A	A	A	A	A	A	A	A	A
2	chr02.2345.5	0.018	1286.26	197.886	234.5	B	A	A	B	B	A	B	A	A	A	A	A	A	A	B	A	A	A	A	A	A	A	B	A	B	A	A	B	B	B	A	B	A	B	A	A	A	A	A	A	A	A	A	A
2	chr02.2347.5	0.018	1288.05	198.161	234.7	B	A	A	B	B	A	B	A	A	A	A	A	A	A	B	A	A	A	A	A	A	A	B	A	B	A	A	B	B	B	A	B	A	B	A	A	A	A	A	A	A	A	A	A
2	chr02.2346.5	0.011	1289.12	198.326	234.6	B	A	A	B	B	A	B	A	A	A	A	A	A	A	B	A	A	A	A	A	A	A	B	A	B	A	A	B	B	B	A	B	A	B	A	A	A	A	A	A	A	A	A	A
2	chr02.2370	0.107	1300	200	236.925	A	A	A	B	B	A	B	A	A	A	A	A	A	B	A	A	A	B	A	A	A	A	B	A	B	A	A	B	B	B	B	B	A	B	B	A	A	A	A	A	A	A	A	A
2	chr02.2368.5	0.004	1300.36	200.055	236.8	A	A	A	B	B	A	B	A	A	A	A	A	A	B	A	A	A	B	A	A	A	A	B	A	B	A	A	B	B	B	B	B	A	B	B	A	A	A	A	A	A	A	A	A
2	chr02.2367.5	0.036	1303.94	200.606	236.7	A	A	A	B	B	A	B	A	A	A	A	A	A	A	A	A	A	B	A	A	A	A	B	A	B	A	A	B	B	B	B	B	A	B	B	A	A	A	A	A	A	A	A	A
2	chr02.2366.5	0.025	1306.44	200.991	236.6	A	A	A	B	B	A	B	A	A	A	A	A	A	A	A	A	A	B	A	A	A	A	B	A	B	A	A	B	B	B	B	B	A	B	B	A	A	A	A	A	A	A	A	A
2	chr02.2365.5	0.039	1310.38	201.596	236.5	A	A	A	B	B	A	B	A	A	A	A	A	B	A	A	A	A	B	A	A	A	A	B	A	B	A	A	B	B	A	B	B	A	B	B	A	A	A	A	A	A	A	A	A
2	chr02.2364.5	0.029	1313.24	202.036	236.4	A	A	A	B	B	A	B	A	A	A	A	A	B	A	A	A	A	A	A	A	A	A	B	A	B	A	A	B	B	A	B	B	A	B	B	A	A	A	A	A	A	A	A	A
2	chr02.2363.5	0.064	1319.7	203.031	236.275	A	A	A	B	B	A	B	A	A	A	A	A	B	A	A	A	A	A	A	A	A	A	A	A	B	A	A	B	B	A	B	B	A	B	B	A	A	A	A	A	A	A	A	A
2	chr02.2348.5	0.036	1323.28	203.581	234.8	A	A	A	B	B	A	B	A	A	A	A	A	B	A	A	A	A	A	A	A	A	A	A	A	B	A	A	B	B	A	B	B	A	B	B	A	A	A	A	A	A	A	A	A
2	chr02.2350.5	0.018	1325.06	203.856	234.95	A	A	A	B	B	A	B	A	A	A	A	A	B	A	A	A	A	A	A	A	A	A	A	A	B	A	A	B	B	A	B	B	A	B	B	A	A	A	A	A	A	A	A	A
2	chr02.2352.5	0.007	1325.78	203.966	235.15	A	A	A	B	B	A	B	A	A	A	A	A	B	A	A	A	A	A	A	A	A	A	A	A	B	A	A	B	B	A	B	B	A	B	B	A	A	A	A	A	A	A	A	A
2	chr02.2353.5	0.004	1326.13	204.021	235.3	A	A	A	B	B	A	B	A	A	A	A	A	B	A	A	A	A	A	A	A	A	A	A	A	B	A	A	B	B	A	B	B	A	B	B	A	A	A	A	A	A	A	A	A
2	chr02.2356.5	0.007	1326.85	204.131	235.55	A	A	A	B	B	A	B	A	A	A	A	A	B	A	A	A	A	A	A	A	A	A	A	A	B	A	A	B	B	A	B	B	A	B	B	A	A	A	A	A	A	A	A	A
2	chr02.2354.5	0	1326.85	204.131	235.4	A	A	A	B	B	A	B	A	A	A	A	A	B	A	A	A	A	A	A	A	A	A	A	A	B	A	A	B	B	A	B	B	A	B	B	A	A	A	A	A	A	A	A	A
2	chr02.2358.5	0.007	1327.56	204.24	235.75	A	A	A	B	B	A	B	A	A	A	A	A	B	A	A	A	A	A	A	A	A	A	A	A	B	A	A	B	B	A	B	B	A	B	B	A	A	A	A	A	A	A	A	A
2	chr02.2359.5	0.007	1328.28	204.35	235.9	A	A	A	B	B	A	B	A	A	A	A	A	B	A	A	A	A	A	A	A	A	A	A	A	B	A	A	B	B	A	B	B	A	B	B	A	A	A	A	A	A	A	A	A
2	chr02.2360.5	0.004	1328.63	204.405	236	A	A	A	B	B	A	B	A	A	A	A	A	B	A	A	A	A	A	A	A	A	A	A	A	B	A	A	B	B	A	B	B	A	B	B	A	A	A	A	A	A	A	A	A
2	chr02.2362	0.007	1329.35	204.515	236.125	A	A	A	B	B	A	B	A	A	A	A	A	B	A	A	A	A	A	A	A	A	A	A	A	B	A	A	B	B	A	B	B	A	B	B	A	A	A	A	A	A	A	A	A
3	chr03.0.5	0	0	0	0.025	A	B	B	A	B	A	B	A	A	B	A	A	A	A	B	A	B	B	B	B	A	B	A	B	A	A	B	B	B	B	A	A	B	B	B	B	A	B	B	A	A	A	A	A
3	chr03.3	0.004	0.357	0.0549231	0.175	A	B	B	A	B	A	B	A	A	B	A	A	A	A	B	A	B	B	B	B	A	B	A	B	A	A	B	B	B	B	A	A	B	B	B	B	A	B	B	A	A	A	A	A
3	chr03.7.5	0.004	0.714	0.109846	0.525	A	B	B	A	B	A	B	A	A	B	A	A	A	A	B	A	B	B	B	B	A	B	A	B	A	A	B	B	B	B	A	A	B	B	B	B	A	B	B	A	A	A	A	A
3	chr03.10.5	0.004	1.071	0.164769	0.9	A	B	B	A	B	A	B	A	A	B	A	A	A	A	B	A	B	B	B	B	A	B	A	B	A	A	B	B	B	B	A	A	B	B	B	B	A	B	B	A	A	A	A	A
3	chr03.11.5	0.011	2.143	0.329692	1.1	A	B	B	A	B	A	B	A	A	B	A	A	A	A	B	A	B	B	B	B	A	B	A	B	A	A	B	B	B	B	A	A	B	B	B	B	A	B	B	A	A	A	A	A
3	chr03.12.5	0.014	3.572	0.549538	1.2	A	B	B	A	B	A	B	A	A	B	A	A	A	A	B	A	B	B	B	B	A	B	A	B	A	A	B	B	B	B	B	A	B	B	B	B	A	B	B	A	A	A	A	A
3	chr03.13.5	0.007	4.286	0.659385	1.3	A	B	B	A	B	A	B	A	A	B	A	B	A	A	B	A	B	B	B	B	A	B	A	B	A	A	B	B	B	B	B	A	B	B	B	B	A	B	B	A	A	A	A	A
3	chr03.14.5	0.014	5.715	0.879231	1.4	A	B	B	A	B	A	B	A	A	B	A	B	A	A	B	A	B	B	B	B	A	B	A	B	A	A	B	B	B	B	B	A	B	B	B	B	A	B	B	A	A	A	A	A
3	chr03.15.5	0.007	6.429	0.989077	1.5	A	B	B	A	B	A	B	A	A	B	A	B	A	A	B	A	B	B	B	B	A	B	A	B	A	A	B	B	B	B	B	A	B	B	B	B	A	B	B	A	A	A	A	A
3	chr03.16.5	0.036	10.007	1.53954	1.6	A	B	B	A	B	A	A	A	A	B	A	B	A	A	B	A	B	B	B	B	A	B	A	B	A	A	B	B	B	B	B	A	B	B	B	B	A	B	B	A	A	A	A	A
3	chr03.17.5	0.018	11.793	1.81431	1.7	A	B	B	B	B	A	A	A	A	B	A	B	A	A	B	A	B	B	B	B	A	B	A	B	A	A	B	B	B	B	B	A	B	B	B	B	A	B	B	A	A	A	A	A
3	chr03.18.5	0.004	12.15	1.86923	1.8	A	B	B	B	B	A	A	A	A	B	A	B	A	A	B	A	B	B	B	B	A	B	A	B	A	A	B	B	B	B	B	A	B	B	B	B	A	B	B	A	A	A	A	A
3	chr03.19.5	0.036	15.728	2.41969	1.9	A	B	A	B	B	A	A	A	A	B	A	B	A	A	B	A	A	B	B	B	A	B	A	B	A	A	A	A	B	B	B	A	B	B	B	B	A	B	B	A	A	A	A	A
3	chr03.20.5	0.043	20.024	3.08062	2	A	B	A	B	B	A	A	A	A	B	A	B	A	A	B	A	A	B	B	B	A	B	A	B	A	A	A	A	B	B	B	A	B	B	B	A	A	B	B	A	A	A	A	A
3	chr03.21.5	0.114	31.658	4.87046	2.1	A	B	A	B	B	B	A	B	A	B	A	B	A	A	B	A	A	B	B	A	A	B	A	B	B	B	A	A	B	B	B	A	A	B	B	A	B	B	B	A	A	A	A	A
3	chr03.22.5	0.086	40.315	6.20231	2.2	A	B	A	B	B	B	A	B	B	B	A	B	A	A	B	B	A	B	B	A	A	B	A	B	B	B	A	A	B	B	B	A	A	B	B	A	B	B	A	A	A	A	A	A
3	chr03.23.5	0.004	40.672	6.25723	2.3	A	B	A	B	B	B	A	B	B	B	A	B	A	A	B	B	A	B	B	A	A	B	A	B	B	B	A	A	B	B	B	A	A	B	B	A	B	B	A	A	A	A	A	A
3	chr03.24.5	0.004	41.029	6.31215	2.4	A	B	A	B	B	B	A	B	B	B	A	B	A	A	B	B	A	B	B	A	A	B	A	B	B	B	A	A	B	B	B	A	A	B	B	A	B	B	A	A	A	A	A	A
3	chr03.25.5	0.004	41.386	6.36708	2.5	A	B	A	B	B	B	A	B	B	B	A	B	A	A	B	B	A	B	B	A	A	B	A	B	B	B	A	A	B	B	B	A	A	B	B	A	B	B	A	A	A	A	A	A
3	chr03.26.5	0.15	56.862	8.748	2.6	A	B	A	B	B	B	A	B	B	A	A	B	A	A	B	B	A	A	B	A	A	B	A	B	B	A	A	A	B	B	B	A	B	B	B	A	B	B	A	B	A	A	A	A
3	chr03.27.5	0.05	61.879	9.51985	2.7	A	B	A	B	B	B	A	B	B	A	A	B	A	B	B	B	A	A	B	A	A	B	A	B	B	A	A	A	A	A	B	A	B	B	B	A	B	A	A	B	A	A	A	A
3	chr03.28.5	0.043	66.175	10.1808	2.8	A	B	A	B	B	B	A	B	B	A	A	B	B	B	B	B	A	A	B	A	A	B	A	B	B	A	A	A	A	A	B	A	B	B	B	A	B	A	A	B	A	A	B	A
3	chr03.29.5	0.014	67.604	10.4006	2.9	A	B	A	B	B	B	A	B	B	A	A	B	B	B	B	B	A	A	B	A	A	B	A	B	B	A	A	A	A	A	B	A	B	B	B	A	B	A	A	B	A	A	B	A
3	chr03.30.5	0.018	69.39	10.6754	3	A	B	A	B	B	B	A	B	B	A	A	B	B	B	B	B	A	A	A	A	A	B	A	B	B	A	A	A	A	A	B	A	B	B	B	A	B	A	A	B	A	A	B	A
3	chr03.31.5	0.018	71.176	10.9502	3.1	A	B	A	B	B	B	A	B	B	A	A	B	B	B	B	B	A	A	A	A	A	B	A	A	B	A	A	A	A	A	B	A	B	B	B	A	B	A	A	B	A	A	A	A
3	chr03.32.5	0.007	71.89	11.06	3.2	A	B	A	B	B	B	A	B	B	A	A	B	B	B	B	B	A	A	A	A	A	B	A	A	B	A	A	A	A	A	B	A	B	B	B	A	B	A	A	B	A	A	A	A
3	chr03.33.5	0.036	75.468	11.6105	3.3	A	B	A	B	B	B	B	B	B	A	A	B	B	B	B	B	A	A	A	A	A	B	A	A	B	A	A	A	A	A	B	A	B	B	B	B	B	A	A	B	A	A	A	A
3	chr03.34.5	0.032	78.687	12.1057	3.4	A	B	A	B	B	B	B	B	B	A	A	B	B	A	B	B	A	A	A	A	A	B	A	A	B	A	A	A	A	A	B	A	B	B	B	B	B	A	A	B	A	A	A	A
3	chr03.35.5	0.154	94.556	14.5471	3.5	B	B	A	B	B	B	B	B	B	A	A	B	A	A	B	B	A	A	A	A	A	B	A	A	B	A	A	A	A	A	B	A	A	B	B	B	B	A	A	B	A	A	A	B
3	chr03.36.5	0.107	105.439	16.2214	3.6	B	B	A	B	B	A	B	A	B	A	A	B	A	A	B	B	A	A	A	A	A	B	A	A	A	A	A	A	A	A	B	A	A	B	B	B	A	A	A	B	A	A	A	B
3	chr03.37.5	0.007	106.153	16.3312	3.7	B	B	A	B	B	A	B	A	B	A	A	B	A	A	B	B	A	A	A	A	A	B	A	A	A	A	A	A	A	A	B	A	A	B	B	B	A	A	A	B	A	A	A	B
3	chr03.38.5	0.05	111.17	17.1031	3.8	B	B	A	B	B	A	B	A	B	A	A	B	A	A	B	B	A	A	A	A	A	B	A	A	A	A	A	A	A	A	B	A	A	B	B	B	A	A	A	B	A	A	A	A
3	chr03.39.5	0.021	113.314	17.4329	3.9	B	B	A	B	B	A	B	A	B	A	A	B	A	A	B	B	A	A	A	A	A	B	A	A	A	A	A	A	A	A	B	A	A	B	B	B	A	A	A	B	A	A	A	A
3	chr03.40.5	0.007	114.028	17.5428	4	B	B	A	B	B	A	B	A	B	A	A	B	A	A	B	B	A	A	A	A	A	B	A	A	B	A	A	A	A	A	B	A	A	B	B	B	A	A	A	B	A	A	A	A
3	chr03.41.5	0.007	114.742	17.6526	4.1	B	B	A	B	B	A	B	A	B	A	A	B	A	A	B	B	A	A	B	A	A	B	A	A	B	A	A	A	A	A	B	A	A	B	B	B	A	A	A	B	A	A	A	A
3	chr03.42.5	0.011	115.814	17.8175	4.2	B	B	A	B	B	A	B	A	B	A	A	B	A	A	B	B	A	A	B	A	A	B	A	A	B	A	A	A	A	A	B	A	A	B	B	B	A	A	A	B	A	A	A	A
3	chr03.43.5	0.011	116.886	17.9825	4.3	B	B	A	B	B	A	B	A	B	A	A	B	A	A	B	B	A	A	B	A	A	B	A	A	B	A	A	A	A	A	B	A	A	B	B	B	A	A	A	B	A	A	A	A
3	chr03.44.5	0.004	117.243	18.0374	4.4	B	B	A	B	B	A	B	A	B	A	A	B	A	A	B	B	A	A	B	A	A	B	A	A	B	A	A	A	A	A	B	A	A	B	B	B	A	A	A	B	A	A	A	A
3	chr03.45.5	0.046	121.899	18.7537	4.5	B	B	A	B	B	A	B	A	B	A	A	B	A	A	A	B	A	A	B	A	A	B	A	A	B	A	A	A	A	A	B	A	A	B	B	B	A	A	A	B	A	A	A	A
3	chr03.46.5	0.068	128.727	19.8042	4.6	B	B	A	B	B	A	A	A	B	A	A	B	A	A	A	B	B	B	A	A	A	B	A	A	B	A	B	A	A	A	A	A	A	B	B	B	A	A	A	B	A	A	A	A
3	chr03.47.5	0.189	148.647	22.8688	4.7	A	B	A	A	B	A	A	B	B	A	A	B	A	A	A	B	B	B	A	A	A	B	A	A	B	A	B	A	A	A	A	A	B	B	A	A	B	A	A	B	B	B	A	A
3	chr03.48.5	0.014	150.076	23.0886	4.8	A	B	A	A	B	A	A	B	B	A	A	B	A	A	A	B	B	B	A	A	A	B	A	A	B	A	B	A	A	A	A	A	B	B	A	A	B	A	A	B	B	B	A	A
3	chr03.49.5	0.039	154.013	23.6943	4.9	A	B	A	A	B	A	A	B	B	A	A	B	A	A	A	B	B	B	A	A	A	A	A	A	B	A	B	A	A	A	A	A	B	B	A	A	B	A	A	B	B	B	A	A
3	chr03.50.5	0.029	156.873	24.1343	5	A	B	A	A	B	A	A	B	B	A	A	B	A	A	A	B	B	B	A	A	A	A	A	A	B	A	B	A	A	A	A	A	B	B	A	A	B	A	A	B	B	B	A	A
3	chr03.51.5	0.021	159.017	24.4642	5.1	A	B	A	A	B	A	A	B	B	A	A	B	A	A	A	B	B	B	A	A	A	A	A	A	B	A	B	A	A	A	A	A	B	B	A	A	B	A	A	B	B	B	A	A
3	chr03.52.5	0.007	159.731	24.574	5.2	A	B	A	A	A	A	A	B	B	A	A	B	A	A	A	B	B	B	A	A	A	A	A	A	B	A	B	A	A	A	A	A	B	B	A	A	B	A	A	B	B	B	A	A
3	chr03.53.5	0.139	174.038	26.7751	5.3	A	A	A	A	A	A	A	A	A	A	A	B	A	A	B	A	A	B	A	A	B	A	A	A	B	A	A	A	A	A	A	A	B	B	A	A	A	A	A	B	B	B	B	A
3	chr03.55	0.011	175.11	26.94	5.425	A	A	A	A	A	A	A	A	A	A	A	B	A	A	B	A	A	B	A	A	B	A	A	A	B	A	A	A	A	A	A	A	B	A	A	A	A	A	A	B	B	B	B	A
3	chr03.56.5	0.054	180.488	27.7674	5.575	A	A	A	A	A	A	A	A	A	A	A	B	A	A	B	A	A	A	A	A	B	A	A	A	B	A	A	A	A	A	A	A	A	A	A	A	A	A	A	B	B	B	B	A
3	chr03.57.5	0.011	181.56	27.9323	5.7	A	A	A	A	A	A	A	A	A	A	A	B	A	A	B	A	A	A	A	A	B	A	A	A	B	A	A	A	A	A	A	A	A	A	A	A	A	A	A	B	B	B	B	A
3	chr03.58.5	0.064	188.024	28.9268	5.8	A	A	A	A	A	A	A	A	A	A	A	B	A	A	B	A	A	A	A	A	A	A	A	A	B	A	A	A	A	A	A	A	A	A	A	A	A	A	A	B	B	B	B	A
3	chr03.59.5	0.018	189.81	29.2015	5.9	A	A	A	A	A	A	A	A	A	A	A	B	A	A	B	A	A	A	A	A	A	A	A	A	B	A	A	A	A	A	A	A	A	A	A	A	A	A	A	B	B	B	B	A
3	chr03.60.5	0.004	190.167	29.2565	6	A	A	A	A	A	A	A	A	A	A	A	B	A	A	B	A	A	A	A	A	A	A	A	B	B	A	A	A	A	A	A	A	A	A	A	A	A	A	A	B	B	B	B	A
3	chr03.61.5	0.021	192.311	29.5863	6.1	A	A	A	A	A	A	A	A	A	A	A	B	A	A	B	A	A	A	A	A	A	A	A	B	A	A	A	A	A	A	A	A	A	A	A	A	A	A	A	B	B	B	B	A
3	chr03.62.5	0.007	193.025	29.6962	6.2	A	A	A	A	A	A	A	A	A	A	A	B	A	A	B	A	A	A	A	A	A	A	A	B	A	A	A	A	A	A	A	A	A	A	A	A	A	A	A	B	B	B	B	A
3	chr03.64	0.011	194.097	29.8611	6.325	A	A	A	A	A	A	A	A	A	A	A	B	A	A	B	A	A	A	A	A	A	A	A	B	A	A	A	A	A	A	A	A	A	A	B	A	A	A	A	B	B	B	B	A
3	chr03.65.5	0.132	207.633	31.9435	6.475	A	A	A	A	A	A	B	A	A	A	A	B	B	A	B	A	A	A	B	A	A	A	A	B	A	A	A	A	B	B	A	A	A	A	B	B	A	A	B	B	B	B	B	A
3	chr03.66.5	0.025	210.135	32.3285	6.6	A	A	A	A	A	A	B	A	A	A	A	B	B	A	B	A	A	A	B	A	A	A	A	B	A	A	A	A	B	B	A	A	A	A	B	B	A	A	B	B	B	B	B	A
3	chr03.67.5	0.007	210.849	32.4383	6.7	A	A	A	A	A	A	B	A	A	A	A	B	B	A	B	A	B	A	B	A	A	A	A	B	A	A	A	A	B	B	A	A	A	A	B	B	A	A	B	B	B	B	B	A
3	chr03.68.5	0.004	211.206	32.4932	6.8	A	A	A	A	A	A	B	A	A	A	A	B	B	A	B	A	B	A	B	A	A	A	A	B	A	A	A	A	B	B	A	A	A	A	B	B	A	A	B	B	B	B	B	A
3	chr03.70	0.004	211.563	32.5482	6.925	A	A	A	A	A	A	B	A	A	A	A	B	B	A	B	A	B	A	B	A	A	A	A	B	A	A	A	A	B	B	A	A	A	A	B	B	A	A	B	B	B	B	B	A
3	chr03.71.5	0.011	212.635	32.7131	7.075	A	A	A	A	A	A	B	A	A	A	A	B	B	A	B	A	B	A	B	A	A	A	A	B	A	A	A	A	B	B	A	A	A	A	B	B	A	A	B	B	B	B	B	A
3	chr03.72.5	0.043	216.931	33.374	7.2	A	A	A	A	A	A	B	A	A	A	A	B	B	A	B	A	B	A	B	A	A	A	A	B	A	A	A	A	B	B	A	A	A	A	B	B	A	A	B	B	A	B	B	A
3	chr03.74	0.014	218.36	33.5938	7.325	A	A	A	A	A	A	B	A	A	A	A	B	B	A	B	A	B	A	B	A	A	A	A	B	A	A	A	A	B	B	A	A	A	A	B	B	A	A	B	B	A	B	B	A
3	chr03.75.5	0.007	219.074	33.7037	7.475	A	A	A	A	A	A	B	A	A	A	A	B	B	A	B	A	B	A	B	A	A	A	A	B	A	A	A	A	B	B	A	A	A	A	B	B	A	A	B	B	A	B	B	A
3	chr03.76.5	0.007	219.788	33.8135	7.6	A	A	A	A	A	A	B	A	A	A	A	B	B	A	B	A	B	A	B	A	A	A	A	B	A	A	A	A	B	B	A	A	A	A	B	B	A	A	B	B	A	B	B	A
3	chr03.78	0.014	221.217	34.0334	7.725	A	A	A	A	A	A	B	A	A	A	A	B	B	A	B	A	B	A	B	A	A	A	A	B	A	A	A	A	B	B	A	A	A	A	B	B	A	A	B	B	A	B	B	A
3	chr03.79.5	0.007	221.931	34.1432	7.875	A	A	A	A	A	A	B	A	A	A	A	B	B	B	B	A	B	A	B	B	A	A	A	B	A	A	A	A	B	B	A	A	A	A	B	B	A	A	B	B	A	B	B	A
3	chr03.80.5	0.011	223.003	34.3082	8	A	A	A	A	A	A	B	A	A	A	A	B	B	B	B	A	B	A	B	B	A	A	A	B	A	A	A	A	B	B	A	A	A	A	B	B	A	A	B	B	A	B	B	A
3	chr03.81.5	0.007	223.717	34.418	8.1	A	A	A	A	A	A	B	A	A	A	A	B	B	B	B	A	B	A	B	B	A	A	B	B	A	A	A	A	B	B	A	A	A	A	B	B	A	A	B	B	A	B	B	A
3	chr03.82.5	0.057	229.456	35.3009	8.2	A	A	A	A	B	A	B	A	A	A	A	B	B	A	B	A	B	A	B	B	A	A	B	B	A	A	A	A	B	B	A	A	A	A	B	B	A	A	B	B	A	B	B	A
3	chr03.83.5	0.093	238.851	36.7463	8.3	A	A	A	A	B	A	B	A	A	A	A	B	B	A	A	A	B	A	B	B	A	A	B	B	A	A	A	A	B	B	A	A	A	A	B	B	A	A	B	B	A	B	B	A
3	chr03.85	0.021	240.995	37.0762	8.425	A	A	A	A	B	B	B	A	A	A	A	B	B	A	A	A	B	A	B	B	A	A	B	B	A	A	A	A	B	B	A	A	A	A	B	B	A	A	B	B	A	B	B	A
3	chr03.86.5	0.004	241.352	37.1311	8.575	A	A	A	A	B	B	B	A	A	A	A	B	B	A	A	A	B	A	B	B	A	A	B	B	A	A	A	A	B	B	A	A	A	A	B	B	A	A	B	B	A	B	B	A
3	chr03.87.5	0.004	241.709	37.186	8.7	A	A	A	A	B	B	B	A	A	A	A	B	B	A	A	A	B	A	B	B	A	A	B	B	A	A	A	A	B	B	A	A	A	A	B	B	A	A	B	B	A	B	B	A
3	chr03.88.5	0.007	242.423	37.2958	8.8	A	A	A	A	B	B	B	A	A	A	A	B	B	A	A	A	B	A	B	B	A	A	B	B	A	A	A	A	B	B	A	A	A	A	B	B	A	A	B	B	A	B	B	A
3	chr03.89.5	0.004	242.78	37.3508	8.9	A	A	A	A	B	B	B	A	A	A	A	B	B	A	A	A	B	A	B	B	A	A	B	B	A	A	A	A	B	B	A	A	A	A	B	B	A	A	B	B	A	B	B	A
3	chr03.90.5	0.032	245.999	37.846	9	A	A	A	A	B	B	B	A	A	A	A	B	B	A	A	A	B	A	B	B	A	A	B	B	A	A	A	A	B	B	A	B	A	A	B	B	A	A	B	B	B	B	A	A
3	chr03.91.5	0.032	249.218	38.3412	9.1	A	A	A	A	B	B	B	A	A	A	A	B	B	A	A	A	B	A	B	B	A	A	B	B	A	A	A	A	B	B	A	B	A	A	B	B	A	A	B	B	B	B	A	A
3	chr03.92.5	0.007	249.932	38.4511	9.2	A	A	A	A	B	B	B	A	A	A	A	B	A	A	A	A	B	A	B	B	A	A	B	B	A	A	A	A	B	B	A	B	A	A	B	B	A	A	B	B	B	B	A	A
3	chr03.93.5	0.029	252.792	38.8911	9.3	A	A	A	A	B	B	B	A	A	A	A	B	A	A	A	A	B	A	B	B	A	A	B	B	A	A	A	A	A	B	B	B	A	A	B	B	A	A	B	B	B	B	A	A
3	chr03.94.5	0.054	258.17	39.7185	9.4	A	A	A	A	B	B	B	A	A	A	A	B	A	B	A	A	B	A	B	B	A	A	B	B	A	A	A	A	A	B	B	B	A	A	B	B	A	A	B	B	B	B	A	A
3	chr03.95.5	0.036	261.748	40.2689	9.5	A	A	A	A	B	B	B	A	A	A	A	B	A	B	A	A	B	A	B	B	A	A	B	B	A	A	A	A	A	B	B	B	A	A	B	B	A	A	B	B	B	B	A	A
3	chr03.97	0.004	262.105	40.3238	9.625	A	A	A	A	B	B	B	A	A	A	A	B	A	B	A	A	B	A	B	B	A	A	B	B	A	A	A	A	A	B	B	B	A	A	B	B	A	A	B	B	B	B	A	A
3	chr03.98.5	0.011	263.177	40.4888	9.775	A	A	A	A	B	B	B	A	A	A	A	B	A	B	A	A	B	A	B	A	A	A	B	B	A	A	A	A	A	B	B	B	A	A	B	B	A	A	B	B	B	B	B	A
3	chr03.99.5	0.014	264.606	40.7086	9.9	A	A	A	A	B	B	B	A	A	A	A	B	A	B	A	A	B	A	B	A	A	A	B	B	A	A	A	A	A	B	B	B	A	A	B	B	A	A	B	B	B	B	B	A
3	chr03.100.5	0.007	265.32	40.8185	10	A	A	A	A	B	B	B	A	A	A	A	B	A	B	A	A	B	A	B	A	A	A	B	B	A	A	A	A	A	B	B	B	A	A	B	B	A	A	A	B	B	B	B	A
3	chr03.102	0.039	269.257	41.4242	10.125	A	A	A	A	B	B	B	A	A	A	A	B	A	B	A	A	B	A	B	A	A	A	B	B	A	A	A	A	A	B	B	B	A	A	A	B	A	A	A	A	B	B	B	A
3	chr03.103.5	0.004	269.614	41.4791	10.275	A	A	A	A	B	B	B	A	A	A	A	B	A	B	A	A	B	A	B	A	A	A	B	B	A	A	A	A	A	B	B	B	A	A	A	B	A	A	A	A	B	B	B	A
3	chr03.104.5	0.043	273.91	42.14	10.4	A	A	B	A	B	B	B	A	A	A	A	B	A	B	A	A	B	A	B	A	A	A	B	B	A	A	A	B	A	B	A	B	A	A	A	B	B	A	A	A	B	B	B	A
3	chr03.105.5	0.054	279.288	42.9674	10.5	A	A	B	A	B	B	B	B	A	A	A	B	A	B	A	A	B	A	B	A	A	B	B	B	A	A	A	B	A	B	A	B	A	A	A	B	B	A	A	A	B	B	B	A
3	chr03.106.5	0.039	283.225	43.5731	10.6	A	A	B	A	B	B	B	B	A	B	A	B	A	B	A	A	B	A	B	A	A	B	B	B	A	A	A	B	A	B	A	B	B	A	A	B	B	A	A	A	B	B	B	A
3	chr03.107.5	0.014	284.654	43.7929	10.7	A	A	B	A	B	B	B	B	A	B	A	B	A	B	A	A	B	A	B	A	A	B	B	B	A	B	A	B	A	B	A	B	B	A	A	B	B	A	A	A	B	B	B	A
3	chr03.108.5	0.018	286.44	44.0677	10.8	A	A	B	A	B	B	B	B	A	B	B	B	A	B	A	A	B	A	B	A	A	B	B	B	A	B	A	B	A	B	A	B	B	A	A	B	B	A	A	A	B	B	B	A
3	chr03.109.5	0.007	287.154	44.1775	10.9	A	A	B	A	B	B	B	B	A	B	B	B	A	B	A	A	B	A	B	A	A	B	B	B	A	B	A	B	A	B	A	B	B	A	A	B	B	A	A	A	A	B	B	A
3	chr03.110.5	0.032	290.373	44.6728	11	A	A	B	A	B	B	B	B	A	B	B	B	A	B	A	A	B	A	B	A	A	B	B	B	A	B	A	B	A	B	A	B	B	A	A	B	B	A	A	A	A	B	B	A
3	chr03.111.5	0.075	297.93	45.8354	11.1	A	A	B	A	B	B	B	B	A	B	B	A	A	B	A	A	A	A	B	A	A	B	B	B	A	B	A	B	A	B	A	B	B	A	A	B	B	A	A	A	A	B	B	A
3	chr03.113	0.004	298.287	45.8903	11.225	A	A	B	A	B	B	B	B	A	B	B	A	A	B	A	A	A	A	B	A	A	B	B	B	A	B	A	B	A	B	A	B	B	A	A	B	B	A	A	A	A	B	B	A
3	chr03.115	0.014	299.716	46.1102	11.4	A	A	B	A	B	B	B	B	B	B	B	A	A	B	A	B	A	A	B	A	A	B	B	B	A	B	A	B	A	B	A	B	B	A	A	B	B	A	A	A	A	B	B	A
3	chr03.116.5	0.007	300.43	46.22	11.575	A	A	B	A	B	B	B	B	B	B	B	A	A	B	A	B	A	A	B	A	A	B	B	B	A	B	A	B	A	B	A	B	B	A	A	B	B	A	A	A	A	B	B	A
3	chr03.117.5	0.007	301.144	46.3298	11.7	A	A	B	A	B	B	B	B	B	B	B	A	A	B	A	B	A	A	B	A	A	B	B	B	A	B	A	B	A	B	A	B	B	A	A	B	B	A	A	A	A	B	B	A
3	chr03.118.5	0.011	302.216	46.4948	11.8	A	A	B	A	B	B	B	B	B	B	B	A	A	B	A	B	A	A	B	A	A	B	B	B	A	B	A	B	A	B	A	B	B	A	A	B	B	A	A	A	A	B	B	A
3	chr03.119.5	0.011	303.288	46.6597	11.9	A	A	B	A	B	B	B	B	B	B	B	A	A	B	A	B	A	A	B	A	A	B	B	B	A	B	A	B	A	B	A	B	B	A	B	B	B	A	A	A	A	B	B	A
3	chr03.120.5	0.018	305.074	46.9345	12	A	A	B	A	B	B	B	B	B	B	B	A	A	B	A	B	A	A	B	A	A	B	B	B	A	B	A	B	A	B	A	B	B	A	B	B	B	A	A	A	A	B	B	A
3	chr03.121.5	0.032	308.293	47.4297	12.1	A	A	B	A	B	B	B	B	B	B	B	A	A	B	A	B	A	A	B	A	A	B	B	B	A	B	A	B	A	B	A	B	B	A	B	B	B	A	A	A	A	B	A	A
3	chr03.122.5	0.007	309.007	47.5395	12.2	A	A	B	A	B	B	B	B	B	B	B	A	A	B	A	B	A	A	B	A	A	B	B	B	A	A	A	B	A	B	A	B	B	A	B	B	B	A	A	A	A	B	A	A
3	chr03.123.5	0.011	310.079	47.7045	12.3	A	A	B	A	B	B	B	B	B	B	B	A	A	B	A	B	A	A	B	A	A	B	B	B	A	A	A	B	A	B	B	B	B	A	B	B	B	A	A	A	A	B	A	A
3	chr03.124.5	0.021	312.223	48.0343	12.4	A	A	B	A	B	B	B	B	B	B	B	A	A	B	A	B	A	A	B	A	A	B	B	B	A	A	A	B	A	B	B	B	B	A	B	B	B	A	A	A	A	B	A	A
3	chr03.126	0.001	312.224	48.0345	12.525	B	B	B	A	B	B	A	B	B	B	A	B	A	B	A	B	A	A	A	A	A	B	B	A	A	A	A	B	A	B	B	B	A	A	B	A	B	A	B	B	A	B	A	A
3	chr03.127.5	0.011	313.296	48.1994	12.675	B	B	B	A	B	B	A	B	B	B	A	B	A	B	A	B	A	B	A	A	A	B	B	A	A	A	A	B	A	B	B	B	A	A	B	A	B	A	B	B	A	B	A	A
3	chr03.128.5	0.014	314.725	48.4192	12.8	B	B	B	A	B	B	A	B	B	B	A	B	A	B	A	B	A	B	A	A	A	B	B	A	A	A	A	B	A	B	B	B	A	A	B	A	B	A	B	B	A	B	A	A
3	chr03.129.5	0.021	316.869	48.7491	12.9	B	B	B	A	B	B	A	B	B	B	A	B	A	B	A	B	A	B	A	A	A	B	B	A	A	A	A	B	A	B	B	B	A	A	B	A	B	A	B	B	A	B	A	A
3	chr03.130.5	0.046	321.525	49.4654	13	B	B	B	B	B	B	A	B	B	B	A	B	A	B	A	B	A	B	A	A	A	B	B	A	A	B	A	B	A	B	B	B	A	A	B	A	B	A	B	B	A	B	A	A
3	chr03.131.5	0.018	323.311	49.7402	13.1	B	B	B	B	B	B	A	B	B	B	A	B	A	B	A	B	A	B	A	A	A	B	B	A	A	B	A	B	A	B	B	B	A	A	B	A	B	A	B	B	A	B	A	A
3	chr03.132.5	0.007	324.025	49.85	13.2	B	B	B	B	B	B	A	B	B	B	A	B	A	B	A	B	A	B	A	A	A	B	B	A	A	B	A	B	A	B	B	B	A	A	A	A	B	A	B	B	A	B	A	A
[truncated: 4,620 more rows]
[truncated: 236 more columns]

## Sheet: syn10 (194 lines)
Table S8. Genetic and physical coordinate for syn10 population (194 lines) a Linkage group 1 to 10 relative to chromosome 1 to 10, Linkage group 11 was the additional very small linkage group ; b The observed recombination fraction beteen Markers; c The observed genetic distance under the effect of map expansion; d The Adjusted distance were determined based on the the expected recombination frac…
Linkage group a	Marker ID	Recombination fractionb	Genetic distance(cM)c	Adjusted Genetic distance(cM)d	Physical position(Mb)e	IBM_100	IBM_101	IBM_102	IBM_103	IBM_104	IBM_105	IBM_106	IBM_107	IBM_108	IBM_109	IBM_10	IBM_110	IBM_111	IBM_112	IBM_113	IBM_114	IBM_115	IBM_116	IBM_117	IBM_119	IBM_11	IBM_121	IBM_122	IBM_123	IBM_124	IBM_125	IBM_126	IBM_127	IBM_12	IBM_130	IBM_131	IBM_132	IBM_133	IBM_134	IBM_136	IBM_138	IBM_139	IBM_13	IBM_140	IBM_142	IBM_144	IBM_146	IBM_147	IBM_149
1	chr01.8.5	0	0	0	0.425	B	B	B	B	A	B	A	B	A	B	A	B	A	A	A	A	B	A	A	A	B	B	A	A	A	A	B	B	A	A	B	A	A	A	B	A	B	B	A	A	A	B	A	A
1	chr01.17.5	0.015	1.547	0.238	1.3	B	B	B	B	A	B	A	B	A	B	A	B	A	A	A	A	B	A	A	A	B	B	A	A	A	A	B	B	A	A	B	A	A	A	B	A	B	B	A	A	A	B	A	A
1	chr01.18.5	0.01	2.578	0.396615	1.8	B	B	B	B	A	B	A	B	A	B	A	B	A	A	A	A	B	A	A	A	B	B	A	A	A	A	B	B	A	A	B	A	A	A	B	A	B	B	A	A	A	B	A	A
1	chr01.22.5	0.021	4.641	0.714	2.05	B	B	B	B	A	B	A	B	A	B	A	B	A	A	A	A	B	A	A	A	B	B	A	A	A	A	B	B	A	A	B	B	A	B	B	A	B	B	A	A	A	B	A	A
1	chr01.26.5	0.021	6.704	1.03138	2.45	A	B	B	B	A	B	A	B	A	B	A	B	A	A	A	A	B	A	A	A	B	B	A	A	A	A	B	B	A	A	B	A	A	B	B	A	B	B	A	A	A	B	A	A
1	chr01.27.5	0.062	12.921	1.98785	2.7	A	A	B	B	A	B	A	B	A	B	A	B	A	A	A	A	B	A	A	A	B	B	A	A	A	A	B	B	A	A	B	A	A	A	B	A	B	B	A	A	A	B	A	A
1	chr01.28.5	0.021	14.984	2.30523	2.8	A	A	B	B	A	B	A	B	A	B	A	B	A	A	A	A	B	A	A	A	B	B	A	A	B	A	B	B	A	A	B	A	A	A	B	A	B	B	A	B	A	B	A	A
1	chr01.29.5	0.01	16.015	2.46385	2.9	A	A	B	B	A	B	A	B	A	B	A	B	A	A	A	A	B	A	A	A	B	B	A	A	B	B	B	B	A	A	B	A	A	A	B	A	B	B	A	B	A	B	A	A
1	chr01.30.5	0.046	20.668	3.17969	3	A	A	B	B	A	B	A	B	A	B	B	B	A	A	A	A	B	A	A	A	B	B	A	A	B	B	B	B	A	A	B	A	A	A	B	B	B	B	A	B	A	B	A	A
1	chr01.31.5	0.021	22.731	3.49708	3.1	A	A	B	B	A	B	A	B	A	B	B	B	A	A	A	A	B	A	A	A	B	B	A	A	B	B	B	B	A	A	B	A	A	A	B	B	B	B	A	B	A	B	A	A
1	chr01.32.5	0.026	25.311	3.894	3.2	A	A	B	B	A	B	A	B	A	B	B	B	A	A	A	A	B	A	A	A	B	B	A	A	B	B	B	B	A	A	B	A	A	A	B	B	B	B	A	B	A	B	A	A
1	chr01.33.5	0.01	26.342	4.05262	3.3	A	A	B	B	A	B	A	B	A	B	B	B	A	A	A	A	B	A	A	A	B	B	A	A	B	B	B	B	A	A	B	A	A	A	B	B	B	B	A	B	A	B	A	A
1	chr01.34.5	0.057	32.037	4.92877	3.4	A	A	B	B	A	B	A	B	B	B	B	B	A	A	A	B	B	A	A	A	B	B	A	A	B	B	B	B	A	A	B	A	A	A	B	B	B	B	A	B	A	B	A	A
1	chr01.36	0.046	36.69	5.64462	3.525	A	A	B	B	A	B	A	B	B	B	B	B	A	A	A	B	B	A	A	A	B	B	A	A	B	B	B	B	A	A	B	A	A	A	B	B	B	B	A	A	A	B	A	A
1	chr01.37.5	0.015	38.237	5.88262	3.675	A	A	B	B	A	B	A	B	B	B	B	B	A	A	A	B	B	A	A	A	B	B	A	A	A	B	B	B	A	A	B	A	A	A	B	B	B	B	A	A	A	B	A	A
1	chr01.38.5	0.067	44.979	6.91985	3.8	A	A	B	B	A	B	A	B	B	B	B	B	A	A	A	B	B	A	B	A	B	B	A	A	A	B	B	B	A	A	B	A	A	A	B	B	B	A	A	A	A	B	A	A
1	chr01.39.5	0.01	46.01	7.07846	3.9	A	A	B	B	A	B	A	B	B	B	B	B	A	A	A	B	B	A	B	A	B	B	A	A	A	B	B	B	A	A	B	A	A	A	B	B	B	A	A	A	A	B	A	A
1	chr01.40.5	0.01	47.041	7.23708	4	A	A	B	B	A	B	A	B	B	B	B	B	A	A	A	B	B	A	B	A	B	B	A	A	A	B	B	B	A	A	B	A	A	A	B	B	B	A	A	A	A	B	A	A
1	chr01.42.5	0.015	48.588	7.47508	4.15	A	A	B	B	A	B	A	B	B	B	B	B	A	A	A	B	B	A	B	A	B	B	A	A	A	B	B	B	A	A	B	A	A	A	B	B	B	A	A	A	A	B	A	A
1	chr01.44.5	0.077	56.382	8.67415	4.35	A	A	A	B	A	A	A	A	B	B	B	A	A	A	A	B	B	A	B	A	B	A	A	A	A	B	B	A	A	A	B	A	A	A	B	B	A	A	A	A	A	B	A	A
1	chr01.45.5	0.031	59.479	9.15062	4.5	A	A	A	B	A	A	A	A	B	B	B	A	A	A	A	B	B	A	B	A	B	A	A	A	A	B	B	A	A	A	B	A	A	A	B	B	A	A	A	A	A	B	A	A
1	chr01.46.5	0.036	63.094	9.70677	4.6	A	A	A	B	A	A	A	A	B	B	B	A	A	A	A	B	B	A	B	A	B	A	A	A	A	B	B	A	B	A	B	A	A	A	B	B	A	A	A	A	A	B	A	A
1	chr01.47.5	0.021	65.157	10.0242	4.7	A	A	A	B	A	A	A	A	B	B	B	A	A	A	A	B	B	A	B	A	B	A	A	A	A	B	B	A	B	A	B	A	A	A	B	B	A	A	A	A	A	B	A	A
1	chr01.49	0.021	67.22	10.3415	4.825	A	A	A	B	A	A	A	A	A	B	B	A	A	A	A	A	B	A	B	A	B	A	A	A	A	B	B	A	B	A	B	A	B	A	B	B	A	A	A	A	A	B	A	A
1	chr01.50.5	0.113	78.761	12.1171	4.975	A	A	A	B	A	A	A	A	A	B	A	A	B	B	B	A	B	A	B	A	B	A	A	A	B	B	B	A	B	A	B	A	B	A	B	B	A	A	A	B	B	B	A	A
1	chr01.51.5	0.119	90.847	13.9765	5.1	A	A	A	B	A	B	A	B	A	B	A	A	B	B	B	A	B	A	B	A	B	B	B	A	B	B	B	B	B	A	B	A	B	A	B	B	B	A	A	B	B	B	B	B
1	chr01.52.5	0.01	91.878	14.1351	5.2	A	A	A	B	A	B	A	B	A	B	A	A	B	B	B	A	B	A	B	A	B	B	B	A	B	B	B	B	B	A	B	A	B	A	B	B	B	A	A	B	B	B	B	B
1	chr01.53.5	0.015	93.425	14.3731	5.3	A	A	A	B	A	B	A	B	A	B	A	B	B	B	B	A	B	A	B	A	B	B	B	A	B	B	B	B	B	A	B	A	B	A	A	B	B	A	A	B	B	B	B	B
1	chr01.54.5	0.046	98.078	15.0889	5.4	A	A	A	B	A	B	A	B	A	B	A	B	B	B	B	A	B	A	A	A	B	B	B	A	B	B	B	B	B	A	B	A	A	A	A	B	B	A	A	B	B	B	B	B
1	chr01.55.5	0.046	102.731	15.8048	5.5	A	A	A	B	A	B	A	B	A	B	A	B	B	B	B	A	B	B	A	A	B	B	B	A	B	B	B	B	B	A	B	A	A	A	A	A	B	A	A	B	B	B	B	B
1	chr01.56.5	0.046	107.384	16.5206	5.6	A	A	A	B	A	B	A	B	A	B	A	B	B	B	B	A	B	B	A	A	B	B	B	A	B	B	B	B	B	A	B	A	A	A	A	A	B	A	A	B	B	B	B	B
1	chr01.57.5	0.021	109.447	16.838	5.7	A	B	A	B	A	B	A	B	A	B	A	B	B	B	B	A	B	B	A	A	B	B	B	A	B	B	B	B	B	A	B	A	A	A	A	A	B	A	A	B	B	B	B	B
1	chr01.58.5	0.005	109.962	16.9172	5.8	A	B	A	B	A	B	A	B	A	B	A	B	B	B	B	A	B	B	A	A	B	B	B	A	B	B	B	B	B	A	B	A	A	A	A	A	B	A	A	B	B	B	B	B
1	chr01.60.5	0.005	110.477	16.9965	5.95	A	B	A	B	A	B	A	B	A	B	A	B	B	B	B	A	B	B	A	A	B	B	B	A	B	B	B	B	B	A	B	A	A	A	A	A	B	A	A	B	B	B	B	B
1	chr01.62.5	0.005	110.992	17.0757	6.15	A	B	A	B	A	B	A	B	A	B	A	B	B	B	B	A	B	B	A	A	B	B	B	A	B	B	B	B	B	A	B	A	A	A	A	A	B	A	A	B	B	B	B	B
1	chr01.63.5	0.015	112.539	17.3137	6.3	A	B	A	B	A	B	A	B	A	B	A	B	B	B	B	A	B	B	A	A	B	B	B	A	B	B	B	B	B	A	B	A	A	A	A	A	B	A	A	B	B	B	B	B
1	chr01.64.5	0.005	113.054	17.3929	6.4	A	B	A	B	A	B	A	B	A	B	A	B	B	B	B	A	B	B	A	A	B	B	B	A	B	B	B	B	B	A	B	A	A	A	A	A	B	A	A	B	B	B	B	B
1	chr01.66	0.057	118.749	18.2691	6.525	A	B	A	B	A	B	A	B	A	B	A	B	B	B	A	A	B	B	B	A	B	B	B	A	B	B	B	B	B	A	B	A	B	A	A	B	B	A	A	A	B	B	B	B
1	chr01.67.5	0.072	126.016	19.3871	6.675	A	B	A	B	A	A	A	A	A	B	A	A	B	B	A	A	B	B	B	A	B	A	B	A	B	B	B	A	B	A	B	A	B	A	A	B	A	A	A	A	B	B	B	B
1	chr01.68.5	0.005	126.531	19.4663	6.8	A	B	A	B	A	A	A	A	A	B	A	A	B	B	A	A	B	B	B	A	B	A	B	A	B	B	B	A	B	A	B	A	B	A	A	B	A	A	A	A	B	B	B	B
1	chr01.69.5	0.041	130.664	20.1022	6.9	A	B	A	B	A	A	A	A	A	B	A	A	B	B	A	A	B	B	B	A	B	A	B	A	B	B	B	A	A	A	B	A	B	A	A	B	A	A	A	A	B	B	B	B
1	chr01.70.5	0.01	131.695	20.2608	7	A	B	A	B	A	A	A	A	A	B	A	A	B	B	A	A	B	B	B	A	B	A	B	A	B	B	A	A	A	A	B	A	B	A	A	B	A	A	A	A	B	B	B	B
1	chr01.71.5	0.072	138.962	21.3788	7.1	A	B	A	B	A	A	A	A	A	A	A	B	B	B	A	A	A	B	B	B	B	A	B	A	B	B	A	A	A	A	B	A	B	A	A	B	A	A	B	A	B	B	B	B
1	chr01.73	0.026	141.542	21.7757	7.225	A	B	A	B	A	A	A	A	A	A	A	B	B	B	A	A	A	B	B	B	B	A	B	A	B	B	A	A	A	A	B	A	B	A	A	B	A	A	B	A	B	B	B	B
1	chr01.74.5	0.088	150.396	23.1378	7.375	A	B	A	B	A	A	B	A	A	A	B	B	B	B	A	A	A	B	A	B	B	A	B	B	B	B	A	A	A	A	B	A	A	A	A	A	A	A	B	A	B	B	B	B
1	chr01.75.5	0.041	154.529	23.7737	7.5	A	B	A	B	A	A	B	A	A	A	B	B	B	B	A	A	A	B	A	B	B	A	B	B	B	B	A	A	A	A	B	A	A	A	A	A	A	A	B	A	B	B	B	B
1	chr01.77.5	0.021	156.592	24.0911	7.65	A	B	A	B	A	A	B	A	A	A	B	B	B	B	A	A	A	B	A	B	B	A	B	B	B	B	A	A	A	A	B	A	A	A	A	A	A	A	B	A	B	B	B	B
1	chr01.79.5	0.005	157.107	24.1703	7.85	A	B	A	B	A	A	B	A	A	A	B	B	B	B	A	A	A	B	A	B	B	A	B	B	B	B	A	A	A	A	B	A	A	A	A	A	A	A	B	A	B	B	B	B
1	chr01.81	0.052	162.28	24.9662	8.025	A	B	A	B	A	A	B	A	A	A	B	B	B	B	A	A	A	B	B	B	B	A	B	B	B	B	A	A	A	A	B	A	A	A	A	B	A	A	B	A	B	B	B	B
1	chr01.82.5	0.005	162.795	25.0454	8.175	A	B	A	B	A	A	B	A	A	A	B	B	B	B	A	A	A	B	B	B	B	A	B	B	B	B	A	A	A	A	B	A	A	A	A	B	A	A	B	A	B	B	B	B
1	chr01.83.5	0.026	165.375	25.4423	8.3	A	B	A	A	A	A	B	A	A	A	B	B	B	B	A	A	A	B	B	B	B	A	B	B	B	B	A	A	A	A	A	A	A	A	A	B	A	A	B	A	B	B	B	B
1	chr01.84.5	0.031	168.472	25.9188	8.4	A	B	A	A	A	A	B	A	A	A	B	B	B	B	A	A	A	A	B	B	B	A	B	B	B	B	A	A	A	A	A	A	A	A	A	B	A	A	B	A	B	B	B	B
1	chr01.85.5	0.021	170.535	26.2362	8.5	A	B	A	A	A	A	B	A	A	A	A	B	B	B	A	A	A	A	B	B	B	A	B	B	B	B	A	A	A	A	A	A	A	A	A	B	A	A	B	A	B	B	B	B
1	chr01.86.5	0.108	181.534	27.9283	8.6	A	A	A	A	A	A	B	A	A	A	A	B	A	B	A	A	A	A	A	B	B	A	B	B	B	B	A	A	A	A	A	A	B	A	A	A	A	A	B	A	B	B	B	B
1	chr01.88	0.021	183.597	28.2457	8.725	A	A	B	A	A	A	B	A	A	A	A	B	A	B	A	A	A	A	A	B	B	A	B	B	B	B	A	A	A	A	A	A	B	A	A	A	A	A	B	A	B	B	B	B
1	chr01.89.5	0.01	184.628	28.4043	8.875	A	A	B	A	A	A	B	A	A	A	A	B	A	B	A	A	A	A	A	B	B	A	B	B	B	B	A	A	A	A	A	A	B	A	A	A	A	A	B	A	B	B	B	B
1	chr01.91	0.005	185.143	28.4835	9.025	A	A	B	A	A	A	B	A	A	A	A	B	A	B	A	A	A	A	A	B	B	A	B	B	B	B	A	A	A	A	A	A	B	A	A	A	A	A	B	A	B	B	B	B
1	chr01.92.5	0.082	193.466	29.764	9.175	A	A	A	A	A	A	B	A	A	A	A	B	A	B	B	A	A	A	A	B	A	A	B	B	B	B	A	A	A	A	A	A	B	A	A	A	A	B	B	A	B	A	B	B
1	chr01.93.5	0.015	195.013	30.002	9.3	A	A	A	A	A	A	B	A	A	A	A	B	A	B	B	A	A	A	A	B	A	A	B	B	B	B	A	A	A	A	A	A	B	A	A	A	A	B	B	A	B	A	B	B
1	chr01.94.5	0.031	198.11	30.4785	9.4	A	A	A	A	A	A	B	A	B	A	A	B	A	B	B	A	A	A	A	B	A	A	B	B	B	B	A	A	A	A	A	A	B	A	A	A	A	B	B	A	B	A	B	B
1	chr01.96	0.015	199.657	30.7165	9.525	A	A	A	A	A	A	B	A	B	A	A	B	A	B	B	B	A	A	A	B	A	A	B	B	B	B	A	A	A	A	A	A	B	A	A	A	A	B	B	A	B	A	B	B
1	chr01.97.5	0.021	201.72	31.0338	9.675	A	A	B	A	A	A	B	A	B	A	A	B	A	B	B	B	A	A	A	B	A	A	B	B	B	B	A	A	A	A	A	A	B	A	A	A	A	B	B	A	B	A	B	B
1	chr01.98.5	0.005	202.235	31.1131	9.8	A	A	B	A	A	A	B	A	B	A	A	B	A	B	B	B	A	A	A	B	A	A	B	B	B	B	A	A	A	A	A	A	B	A	A	A	A	B	B	A	B	A	B	B
1	chr01.99.5	0.015	203.782	31.3511	9.9	A	A	B	A	A	A	B	A	B	A	A	B	A	B	B	B	A	A	A	B	A	A	B	B	B	B	A	A	A	A	A	A	B	A	A	A	A	B	B	A	B	A	B	B
1	chr01.100.5	0.015	205.329	31.5891	10	A	A	B	A	A	A	B	A	B	A	A	B	A	B	A	B	A	A	A	B	A	A	B	B	B	B	A	A	A	A	A	A	B	A	A	A	A	B	B	A	B	A	B	B
1	chr01.102.5	0.026	207.909	31.986	10.15	A	A	B	A	A	A	B	A	B	A	A	B	A	B	A	B	A	A	A	B	A	A	B	B	B	B	A	A	A	A	B	A	B	A	A	A	A	B	B	A	B	A	B	B
1	chr01.104.5	0.021	209.972	32.3034	10.35	A	A	B	A	A	A	B	A	B	A	A	B	A	B	A	B	A	A	A	B	A	A	B	B	A	B	A	A	A	A	B	A	B	A	A	A	B	B	B	A	B	A	B	B
1	chr01.106.5	0.041	214.105	32.9392	10.55	A	A	B	A	A	B	B	A	B	A	A	B	A	B	A	B	A	A	A	B	A	B	B	B	A	A	A	A	A	A	A	A	B	A	A	A	B	B	B	A	B	A	B	B
1	chr01.108.5	0.005	214.62	33.0185	10.75	A	A	B	A	A	B	B	A	B	A	A	B	A	B	A	B	A	A	A	B	A	B	B	B	A	A	A	A	A	A	A	A	B	A	A	A	B	B	B	A	B	A	B	B
1	chr01.109.5	0.01	215.651	33.1771	10.9	A	A	B	A	A	B	B	A	B	A	A	B	A	B	A	B	A	A	A	B	A	B	B	B	A	A	A	A	A	A	A	A	B	A	A	A	B	B	B	A	B	A	B	B
1	chr01.110.5	0.015	217.198	33.4151	11	B	A	B	A	A	B	B	A	B	A	A	B	A	B	A	B	A	A	A	B	A	B	B	B	A	A	A	A	A	A	A	A	B	A	A	A	B	B	B	A	B	A	B	B
1	chr01.113	0.057	222.893	34.2912	11.175	B	B	B	A	A	B	A	A	B	A	A	B	B	B	A	B	A	A	A	B	A	B	B	B	A	A	A	A	A	A	A	A	B	A	A	A	B	B	B	A	B	A	B	B
1	chr01.116.5	0.01	223.924	34.4498	11.475	B	B	B	A	A	B	A	A	B	A	A	B	B	B	A	B	A	A	A	B	A	B	B	B	A	A	A	A	A	A	A	A	B	A	A	A	B	B	B	A	B	A	B	B
1	chr01.118.5	0.005	224.439	34.5291	11.75	B	B	B	A	A	B	A	A	B	A	A	B	B	B	A	B	A	A	A	B	A	B	B	B	A	A	A	A	A	A	A	A	B	A	A	A	B	B	B	A	B	A	B	B
1	chr01.119.5	0.021	226.502	34.8465	11.9	B	A	B	A	A	B	A	A	B	A	A	B	B	B	A	B	A	A	A	B	A	B	B	B	A	A	A	A	A	A	A	A	B	A	A	A	B	B	B	A	B	A	B	B
1	chr01.121	0.026	229.082	35.2434	12.025	B	A	B	A	B	B	A	A	B	A	A	B	B	B	A	B	A	A	A	B	A	B	B	B	A	A	A	A	A	A	A	A	B	A	A	A	B	B	B	A	B	A	B	B
1	chr01.122.5	0.01	230.113	35.402	12.175	B	A	B	A	B	B	A	A	B	A	A	B	B	B	A	B	A	A	A	B	A	B	B	B	A	A	A	A	A	A	A	A	B	A	A	A	B	B	B	A	B	A	B	B
1	chr01.124	0.088	238.967	36.7642	12.325	B	A	B	A	B	A	B	A	B	A	A	B	B	B	A	B	A	A	A	B	A	A	B	B	A	A	A	A	A	A	A	A	B	A	A	A	A	A	B	A	B	A	B	B
1	chr01.126	0.098	248.889	38.2906	12.5	A	A	B	A	B	A	B	A	B	A	B	B	B	B	A	B	A	A	A	B	B	A	B	B	A	A	A	A	A	A	A	A	B	A	A	A	A	A	B	B	B	B	B	B
1	chr01.127.5	0.005	249.404	38.3698	12.675	A	A	B	A	B	A	B	A	B	A	B	B	B	B	A	B	A	A	A	B	B	A	B	B	A	A	A	A	A	A	A	A	B	A	A	A	A	A	B	B	B	B	B	B
1	chr01.128.5	0.052	254.577	39.1657	12.8	A	A	B	A	B	A	B	A	B	A	B	B	B	B	A	B	A	A	A	B	B	A	B	B	A	A	A	A	A	A	A	A	B	A	A	A	A	A	B	B	B	B	B	B
1	chr01.131.5	0.041	258.71	39.8015	13	A	A	B	A	B	A	B	A	B	A	B	B	B	B	A	B	A	A	A	B	B	A	B	B	A	A	A	A	A	A	A	A	B	A	A	A	A	A	B	B	B	B	A	B
1	chr01.135	0.005	259.225	39.8808	13.325	A	A	B	A	A	A	B	A	B	A	B	B	B	B	A	B	A	A	A	B	B	A	B	B	A	A	A	A	A	A	A	A	B	A	A	A	A	A	B	B	B	B	A	B
1	chr01.136.5	0.026	261.805	40.2777	13.575	A	A	B	A	A	A	B	A	B	A	B	B	B	B	A	B	A	A	A	A	B	A	B	B	A	A	A	A	A	A	A	A	B	A	A	A	A	A	B	B	B	B	A	B
1	chr01.138	0.031	264.902	40.7542	13.725	A	A	B	A	A	A	B	A	B	A	B	B	B	B	A	B	A	A	A	A	B	A	B	B	A	A	A	A	A	A	A	A	B	A	A	A	A	A	B	B	A	B	A	B
1	chr01.139.5	0.005	265.417	40.8334	13.875	A	A	B	A	A	A	B	A	B	A	B	B	B	B	A	B	A	A	A	A	B	A	B	B	A	A	A	A	A	A	A	A	B	A	A	A	A	A	B	B	A	B	A	B
1	chr01.140.5	0.005	265.932	40.9126	14	A	A	B	A	A	A	B	A	B	A	B	B	B	B	A	B	A	A	A	A	B	A	B	B	A	A	A	A	A	A	A	A	B	A	A	A	A	A	B	B	A	B	B	B
1	chr01.141.5	0.015	267.479	41.1506	14.1	A	A	B	A	A	A	B	A	B	A	B	B	B	B	A	B	A	A	A	A	B	A	B	B	A	A	A	A	A	A	A	A	B	A	A	A	A	A	B	B	A	B	B	B
1	chr01.143	0.01	268.51	41.3092	14.225	A	A	B	A	A	A	B	A	B	A	B	B	B	B	A	B	A	A	A	A	B	A	B	B	A	A	A	A	A	A	A	A	B	A	A	A	A	A	B	B	A	B	B	B
1	chr01.144.5	0.005	269.025	41.3885	14.375	A	A	B	A	A	A	B	A	B	A	B	B	B	B	A	B	A	A	A	A	B	A	B	B	A	A	A	A	A	A	A	A	B	A	A	A	A	A	B	B	A	B	B	B
1	chr01.146.5	0.005	269.54	41.4677	14.55	A	A	B	A	A	A	B	A	B	A	B	B	B	B	A	B	A	A	A	A	B	A	B	B	A	A	A	A	A	A	A	A	B	A	A	A	A	A	B	B	A	B	B	B
1	chr01.148.5	0.005	270.055	41.5469	14.75	A	A	B	A	A	A	B	A	B	A	B	B	B	B	A	B	A	A	A	A	B	A	B	B	A	A	A	A	A	A	A	A	B	A	A	A	A	A	B	B	A	B	B	B
1	chr01.149.5	0.005	270.57	41.6262	14.9	A	A	B	A	A	A	B	A	B	A	B	B	B	B	A	B	A	A	A	A	B	A	B	B	A	A	A	A	A	A	A	A	B	A	A	A	A	A	B	B	A	B	B	B
1	chr01.150.5	0.015	272.117	41.8642	15	A	A	B	A	A	A	B	A	B	A	B	B	B	B	A	B	A	A	A	A	B	A	B	B	A	A	A	A	A	A	A	A	B	A	A	A	A	A	B	B	A	B	B	B
1	chr01.151.5	0.098	282.039	43.3906	15.1	A	A	B	A	A	A	B	A	B	A	A	B	B	B	A	B	A	A	A	A	A	A	B	B	A	A	A	A	A	A	A	A	A	A	A	A	A	A	B	B	A	B	B	A
1	chr01.152.5	0.031	285.136	43.8671	15.2	A	A	B	A	B	A	B	A	B	A	A	B	B	B	A	B	A	A	A	A	A	A	B	B	A	A	A	A	A	A	A	A	A	A	A	A	A	A	B	A	A	A	B	A
1	chr01.153.5	0.031	288.233	44.3435	15.3	A	A	B	A	B	A	B	A	B	A	A	B	B	B	A	B	A	A	A	A	A	A	B	B	A	A	A	A	A	A	A	A	A	A	A	A	A	A	B	A	A	A	B	A
1	chr01.154.5	0.01	289.264	44.5022	15.4	A	A	B	A	B	A	B	A	A	A	A	B	B	B	A	B	A	A	A	A	A	A	B	B	A	A	A	A	A	A	A	A	A	A	A	A	A	A	B	A	A	A	B	A
1	chr01.156.5	0.01	290.295	44.6608	15.55	A	A	B	A	B	A	B	A	A	A	A	B	B	B	A	B	A	A	A	A	A	A	B	B	A	A	A	A	A	A	A	A	A	A	A	A	A	A	B	A	A	A	B	A
1	chr01.158.5	0.005	290.81	44.74	15.75	A	A	B	A	B	A	B	A	A	A	A	B	B	B	A	B	A	A	A	A	A	A	B	B	A	A	A	A	A	A	A	A	A	A	A	A	A	A	B	A	A	A	B	A
1	chr01.159.5	0.021	292.873	45.0574	15.9	A	A	B	A	B	A	B	A	A	A	A	B	B	B	A	B	A	A	A	A	A	A	B	B	A	A	A	A	A	A	A	A	A	A	A	A	A	A	B	A	A	A	B	A
1	chr01.160.5	0.005	293.388	45.1366	16	A	A	B	A	B	A	B	A	A	A	A	B	B	B	A	B	A	A	A	A	A	A	B	B	A	B	A	A	A	A	A	A	A	A	A	A	A	A	B	A	A	A	B	A
1	chr01.162.5	0.01	294.419	45.2952	16.15	A	A	B	A	B	A	B	A	A	A	A	B	B	B	B	B	A	A	A	A	A	A	B	B	B	B	A	A	A	A	A	A	A	A	A	A	A	A	B	A	A	A	B	A
1	chr01.164.5	0.015	295.966	45.5332	16.35	A	A	B	A	B	A	B	A	A	A	A	B	B	B	B	B	A	A	A	A	A	A	B	B	B	B	A	A	A	A	A	A	A	A	A	A	A	A	B	A	A	A	B	A
1	chr01.166	0.005	296.481	45.6125	16.525	A	A	B	A	B	A	B	A	A	A	A	B	B	B	B	B	A	A	A	A	A	A	B	B	B	B	A	A	A	A	A	A	A	A	A	A	A	A	B	A	A	A	B	A
1	chr01.167.5	0.005	296.996	45.6917	16.675	A	A	B	A	B	A	B	A	A	A	A	B	B	B	B	B	A	A	A	A	A	A	B	B	B	B	A	A	A	A	A	A	A	A	A	A	A	A	B	A	A	A	B	A
1	chr01.171.5	0.01	298.027	45.8503	16.95	A	A	B	A	B	A	B	A	A	A	A	B	B	B	B	B	A	A	A	A	A	A	B	B	B	B	A	A	A	A	A	A	A	A	A	A	A	A	B	A	A	A	B	A
1	chr01.175.5	0.015	299.574	46.0883	17.35	A	A	B	A	B	A	B	A	A	A	A	B	B	B	B	B	A	A	A	A	A	A	B	B	B	B	A	A	A	A	A	A	A	A	A	A	A	A	B	A	A	A	B	A
1	chr01.177	0.001	299.575	46.0885	17.625	A	B	B	A	B	A	B	B	A	B	A	B	B	B	B	B	B	A	A	A	A	A	B	B	B	B	B	B	B	A	A	B	A	B	A	A	A	A	B	A	B	A	B	A
1	chr01.178.5	0.062	305.792	47.0449	17.775	A	B	B	A	B	A	B	B	A	B	A	B	B	B	B	B	B	A	A	A	A	A	B	B	B	B	B	B	B	A	A	B	A	B	A	A	A	A	B	A	B	A	B	A
1	chr01.179.5	0.026	308.372	47.4418	17.9	A	B	B	A	B	A	B	B	A	B	A	B	B	B	B	B	B	A	A	A	A	A	B	B	B	B	B	B	B	A	A	B	A	B	A	A	A	A	B	A	B	A	B	A
1	chr01.181	0.005	308.887	47.5211	18.025	A	B	B	A	B	A	B	B	A	B	A	B	B	B	B	B	B	A	A	A	A	A	B	B	B	B	B	B	B	A	A	B	A	B	A	A	A	A	B	A	B	A	B	A
1	chr01.184	0.005	309.402	47.6003	18.25	A	B	B	A	B	A	B	B	A	B	A	B	B	B	B	B	B	A	A	A	A	A	B	B	B	B	B	B	B	A	A	B	A	B	A	A	A	A	B	A	B	A	B	A
1	chr01.187.5	0.021	311.465	47.9177	18.575	A	B	B	A	B	A	B	B	A	B	A	B	B	B	B	B	B	A	A	A	A	A	B	B	B	B	B	B	B	A	A	B	A	B	A	A	A	A	B	A	B	A	B	B
1	chr01.190	0.01	312.496	48.0763	18.875	A	B	B	A	B	A	B	B	A	B	A	B	B	B	B	B	B	A	A	A	A	A	B	B	B	B	B	B	B	A	A	B	A	B	A	A	A	A	B	A	B	A	B	B
1	chr01.191.5	0.082	320.819	49.3568	19.075	A	B	B	A	B	A	B	A	A	B	A	B	B	B	B	B	A	A	A	A	B	A	B	B	B	A	A	B	B	B	A	B	A	B	A	A	A	A	B	A	B	B	B	B
1	chr01.194.5	0.015	322.366	49.5948	19.3	A	B	B	A	B	A	B	A	A	A	A	B	B	B	B	B	A	A	A	A	B	A	A	B	B	A	A	A	B	B	A	B	A	B	A	A	A	A	B	A	B	B	B	B
1	chr01.197.5	0.062	328.583	50.5512	19.6	A	B	B	A	B	A	B	B	A	B	A	B	B	B	B	B	B	A	A	B	B	A	B	B	B	A	B	B	B	B	A	B	A	B	A	A	A	A	B	A	B	B	B	B
1	chr01.198.5	0.005	329.098	50.6305	19.8	A	B	B	A	B	A	B	B	A	B	A	B	B	B	B	B	B	A	A	B	B	A	B	B	B	A	B	B	B	B	A	B	A	B	A	A	A	A	B	A	B	B	B	B
1	chr01.199.5	0.01	330.129	50.7891	19.9	A	B	B	A	B	A	B	B	A	B	A	B	B	B	B	B	B	A	A	B	B	A	B	B	B	A	B	B	B	B	A	B	A	B	A	A	A	A	B	A	B	B	B	B
1	chr01.201	0.015	331.676	51.0271	20.025	A	B	B	A	B	A	B	B	A	B	A	B	B	B	B	B	B	A	A	B	B	A	B	B	B	B	B	B	B	B	A	B	A	B	A	A	A	A	B	A	B	B	B	B
1	chr01.208.5	0.005	332.191	51.1063	20.475	A	B	B	A	B	A	B	B	A	B	A	B	B	B	B	B	B	A	A	B	B	A	B	B	B	B	B	B	B	B	A	B	A	B	A	A	A	A	B	A	B	B	B	B
1	chr01.215.5	0.005	332.706	51.1855	21.2	A	B	B	A	B	A	B	B	A	B	A	B	B	B	B	B	B	A	A	B	B	A	B	B	B	B	B	B	B	B	A	B	A	B	A	A	A	A	B	A	B	B	B	B
1	chr01.216.5	0.052	337.879	51.9814	21.6	A	A	B	A	B	A	B	B	A	B	A	B	B	B	B	B	B	A	A	B	B	A	B	B	B	A	B	B	B	B	A	A	A	A	A	A	A	A	B	A	B	B	B	B
1	chr01.217.5	0.072	345.146	53.0994	21.7	A	A	B	A	A	A	B	B	A	B	A	B	B	B	B	B	B	B	A	B	B	A	B	B	B	A	B	B	B	B	A	A	A	A	A	A	A	A	B	A	B	B	B	B
1	chr01.221	0.015	346.693	53.3374	21.925	A	A	B	A	A	A	B	B	A	B	A	B	B	B	B	B	B	B	A	B	B	A	B	B	A	A	B	B	B	A	A	A	A	A	A	A	A	A	B	A	B	B	B	B
1	chr01.227	0.005	347.208	53.4166	22.4	A	A	B	A	A	A	B	B	A	B	A	B	B	B	B	B	B	B	A	B	B	A	B	B	A	A	B	B	B	A	A	A	A	A	A	A	A	A	A	A	B	B	B	B
1	chr01.230.5	0.026	349.788	53.8135	22.875	A	A	B	A	A	A	B	B	A	B	A	B	B	B	B	B	B	B	A	B	B	A	B	B	A	A	B	B	B	A	A	A	A	A	A	A	A	A	A	A	B	B	B	B
1	chr01.231.5	0.005	350.303	53.8928	23.1	A	A	B	A	A	A	B	B	A	B	A	B	B	B	B	B	B	B	A	B	B	A	B	B	A	A	B	B	B	A	A	A	A	A	A	A	A	A	A	A	B	B	B	B
1	chr01.232.5	0.088	359.157	55.2549	23.2	A	A	B	A	A	A	B	B	A	B	A	B	B	B	B	B	B	B	B	B	B	A	B	B	A	A	B	B	B	A	A	A	A	A	A	A	A	A	A	A	B	B	B	B
1	chr01.233.5	0.01	360.188	55.4135	23.3	A	A	B	A	A	A	B	B	A	B	A	B	B	B	B	B	B	B	B	B	B	A	B	B	A	A	B	B	B	A	A	A	A	A	A	B	A	A	A	A	B	B	B	B
1	chr01.234.5	0.01	361.219	55.5722	23.4	A	A	B	A	A	A	B	B	A	B	A	B	B	B	B	B	B	B	B	B	B	A	B	B	A	A	B	B	B	A	A	A	A	A	A	B	A	A	A	A	B	B	B	B
1	chr01.235.5	0.01	362.25	55.7308	23.5	A	A	B	A	A	A	B	B	A	B	A	B	B	B	B	B	B	B	B	B	B	A	B	B	A	A	B	A	B	A	A	A	B	A	A	B	A	A	A	A	B	B	B	B
1	chr01.238	0.067	368.992	56.768	23.675	B	A	B	A	A	A	B	A	A	A	A	B	B	B	B	B	A	B	B	B	B	A	B	B	A	A	A	A	B	A	A	A	B	A	B	B	A	A	A	A	B	B	B	B
1	chr01.240.5	0.005	369.507	56.8472	23.925	B	A	B	A	A	A	B	A	A	A	A	B	B	B	B	B	A	B	B	B	B	A	B	A	A	A	A	A	B	A	A	A	B	A	B	B	A	A	A	A	B	B	B	B
1	chr01.242	0.021	371.57	57.1646	24.125	B	A	B	A	A	A	A	A	A	A	A	B	B	B	B	B	A	B	B	B	B	A	B	A	A	A	A	A	B	A	A	A	B	A	B	B	A	A	A	A	B	B	B	B
1	chr01.243.5	0.015	373.117	57.4026	24.275	B	A	B	A	A	A	A	A	A	A	A	B	B	B	B	B	A	B	B	B	B	A	B	A	A	A	A	A	B	A	A	A	A	A	B	B	A	A	A	A	B	B	B	B
1	chr01.245	0.015	374.664	57.6406	24.425	B	A	B	A	A	A	A	A	A	A	A	B	B	B	B	B	A	B	B	A	B	A	B	A	A	A	A	A	B	A	A	A	A	A	B	B	A	A	A	A	B	B	B	B
1	chr01.246.5	0.01	375.695	57.7992	24.575	B	A	B	A	A	B	A	A	A	A	A	B	B	B	B	B	A	B	B	A	B	A	B	A	A	A	A	A	B	A	A	A	A	A	B	B	A	A	A	A	B	B	B	B
1	chr01.247.5	0.057	381.39	58.6754	24.7	B	A	B	A	A	B	A	A	A	A	A	B	B	B	B	B	A	B	B	A	B	B	B	A	A	A	A	A	B	A	A	A	A	A	B	B	B	B	A	A	B	B	B	B
1	chr01.248.5	0.026	383.97	59.0723	24.8	B	A	B	A	A	B	A	A	A	A	A	B	B	B	B	B	A	B	B	A	B	B	B	A	A	A	A	A	B	A	A	A	A	A	B	B	B	B	A	A	B	B	B	B
1	chr01.251	0.005	384.485	59.1515	24.975	B	A	B	A	A	B	A	A	A	A	A	B	B	B	B	B	A	B	B	A	B	B	B	A	A	A	A	A	B	A	A	A	A	A	B	B	B	B	A	A	A	B	B	B
1	chr01.253.5	0.01	385.516	59.3102	25.225	B	A	B	A	A	B	A	A	A	A	A	B	B	B	B	B	A	B	B	A	B	B	B	A	A	A	A	A	B	A	A	A	A	A	B	B	B	B	A	B	A	B	B	B
1	chr01.255	0.021	387.579	59.6275	25.425	B	A	B	A	A	B	A	A	A	A	A	B	B	B	B	B	A	B	B	A	B	B	B	A	A	A	A	A	B	A	A	A	A	A	B	B	B	B	A	B	A	A	B	B
1	chr01.256.5	0.01	388.61	59.7862	25.575	B	A	B	A	A	B	A	A	A	A	A	B	B	B	B	B	A	B	B	A	B	B	B	A	A	A	A	A	B	A	A	A	A	A	B	B	B	B	A	B	A	A	B	B
1	chr01.257.5	0.01	389.641	59.9448	25.7	A	A	B	A	A	B	A	A	A	A	A	B	B	B	B	B	A	B	B	A	B	B	B	A	A	A	A	A	B	A	A	A	A	A	A	B	B	B	A	B	A	A	B	B
1	chr01.261.5	0.015	391.188	60.1828	25.95	A	A	B	A	A	B	A	A	A	A	A	B	B	B	B	B	A	B	B	A	B	B	B	A	A	A	A	A	B	A	A	A	A	A	A	B	B	B	A	B	A	A	B	B
1	chr01.265.5	0.026	393.768	60.5797	26.35	A	A	B	A	A	B	A	A	A	A	A	B	B	B	B	B	A	B	B	A	B	B	B	A	A	A	A	A	B	B	A	A	A	A	A	B	B	B	A	B	A	A	B	B
1	chr01.267	0.01	394.799	60.7383	26.625	A	A	B	A	A	B	A	A	A	A	A	B	B	B	B	B	A	B	B	A	B	B	B	A	A	A	A	A	B	B	A	A	A	A	A	B	B	B	A	B	A	A	B	B
1	chr01.268.5	0.005	395.314	60.8175	26.775	A	A	B	A	A	B	A	A	A	A	A	B	B	B	B	B	A	B	B	A	B	B	B	A	A	A	A	A	B	B	A	A	A	A	A	B	B	B	A	B	A	A	B	B
1	chr01.269.5	0.026	397.894	61.2145	26.9	A	A	B	A	A	B	A	A	A	A	A	B	B	B	B	B	A	B	B	A	B	B	B	A	B	A	A	A	B	B	A	A	A	A	A	B	B	B	A	B	A	A	B	B
1	chr01.270.5	0.021	399.957	61.5318	27	A	A	B	A	A	B	A	A	B	A	A	B	B	B	B	B	A	B	B	A	B	B	B	A	B	A	A	A	B	B	A	A	A	A	A	B	B	B	A	B	A	A	B	B
1	chr01.273	0.041	404.09	62.1677	27.175	A	A	B	A	A	B	A	A	B	A	A	B	B	B	B	B	A	B	B	A	B	B	B	A	B	A	A	A	B	B	A	A	A	A	A	B	B	B	A	B	A	A	B	A
1	chr01.275.5	0.021	406.153	62.4851	27.425	A	A	B	A	A	B	A	A	B	A	A	B	B	B	B	B	A	B	B	A	B	B	B	A	B	A	A	A	B	B	A	A	A	A	A	B	B	B	A	B	A	A	B	A
1	chr01.277	0.015	407.7	62.7231	27.625	A	A	B	A	A	B	A	A	B	A	A	B	B	B	B	B	A	B	B	A	B	B	B	A	B	A	A	A	B	B	A	A	A	A	A	B	B	B	A	B	A	A	B	A
1	chr01.281	0.005	408.215	62.8023	27.9	A	A	B	A	A	B	A	A	B	A	A	B	B	B	B	B	A	B	B	A	B	B	B	A	B	A	A	A	B	B	A	A	A	A	A	B	B	B	A	B	A	A	B	A
1	chr01.284.5	0.005	408.73	62.8815	28.275	A	A	B	A	A	B	A	A	B	A	A	B	B	B	B	B	A	B	B	A	B	B	B	A	B	A	A	A	B	B	A	A	A	A	A	B	B	B	A	B	A	A	B	A
1	chr01.291	0.015	410.277	63.1195	28.775	A	A	B	A	A	B	A	A	B	A	A	B	B	B	B	B	A	B	B	A	B	B	B	A	B	A	A	A	B	B	A	B	A	A	A	B	B	B	A	B	A	A	B	A
1	chr01.298.5	0.01	411.308	63.2782	29.475	A	A	B	A	A	B	A	A	B	A	A	B	B	B	B	B	A	B	B	A	B	B	B	A	B	A	A	A	B	B	A	B	A	A	A	B	B	B	A	B	A	A	B	A
1	chr01.300.5	0.026	413.888	63.6751	29.95	A	A	B	A	A	B	A	A	B	A	B	B	B	B	B	B	A	B	B	A	B	B	B	A	B	A	A	A	B	B	A	B	A	A	A	B	B	B	A	B	A	A	B	A
1	chr01.301.5	0.005	414.403	63.7543	30.1	A	A	B	A	A	B	A	A	B	A	B	B	B	B	B	B	A	B	B	A	B	B	B	A	B	A	A	A	B	B	A	B	A	A	A	B	B	B	A	B	A	A	B	A
1	chr01.303	0.005	414.918	63.8335	30.225	A	A	B	A	A	B	A	A	B	A	B	B	B	B	B	B	A	B	B	A	B	B	B	A	B	A	A	A	B	B	A	B	A	B	A	B	B	B	A	B	A	A	B	A
1	chr01.304.5	0.005	415.433	63.9128	30.375	A	A	B	A	A	B	A	A	B	A	B	B	B	B	B	B	A	B	B	A	B	B	B	A	B	A	A	A	B	B	A	B	A	B	A	B	B	B	A	B	A	A	B	A
1	chr01.305.5	0.01	416.464	64.0714	30.5	A	A	B	A	A	B	A	A	B	A	B	B	B	B	B	B	A	B	B	A	B	B	B	A	B	A	A	A	B	B	A	B	A	B	A	B	B	B	A	B	A	A	B	A
1	chr01.306.5	0.01	417.495	64.23	30.6	A	A	B	A	A	B	A	A	B	A	B	B	B	B	B	B	A	B	B	A	B	B	B	A	B	A	A	A	B	B	A	B	A	B	A	B	B	B	A	B	A	A	B	A
1	chr01.308	0.005	418.01	64.3092	30.725	A	A	B	A	A	B	A	A	B	A	B	B	B	B	B	B	A	B	B	A	B	B	B	A	B	A	A	A	B	B	A	B	A	B	A	B	B	B	A	B	A	A	B	A
1	chr01.313	0.005	418.525	64.3885	31.05	A	A	B	A	A	B	A	A	B	A	B	B	B	B	B	B	A	B	B	A	B	B	B	A	B	A	A	A	B	B	A	B	A	B	A	B	B	B	A	B	A	A	B	A
1	chr01.317.5	0.005	419.04	64.4677	31.525	A	A	B	A	A	B	A	A	B	A	B	B	B	B	B	B	A	B	B	A	B	B	B	A	B	A	A	A	B	B	A	B	A	B	A	B	B	B	A	B	A	A	B	A
1	chr01.319	0.005	419.555	64.5469	31.825	A	A	B	A	A	B	A	A	B	A	B	B	B	B	B	B	A	B	B	A	B	B	B	A	B	A	A	A	B	B	A	B	A	B	A	B	B	B	A	B	A	A	B	A
1	chr01.320.5	0.01	420.586	64.7055	31.975	A	A	B	A	A	B	A	A	B	A	B	B	B	B	B	B	A	B	B	A	B	B	B	A	B	B	A	A	B	B	A	B	A	B	A	B	B	B	A	B	A	A	B	A
1	chr01.321.5	0.031	423.683	65.182	32.1	A	A	B	A	A	B	A	A	B	A	B	B	B	B	B	B	A	B	B	A	B	B	B	A	B	B	A	A	B	B	A	B	A	B	A	B	B	B	A	B	A	A	B	A
1	chr01.323.5	0.01	424.714	65.3406	32.25	A	A	B	A	A	B	A	A	B	A	B	B	B	B	B	B	A	B	B	A	B	B	B	A	B	B	A	A	B	B	A	B	A	B	A	B	B	B	A	B	A	A	B	A
1	chr01.325.5	0.005	425.229	65.4198	32.45	A	A	B	A	A	B	A	A	B	A	B	B	B	B	B	B	A	B	B	A	B	B	B	A	B	B	A	A	B	B	A	B	A	B	A	B	B	B	A	B	A	A	B	A
1	chr01.327	0.015	426.776	65.6578	32.625	A	A	A	A	A	B	A	A	B	A	B	B	B	B	B	B	A	B	B	A	B	B	B	A	B	B	A	A	B	B	A	B	A	B	A	B	B	B	A	B	A	A	B	A
1	chr01.328.5	0.015	428.323	65.8958	32.775	A	A	A	A	A	B	A	A	B	A	B	B	B	B	B	B	A	B	B	A	B	B	B	A	A	B	A	A	B	B	A	B	A	B	A	B	B	B	A	B	A	A	B	A
1	chr01.330	0.005	428.838	65.9751	32.925	A	A	A	A	A	B	A	A	B	A	B	B	B	B	B	B	A	B	B	A	B	B	B	A	A	B	A	A	B	B	A	B	A	B	A	B	B	B	A	B	A	A	B	A
1	chr01.331.5	0.041	432.971	66.6109	33.075	A	A	A	A	A	B	A	A	B	A	B	B	B	B	B	B	A	B	B	A	B	B	B	A	A	B	A	A	B	B	A	B	A	B	A	B	B	B	A	B	A	A	B	A
1	chr01.332.5	0.005	433.486	66.6902	33.2	A	A	A	A	A	B	A	A	B	A	B	B	B	B	B	B	A	B	B	A	B	B	B	A	A	B	A	A	B	B	A	B	A	B	A	B	B	B	A	B	A	A	B	A
1	chr01.334	0.005	434.001	66.7694	33.325	A	A	A	A	A	B	A	A	B	A	B	B	B	B	B	B	A	B	B	A	B	B	B	A	A	B	A	A	B	B	A	B	A	B	A	B	B	B	A	B	A	A	B	A
1	chr01.335.5	0	434.001	66.7694	33.475	A	A	A	A	A	B	A	A	B	A	B	B	B	B	B	B	A	B	B	A	B	B	B	A	A	B	A	A	B	B	A	B	A	B	A	B	B	B	A	B	A	A	B	A
1	chr01.336.5	0.005	434.516	66.8486	33.6	A	A	A	A	A	B	A	A	B	A	B	B	B	B	B	B	A	B	B	A	B	B	B	A	A	B	A	A	B	B	A	B	A	B	A	B	B	B	A	B	A	A	B	A
1	chr01.337.5	0.01	435.547	67.0072	33.7	A	A	A	A	A	B	A	A	B	A	B	B	B	B	B	B	A	B	B	A	B	B	B	A	A	B	A	A	B	B	A	B	A	B	A	B	B	B	A	B	A	A	B	A
1	chr01.338.5	0.026	438.127	67.4042	33.8	A	A	A	A	A	B	A	A	B	A	B	B	B	B	B	B	A	B	B	A	B	B	B	A	A	B	A	A	B	B	A	B	A	B	A	B	B	B	A	B	A	B	B	A
1	chr01.339.5	0.026	440.707	67.8011	33.9	A	A	A	A	A	B	A	A	B	A	B	A	B	B	B	B	A	B	B	A	B	B	B	A	A	B	A	A	B	B	A	B	A	B	A	B	B	B	A	B	A	B	B	A
1	chr01.340.5	0.005	441.222	67.8803	34	A	A	A	A	A	B	A	A	B	A	B	A	B	B	B	B	A	B	B	A	B	B	B	A	A	B	A	A	B	B	A	B	A	B	A	B	B	B	A	B	A	B	B	A
1	chr01.341.5	0.026	443.802	68.2772	34.1	A	A	B	A	A	B	A	A	B	A	B	A	B	A	B	B	A	B	B	A	B	B	B	A	A	B	A	A	B	B	A	B	A	B	A	B	B	B	A	B	A	B	B	A
1	chr01.343	0.005	444.317	68.3565	34.225	A	A	B	A	A	B	A	A	B	A	B	A	B	A	B	B	A	B	B	A	B	B	B	A	A	B	A	A	B	B	A	B	A	B	A	B	B	B	A	B	A	B	B	A
1	chr01.346	0.01	445.348	68.5151	34.45	A	A	B	A	A	B	A	A	B	A	B	A	B	A	B	B	A	B	B	A	B	B	B	A	A	B	A	A	B	B	A	B	A	B	A	B	B	B	A	B	A	B	B	A
1	chr01.349	0.005	445.863	68.5943	34.75	A	A	B	A	A	B	A	A	B	A	B	A	B	A	B	B	A	B	B	A	B	B	B	A	A	B	A	A	B	B	A	B	A	B	A	B	B	B	A	B	A	B	B	A
1	chr01.351	0.052	451.036	69.3902	35	A	B	B	A	A	B	A	A	B	B	B	A	B	A	B	B	B	B	B	A	B	B	B	A	A	B	A	B	B	B	A	B	A	B	A	B	B	B	A	B	A	B	B	A
1	chr01.352.5	0.015	452.583	69.6282	35.175	A	B	B	A	A	B	A	A	B	B	B	A	B	A	B	B	B	B	B	A	B	B	B	A	A	B	A	B	B	B	A	B	A	B	A	B	B	B	A	B	A	B	B	A
1	chr01.355	0.005	453.098	69.7074	35.375	A	B	B	A	A	B	A	A	B	B	B	A	B	A	B	B	B	B	B	A	B	B	B	A	A	B	A	B	B	B	A	B	A	B	A	B	B	B	A	B	A	B	B	A
1	chr01.357.5	0.036	456.713	70.2635	35.625	A	B	B	A	A	B	A	A	B	B	B	A	B	A	B	B	B	B	A	A	B	B	B	A	A	B	A	B	B	B	A	B	A	B	A	A	B	B	A	B	A	B	B	A
1	chr01.364.5	0.015	458.26	70.5015	36.1	A	B	B	A	A	B	A	A	B	B	B	A	B	A	B	B	B	B	A	A	B	B	B	A	A	B	A	B	B	B	A	B	A	B	A	A	B	B	A	B	A	B	B	A
1	chr01.371.5	0.021	460.323	70.8189	36.8	A	B	B	A	A	B	A	A	B	B	B	A	B	A	B	B	B	B	A	A	B	B	B	A	A	B	A	B	B	B	A	B	A	B	A	A	B	B	A	B	A	B	B	A
1	chr01.375.5	0.021	462.386	71.1363	37.35	A	B	B	A	A	B	A	A	B	B	B	A	B	A	B	B	B	B	A	A	B	B	B	A	A	B	A	B	B	B	A	B	A	B	A	A	B	B	A	B	A	B	B	A
1	chr01.379.5	0.005	462.901	71.2155	37.75	A	B	B	A	A	B	A	A	B	B	B	A	B	A	B	B	B	B	A	A	B	B	B	A	A	B	A	B	B	B	A	B	A	B	A	A	B	B	A	B	A	B	B	A
1	chr01.381	0.01	463.932	71.3742	38.025	A	B	B	A	A	B	A	A	B	B	B	A	B	A	B	B	B	B	A	A	B	B	B	A	A	A	A	B	B	B	A	B	A	B	A	A	B	B	A	B	A	B	B	A
1	chr01.385	0.005	464.447	71.4534	38.3	A	B	B	A	A	B	A	A	B	B	B	A	B	A	B	B	B	B	A	A	B	B	B	A	A	A	A	B	B	B	A	B	A	B	A	A	B	B	A	B	A	B	B	A
1	chr01.388.5	0.031	467.544	71.9298	38.675	A	B	B	A	A	B	A	A	B	B	B	A	B	A	B	B	B	B	A	A	B	B	B	A	A	A	A	B	B	A	A	B	A	B	A	A	B	B	A	B	A	B	B	A
1	chr01.390	0.01	468.575	72.0885	38.925	A	B	B	A	A	B	A	A	B	B	B	A	B	A	B	B	B	A	A	A	B	B	B	A	A	A	A	B	B	A	A	B	A	B	A	A	B	B	A	B	A	B	B	A
1	chr01.391.5	0.015	470.122	72.3265	39.075	A	B	B	A	A	B	A	A	B	B	B	A	B	A	B	B	B	A	A	A	B	B	B	A	A	A	A	B	B	A	A	B	A	B	A	A	B	B	B	B	A	B	B	A
1	chr01.392.5	0.005	470.637	72.4057	39.2	A	B	B	A	A	B	A	A	B	B	B	A	B	A	B	B	B	A	A	A	B	B	B	A	A	A	A	B	B	A	A	B	A	B	A	A	B	B	B	B	A	B	B	A
1	chr01.396	0.015	472.184	72.6437	39.425	A	B	B	A	A	B	A	A	B	B	B	A	B	A	B	B	B	A	A	A	B	B	B	A	B	A	A	B	B	A	A	B	A	B	A	A	B	B	B	B	A	B	B	A
1	chr01.399.5	0.041	476.317	73.2795	39.775	A	B	B	A	A	B	A	A	A	B	B	A	A	A	B	B	B	A	A	A	B	B	B	A	B	A	A	B	B	A	A	B	A	B	A	A	B	B	B	B	A	B	B	A
1	chr01.400.5	0.005	476.832	73.3588	40	A	B	B	A	A	B	A	A	A	B	B	A	A	A	B	B	B	A	A	A	B	B	B	A	B	A	A	B	B	A	A	B	A	B	A	A	B	B	B	B	A	B	B	A
1	chr01.401.5	0.01	477.863	73.5174	40.1	A	B	B	A	A	B	A	A	A	B	B	A	A	A	B	B	B	A	A	A	B	B	A	A	B	A	A	B	B	A	A	B	A	B	A	A	B	B	B	B	A	B	B	A
1	chr01.403	0.005	478.378	73.5966	40.225	A	B	B	A	A	B	A	A	A	B	B	A	A	A	B	B	B	A	A	A	B	B	A	A	B	A	A	B	B	A	A	B	A	B	A	A	B	B	B	B	A	B	B	A
1	chr01.404.5	0.067	485.12	74.6338	40.375	A	B	B	A	A	B	A	A	B	B	B	A	A	A	B	B	B	A	B	A	B	B	A	A	B	A	A	B	B	A	A	B	A	B	A	B	B	B	B	A	A	B	B	A
1	chr01.409.5	0.026	487.7	75.0308	40.7	A	B	B	A	A	B	A	A	B	B	A	A	A	A	B	B	B	A	B	A	B	B	A	A	B	A	A	B	B	A	A	B	A	B	A	B	B	B	B	A	A	A	B	A
1	chr01.419.5	0.005	488.215	75.11	41.45	A	B	B	A	A	B	A	A	B	B	A	A	A	A	B	B	B	A	B	A	B	B	A	A	B	A	A	B	B	A	A	B	A	B	A	B	B	B	B	A	A	A	B	A
1	chr01.426	0.005	488.73	75.1892	42.275	A	B	B	A	A	B	A	A	B	B	A	A	A	A	B	B	B	A	B	A	B	B	A	A	B	A	A	B	B	A	A	B	A	B	A	B	B	B	B	A	A	A	B	A
1	chr01.428	0.005	489.245	75.2685	42.7	A	B	B	A	A	B	A	A	B	B	A	A	A	A	B	B	B	A	B	A	B	B	A	A	B	A	A	B	B	A	A	B	A	B	A	B	B	B	B	A	A	A	B	A
1	chr01.430	0.005	489.76	75.3477	42.9	A	B	B	A	A	B	A	A	B	B	A	A	A	A	B	B	B	A	B	A	B	B	A	A	B	A	A	B	B	A	A	B	A	B	A	B	B	B	B	A	A	A	B	A
1	chr01.433.5	0.01	490.791	75.5063	43.175	A	B	B	A	A	B	A	A	B	B	A	A	A	A	B	B	B	A	B	A	B	B	A	A	B	A	A	B	B	A	A	B	A	B	A	B	B	B	B	A	A	A	B	A
1	chr01.436.5	0.005	491.306	75.5855	43.5	A	B	B	A	A	B	A	A	B	B	A	A	A	A	B	B	B	A	B	A	B	B	A	A	B	A	A	B	B	A	A	B	A	B	A	B	B	B	B	A	A	A	B	A
1	chr01.437.5	0.005	491.821	75.6648	43.7	A	B	B	A	A	B	A	A	B	B	A	A	A	A	B	B	B	A	B	A	B	B	A	A	B	A	A	B	B	A	A	B	A	B	A	B	B	B	B	A	A	A	B	A
1	chr01.439	0.005	492.336	75.744	43.825	A	B	B	A	A	B	A	A	B	B	A	A	A	A	B	B	B	A	B	A	B	B	A	A	B	A	A	B	B	A	A	B	A	B	A	B	B	B	B	A	A	A	B	A
1	chr01.440.5	0.005	492.851	75.8232	43.975	A	B	B	A	A	B	A	A	B	B	A	A	A	A	B	B	B	A	B	A	B	B	A	A	B	A	A	B	B	A	A	B	A	B	A	B	B	B	B	A	A	A	B	A
1	chr01.441.5	0.005	493.366	75.9025	44.1	A	B	B	A	A	B	A	A	B	B	A	A	A	A	B	B	B	A	B	A	B	B	A	A	B	A	A	B	B	A	A	B	A	B	A	B	B	B	B	A	A	A	B	A
1	chr01.442.5	0.01	494.397	76.0611	44.2	A	B	B	A	A	B	A	A	B	B	A	A	A	A	B	B	B	A	B	A	B	B	A	A	B	A	A	B	B	A	A	B	A	B	A	B	B	B	B	A	A	A	B	A
1	chr01.446	0.005	494.912	76.1403	44.425	A	B	B	A	A	B	A	A	B	B	A	A	A	A	B	B	B	A	B	A	B	B	A	A	B	A	A	B	B	A	A	B	A	B	A	B	B	B	B	A	A	A	B	A
1	chr01.449.5	0.015	496.459	76.3783	44.775	A	B	B	A	A	B	A	A	B	B	B	A	A	A	B	B	B	A	B	A	B	B	A	A	B	A	A	B	B	A	A	B	A	B	A	B	B	B	B	A	A	A	B	A
1	chr01.451	0.01	497.49	76.5369	45.025	A	B	B	A	A	B	A	A	B	B	B	A	A	A	B	B	B	A	B	A	B	B	A	A	B	A	A	B	B	A	A	B	A	B	A	B	B	B	B	A	A	B	B	A
1	chr01.452.5	0.005	498.005	76.6162	45.175	A	B	B	A	A	B	A	A	B	B	B	A	A	A	B	B	A	A	B	A	B	B	A	A	B	A	A	B	B	A	A	B	A	B	A	B	B	B	B	A	A	B	B	A
1	chr01.453.5	0.005	498.52	76.6954	45.3	A	B	B	A	A	B	A	A	B	B	B	A	A	A	B	B	A	A	B	A	B	B	A	A	B	A	A	B	B	A	A	B	A	B	A	B	B	B	B	A	A	B	B	B
1	chr01.454.5	0.01	499.551	76.854	45.4	A	B	B	A	A	B	A	A	B	B	B	A	A	A	B	B	A	A	B	A	B	B	A	A	B	A	A	B	B	A	A	B	A	B	A	B	B	B	B	A	A	B	B	B
1	chr01.455.5	0.005	500.066	76.9332	45.5	A	B	B	A	A	B	A	A	B	B	B	A	A	A	B	B	A	A	B	A	B	B	A	A	B	A	A	B	B	A	A	B	A	B	A	B	B	B	B	A	A	B	B	B
1	chr01.456.5	0.005	500.581	77.0125	45.6	A	B	B	A	A	B	A	A	B	B	B	A	A	A	B	B	A	A	B	A	B	B	A	A	B	A	A	B	B	A	A	B	A	B	A	B	B	B	B	A	A	B	B	B
1	chr01.458	0.005	501.096	77.0917	45.725	A	B	B	A	A	B	A	A	B	B	B	A	A	A	B	B	A	A	B	A	B	B	B	A	B	A	A	B	B	A	A	B	A	B	A	B	B	B	B	A	A	B	B	B
1	chr01.462	0.015	502.643	77.3297	46	A	B	B	A	A	B	A	A	B	B	B	A	A	A	B	B	A	A	B	A	B	B	B	A	B	A	A	B	B	A	A	B	A	A	A	B	B	B	B	A	A	B	B	B
1	chr01.465.5	0.005	503.158	77.4089	46.375	A	B	B	A	A	B	A	A	B	B	B	A	A	A	B	B	A	A	B	A	B	B	B	A	B	A	A	B	B	A	A	B	A	A	A	B	B	B	B	A	A	B	B	B
1	chr01.466.5	0.01	504.189	77.5675	46.6	A	B	B	A	A	B	A	A	B	B	B	A	A	A	B	B	A	A	B	A	B	B	B	A	B	A	A	B	B	A	A	B	A	A	A	B	B	B	B	A	A	B	B	B
1	chr01.467.5	0.01	505.22	77.7262	46.7	A	B	B	A	A	B	A	A	B	B	B	A	A	A	B	B	A	A	B	A	B	B	B	A	B	A	A	B	B	A	A	B	A	A	A	B	B	B	B	A	A	B	B	B
1	chr01.473	0.01	506.251	77.8848	47.025	A	B	B	A	A	B	A	A	B	B	B	A	A	A	B	B	A	A	B	A	B	B	B	A	B	A	A	B	B	B	A	B	A	A	A	B	B	B	B	A	A	B	B	B
1	chr01.478.5	0.005	506.766	77.964	47.575	A	B	B	A	A	B	A	A	B	B	B	A	A	A	B	B	A	A	B	A	B	B	B	A	B	A	A	B	B	B	A	B	A	A	A	B	B	B	B	A	A	B	B	B
1	chr01.482.5	0.01	507.797	78.1226	48.15	A	B	B	A	A	B	A	A	B	B	B	A	A	A	B	B	A	A	B	A	B	B	B	A	B	A	A	B	B	B	A	B	A	A	A	B	B	B	B	A	A	B	B	B
1	chr01.480.5	0	507.797	78.1226	47.95	A	B	B	A	A	B	A	A	B	B	B	A	A	A	B	B	A	A	B	A	B	B	B	A	B	A	A	B	B	B	A	B	A	A	A	B	B	B	B	A	A	B	B	B
1	chr01.483.5	0.005	508.312	78.2018	48.3	A	B	B	A	A	B	A	A	B	B	B	A	A	A	B	B	A	A	B	A	B	B	B	A	B	A	A	B	B	B	A	B	A	A	A	B	B	B	B	A	A	B	B	B
1	chr01.484.5	0.01	509.343	78.3605	48.4	A	B	B	A	A	B	A	A	B	B	B	A	A	A	B	B	A	A	B	A	B	B	B	A	B	A	A	B	B	B	A	B	A	A	A	B	B	B	B	A	A	B	B	B
1	chr01.485.5	0.062	515.56	79.3169	48.5	A	B	B	A	A	B	A	A	B	A	B	A	A	A	B	B	A	A	B	A	B	B	B	A	B	A	A	A	B	B	A	A	A	A	A	B	B	B	B	B	A	B	B	B
1	chr01.486.5	0.031	518.657	79.7934	48.6	A	B	B	A	A	B	A	A	B	A	B	A	A	A	B	B	A	A	B	A	B	B	B	A	B	A	A	A	B	B	A	A	A	A	A	A	B	B	B	B	A	B	B	B
1	chr01.498	0.026	521.237	80.1903	49.225	A	B	B	A	A	B	A	A	B	A	B	A	A	A	B	B	A	A	A	A	B	B	B	A	B	A	A	A	B	B	A	A	A	A	A	A	B	B	B	B	A	B	B	B
1	chr01.509.5	0.026	523.817	80.5872	50.375	A	B	B	A	A	B	A	A	B	A	B	A	A	A	B	B	A	A	A	A	B	B	B	A	B	A	A	A	B	B	A	A	A	A	A	A	B	B	B	B	A	B	B	B
1	chr01.511.5	0.026	526.397	80.9842	51.05	A	B	A	A	A	B	A	A	B	A	B	A	A	A	B	B	A	A	A	A	B	B	B	A	B	A	A	A	B	B	A	A	A	A	A	A	B	B	B	B	A	B	B	B
1	chr01.513.5	0.01	527.428	81.1428	51.25	A	B	A	A	A	B	A	A	B	A	B	A	A	A	B	B	A	A	A	A	B	B	B	A	B	A	A	A	B	B	A	A	A	A	A	A	B	B	A	B	A	B	B	B
1	chr01.514.5	0.046	532.081	81.8586	51.4	A	B	A	A	A	B	A	A	B	A	B	A	A	A	B	B	A	A	A	A	B	B	B	A	B	A	A	A	A	B	A	A	A	A	A	A	B	B	A	B	A	B	B	A
1	chr01.515.5	0.005	532.596	81.9378	51.5	A	A	A	A	A	B	A	A	B	A	B	A	A	A	B	B	A	A	A	A	B	B	B	A	B	A	A	A	A	B	A	A	A	A	A	A	B	B	A	B	A	B	B	A
1	chr01.517	0.005	533.111	82.0171	51.625	A	A	A	A	A	B	A	A	B	A	B	A	A	A	B	B	A	A	A	A	B	B	B	A	B	A	A	A	A	B	A	A	A	A	A	A	B	B	A	B	A	B	B	A
1	chr01.520.5	0.005	533.626	82.0963	51.875	A	A	A	A	A	B	A	A	B	A	B	A	A	A	B	B	A	A	A	A	B	B	B	A	B	A	A	A	A	B	A	A	A	A	A	A	B	B	A	B	A	B	A	A
1	chr01.526	0.031	536.723	82.5728	52.325	A	A	A	A	A	B	A	A	B	A	B	A	A	A	B	B	A	B	A	A	B	B	B	A	B	A	A	A	A	B	A	A	A	A	A	A	B	B	A	B	A	B	A	A
1	chr01.530.5	0.01	537.754	82.7314	52.825	A	A	A	A	A	B	A	A	B	A	B	A	A	A	B	B	A	B	A	A	B	B	B	A	B	A	A	A	A	B	A	A	A	A	A	A	B	B	A	B	A	B	A	A
1	chr01.533.5	0.031	540.851	83.2078	53.2	A	A	A	A	A	B	A	A	B	A	B	A	A	A	B	B	A	B	A	A	B	B	B	A	B	A	A	A	A	A	A	A	A	A	A	A	B	B	A	B	A	B	A	A
1	chr01.535.5	0.005	541.366	83.2871	53.45	A	A	A	A	A	B	A	A	B	A	B	A	A	A	B	B	A	B	A	A	B	B	B	A	B	A	A	A	A	A	A	A	A	A	A	A	B	B	A	B	A	B	A	A
1	chr01.538.5	0.005	541.881	83.3663	53.7	A	A	A	A	A	B	A	A	B	A	B	A	B	A	B	B	A	B	A	A	B	B	B	A	B	A	A	A	A	A	A	A	A	A	A	A	B	B	A	B	A	B	A	A
1	chr01.541.5	0.041	546.014	84.0022	54	A	A	A	B	A	B	A	A	B	A	B	A	B	A	B	B	A	B	A	A	B	B	B	A	B	A	A	A	A	A	B	A	A	A	A	A	B	B	A	B	A	B	A	A
1	chr01.546.5	0.005	546.529	84.0814	54.4	A	A	A	B	B	B	A	A	B	A	B	A	B	A	B	B	A	B	A	A	B	B	B	A	B	A	A	A	A	A	B	A	A	A	A	A	B	B	A	B	A	B	A	A
1	chr01.556	0.005	547.044	84.1606	55.125	A	A	A	B	B	B	A	A	B	A	B	A	B	A	B	B	A	B	A	A	B	B	B	A	B	A	A	A	A	A	B	A	A	A	A	A	B	B	A	B	A	B	A	A
1	chr01.562	0.015	548.591	84.3986	55.9	A	A	A	B	B	B	A	A	B	A	B	A	B	A	B	B	A	B	A	A	B	B	B	A	B	A	A	A	A	A	B	A	A	A	A	A	B	B	A	B	A	B	A	A
1	chr01.563.5	0.005	549.106	84.4778	56.275	A	A	A	B	B	B	A	A	B	A	B	A	B	A	B	B	A	B	A	A	B	B	B	A	B	A	A	A	A	A	B	A	A	A	A	A	B	B	A	B	A	B	A	A
1	chr01.564.5	0.026	551.686	84.8748	56.4	A	A	A	B	B	B	A	A	B	A	B	A	B	A	B	B	A	B	A	A	B	B	B	A	B	A	A	A	A	A	B	A	A	A	A	A	B	B	A	B	A	B	A	A
1	chr01.565.5	0.01	552.717	85.0334	56.5	A	A	A	B	B	B	A	A	B	A	B	A	B	A	B	B	A	B	A	A	B	B	B	A	B	A	A	A	A	A	B	A	A	A	A	A	B	B	A	B	A	B	A	A
1	chr01.566.5	0.036	556.332	85.5895	56.6	A	A	A	B	B	B	A	A	B	A	B	A	B	A	B	B	A	B	B	A	B	B	B	A	B	A	A	A	A	A	B	A	A	A	A	B	B	B	A	B	A	B	A	A
1	chr01.575.5	0.005	556.847	85.6688	57.1	A	A	A	B	B	B	A	A	B	A	B	A	B	A	B	B	A	B	B	B	B	B	B	A	B	A	A	A	A	A	B	A	A	A	A	B	B	B	A	B	A	B	A	A
1	chr01.584.5	0.005	557.362	85.748	58	A	A	A	B	B	B	A	A	B	A	B	A	B	A	B	B	A	B	B	B	B	B	B	A	B	A	A	A	A	A	B	A	A	A	A	B	B	B	A	B	A	B	A	A
1	chr01.585.5	0.015	558.909	85.986	58.5	A	A	A	B	B	B	A	A	B	A	B	A	A	A	B	B	A	B	B	B	B	B	B	A	B	A	A	A	A	A	B	A	A	A	A	B	B	B	A	B	A	B	A	A
1	chr01.597	0.01	559.94	86.1446	59.125	A	A	A	B	B	B	A	A	B	A	B	A	A	A	B	B	A	B	B	B	B	B	B	A	B	A	A	A	A	A	B	A	A	A	A	B	B	B	A	B	A	B	A	A
1	chr01.609	0.01	560.971	86.3032	60.3	A	A	A	B	B	B	A	A	B	A	B	A	A	A	B	B	A	B	B	B	B	B	B	A	B	A	A	A	A	A	B	A	A	A	A	B	B	B	A	B	A	B	A	A
1	chr01.610.5	0.005	561.486	86.3825	60.975	A	A	A	B	B	B	A	A	B	A	B	A	A	A	B	B	A	B	B	B	B	B	B	A	B	A	A	A	A	A	B	A	A	A	A	B	B	B	A	B	A	B	A	A
1	chr01.614	0.005	562.001	86.4617	61.225	A	A	A	B	B	B	A	A	B	A	B	A	A	A	A	B	A	B	B	B	B	B	B	A	B	A	A	A	A	A	B	A	A	A	A	B	B	B	A	B	A	B	A	A
1	chr01.620	0.026	564.581	86.8586	61.7	A	A	A	B	B	B	A	A	B	A	B	A	A	A	A	B	A	B	B	B	B	B	B	A	B	A	A	A	A	A	B	A	A	A	A	B	B	B	A	B	A	B	A	A
1	chr01.623.5	0.005	565.096	86.9378	62.175	A	A	A	B	B	B	A	A	B	A	B	A	A	A	A	B	A	B	B	B	B	B	B	A	B	A	A	A	A	A	B	A	A	A	A	B	B	B	A	B	A	B	A	A
1	chr01.624.5	0.026	567.676	87.3348	62.4	A	A	A	B	B	B	A	A	B	A	B	A	A	A	A	B	A	A	B	B	B	B	B	A	B	A	A	A	A	A	B	A	A	A	A	B	B	B	A	B	A	B	A	A
1	chr01.625.5	0.015	569.223	87.5728	62.5	A	A	A	B	B	B	A	A	B	A	B	A	A	A	A	B	A	A	B	B	B	B	B	A	B	A	A	A	A	A	B	A	A	A	A	B	B	B	A	B	A	B	A	A
1	chr01.641	0.005	569.738	87.652	63.75	A	A	A	B	B	B	A	A	B	A	B	B	A	A	A	B	A	A	B	B	B	B	B	A	B	A	A	A	A	A	B	A	A	A	A	B	B	B	A	B	A	B	A	A
1	chr01.627	0.005	570.253	87.7312	62.625	A	A	A	B	B	B	A	A	B	A	B	B	A	A	A	B	A	A	B	B	B	B	B	A	B	A	A	A	A	A	B	A	A	A	A	B	B	B	A	B	A	B	A	A
1	chr01.634	0.005	570.768	87.8105	63.05	B	A	A	B	B	B	A	A	B	A	B	B	A	A	A	B	A	A	B	B	B	B	B	A	B	A	A	A	A	A	B	A	A	A	A	B	B	B	A	B	A	B	A	A
1	chr01.642.5	0.015	572.315	88.0485	64.175	A	A	A	B	B	B	A	A	B	A	B	B	A	A	A	B	A	A	B	B	B	B	B	A	B	B	A	A	A	A	B	A	A	A	A	B	B	B	A	B	A	B	A	A
1	chr01.643.5	0.005	572.83	88.1277	64.3	A	A	A	B	B	B	A	A	B	A	B	B	A	A	A	B	A	A	B	B	B	B	B	A	B	B	A	A	A	A	B	A	A	A	A	B	B	B	A	B	A	B	A	A
1	chr01.645.5	0.005	573.345	88.2069	64.45	A	A	A	B	B	B	A	A	B	A	B	B	A	A	A	B	A	A	B	B	B	B	B	A	B	B	A	A	A	A	B	A	A	A	A	B	B	B	A	B	A	B	A	A
1	chr01.649	0.005	573.86	88.2862	64.725	A	A	A	B	B	B	A	A	B	A	B	B	A	A	A	B	A	A	A	B	B	B	B	A	B	B	A	A	A	A	B	A	A	A	A	B	B	B	A	B	A	B	A	A
1	chr01.654	0.005	574.375	88.3654	65.15	A	A	A	B	B	B	A	A	B	A	B	B	A	A	A	B	A	A	A	B	B	B	B	A	B	B	A	A	A	A	B	A	A	A	A	B	B	B	A	B	B	B	A	A
1	chr01.657.5	0.015	575.922	88.6034	65.575	A	A	A	B	B	B	A	A	B	A	B	B	A	A	A	A	A	A	A	B	B	B	B	A	B	B	A	A	A	A	A	A	A	A	A	B	B	B	A	B	B	B	A	A
1	chr01.660	0.01	576.953	88.762	65.875	A	A	A	B	B	B	A	A	B	A	B	B	A	A	A	A	A	A	A	B	B	B	B	A	B	B	A	A	A	A	A	A	A	A	A	B	B	B	A	B	B	B	A	A
1	chr01.663	0.005	577.468	88.8412	66.15	A	A	A	B	B	B	A	A	B	A	B	B	A	A	A	A	A	A	A	B	B	B	B	A	B	B	A	A	A	A	A	A	A	A	A	B	B	B	A	B	B	B	A	A
1	chr01.664.5	0.01	578.499	88.9998	66.375	A	A	A	B	B	B	A	A	B	A	B	B	A	A	A	A	A	A	A	B	B	B	B	A	B	B	A	A	A	A	A	A	A	A	A	B	B	B	A	B	B	B	A	A
1	chr01.666	0.005	579.014	89.0791	66.525	A	A	A	B	B	B	A	A	B	A	B	B	A	A	A	A	A	A	A	B	B	B	B	A	B	B	A	A	A	A	A	A	A	A	A	B	B	B	A	B	B	B	A	A
1	chr01.667.5	0.005	579.529	89.1583	66.675	A	A	A	B	B	B	A	A	B	A	B	B	A	A	A	A	A	A	A	B	B	B	B	A	B	B	A	A	A	A	A	A	A	A	A	B	B	B	A	B	B	B	A	A
1	chr01.668.5	0.015	581.076	89.3963	66.8	A	A	A	B	B	B	A	A	B	A	B	B	A	A	A	A	A	A	A	B	B	B	B	A	B	B	A	A	A	A	A	A	A	A	A	B	B	B	A	B	B	B	A	A
1	chr01.669.5	0.093	590.463	90.8405	66.9	A	A	A	B	B	B	A	A	B	A	B	A	A	A	A	A	A	A	A	B	A	B	B	A	B	B	A	A	A	A	A	A	A	A	A	B	A	A	A	A	B	B	A	A
1	chr01.673	0.015	592.01	91.0785	67.125	A	A	A	B	B	A	A	A	B	A	B	A	A	A	A	A	A	A	A	B	A	A	B	A	B	B	A	A	A	A	A	A	A	A	A	B	A	A	A	A	B	B	A	A
1	chr01.680	0.01	593.041	91.2371	67.65	A	A	A	B	B	A	A	A	B	A	B	A	A	A	A	A	A	A	A	A	A	A	B	A	B	B	A	A	A	A	A	A	A	A	A	B	A	A	A	A	B	B	A	A
1	chr01.687.5	0.046	597.694	91.9529	68.375	A	A	A	B	B	A	A	B	B	A	B	A	A	A	A	A	B	A	A	A	A	A	B	A	B	B	B	A	A	A	A	A	A	A	A	B	A	A	A	A	B	B	A	A
1	chr01.691.5	0.005	598.209	92.0322	68.95	A	A	A	B	B	A	A	B	B	A	B	A	A	A	A	A	B	A	A	A	A	A	B	A	B	B	B	A	A	A	A	A	A	A	A	B	A	A	A	A	B	B	A	A
1	chr01.692.5	0.005	598.724	92.1114	69.2	A	A	A	B	B	A	A	B	B	A	B	A	A	A	A	A	B	A	A	A	A	A	B	A	B	B	B	A	A	A	A	A	A	A	A	B	A	A	A	A	B	B	A	A
1	chr01.693.5	0.015	600.271	92.3494	69.3	A	A	A	B	B	A	A	B	B	A	B	A	A	A	A	A	B	A	A	B	A	A	B	A	B	B	B	A	A	A	A	A	A	A	A	B	A	A	A	A	B	B	A	A
1	chr01.695	0.005	600.786	92.4286	69.425	A	A	A	B	B	A	A	B	B	A	B	A	A	A	A	A	B	A	A	B	A	A	B	A	B	B	B	A	A	A	A	A	A	A	A	B	A	A	A	A	B	B	A	A
1	chr01.698	0.005	601.301	92.5078	69.65	A	A	A	B	B	A	A	B	B	A	B	A	A	A	A	A	B	A	A	B	A	A	B	A	B	B	B	A	A	A	A	A	A	A	A	B	A	A	A	A	B	B	A	A
1	chr01.704.5	0.005	601.816	92.5871	70.125	A	A	A	B	B	A	A	B	B	A	B	A	A	A	A	A	B	A	A	B	A	A	B	A	B	B	B	A	A	A	A	A	A	A	A	B	A	A	A	A	B	B	A	A
1	chr01.709.5	0.005	602.331	92.6663	70.7	A	A	A	B	B	A	A	B	B	A	B	A	A	A	A	A	B	A	A	B	A	A	B	A	B	B	B	A	A	A	A	A	A	A	A	B	A	A	A	A	B	B	A	A
1	chr01.711	0.005	602.846	92.7455	71.025	A	A	A	B	B	A	A	B	B	A	B	A	A	A	A	A	B	A	A	B	A	A	B	A	B	B	B	A	A	A	A	A	A	A	A	B	A	A	A	A	B	B	A	A
1	chr01.712.5	0.021	604.909	93.0629	71.175	A	A	A	B	B	A	A	B	B	A	B	A	A	A	A	A	B	A	A	B	A	A	B	A	B	B	B	A	A	A	A	A	A	A	A	B	A	A	A	A	B	B	A	A
1	chr01.714.5	0.005	605.424	93.1422	71.35	A	A	A	B	B	A	A	B	B	A	B	A	A	A	A	A	B	A	A	B	A	A	B	A	B	B	B	A	A	A	A	A	A	A	A	B	A	A	A	A	B	B	A	A
1	chr01.717.5	0.005	605.939	93.2214	71.6	A	A	A	B	B	A	A	B	B	A	B	A	A	A	A	A	B	A	A	B	A	A	B	A	B	B	B	A	A	A	A	A	A	A	A	B	A	A	A	A	B	B	A	A
1	chr01.719.5	0.01	606.97	93.38	71.85	A	A	A	B	B	A	A	B	B	A	B	A	A	A	A	A	B	A	A	B	A	A	B	A	B	B	B	A	A	A	A	A	A	A	A	B	A	A	A	A	B	B	A	A
1	chr01.720.5	0.005	607.485	93.4592	72	A	A	A	B	B	A	A	B	B	A	B	A	A	A	A	A	B	A	A	B	A	A	B	A	B	B	B	A	A	A	A	A	A	A	A	B	A	A	A	A	A	B	A	A
1	chr01.725	0.005	608	93.5385	72.275	A	A	A	B	B	A	A	B	B	A	B	A	A	A	A	A	B	A	A	B	A	A	A	A	B	B	B	A	A	A	A	A	A	A	A	B	A	A	A	A	A	B	A	A
1	chr01.731	0.01	609.031	93.6971	72.8	A	A	A	B	B	A	A	B	B	A	B	A	A	A	A	A	B	A	A	B	A	A	A	A	B	B	B	A	A	A	A	A	A	A	A	B	A	A	A	A	A	B	A	A
1	chr01.737.5	0.026	611.611	94.094	73.425	A	A	A	B	B	A	A	B	B	A	B	A	A	A	A	A	B	A	A	B	A	A	A	A	B	B	B	A	A	A	A	A	A	A	A	B	A	A	A	A	A	B	A	A
1	chr01.746.5	0.005	612.126	94.1732	74.2	A	A	A	B	B	A	A	B	B	A	B	A	A	A	A	A	B	A	A	B	A	A	A	A	B	B	B	A	A	A	A	A	A	A	A	B	A	A	A	A	A	B	A	B
1	chr01.751.5	0.005	612.641	94.2525	74.9	A	A	A	B	B	A	A	B	B	A	B	A	A	A	A	A	B	A	A	B	A	A	A	A	B	B	B	A	A	A	A	A	A	A	A	B	A	A	A	A	A	B	A	B
1	chr01.752.5	0.01	613.672	94.4111	75.2	A	A	A	B	B	A	A	B	B	A	B	A	A	A	A	A	B	A	A	B	A	A	A	A	B	B	B	A	A	A	A	A	A	A	A	B	A	A	A	A	A	B	A	B
1	chr01.753.5	0.005	614.187	94.4903	75.3	A	A	A	B	B	A	A	B	B	A	B	A	A	A	A	A	B	A	A	B	A	A	A	A	B	B	B	A	A	A	A	A	A	A	A	B	A	A	A	A	A	B	A	B
1	chr01.755	0.005	614.702	94.5695	75.425	A	A	A	B	B	A	A	B	B	A	B	A	A	A	A	A	B	A	A	B	A	A	A	A	B	B	B	A	A	A	A	A	A	A	A	B	A	A	A	A	A	B	A	B
1	chr01.757	0.005	615.217	94.6488	75.6	A	A	A	B	B	A	A	B	B	A	B	A	A	A	A	A	B	A	A	B	A	A	A	A	B	B	B	A	A	A	A	A	A	A	A	B	A	A	A	A	A	B	A	B
1	chr01.758.5	0.005	615.732	94.728	75.775	A	A	A	B	B	A	A	B	B	A	B	A	A	A	A	A	B	A	A	B	A	A	A	A	B	B	B	A	A	A	A	A	A	A	A	B	A	A	A	A	A	B	A	B
1	chr01.759.5	0.01	616.763	94.8866	75.9	A	A	A	B	B	A	A	B	B	A	B	A	A	A	A	A	B	A	A	B	A	A	A	A	B	B	B	A	A	A	A	A	A	A	A	B	A	A	A	A	A	B	A	B
1	chr01.761.5	0.031	619.86	95.3631	76.05	A	A	A	B	B	A	A	B	B	A	B	A	A	A	A	A	B	A	A	B	A	A	A	A	B	B	B	A	A	A	A	A	A	A	A	A	A	A	A	A	A	B	A	B
1	chr01.763.5	0.005	620.375	95.4423	76.25	A	A	A	B	B	A	A	B	B	A	B	A	A	A	A	A	B	A	A	B	A	A	A	A	B	B	B	A	A	A	A	A	A	A	A	A	A	A	A	A	A	B	A	B
1	chr01.764.5	0.01	621.406	95.6009	76.4	A	A	A	B	B	A	A	B	B	A	B	A	A	A	A	A	B	A	A	B	A	A	A	A	B	B	B	A	A	A	A	A	A	A	A	A	A	A	A	A	A	B	A	A
1	chr01.766	0.01	622.437	95.7595	76.525	A	A	A	B	B	A	A	B	B	A	B	A	A	A	A	A	B	A	A	B	A	A	A	A	B	B	B	A	A	A	A	A	A	A	A	A	A	A	A	A	A	B	A	A
1	chr01.767.5	0.005	622.952	95.8388	76.675	A	A	A	B	B	A	A	B	B	A	B	A	A	A	A	A	B	A	A	B	A	A	A	A	B	B	B	A	A	A	A	A	A	A	A	A	A	A	A	A	A	B	A	A
1	chr01.769.5	0.005	623.467	95.918	76.85	A	A	A	B	B	A	A	B	B	A	B	A	A	A	A	A	B	A	A	B	A	A	A	A	B	B	B	A	A	A	A	A	A	A	A	A	A	A	A	A	A	B	A	A
1	chr01.771.5	0.005	623.982	95.9972	77.05	A	A	A	B	B	A	A	B	B	A	B	A	A	A	A	A	B	A	A	B	A	A	A	A	B	B	B	A	A	A	A	A	A	A	A	A	A	A	A	A	A	B	A	A
1	chr01.772.5	0.021	626.045	96.3146	77.2	A	A	A	B	B	A	A	B	B	A	B	A	A	A	A	A	B	B	A	B	A	A	A	A	B	B	B	A	A	A	A	A	A	A	A	A	A	A	A	A	A	B	A	A
1	chr01.787	0.005	626.56	96.3938	77.975	A	A	A	B	B	A	A	B	B	A	B	A	A	A	A	A	B	B	A	B	A	A	A	A	B	B	B	A	A	A	A	A	A	A	A	A	A	A	A	A	A	B	A	A
1	chr01.802.5	0.005	627.075	96.4731	79.475	A	A	A	B	B	A	A	B	B	A	B	A	A	A	A	A	B	B	A	B	A	A	A	A	B	B	B	A	A	A	A	A	A	A	A	A	A	A	A	A	A	B	A	A
1	chr01.804.5	0.005	627.59	96.5523	80.35	A	A	A	B	B	A	A	B	B	A	B	A	A	A	A	A	B	B	A	B	A	A	A	A	B	B	B	A	A	A	A	A	A	A	A	A	A	A	A	A	A	B	A	A
1	chr01.805.5	0.005	628.105	96.6315	80.5	A	A	A	B	B	A	A	B	B	A	B	A	A	A	A	A	B	A	A	B	A	A	A	A	B	B	B	A	A	A	A	A	A	A	A	A	A	A	A	A	A	B	A	A
1	chr01.807.5	0.005	628.62	96.7108	80.65	A	A	A	B	B	A	A	B	B	A	B	A	A	A	A	A	B	A	A	B	A	A	A	A	B	B	B	A	A	A	A	A	A	A	A	A	A	A	A	A	A	B	A	A
1	chr01.810	0.005	629.135	96.79	80.875	A	A	A	B	B	A	A	B	B	A	B	A	A	A	A	A	B	A	A	B	A	A	A	A	B	B	B	A	A	A	A	A	A	A	A	A	A	A	A	A	A	B	A	A
1	chr01.811.5	0.01	630.166	96.9486	81.075	B	A	A	B	B	A	A	B	B	A	B	A	A	A	A	A	B	A	A	B	A	A	A	A	B	B	B	A	A	A	A	A	A	A	A	A	A	A	A	A	A	B	A	A
1	chr01.812.5	0.005	630.681	97.0278	81.2	B	A	A	B	B	A	A	B	B	A	B	A	A	A	A	A	B	A	A	B	A	A	A	A	B	B	B	A	A	A	A	A	A	A	A	A	A	A	A	A	A	B	A	A
1	chr01.814	0.01	631.712	97.1865	81.325	B	A	A	B	B	A	A	B	B	A	B	A	A	A	A	A	B	A	A	B	A	A	A	A	B	B	B	A	A	A	A	A	A	A	A	A	A	A	A	A	A	B	A	A
1	chr01.815.5	0.005	632.227	97.2657	81.475	B	A	A	B	B	A	A	B	B	A	A	A	A	A	A	A	B	A	A	B	A	A	A	A	B	B	B	A	A	A	A	A	A	A	A	A	A	A	A	A	A	B	A	A
1	chr01.817	0.036	635.842	97.8218	81.625	B	A	A	B	B	A	A	B	B	A	A	A	A	A	A	A	B	A	A	B	A	A	A	A	B	B	B	A	A	A	A	A	A	A	A	A	A	A	A	A	A	A	A	A
1	chr01.819.5	0.005	636.357	97.9011	81.825	B	A	A	B	B	A	A	B	B	A	A	A	A	A	A	A	B	A	A	B	A	A	A	A	B	B	B	A	A	A	A	A	A	A	A	A	A	A	A	A	A	A	A	A
1	chr01.821.5	0.005	636.872	97.9803	82.05	B	A	A	B	B	A	A	B	B	A	A	A	A	A	A	A	B	A	A	B	A	A	A	A	B	B	B	A	A	A	A	A	A	A	A	A	A	A	A	A	A	A	A	A
1	chr01.824	0.021	638.935	98.2977	82.275	B	A	A	B	B	A	A	B	B	A	A	A	A	A	A	A	B	A	A	B	A	A	A	A	B	B	B	A	A	A	A	A	A	A	A	A	A	A	A	A	A	A	A	A
1	chr01.835	0.031	642.032	98.7742	82.95	A	A	A	B	B	A	A	B	B	A	A	A	A	A	B	A	B	A	A	B	A	A	A	A	B	B	B	A	A	A	A	A	A	A	A	A	A	A	A	A	A	A	A	A
1	chr01.845.5	0.005	642.547	98.8534	84.025	A	A	A	B	B	A	A	B	B	A	A	A	A	A	B	A	B	A	A	B	A	A	A	A	B	B	B	A	A	A	A	B	A	A	A	A	A	A	A	A	A	A	A	A
1	chr01.848.5	0.005	643.062	98.9326	84.7	A	A	A	B	B	A	A	B	B	A	A	A	A	A	B	A	B	A	A	B	A	A	A	A	B	B	B	A	A	A	A	B	A	A	A	A	A	A	A	A	A	A	A	A
1	chr01.850.5	0.01	644.093	99.0912	84.95	A	A	A	B	B	A	A	B	B	A	A	A	A	A	B	A	B	A	A	B	A	A	A	A	B	B	B	A	A	A	A	B	A	A	A	A	A	A	A	A	A	A	A	A
1	chr01.851.5	0.005	644.608	99.1705	85.1	A	A	A	B	B	A	A	B	B	A	A	A	A	A	B	A	B	A	A	B	A	A	A	A	B	B	B	A	A	A	A	B	A	A	A	A	A	A	A	A	A	A	A	A
1	chr01.855.5	0.005	645.123	99.2497	85.35	A	A	A	B	B	A	A	B	B	A	A	A	A	A	B	A	B	A	A	B	A	A	A	A	B	B	B	A	A	A	A	B	A	A	A	A	A	A	A	A	A	A	A	A
1	chr01.861.5	0.015	646.67	99.4877	85.85	A	A	A	B	B	A	A	B	B	B	A	A	A	A	B	A	B	A	A	B	A	A	A	A	B	B	B	A	A	A	A	B	A	A	A	A	A	A	B	A	A	A	A	A
1	chr01.865	0.005	647.185	99.5669	86.325	A	A	A	B	B	A	A	B	B	B	A	A	A	A	B	A	B	A	A	B	A	A	A	A	B	B	B	A	A	A	A	B	A	A	A	A	A	A	B	B	A	A	A	A
1	chr01.871.5	0.005	647.7	99.6462	86.825	A	A	A	B	B	A	A	B	B	B	A	A	A	A	B	A	B	A	A	B	A	A	A	A	B	B	B	A	A	A	A	B	A	A	A	A	A	A	B	B	A	A	A	A
1	chr01.877.5	0.005	648.215	99.7254	87.45	A	A	A	B	B	A	A	B	B	B	A	A	A	A	B	A	B	A	A	B	A	A	A	A	B	B	B	A	A	A	A	B	A	A	A	A	A	A	B	B	A	A	A	A
1	chr01.879	0.005	648.73	99.8046	87.825	A	A	A	B	B	A	A	B	B	B	A	A	A	B	B	A	B	A	A	B	A	A	A	A	B	B	B	A	A	A	A	B	A	A	A	A	A	A	B	B	A	A	A	A
1	chr01.881.5	0.021	650.793	100.122	88.025	A	A	A	B	B	A	A	B	B	B	A	A	A	B	B	A	B	A	A	B	A	A	A	A	B	B	B	A	A	A	A	A	B	A	A	A	A	A	B	B	A	A	A	A
1	chr01.884	0.021	652.856	100.439	88.275	A	A	A	B	B	A	A	B	B	B	A	A	A	B	B	A	B	A	A	B	A	A	A	A	B	B	B	A	A	A	A	A	B	A	A	A	A	A	B	B	A	A	A	A
1	chr01.885.5	0.015	654.403	100.677	88.475	A	A	A	B	B	A	A	B	B	B	A	A	A	B	B	A	B	A	A	B	A	A	A	A	B	B	B	A	A	B	A	A	B	A	A	A	A	A	B	B	A	A	A	A
1	chr01.886.5	0.01	655.434	100.836	88.6	A	A	A	B	B	A	A	B	B	B	A	A	A	B	B	A	B	A	A	B	A	A	A	A	B	B	B	A	A	B	A	A	B	A	A	A	A	A	B	B	A	A	A	B
1	chr01.895	0.005	655.949	100.915	89.075	A	A	A	B	B	A	A	B	B	B	A	A	A	B	B	A	B	A	A	B	A	A	A	A	B	B	B	A	A	B	A	A	B	A	A	A	A	A	B	B	A	A	A	B
1	chr01.906.5	0.005	656.464	100.994	90.075	A	A	A	B	B	A	A	B	B	B	A	A	A	B	B	A	B	A	A	B	A	A	A	A	B	B	B	A	A	B	A	A	B	A	A	A	A	A	B	B	A	A	A	B
1	chr01.910.5	0.021	658.527	101.312	90.85	A	A	A	B	B	A	A	B	B	B	A	A	A	B	B	A	B	A	A	B	A	A	A	A	B	B	B	A	A	B	A	A	B	A	A	A	A	A	B	B	A	B	A	B
1	chr01.911.5	0.01	659.558	101.47	91.1	A	A	A	B	B	A	A	B	B	B	A	A	A	B	B	A	B	A	A	B	A	A	A	A	B	B	B	A	A	B	A	A	B	A	A	A	A	A	B	B	A	B	A	A
1	chr01.912.5	0.026	662.138	101.867	91.2	A	A	A	B	B	A	A	B	B	B	A	A	A	B	B	A	B	A	A	B	A	A	A	A	B	B	B	A	A	B	A	A	B	A	A	A	A	A	B	B	A	B	A	A
1	chr01.914.5	0.01	663.169	102.026	91.35	A	A	A	B	B	A	A	B	B	B	A	B	A	B	B	A	B	A	A	B	A	A	A	A	B	B	B	A	A	A	A	A	B	A	A	A	A	A	B	B	A	B	A	A
1	chr01.923.5	0.005	663.684	102.105	91.9	A	A	A	B	B	A	A	B	B	B	A	B	A	B	B	A	B	A	A	B	A	A	A	A	B	B	B	A	A	A	A	A	B	A	A	A	A	A	B	B	A	B	A	A
1	chr01.935	0.046	668.337	102.821	92.925	A	A	A	B	B	A	A	B	B	B	A	B	A	B	B	A	B	A	A	B	A	A	A	A	B	B	B	A	A	A	A	A	B	A	A	B	A	A	B	B	A	B	A	A
1	chr01.940.5	0.026	670.917	103.218	93.775	A	A	A	B	B	A	A	B	B	B	A	B	A	B	B	A	B	A	A	B	A	A	A	A	B	B	B	A	A	A	A	A	B	A	A	B	A	A	B	B	A	B	A	A
1	chr01.942.5	0.01	671.948	103.377	94.15	A	A	A	B	B	A	A	B	B	B	A	B	A	B	B	A	B	A	A	B	A	A	A	A	B	B	B	A	A	A	A	A	A	A	A	B	A	A	B	B	A	B	A	A
1	chr01.945.5	0.021	674.011	103.694	94.4	A	A	A	B	B	A	A	B	B	B	A	B	A	B	B	A	B	A	A	B	A	A	A	A	B	B	B	A	A	A	A	A	A	A	A	B	A	A	B	B	A	B	A	A
1	chr01.948.5	0.021	676.074	104.011	94.7	A	A	A	A	A	A	A	B	B	B	A	B	A	B	B	A	B	A	A	B	A	A	A	A	B	B	B	A	A	A	A	A	A	A	A	B	A	A	B	B	A	B	A	A
1	chr01.950	0.021	678.137	104.329	94.925	A	A	B	A	A	A	A	B	B	B	A	B	A	B	B	A	B	A	A	B	A	A	A	A	B	B	B	A	A	A	A	A	A	A	A	B	A	A	B	B	A	B	A	A
1	chr01.951.5	0.015	679.684	104.567	95.075	A	A	B	A	A	A	A	B	B	B	A	B	A	B	B	A	B	A	A	B	A	A	A	A	B	B	B	A	A	A	A	A	A	A	A	B	A	A	B	B	A	B	B	A
1	chr01.953	0.015	681.231	104.805	95.225	A	A	B	A	A	A	A	B	B	B	A	B	A	B	B	A	B	A	A	B	A	A	A	A	B	B	B	A	A	A	A	A	A	A	A	B	A	A	B	B	A	B	B	A
1	chr01.959.5	0.005	681.746	104.884	95.625	A	A	B	A	A	A	A	B	B	B	A	B	A	B	B	A	B	A	A	B	A	A	A	A	B	B	B	A	A	A	A	A	A	A	A	B	A	A	B	B	A	B	B	A
1	chr01.965.5	0.005	682.261	104.963	96.25	A	A	B	B	A	A	A	B	B	B	A	B	A	B	B	A	B	A	A	B	A	A	A	A	B	B	B	A	A	A	A	A	A	A	A	B	A	A	B	B	A	B	B	A
1	chr01.973	0.021	684.324	105.281	96.925	A	A	B	B	B	A	A	B	B	B	A	B	A	B	B	A	B	A	A	B	A	A	A	A	B	B	B	A	A	A	A	A	A	A	A	B	A	A	B	B	A	B	B	A
1	chr01.980.5	0.005	684.839	105.36	97.675	A	A	B	B	B	A	A	B	B	B	A	B	A	B	B	A	B	A	A	B	A	A	A	A	B	B	B	A	A	A	A	A	A	A	A	B	A	A	B	B	A	B	B	A
1	chr01.983.5	0.026	687.419	105.757	98.2	A	A	B	B	B	A	A	B	B	B	A	B	A	B	B	A	B	A	A	B	A	A	A	A	A	B	B	A	A	A	A	A	A	A	A	B	A	A	B	B	A	B	B	A
1	chr01.986.5	0.005	687.934	105.836	98.5	A	A	B	B	B	A	A	B	B	B	A	B	A	B	B	A	B	A	A	B	A	A	A	A	A	B	B	A	A	A	A	A	A	A	A	B	A	A	B	B	A	B	B	A
1	chr01.987.5	0.005	688.449	105.915	98.7	A	A	B	B	B	A	A	B	B	B	A	B	A	B	B	A	B	A	A	B	A	A	A	A	A	B	B	A	A	A	A	A	A	A	A	B	A	A	B	B	A	A	B	A
1	chr01.988.5	0.005	688.964	105.994	98.8	A	A	B	B	B	A	A	B	B	B	A	B	A	B	B	A	B	A	A	B	A	A	A	A	A	B	B	A	A	A	A	A	A	A	A	B	A	A	B	B	A	A	B	A
1	chr01.1003	0.01	689.995	106.153	99.575	A	A	B	B	B	A	A	B	B	B	A	B	A	B	B	A	B	A	A	B	A	A	A	A	A	A	B	A	A	A	A	A	A	A	A	B	A	A	B	B	A	A	B	A
1	chr01.1027	0.005	690.51	106.232	101.5	A	A	B	B	B	A	A	B	B	B	A	B	A	B	B	A	B	A	A	B	A	A	A	A	A	A	B	A	A	A	A	A	A	A	A	B	A	A	B	B	A	A	B	A
1	chr01.1050	0.005	691.025	106.312	103.85	A	A	B	B	B	A	A	B	B	B	A	B	A	B	B	A	B	A	A	B	A	A	A	A	A	A	B	A	A	A	A	A	A	A	A	B	A	A	B	B	A	A	B	A
1	chr01.1065	0.005	691.54	106.391	105.75	A	A	B	B	B	A	A	B	B	B	A	B	A	B	B	A	B	A	A	B	A	A	A	A	A	A	B	A	A	B	A	A	A	A	A	B	A	A	B	B	A	A	B	A
1	chr01.1068.5	0.01	692.571	106.549	106.675	A	A	B	B	B	A	A	B	B	B	A	B	A	B	B	A	B	A	A	B	A	A	A	A	A	A	B	A	A	B	A	A	A	A	A	B	A	A	B	B	A	A	B	A
1	chr01.1071	0.005	693.086	106.629	106.975	A	A	B	B	B	A	A	B	B	B	A	B	A	B	B	A	B	A	A	B	A	A	A	A	A	A	B	A	A	B	A	A	A	A	A	B	A	A	B	B	A	A	B	A
1	chr01.1098	0.005	693.601	106.708	108.45	A	A	B	B	B	A	A	B	B	B	A	B	A	B	B	A	B	A	A	B	A	A	A	A	A	A	B	A	A	B	A	A	A	A	A	B	A	A	B	B	A	A	B	A
1	chr01.1125.5	0.005	694.116	106.787	111.175	A	A	B	B	B	A	A	B	B	B	A	B	A	B	B	A	B	A	A	B	A	A	A	A	A	A	B	A	A	B	A	A	A	A	A	B	A	A	B	B	A	A	B	A
1	chr01.1152	0.021	696.179	107.104	113.875	A	A	B	B	B	A	A	B	B	B	A	B	A	B	B	A	B	A	A	B	A	A	A	A	A	A	B	A	A	B	A	A	A	A	A	B	A	A	B	B	A	A	B	A
1	chr01.1210.5	0.005	696.694	107.184	118.125	A	A	B	B	B	A	A	B	B	B	A	B	A	B	B	A	B	A	A	B	A	A	A	A	A	A	B	A	A	B	A	A	A	A	A	B	A	A	B	B	A	A	B	A
1	chr01.1244.5	0.005	697.209	107.263	122.75	A	A	B	B	B	A	A	B	B	B	A	B	A	B	B	A	B	A	A	B	A	A	A	A	A	A	B	A	A	B	A	A	A	A	A	B	A	A	B	B	A	A	B	A
1	chr01.1245.5	0.041	701.342	107.899	124.5	A	A	B	B	B	A	A	B	B	B	A	B	A	B	B	A	B	A	A	B	A	A	A	A	A	A	B	A	A	B	A	A	A	A	A	A	A	A	B	B	A	A	B	A
1	chr01.1339.5	0.005	701.857	107.978	129.25	A	A	B	B	B	A	A	B	B	B	A	B	A	B	B	A	B	A	A	B	A	A	A	A	A	A	B	A	A	B	A	A	A	A	A	A	A	A	B	B	A	A	B	A
1	chr01.1452	0.005	702.372	108.057	139.575	A	A	B	B	B	A	A	B	B	B	A	B	A	B	B	A	B	A	A	B	A	A	A	A	A	A	B	A	A	B	A	A	A	A	A	A	A	A	B	B	A	A	B	A
1	chr01.1471.5	0.005	702.887	108.136	146.175	A	A	B	B	B	A	A	B	B	B	A	B	A	B	B	A	B	A	A	B	A	A	A	A	A	A	B	A	A	B	A	A	A	A	A	A	A	A	B	B	A	A	B	B
1	chr01.1497	0.036	706.502	108.693	149.3	A	A	B	B	B	A	A	B	B	B	A	B	A	B	B	A	B	A	A	B	A	A	A	A	A	A	B	A	A	B	A	A	A	A	A	A	A	A	B	B	A	A	B	B
1	chr01.1604.5	0.026	709.082	109.09	160.35	A	A	B	B	B	A	A	B	B	B	A	B	A	B	B	A	B	A	A	B	A	A	A	A	A	A	B	A	A	B	A	B	A	B	A	A	A	A	B	B	A	A	B	B
1	chr01.1608.5	0.031	712.179	109.566	160.8	A	A	B	B	B	A	A	B	B	B	A	B	A	B	A	A	B	A	A	B	B	A	A	A	A	A	B	A	A	B	A	B	A	B	A	A	A	A	B	B	A	B	B	B
1	chr01.1607.5	0.01	713.21	109.725	160.7	A	A	B	B	B	A	A	B	B	B	A	B	A	B	A	A	B	A	A	B	B	A	A	A	A	A	B	A	A	B	A	B	A	B	A	A	A	A	B	B	A	B	B	B
1	chr01.1606.5	0.005	713.725	109.804	160.55	A	A	B	B	B	A	A	B	B	B	A	B	A	B	A	A	B	A	A	B	A	A	A	A	A	A	B	A	A	B	A	B	A	B	A	A	A	A	B	B	A	B	B	B
1	chr01.1602.5	0.026	716.305	110.201	158.975	A	A	B	B	B	A	A	B	B	B	A	B	A	B	B	A	B	A	A	B	A	A	A	A	A	A	B	A	A	B	A	A	A	A	A	A	A	A	B	B	A	A	B	B
1	chr01.1577	0.005	716.82	110.28	155.25	A	A	B	B	B	A	A	B	B	B	A	B	A	B	B	A	B	A	A	B	A	A	A	A	A	A	B	A	A	B	A	A	A	A	A	A	A	A	B	B	A	A	B	B
1	chr01.1528	0.005	717.335	110.359	151.55	A	A	B	B	B	A	A	B	B	B	A	B	A	B	B	A	B	A	A	B	A	A	A	A	A	A	B	A	A	B	A	A	A	A	A	A	A	A	B	B	A	A	B	B
1	chr01.1503	0.005	717.85	110.438	150	A	A	B	B	B	A	A	B	B	B	A	B	A	B	B	A	B	A	A	B	A	A	A	A	A	A	B	A	A	B	A	A	A	A	A	A	A	A	B	B	A	A	B	B
1	chr01.1489	0.015	719.397	110.676	148.7	A	A	B	B	B	A	A	B	B	B	A	B	A	B	B	A	B	A	A	B	A	A	A	A	A	A	B	A	A	B	A	A	A	A	A	A	A	A	B	B	A	A	B	B
1	chr01.1485	0.031	722.494	111.153	148.425	A	A	B	B	B	A	A	B	B	B	A	B	A	B	B	A	B	A	A	B	A	A	A	A	A	A	B	B	A	B	A	A	A	A	A	A	A	A	B	B	A	A	B	B
1	chr01.1483.5	0.005	723.009	111.232	148.3	A	A	B	B	B	A	A	B	B	B	A	B	A	B	B	A	B	A	A	B	A	A	A	A	A	A	B	B	A	B	A	A	A	A	A	A	A	A	B	B	A	A	B	B
1	chr01.1482.5	0.015	724.556	111.47	148	A	A	B	B	B	A	A	B	B	B	A	B	A	B	B	A	B	A	A	B	A	A	A	A	A	A	B	B	A	B	A	A	A	A	A	A	A	A	B	B	A	A	B	B
1	chr01.1472.5	0.01	725.587	111.629	147.2	A	A	B	B	B	A	A	B	B	B	A	B	A	B	B	A	B	A	A	B	A	A	A	A	A	A	B	B	A	B	A	A	A	A	A	A	A	A	B	B	A	A	B	B
1	chr01.1477.5	0.005	726.102	111.708	147.5	A	A	B	B	B	A	A	B	B	B	A	B	A	B	B	A	B	A	A	B	A	A	A	A	A	A	B	B	A	B	A	A	A	A	A	A	A	A	B	B	A	A	B	B
1	chr01.1621	0.001	726.103	111.708	161.475	A	A	B	B	B	A	A	B	B	B	B	B	A	B	A	A	B	A	A	B	B	A	A	A	A	A	B	A	A	B	A	B	A	B	B	B	A	A	B	B	A	B	B	B
1	chr01.1636.5	0.021	728.166	112.026	162.875	A	A	B	B	B	A	A	B	B	B	B	B	A	A	A	A	B	A	A	B	B	A	A	A	A	A	B	A	A	B	A	B	A	B	B	B	A	A	B	B	A	B	B	B
1	chr01.1640.5	0.021	730.229	112.343	163.85	A	A	B	B	B	A	A	B	B	B	B	B	A	A	A	A	B	A	A	B	B	A	A	A	A	A	B	A	A	B	A	B	A	B	B	B	A	A	B	B	A	B	B	B
1	chr01.1643.5	0.005	730.744	112.422	164.2	A	A	B	B	B	A	A	B	B	B	B	B	A	A	A	A	B	A	A	B	B	A	A	A	A	A	B	A	A	B	A	B	A	B	B	B	A	A	B	B	A	B	B	B
1	chr01.1648.5	0.026	733.324	112.819	164.6	A	A	B	B	B	A	A	B	B	B	B	B	A	A	A	A	B	A	A	B	B	A	A	A	A	A	B	A	A	B	A	B	A	B	B	B	A	A	B	B	A	B	B	B
1	chr01.1701.5	0.01	734.355	112.978	168.85	A	A	B	B	B	A	A	B	B	B	B	B	A	A	A	A	B	A	A	B	B	A	A	A	A	A	B	A	A	B	A	B	A	B	B	B	A	A	B	B	A	B	B	B
1	chr01.1703.5	0.005	734.87	113.057	170.25	A	A	B	B	B	A	A	B	B	B	B	B	A	A	A	A	B	A	A	B	B	A	A	A	A	A	B	A	A	B	A	B	A	B	B	B	A	A	B	B	A	B	B	B
1	chr01.1675.5	0	734.87	113.057	166.2	A	A	B	B	B	A	A	B	B	B	B	B	A	A	A	A	B	A	A	B	B	A	A	A	A	A	B	A	A	B	A	B	A	B	B	B	A	A	B	B	A	B	B	B
1	chr01.1707	0.005	735.385	113.136	170.525	A	A	B	B	B	A	A	B	B	B	B	B	A	A	A	A	B	A	A	B	B	A	A	A	A	A	B	A	A	B	A	B	A	B	B	B	A	A	B	B	A	B	B	B
1	chr01.1710.5	0.005	735.9	113.215	170.875	A	A	B	B	B	A	A	B	B	B	B	B	A	A	A	A	B	A	A	B	B	A	A	A	A	A	B	A	A	B	A	B	A	B	B	B	A	A	B	B	A	B	B	B
1	chr01.1716.5	0.005	736.415	113.295	171.35	A	A	B	B	B	A	A	B	B	B	B	B	A	A	A	A	B	A	A	B	B	A	A	A	A	A	B	A	A	B	A	B	A	B	B	B	A	A	B	B	A	B	B	B
1	chr01.1727	0.005	736.93	113.374	172.175	A	A	B	B	B	A	A	B	B	B	B	B	A	A	A	B	B	A	A	B	B	A	A	A	A	A	B	A	A	B	A	B	A	B	B	B	A	A	B	B	A	B	B	B
1	chr01.1734.5	0.026	739.51	113.771	173.075	A	A	B	B	B	A	A	B	B	B	B	B	A	A	A	B	B	A	A	B	B	A	A	A	A	A	B	A	A	B	A	A	A	A	B	B	A	A	B	B	A	B	B	B
1	chr01.1738	0.01	740.541	113.929	173.625	A	A	B	B	B	A	A	B	B	B	B	B	A	A	A	B	B	A	A	B	B	A	A	A	A	A	B	A	A	B	A	A	A	A	B	B	A	A	B	B	A	B	B	B
1	chr01.1739.5	0.021	742.604	114.247	173.875	A	A	B	B	B	A	A	B	B	B	B	B	A	A	A	B	B	A	A	B	B	A	A	A	A	A	B	A	A	B	A	A	A	A	B	A	A	A	B	B	A	B	B	B
1	chr01.1741.5	0.01	743.635	114.405	174.05	A	A	B	B	B	A	A	B	B	B	B	B	A	A	A	B	B	A	A	B	B	A	A	A	A	A	B	A	A	B	A	A	A	A	B	A	A	A	B	B	A	B	B	B
1	chr01.1743.5	0.026	746.215	114.802	174.25	A	A	B	B	B	A	A	B	B	B	B	B	A	A	A	B	B	A	A	B	B	A	A	A	A	A	B	A	A	B	A	A	A	A	B	A	A	A	B	B	A	B	B	B
1	chr01.1744.5	0.005	746.73	114.882	174.4	A	A	B	B	B	A	A	B	A	B	B	B	A	A	A	B	B	A	A	B	B	A	A	A	A	A	B	A	A	B	A	A	A	A	B	A	A	A	B	B	A	B	B	B
1	chr01.1745.5	0.005	747.245	114.961	174.5	A	A	B	B	B	A	A	B	A	B	B	B	A	A	A	B	B	A	A	B	B	A	A	A	A	A	B	A	A	B	A	A	A	A	B	A	A	A	B	B	A	B	B	B
1	chr01.1753.5	0.021	749.308	115.278	174.95	A	A	B	B	B	A	A	B	A	B	B	B	A	A	A	B	B	A	A	B	B	A	A	A	A	A	B	A	A	B	A	A	A	A	B	A	A	A	B	B	A	B	B	B
1	chr01.1764.5	0.005	749.823	115.357	175.9	A	A	B	B	B	A	A	B	A	B	B	B	A	A	A	B	B	A	A	B	B	A	A	A	A	A	B	A	A	B	A	A	A	A	B	A	A	A	B	B	A	B	B	B
1	chr01.1773	0.01	750.854	115.516	176.875	A	A	B	B	B	A	A	B	A	B	B	B	A	A	A	B	B	A	A	B	B	A	A	A	A	A	B	A	A	B	A	A	A	A	B	A	A	A	B	B	B	B	B	B
1	chr01.1780.5	0.093	760.241	116.96	177.675	A	A	B	B	B	A	A	B	B	B	B	B	A	A	A	B	B	A	A	B	B	A	A	A	A	B	B	B	A	B	A	B	A	B	B	A	A	A	B	B	B	B	B	B
1	chr01.1783.5	0.021	762.304	117.278	178.2	A	A	B	B	B	A	A	B	B	B	B	B	A	A	A	B	B	A	A	B	B	A	A	A	A	B	B	B	A	B	A	B	A	B	B	A	A	A	B	B	B	B	B	B
1	chr01.1786.5	0.005	762.819	117.357	178.5	A	A	B	B	B	A	A	B	B	B	B	B	A	A	A	B	B	A	A	B	B	A	A	A	A	B	B	B	A	B	A	B	A	B	B	A	A	A	B	B	B	B	B	B
1	chr01.1791.5	0.031	765.916	117.833	178.9	A	A	B	B	B	A	A	B	B	B	B	B	A	A	A	B	B	A	A	B	B	A	A	A	A	B	B	B	A	B	B	B	A	B	B	A	A	A	B	B	B	B	B	B
1	chr01.1794.5	0.01	766.947	117.992	179.3	A	A	B	B	B	A	A	B	B	B	B	B	A	A	A	B	B	A	A	B	B	A	A	A	A	B	B	B	A	B	B	B	A	B	B	A	A	A	B	B	B	B	B	B
1	chr01.1795.5	0.015	768.494	118.23	179.5	A	A	B	B	B	A	A	B	B	B	B	B	A	A	A	B	B	A	A	B	B	A	A	A	A	B	B	B	A	B	B	B	A	B	B	A	A	A	B	B	B	B	B	B
1	chr01.1797.5	0.015	770.041	118.468	179.65	A	A	B	B	B	A	A	B	B	B	B	B	A	A	A	B	B	A	A	B	B	A	A	A	A	B	B	B	A	B	B	B	A	B	B	A	A	A	B	B	B	B	B	B
1	chr01.1799.5	0.031	773.138	118.944	179.85	A	A	B	A	A	A	A	B	B	B	A	B	A	A	A	B	B	A	A	B	B	A	A	A	A	B	B	B	A	B	B	B	A	B	B	A	A	A	B	B	B	B	B	B
1	chr01.1802	0.021	775.201	119.262	180.075	A	A	B	A	A	A	A	B	B	B	A	B	A	A	A	B	B	A	A	B	B	A	A	A	A	A	B	B	A	B	B	B	A	B	B	A	A	A	B	A	B	B	B	B
1	chr01.1804.5	0.005	775.716	119.341	180.325	A	A	B	A	A	A	A	B	B	B	A	B	A	A	A	B	B	B	A	B	B	A	A	A	A	A	B	B	A	B	B	B	A	B	B	A	A	A	B	A	B	B	B	B
1	chr01.1811	0.005	776.231	119.42	180.775	A	A	B	A	A	A	A	B	B	B	A	B	A	A	A	B	B	B	A	B	B	A	A	A	A	A	B	B	A	B	B	B	A	B	B	A	A	A	B	A	B	B	B	B
1	chr01.1819	0.005	776.746	119.499	181.5	A	A	B	A	A	A	A	B	B	B	A	B	A	A	A	B	B	B	A	B	B	A	A	A	A	B	B	B	A	B	B	B	A	B	B	A	A	A	B	A	B	B	B	B
1	chr01.1821.5	0.036	780.361	120.056	182.025	A	A	B	A	A	A	A	B	B	B	A	B	A	A	A	B	B	B	A	B	B	A	A	A	A	B	B	B	A	B	B	B	A	B	B	A	A	A	B	A	B	A	A	B
1	chr01.1822.5	0.01	781.392	120.214	182.2	A	A	B	A	A	A	A	B	B	B	A	B	A	A	A	B	B	B	A	B	B	A	A	A	A	B	B	B	A	B	B	B	A	B	B	A	A	A	B	A	B	A	A	B
1	chr01.1824.5	0.005	781.907	120.293	182.35	A	A	B	A	A	A	A	B	B	B	A	B	A	A	A	B	B	B	A	B	B	A	A	A	A	B	B	B	A	B	B	B	A	B	B	A	A	A	B	A	B	A	A	B
1	chr01.1826.5	0.005	782.422	120.373	182.55	A	A	B	A	A	A	A	B	B	B	A	B	A	A	A	B	B	B	A	B	B	A	A	A	A	B	B	B	A	B	B	B	A	B	B	A	A	A	B	A	B	A	A	B
1	chr01.1827.5	0.005	782.937	120.452	182.7	A	A	B	A	A	A	A	B	B	B	A	B	A	A	A	B	B	B	A	B	B	A	A	A	A	B	B	B	A	B	B	B	A	B	B	A	A	A	B	A	B	A	A	B
1	chr01.1829.5	0.005	783.452	120.531	182.85	A	A	B	A	A	A	A	B	B	B	A	B	A	A	A	B	B	B	A	B	B	A	A	A	B	B	B	B	A	B	B	B	A	B	B	A	A	A	B	A	B	A	A	B
1	chr01.1832.5	0.005	783.967	120.61	183.1	A	A	B	A	A	A	A	B	B	B	A	B	A	A	A	B	B	B	A	B	B	A	A	A	B	B	B	B	A	B	B	B	A	B	B	A	A	A	B	A	B	A	A	B
1	chr01.1834.5	0.005	784.482	120.69	183.35	A	A	B	A	A	A	A	B	B	B	A	B	A	A	A	B	B	B	A	B	B	A	A	A	B	B	B	B	A	B	B	B	A	B	B	A	A	A	B	A	B	A	A	B
1	chr01.1836.5	0.01	785.513	120.848	183.55	A	B	B	A	A	A	A	B	B	B	A	B	A	A	A	B	B	B	A	B	B	A	A	A	B	B	B	B	B	B	B	B	A	B	B	A	A	A	B	A	B	A	A	B
1	chr01.1839	0.005	786.028	120.927	183.775	A	B	B	A	A	A	A	B	B	B	A	B	A	A	A	B	B	B	A	B	B	A	A	A	B	B	B	B	B	B	B	B	A	B	B	A	A	A	B	A	B	A	A	B
1	chr01.1843	0.005	786.543	121.007	184.1	A	B	B	A	A	A	A	B	B	B	A	B	A	A	A	B	B	B	A	B	B	A	A	A	B	B	B	B	B	B	B	B	A	B	B	A	A	A	B	A	B	A	A	B
1	chr01.1860	0.005	787.058	121.086	185.15	A	B	B	A	A	A	A	B	B	B	A	B	A	A	A	B	B	B	A	B	B	A	A	A	B	B	B	B	B	B	B	B	A	B	B	A	A	A	B	A	B	A	A	B
1	chr01.1874.5	0.005	787.573	121.165	186.725	A	B	B	A	A	A	A	B	B	B	A	B	A	A	A	B	B	B	A	B	B	A	A	A	B	B	B	B	B	B	B	B	A	B	B	A	A	A	B	A	B	A	A	B
1	chr01.1875.5	0.015	789.12	121.403	187.5	A	B	B	A	A	A	A	B	B	B	A	B	A	A	A	B	B	B	A	B	B	A	A	A	B	B	B	B	B	B	B	B	A	B	B	A	A	A	B	A	A	A	A	B
1	chr01.1877	0.026	791.7	121.8	187.625	A	B	B	A	A	A	A	B	B	B	A	B	A	A	A	B	B	B	A	A	B	A	A	A	B	B	B	B	B	B	B	B	A	B	B	A	A	A	B	A	A	A	A	B
1	chr01.1878.5	0.005	792.215	121.879	187.775	A	B	B	A	A	A	A	B	B	B	A	B	A	A	A	B	B	B	A	A	B	A	A	A	B	B	B	B	B	B	B	B	A	B	B	A	A	A	B	A	A	A	A	B
1	chr01.1879.5	0.026	794.795	122.276	187.9	A	B	B	A	A	A	A	B	B	B	A	B	A	A	A	B	B	A	A	A	B	A	A	A	B	B	B	B	B	B	B	B	A	B	B	A	A	A	B	A	A	A	A	B
1	chr01.1880.5	0.005	795.31	122.355	188	A	B	B	A	A	A	A	B	B	B	A	B	A	A	A	B	B	A	A	A	B	A	A	A	B	B	B	B	B	B	B	B	A	B	B	A	A	A	B	A	A	A	A	B
1	chr01.1881.5	0.062	801.527	123.312	188.1	A	B	B	A	A	A	A	B	B	B	A	B	A	A	A	B	B	A	A	A	B	A	A	A	B	B	B	B	B	A	B	B	A	B	B	A	A	A	B	A	A	B	A	B
1	chr01.1882.5	0.062	807.744	124.268	188.2	A	B	B	A	A	A	A	B	B	B	A	B	A	A	A	B	B	A	A	A	B	A	A	A	B	B	B	B	B	A	B	B	A	B	B	A	A	A	B	A	A	B	A	B
1	chr01.1886	0.01	808.775	124.427	188.425	A	B	B	A	A	A	A	B	B	B	A	B	A	A	A	B	B	A	A	A	B	A	A	A	B	B	B	B	B	A	B	B	A	B	B	A	A	A	B	A	A	B	A	B
1	chr01.1889.5	0.005	809.29	124.506	188.775	A	B	B	A	A	A	A	B	B	B	A	B	A	A	A	B	B	A	A	A	B	A	A	A	B	B	B	B	B	A	B	B	A	B	B	A	A	A	B	A	A	B	A	B
1	chr01.1890.5	0.01	810.321	124.665	189	A	B	B	A	A	A	A	B	B	B	A	B	A	A	A	B	B	A	A	A	B	A	A	A	B	B	B	B	B	A	B	B	A	B	B	A	A	A	B	A	A	B	A	B
1	chr01.1891.5	0.005	810.836	124.744	189.1	A	B	B	A	A	A	A	B	B	B	A	B	A	A	A	B	B	A	A	A	B	A	A	A	B	B	B	B	B	A	B	B	A	B	B	A	A	A	B	A	A	B	A	B
1	chr01.1892.5	0.052	816.009	125.54	189.2	A	B	B	A	A	B	A	B	B	B	A	B	A	A	A	B	B	A	A	A	B	B	A	A	B	B	B	B	B	A	B	B	A	B	B	A	B	B	B	A	A	B	A	B
1	chr01.1897	0.005	816.524	125.619	189.475	A	B	B	A	A	B	A	B	B	B	A	B	A	A	A	B	B	A	A	A	B	B	A	A	B	B	B	B	B	A	B	B	A	B	B	A	B	B	B	A	A	B	A	B
1	chr01.1901.5	0.005	817.039	125.698	189.925	A	B	A	A	A	B	A	B	B	B	A	B	A	A	A	B	B	A	A	A	B	B	A	A	B	B	B	B	B	A	B	B	A	B	B	A	B	B	B	A	A	B	A	B
1	chr01.1904.5	0.005	817.554	125.778	190.3	A	B	A	A	A	B	A	B	B	B	A	B	A	A	A	B	B	A	A	A	B	B	A	A	B	B	B	B	B	A	B	B	A	B	B	A	B	B	B	A	A	B	A	B
1	chr01.1907.5	0.005	818.069	125.857	190.6	A	B	A	A	A	B	A	B	B	B	A	B	A	A	A	B	B	A	A	A	B	B	A	A	B	B	B	B	B	A	B	B	A	B	B	A	B	B	B	A	A	A	A	B
1	chr01.1908.5	0.052	823.242	126.653	190.8	A	B	A	A	A	B	A	B	B	B	A	B	A	A	A	B	B	A	A	A	B	B	A	B	B	B	B	B	B	A	B	B	A	B	B	A	B	B	B	A	A	A	B	B
1	chr01.1910	0.026	825.822	127.05	190.925	A	B	A	A	A	B	B	B	B	B	A	B	A	A	A	B	B	A	B	A	B	B	A	B	B	B	B	B	B	A	B	B	A	B	B	A	B	B	B	A	A	A	B	B
1	chr01.1913	0.026	828.402	127.446	191.15	A	B	A	A	A	B	B	B	B	B	A	B	A	A	A	B	B	A	B	A	B	B	A	B	B	B	B	B	B	A	B	B	A	B	B	A	B	B	B	A	A	A	A	B
1	chr01.1915.5	0.015	829.949	127.684	191.425	A	B	A	A	A	B	B	B	B	B	A	B	A	A	A	B	B	A	B	A	B	B	A	B	B	B	B	B	B	A	B	B	A	B	B	A	B	B	B	A	A	A	A	B
1	chr01.1916.5	0.021	832.012	128.002	191.6	A	B	A	A	A	B	B	B	B	B	A	B	A	A	A	B	B	A	B	A	B	B	A	B	B	B	B	B	B	A	B	B	A	B	B	A	B	B	B	A	A	A	A	B
1	chr01.1917.5	0.015	833.559	128.24	191.7	A	A	A	A	A	B	B	B	B	B	A	B	A	A	A	B	B	A	B	A	B	B	A	B	B	B	B	B	B	A	B	B	A	B	B	A	B	A	B	A	A	A	A	B
1	chr01.1918.5	0.021	835.622	128.557	191.8	A	A	A	A	A	B	B	B	B	B	A	B	A	A	A	B	B	A	B	A	B	B	A	B	B	B	B	B	B	A	B	B	A	B	B	A	B	A	B	A	A	A	A	B
1	chr01.1919.5	0.015	837.169	128.795	191.9	A	A	A	A	A	B	B	B	B	B	A	B	A	A	A	B	B	A	B	A	B	B	A	B	B	B	B	B	B	A	B	B	A	B	B	A	B	A	B	A	A	A	A	B
1	chr01.1920.5	0.01	838.2	128.954	192	A	A	A	A	A	B	B	B	B	B	A	B	A	A	A	B	B	A	B	A	B	B	A	B	B	B	B	B	B	A	B	B	A	B	B	A	B	A	B	A	A	A	A	B
1	chr01.1930	0.005	838.715	129.033	192.525	A	A	A	A	A	B	B	B	B	B	A	B	A	A	A	B	B	A	B	A	B	B	A	B	B	B	B	B	A	A	B	B	A	B	B	A	B	A	B	A	A	A	A	B
1	chr01.1943	0.01	839.746	129.192	193.65	A	A	A	A	A	B	B	B	B	B	A	B	A	A	A	B	B	A	B	A	B	B	A	B	B	B	B	B	A	A	B	B	A	B	B	A	B	A	B	A	A	A	A	B
1	chr01.1948	0.01	840.777	129.35	194.55	A	A	A	A	A	B	B	B	B	B	A	B	A	A	A	B	B	A	B	B	B	B	A	B	B	B	B	B	A	A	B	B	A	B	B	A	B	A	B	A	A	A	A	B
1	chr01.1949.5	0.005	841.292	129.43	194.875	A	A	A	A	A	B	B	B	B	B	A	B	A	A	A	B	B	A	B	B	B	B	A	B	B	B	B	B	A	A	B	B	A	B	B	A	B	A	B	A	A	B	A	B
1	chr01.1950.5	0.031	844.389	129.906	195	A	A	B	A	A	B	B	B	B	B	A	B	A	A	A	B	B	A	B	B	B	B	A	B	B	B	B	B	A	A	B	B	A	B	B	A	B	B	B	A	A	B	A	B
1	chr01.1951.5	0.005	844.904	129.985	195.1	A	A	B	A	A	B	B	B	B	B	A	B	A	A	A	B	B	A	B	B	B	B	A	B	B	B	B	B	A	A	B	B	A	B	B	A	B	B	B	A	A	B	A	B
1	chr01.1952.5	0.052	850.077	130.781	195.2	A	A	B	A	A	B	B	B	B	B	A	B	A	B	A	B	B	A	B	B	B	B	A	B	B	B	B	B	A	A	B	B	A	B	A	A	B	B	B	A	A	B	A	B
1	chr01.1953.5	0.005	850.592	130.86	195.3	A	A	B	A	A	B	B	B	B	B	A	B	A	B	A	B	B	A	B	B	B	B	A	B	B	B	B	B	A	A	B	B	A	B	A	A	B	B	B	A	A	B	A	B
1	chr01.1954.5	0.005	851.107	130.94	195.4	A	A	B	A	A	B	B	B	B	B	A	B	A	B	A	B	B	A	B	B	B	B	A	B	B	B	B	B	A	A	B	B	A	B	A	A	B	B	B	A	A	B	A	B
1	chr01.1955.5	0.005	851.622	131.019	195.5	A	A	B	A	A	B	B	B	B	B	A	B	A	B	A	B	B	A	B	B	B	B	A	B	B	B	B	B	A	A	B	B	A	B	A	A	B	B	B	B	A	B	A	B
1	chr01.1956.5	0.046	856.275	131.735	195.6	A	A	B	A	A	B	B	B	B	B	A	B	A	B	A	A	B	A	B	B	B	B	A	B	B	B	B	B	A	A	B	B	A	B	A	A	B	B	B	B	A	B	A	B
1	chr01.1957.5	0.015	857.822	131.973	195.7	A	A	B	A	A	B	B	B	B	B	A	B	A	B	A	A	B	A	B	B	B	B	A	B	B	B	B	B	A	A	B	B	A	B	A	B	B	B	B	B	A	B	A	B
1	chr01.1958.5	0.021	859.885	132.29	195.8	A	A	B	A	A	B	B	B	B	B	A	B	A	B	A	A	B	A	B	B	B	B	A	B	B	B	B	B	A	A	B	B	A	B	A	B	B	B	B	B	A	B	A	B
1	chr01.1959.5	0.01	860.916	132.449	195.9	A	A	B	A	A	B	B	B	B	B	B	B	A	B	A	A	B	A	B	B	B	B	A	B	B	B	B	B	A	A	B	B	A	B	A	B	B	B	B	B	A	B	A	B
1	chr01.1961	0.005	861.431	132.528	196.025	A	A	B	A	A	B	A	B	B	B	B	B	A	B	A	A	B	A	B	B	B	B	A	B	B	B	B	B	A	A	B	B	A	B	A	B	B	B	B	B	A	B	A	B
1	chr01.1963	0.005	861.946	132.607	196.2	A	A	B	A	A	B	A	B	B	B	B	B	A	B	A	A	B	A	B	B	B	B	A	B	B	B	B	B	A	A	B	B	A	B	A	B	B	B	B	B	A	B	A	B
1	chr01.1967.5	0.01	862.977	132.766	196.525	A	A	B	A	A	B	A	B	B	B	B	B	A	B	A	A	B	A	B	B	B	B	A	B	B	B	B	B	A	A	B	B	A	B	A	B	B	B	B	A	A	B	A	B
1	chr01.1972	0.005	863.492	132.845	196.975	A	A	B	A	A	B	A	B	B	B	B	B	A	B	A	A	B	A	B	B	B	B	A	B	B	B	B	B	A	A	B	B	A	B	A	B	B	B	B	A	A	B	A	B
1	chr01.1973.5	0.01	864.523	133.004	197.275	A	A	B	A	A	B	A	B	B	B	B	B	A	B	A	A	B	A	B	B	B	B	A	B	B	B	B	B	A	A	B	B	A	B	A	B	B	B	B	A	A	B	A	B
1	chr01.1974.5	0.005	865.038	133.083	197.4	A	A	B	A	A	B	A	B	B	B	B	B	A	B	A	A	B	A	B	B	B	B	A	B	A	B	B	B	A	A	B	B	A	B	A	B	B	B	B	A	A	B	A	B
1	chr01.1975.5	0.01	866.069	133.241	197.5	A	A	B	A	A	B	A	B	B	B	B	B	A	B	A	A	B	A	B	B	B	B	A	B	A	B	B	B	A	A	B	B	A	B	A	B	B	B	B	A	A	B	A	B
1	chr01.1976.5	0.021	868.132	133.559	197.6	A	A	B	A	A	B	A	B	B	B	B	B	A	B	A	A	B	A	B	A	B	B	A	B	A	B	B	B	A	A	B	B	A	B	A	B	B	B	B	A	A	B	A	B
1	chr01.1977.5	0.01	869.163	133.717	197.7	A	A	B	A	A	B	A	B	B	B	B	B	A	B	A	A	B	A	B	A	B	B	A	B	A	B	B	B	A	A	B	B	A	B	A	B	B	B	B	A	A	B	A	B
1	chr01.1981	0.052	874.336	134.513	197.925	A	A	A	A	A	B	A	B	B	B	B	B	A	B	A	A	B	A	B	A	B	B	A	B	A	A	B	B	A	A	B	B	A	B	A	B	B	A	B	A	A	B	A	A
1	chr01.1985	0.036	877.951	135.069	198.3	A	A	A	A	A	B	A	B	B	B	B	B	A	B	A	A	B	A	B	A	B	B	A	B	B	A	B	B	A	A	B	B	A	B	A	B	B	A	B	A	A	B	B	A
1	chr01.1988.5	0.015	879.498	135.307	198.675	A	A	A	A	A	B	A	B	B	B	B	B	A	B	A	A	B	A	B	A	B	B	A	B	B	A	B	B	A	A	B	B	A	B	A	B	B	A	B	A	A	B	B	A
1	chr01.1991.5	0.031	882.595	135.784	199	A	A	A	A	A	B	A	B	B	B	B	B	A	B	A	A	B	A	B	A	B	B	A	B	B	A	B	B	A	A	B	B	A	B	A	B	B	A	B	A	A	B	B	A
1	chr01.1993.5	0.005	883.11	135.863	199.25	A	A	A	A	A	B	A	B	B	B	B	B	A	B	A	A	B	A	B	A	B	B	A	B	B	A	B	B	A	A	B	B	A	B	A	B	B	A	B	A	A	B	B	A
1	chr01.1995.5	0.005	883.625	135.942	199.45	A	A	A	A	A	B	A	B	B	B	B	B	A	B	A	A	B	A	B	A	B	B	A	B	B	A	B	B	A	A	B	B	A	B	A	B	B	A	B	A	A	B	B	A
1	chr01.1996.5	0.015	885.172	136.18	199.6	A	A	A	A	A	B	A	B	B	B	B	B	A	B	A	A	B	A	B	A	B	B	A	B	B	A	B	B	A	A	B	B	A	B	A	B	B	A	B	A	A	B	B	A
1	chr01.1998	0.015	886.719	136.418	199.725	A	A	A	A	A	B	A	B	B	B	B	B	A	B	A	A	B	A	B	A	B	B	A	B	B	A	B	B	A	A	B	B	A	B	A	B	B	A	B	A	A	B	B	A
1	chr01.1999.5	0.036	890.334	136.974	199.875	A	A	A	A	A	B	A	B	B	B	B	B	A	B	A	A	B	A	B	A	B	B	A	B	B	A	B	B	A	A	B	B	A	B	A	B	B	A	B	A	A	B	B	A
1	chr01.2000.5	0.077	898.128	138.174	200	A	A	A	A	A	B	A	B	B	B	B	B	A	B	A	A	B	A	B	A	B	B	B	B	B	A	B	B	A	B	B	B	B	B	B	B	B	A	B	A	A	B	B	A
1	chr01.2001.5	0.021	900.191	138.491	200.1	A	A	A	A	A	B	A	B	B	B	B	B	A	B	A	A	B	B	B	A	B	B	B	B	B	A	B	B	A	B	B	B	B	B	B	B	B	A	B	A	A	B	B	A
1	chr01.2004	0.015	901.738	138.729	200.275	A	A	B	A	A	B	B	B	B	B	B	B	A	B	A	A	B	B	B	A	B	B	B	B	B	A	B	B	A	B	B	B	B	B	B	B	B	A	B	A	A	B	B	A
1	chr01.2006.5	0.015	903.285	138.967	200.525	A	A	B	A	A	B	B	B	B	B	B	B	A	B	A	A	B	B	B	A	B	B	B	B	B	A	B	B	A	B	B	B	B	B	B	B	B	A	B	A	A	B	B	A
1	chr01.2007.5	0.005	903.8	139.046	200.7	A	A	B	A	A	B	B	B	B	B	B	B	A	B	A	A	B	B	B	A	B	B	B	B	B	A	B	B	A	B	B	B	B	B	B	B	B	A	B	A	A	B	B	A
1	chr01.2008.5	0.021	905.863	139.364	200.8	A	A	B	A	A	B	B	B	B	B	B	B	A	B	A	A	B	B	A	A	B	B	B	B	B	A	B	B	A	B	B	B	B	B	B	A	B	A	B	A	A	B	B	A
1	chr01.2012.5	0.031	908.96	139.84	201.05	A	A	B	A	A	B	B	B	B	B	B	B	A	B	A	A	B	B	A	A	B	B	B	A	A	A	B	B	A	B	B	B	B	B	B	A	B	A	B	A	A	B	B	A
1	chr01.2016.5	0.036	912.575	140.396	201.45	A	A	B	A	A	B	B	A	B	A	B	A	A	B	A	A	A	B	A	A	B	B	B	A	A	A	B	B	A	B	B	B	B	B	B	A	B	A	B	A	A	B	B	A
1	chr01.2017.5	0.026	915.155	140.793	201.7	A	A	B	A	A	B	B	A	B	A	B	A	A	B	A	A	A	B	A	A	B	B	B	A	A	A	B	A	A	B	B	B	B	B	B	A	B	A	B	A	A	B	B	A
1	chr01.2019	0.005	915.67	140.872	201.825	A	A	B	A	A	B	B	A	B	A	B	A	A	B	A	A	A	B	A	A	B	B	B	A	A	A	A	A	A	B	B	B	B	B	B	A	B	A	B	A	A	B	B	A
1	chr01.2021	0.005	916.185	140.952	202	A	A	B	A	A	B	B	A	B	A	B	A	A	B	A	A	A	B	A	A	B	B	B	A	A	A	A	A	A	B	B	B	B	B	B	A	B	A	B	A	A	B	B	A
1	chr01.2022.5	0.015	917.732	141.19	202.175	A	A	B	A	A	B	B	A	B	A	B	A	A	B	A	A	A	B	A	A	B	B	B	A	A	A	A	A	A	B	B	B	B	B	B	A	B	A	B	A	A	B	B	A
1	chr01.2023.5	0.01	918.763	141.348	202.3	A	A	B	A	A	B	B	A	B	A	B	A	A	B	A	A	A	B	A	A	B	B	B	A	A	A	A	A	A	B	B	B	B	B	B	A	B	A	B	A	A	B	B	A
1	chr01.2026.5	0.005	919.278	141.427	202.5	A	A	B	A	A	B	B	A	B	A	B	A	A	B	A	A	A	B	A	A	B	B	B	A	A	A	A	A	A	B	B	B	B	B	B	A	B	A	B	A	A	B	B	A
1	chr01.2029.5	0.01	920.309	141.586	202.8	A	A	B	A	A	B	B	A	B	A	B	A	A	B	A	A	A	B	A	A	B	B	B	A	A	A	A	A	A	B	B	A	B	B	B	A	B	A	B	A	A	B	B	A
1	chr01.2035	0.005	920.824	141.665	203.225	A	A	B	A	A	B	B	A	B	A	B	A	A	B	A	A	A	B	A	A	B	B	B	A	A	A	A	A	A	B	B	A	B	B	B	A	B	A	B	A	A	B	B	A
1	chr01.2040.5	0.005	921.339	141.744	203.775	A	A	B	A	A	B	B	A	B	A	B	A	A	B	A	A	A	B	A	A	B	B	B	A	A	A	A	A	A	B	B	A	B	B	A	A	B	A	B	A	A	B	B	A
1	chr01.2042.5	0.026	923.919	142.141	204.15	A	A	B	A	A	B	A	A	B	A	B	A	A	B	A	A	A	B	A	A	B	B	B	A	A	A	A	A	A	B	B	A	B	B	A	A	B	A	B	A	A	B	B	A
1	chr01.2048.5	0.005	924.434	142.221	204.55	A	A	B	A	A	B	A	A	B	A	B	A	A	B	A	A	A	B	A	A	B	B	B	A	A	A	A	A	A	B	B	A	B	B	A	A	B	A	B	A	A	B	B	A
1	chr01.2054.5	0.021	926.497	142.538	205.15	A	A	B	A	A	B	A	A	B	A	B	A	A	B	A	A	A	B	A	A	B	B	B	A	A	A	A	A	A	B	B	B	B	B	A	A	B	A	B	A	A	B	B	A
1	chr01.2056.5	0.005	927.012	142.617	205.55	A	A	B	A	A	B	A	A	B	A	B	A	A	B	A	A	A	B	A	A	B	B	B	A	A	A	A	A	A	B	B	B	B	B	A	A	B	A	B	A	A	B	B	A
1	chr01.2058	0	927.012	142.617	205.725	A	A	B	A	A	B	A	A	B	A	B	A	A	B	A	A	A	B	A	A	B	B	B	A	A	A	A	A	A	B	B	B	B	B	A	A	B	A	B	A	A	B	B	A
1	chr01.2059.5	0.005	927.527	142.696	205.875	A	A	B	A	A	B	A	A	B	A	B	A	A	B	A	A	A	B	A	A	B	B	B	A	A	A	A	A	A	B	B	B	B	B	A	A	B	A	B	A	A	B	B	A
1	chr01.2060.5	0.015	929.074	142.934	206	A	A	B	A	A	B	A	A	B	A	A	A	A	B	A	A	A	B	A	A	B	B	B	A	A	A	A	A	A	B	A	B	B	B	A	A	B	A	B	A	A	B	B	A
1	chr01.2063	0.026	931.654	143.331	206.175	A	A	B	A	A	B	A	A	B	A	A	A	A	B	A	A	A	B	A	A	B	B	B	A	A	A	A	A	A	B	A	B	B	B	A	A	B	A	B	A	A	B	B	A
1	chr01.2066	0.015	933.201	143.569	206.45	A	A	B	A	A	B	A	A	B	A	A	A	A	B	A	A	A	B	A	A	B	B	B	A	A	A	A	A	A	B	A	B	B	B	A	A	B	A	B	A	A	B	B	A
1	chr01.2068.5	0.005	933.716	143.649	206.725	A	A	B	A	A	B	A	A	B	A	A	A	A	B	A	A	A	B	A	A	B	B	B	A	A	A	A	A	A	B	A	B	B	B	A	A	B	A	B	A	A	B	B	A
1	chr01.2070.5	0.005	934.231	143.728	206.95	A	A	B	A	A	B	A	A	B	A	A	A	A	B	A	A	A	B	A	A	B	B	B	A	A	A	A	A	A	B	A	B	B	B	A	A	B	A	B	A	A	B	B	A
1	chr01.2071.5	0.005	934.746	143.807	207.1	A	A	B	A	A	B	A	A	B	A	A	A	A	B	A	A	A	B	A	A	B	B	B	A	A	A	A	A	A	B	A	B	B	B	A	A	B	A	B	A	A	B	B	A
1	chr01.2072.5	0.005	935.261	143.886	207.2	A	A	B	A	A	B	A	A	B	A	A	A	A	B	A	A	A	B	A	A	B	B	B	A	A	A	A	A	A	B	A	B	B	B	A	A	B	A	B	A	A	B	B	A
1	chr01.2074	0.021	937.324	144.204	207.325	A	A	B	A	A	B	A	A	B	A	A	A	A	B	A	A	A	B	A	A	B	B	B	A	A	A	A	A	A	B	A	B	B	B	A	A	B	A	B	A	A	B	B	A
1	chr01.2075.5	0.021	939.387	144.521	207.475	A	A	B	A	A	B	A	A	A	A	A	A	A	B	A	A	A	B	A	A	B	B	B	A	A	A	A	A	A	B	A	B	B	B	A	A	B	A	B	A	A	B	B	A
1	chr01.2076.5	0.041	943.52	145.157	207.6	A	A	B	A	A	B	A	A	A	A	A	A	A	B	A	A	A	B	A	A	B	B	B	A	A	A	A	A	A	B	A	B	B	A	A	A	B	A	B	A	A	B	B	A
1	chr01.2077.5	0.026	946.1	145.554	207.7	A	A	B	A	A	B	A	A	A	A	A	A	A	B	A	A	A	B	A	A	B	B	B	A	A	A	A	A	A	B	A	B	B	A	A	A	B	A	B	A	A	B	B	A
1	chr01.2080	0.005	946.615	145.633	207.875	A	A	B	A	A	B	A	A	A	A	A	A	A	B	A	A	A	B	A	A	B	B	B	A	B	A	A	A	A	B	A	B	B	A	A	A	B	A	B	A	A	B	B	A
1	chr01.2083	0.015	948.162	145.871	208.15	A	A	B	A	A	A	A	A	A	A	A	A	A	B	A	A	A	B	A	A	B	B	B	A	B	A	A	A	A	B	A	B	B	A	A	A	B	A	B	A	A	B	B	A
1	chr01.2086	0.005	948.677	145.95	208.45	A	A	B	A	A	A	A	A	A	A	A	A	A	B	A	A	A	B	A	A	B	B	B	A	B	A	A	A	A	B	A	B	B	A	A	A	B	A	B	A	A	B	B	A
1	chr01.2088.5	0.031	951.774	146.427	208.725	A	A	B	A	A	A	A	B	A	A	A	B	A	B	A	A	B	B	A	A	B	B	B	A	B	A	A	B	A	B	A	B	B	A	A	A	B	A	B	A	A	B	B	A
1	chr01.2089.5	0.026	954.354	146.824	208.9	A	A	B	A	A	A	A	B	A	A	A	B	A	B	A	A	B	B	A	A	B	B	B	A	B	A	A	B	A	B	A	B	B	A	A	A	B	A	B	A	A	B	B	A
1	chr01.2090.5	0.021	956.417	147.141	209	A	A	B	A	A	A	A	B	A	B	A	B	A	B	A	A	B	B	A	A	B	B	B	A	B	A	B	B	A	B	A	B	B	A	A	A	B	A	B	A	A	B	B	B
1	chr01.2091.5	0.026	958.997	147.538	209.1	A	A	B	A	A	B	A	B	A	B	A	B	A	B	A	A	B	B	A	A	B	B	B	A	B	A	B	B	A	B	A	B	B	A	A	A	B	A	B	A	A	B	B	B
1	chr01.2092.5	0.026	961.577	147.935	209.2	A	A	B	A	A	B	A	B	A	B	A	B	A	B	A	A	B	B	A	A	B	B	B	A	B	A	B	B	A	B	A	B	B	A	A	A	B	A	B	A	A	B	B	B
1	chr01.2097	0.01	962.608	148.094	209.475	A	A	B	A	A	B	A	B	A	B	A	B	A	B	A	A	B	B	A	A	B	B	B	A	B	A	B	B	A	B	A	B	B	A	A	A	B	A	B	A	A	B	B	B
1	chr01.2102.5	0.005	963.123	148.173	209.975	A	A	B	A	A	B	A	B	A	B	A	B	A	B	A	A	B	B	A	A	B	B	B	A	B	A	B	B	A	B	A	B	B	A	A	A	B	A	B	A	A	B	B	B
1	chr01.2104.5	0.005	963.638	148.252	210.35	A	A	B	A	A	B	A	B	A	B	A	B	A	B	A	A	B	B	A	A	B	B	B	A	B	A	B	B	A	B	A	B	B	A	A	A	B	A	B	A	A	B	B	B
1	chr01.2106.5	0.072	970.905	149.37	210.55	A	A	B	A	A	B	A	B	A	B	A	B	A	B	A	A	B	A	A	A	B	B	B	A	B	A	B	B	A	A	A	B	A	A	A	A	B	A	B	A	A	B	B	B
1	chr01.2109	0.005	971.42	149.449	210.775	A	A	B	A	A	B	A	B	A	B	A	B	A	B	A	A	B	A	A	A	B	B	B	A	B	A	B	B	A	A	A	B	A	A	A	A	B	A	B	A	A	B	B	B
1	chr01.2110.5	0.015	972.967	149.687	210.975	A	A	B	A	A	B	A	B	A	B	A	B	A	B	A	A	B	A	A	A	B	B	B	A	B	A	B	B	A	A	A	B	A	A	B	A	B	A	B	A	A	B	B	B
1	chr01.2111.5	0.026	975.547	150.084	211.1	A	A	B	A	A	B	B	B	A	B	A	B	A	B	A	A	B	A	A	A	B	B	B	A	B	A	B	B	A	A	A	B	A	A	B	A	B	A	B	A	A	B	B	B
1	chr01.2112.5	0.021	977.61	150.402	211.2	A	A	B	A	A	B	B	B	A	B	A	B	A	B	A	A	B	A	A	A	B	B	B	A	B	A	B	B	A	A	A	B	A	A	B	A	B	A	A	A	A	B	B	B
1	chr01.2114	0.005	978.125	150.481	211.325	A	A	B	A	A	B	B	B	A	B	A	B	A	B	A	A	B	A	A	A	B	B	B	A	B	A	B	B	A	A	A	B	A	A	B	A	B	A	A	A	A	B	B	B
1	chr01.2122.5	0.015	979.672	150.719	211.975	A	A	B	A	A	B	B	B	A	B	A	B	A	B	A	A	B	A	A	A	B	B	B	A	B	A	B	B	A	A	A	B	A	A	B	A	B	A	A	A	A	B	B	B
1	chr01.2117	0.005	980.187	150.798	211.55	A	A	B	A	A	B	B	B	A	B	A	B	A	B	A	A	B	A	A	A	B	B	B	A	B	A	B	B	A	A	A	B	A	A	B	A	B	A	A	A	A	B	B	B
1	chr01.2128.5	0	980.187	150.798	212.55	A	A	B	A	A	B	B	B	A	B	A	B	A	B	A	A	B	A	A	A	B	B	B	A	B	A	B	B	A	A	A	B	A	A	B	A	B	A	A	A	A	B	B	B
1	chr01.2131.5	0.062	986.404	151.754	213	A	A	A	A	A	B	B	B	A	B	A	B	A	B	A	A	B	A	A	A	B	A	B	A	B	A	B	B	A	A	A	B	A	A	B	A	A	A	A	A	A	B	B	B
1	chr01.2132.5	0.041	990.537	152.39	213.2	A	A	A	A	A	B	B	B	A	B	A	B	A	B	A	A	B	A	A	A	B	A	A	A	B	A	B	B	A	A	A	B	A	A	B	A	A	A	A	A	A	B	B	B
1	chr01.2135.5	0.015	992.084	152.628	213.4	A	A	A	A	A	B	B	B	A	B	A	B	A	B	A	A	B	A	A	A	B	A	A	A	B	A	B	B	A	A	A	B	A	A	B	A	A	A	A	A	A	B	B	A
1	chr01.2140.5	0.005	992.599	152.708	213.8	A	A	A	A	A	B	B	B	A	B	A	B	A	B	A	A	B	A	A	A	B	A	A	A	B	A	B	B	A	A	A	B	A	A	B	A	A	A	A	A	A	B	B	A
1	chr01.2143.5	0.005	993.114	152.787	214.2	A	A	A	A	A	B	B	B	A	B	A	B	A	B	A	A	B	A	A	A	B	A	B	A	B	A	B	B	A	A	A	B	A	A	B	A	A	A	A	A	A	B	B	A
1	chr01.2145.5	0.005	993.629	152.866	214.45	A	A	A	A	A	B	B	B	A	B	A	B	A	B	A	A	B	A	A	A	B	A	B	A	B	A	B	B	A	A	A	B	A	A	B	A	A	A	A	A	A	B	B	A
1	chr01.2148	0.015	995.176	153.104	214.675	A	A	A	A	A	B	B	B	A	B	A	B	A	B	A	A	B	A	A	A	B	A	B	A	B	A	B	B	A	A	A	B	A	A	B	A	A	A	A	A	A	B	B	A
1	chr01.2149.5	0.046	999.829	153.82	214.875	A	A	A	A	A	B	A	B	A	B	A	B	A	B	A	A	B	A	A	A	B	A	B	A	B	A	B	B	A	A	A	B	A	A	A	A	A	A	A	A	A	B	B	A
1	chr01.2150.5	0.015	1001.38	154.058	215	A	A	A	A	A	B	A	B	A	B	A	B	A	B	A	A	B	A	A	A	B	A	B	A	B	A	B	B	A	A	A	B	A	A	A	A	A	A	A	A	A	B	B	A
1	chr01.2151.5	0.015	1002.92	154.296	215.1	A	A	A	A	A	B	A	B	A	B	A	B	A	B	A	A	B	A	A	A	B	A	B	A	B	A	B	B	A	A	A	B	A	A	A	A	A	A	A	A	A	B	B	A
1	chr01.2154.5	0.01	1003.95	154.454	215.3	A	A	A	A	A	B	A	B	A	B	A	B	A	B	A	A	B	A	A	A	B	A	B	A	B	A	B	B	A	A	A	B	A	A	A	A	A	A	A	A	A	B	B	A
1	chr01.2157.5	0.005	1004.47	154.534	215.6	A	A	A	A	A	B	A	B	A	B	A	B	A	B	A	A	B	A	A	A	B	A	B	A	B	A	B	B	A	A	A	B	A	A	A	A	A	A	A	A	A	B	B	A
1	chr01.2162.5	0.036	1008.08	155.09	216	A	A	A	A	A	B	A	B	A	B	A	B	A	B	A	A	B	A	A	A	B	A	B	A	B	A	B	B	A	A	A	B	A	A	A	A	A	A	A	A	A	B	B	A
1	chr01.2169	0.015	1009.63	155.328	216.575	A	A	A	A	A	B	A	B	A	B	A	B	A	B	A	A	B	A	A	A	A	A	B	A	B	A	B	B	A	A	A	B	A	A	A	A	A	A	A	A	A	B	B	A
1	chr01.2171.5	0.01	1010.66	155.486	217.025	A	A	A	A	A	B	A	B	A	B	A	B	A	B	A	A	B	A	A	A	A	A	B	A	B	A	B	B	A	A	A	A	A	A	A	A	A	A	A	A	A	B	B	A
1	chr01.2172.5	0.021	1012.72	155.804	217.2	A	A	A	B	A	B	A	B	A	B	A	B	A	B	A	A	B	A	A	A	A	A	B	A	B	A	B	B	A	A	A	A	A	A	A	A	A	A	A	A	A	B	B	A
1	chr01.2174.5	0.005	1013.24	155.883	217.35	A	A	A	B	A	B	A	B	A	B	A	B	A	B	A	A	B	A	A	A	A	A	B	A	B	A	B	B	A	A	A	A	A	A	A	A	A	A	A	A	A	B	B	A
1	chr01.2176.5	0.005	1013.75	155.962	217.55	A	A	A	B	A	B	A	B	A	B	A	B	A	B	A	A	B	A	A	A	A	A	A	A	B	A	B	B	A	A	A	A	A	A	A	A	A	A	A	A	A	B	B	A
1	chr01.2177.5	0.021	1015.82	156.28	217.7	A	A	A	B	A	B	A	B	A	B	A	B	A	B	A	A	A	A	A	A	A	A	A	A	B	A	A	B	A	A	A	A	A	A	A	A	A	A	A	A	B	B	B	A
1	chr01.2178.5	0.005	1016.33	156.359	217.8	A	A	A	B	A	B	A	B	A	B	A	B	A	B	A	A	A	A	A	A	A	A	A	A	B	A	A	B	A	A	A	A	A	A	A	A	A	A	A	A	B	B	B	A
1	chr01.2183	0.041	1020.47	156.995	218.075	A	A	A	B	A	A	A	B	A	B	A	B	A	B	A	A	A	A	A	A	A	A	A	A	B	A	A	B	A	A	A	A	A	A	A	A	A	A	A	A	B	B	B	A
1	chr01.2187.5	0.005	1020.98	157.074	218.525	A	A	A	B	A	A	A	B	A	B	A	B	A	B	A	A	A	A	A	A	A	A	A	A	B	A	A	B	A	A	A	A	A	A	A	A	A	A	A	A	B	B	B	A
1	chr01.2189.5	0.005	1021.5	157.153	218.85	A	A	A	B	A	A	A	B	A	B	A	B	A	B	A	A	A	A	A	A	A	A	A	A	B	A	A	B	A	A	A	A	A	A	A	A	A	A	A	A	B	B	B	A
1	chr01.2197.5	0.005	1022.01	157.232	219.35	A	A	A	B	A	A	A	B	A	B	A	B	A	B	A	A	A	A	A	A	A	A	A	A	B	A	A	B	A	A	A	A	A	A	A	A	A	A	A	A	A	B	B	A
1	chr01.2212	0.005	1022.53	157.312	220.475	A	A	A	B	A	A	A	B	A	B	A	B	A	B	A	A	A	A	A	A	A	A	A	A	B	A	A	B	A	A	A	A	A	A	A	A	A	A	A	A	A	B	B	A
1	chr01.2220.5	0.005	1023.04	157.391	221.625	A	A	A	B	A	A	A	B	A	B	A	B	A	B	A	A	A	A	A	A	A	A	A	A	B	A	A	B	A	A	A	A	A	A	A	A	A	A	A	A	A	B	B	A
1	chr01.2221.5	0.01	1024.07	157.55	222.1	B	A	A	B	A	A	A	B	A	B	A	B	A	B	A	A	A	A	A	A	A	A	A	A	B	A	A	B	A	A	A	A	A	A	A	A	A	A	A	A	A	B	B	A
1	chr01.2223.5	0.01	1025.1	157.708	222.25	B	A	A	B	A	A	A	B	A	B	A	B	A	B	A	A	A	A	A	A	A	A	A	A	B	A	A	B	A	A	A	A	A	A	A	A	A	A	A	A	A	B	B	A
1	chr01.2227.5	0.005	1025.62	157.787	222.55	B	A	A	B	A	A	A	B	A	B	A	B	A	B	A	A	A	A	A	A	A	A	A	A	B	A	A	B	A	A	A	A	A	A	A	A	A	A	A	A	B	B	B	A
1	chr01.2230.5	0.01	1026.65	157.946	222.9	B	A	A	B	A	A	A	B	A	B	A	B	A	B	A	A	A	A	A	A	A	A	A	A	B	A	A	B	A	A	A	A	A	A	A	A	A	A	A	A	B	B	B	A
1	chr01.2232	0.015	1028.2	158.184	223.125	B	A	A	B	A	A	A	B	A	B	A	B	A	B	A	A	A	B	A	A	A	A	A	A	B	A	A	B	A	B	A	A	A	A	A	A	A	A	A	A	B	B	B	A
1	chr01.2233.5	0.005	1028.71	158.263	223.275	B	A	A	B	A	A	A	B	A	B	A	B	A	B	A	A	A	B	A	A	A	A	A	A	B	A	A	B	A	B	A	A	A	A	A	A	A	B	A	A	B	B	B	A
1	chr01.2234.5	0.021	1030.77	158.581	223.4	B	A	A	B	A	A	A	B	A	B	A	B	A	B	A	A	A	B	A	A	A	A	A	A	B	A	A	B	A	B	A	A	A	A	A	A	A	B	A	A	B	B	B	A
1	chr01.2236.5	0.005	1031.29	158.66	223.55	B	A	A	B	A	A	A	B	A	B	A	B	A	B	A	A	A	B	A	A	A	A	A	A	B	A	A	B	A	B	A	A	A	A	A	A	A	B	A	A	B	B	B	A
1	chr01.2238.5	0.113	1042.83	160.435	223.75	B	A	A	B	A	A	A	B	A	B	A	B	A	B	A	A	A	B	A	A	A	A	A	A	A	A	A	B	A	B	B	A	A	A	A	A	A	B	B	B	B	B	B	A
1	chr01.2239.5	0.046	1047.48	161.151	223.9	B	A	A	B	A	A	A	B	A	B	A	B	A	B	A	A	A	B	A	A	A	A	A	A	A	A	A	B	A	B	B	A	B	A	A	A	A	B	B	B	B	B	B	A
1	chr01.2241	0.005	1048	161.23	224.025	B	A	A	B	A	A	A	B	A	B	A	B	A	B	A	A	A	B	A	A	A	A	A	A	A	A	A	B	A	B	B	A	B	A	A	A	A	B	B	B	B	B	B	A
1	chr01.2242.5	0.01	1049.03	161.389	224.175	B	A	A	B	A	A	A	B	A	B	A	B	A	B	A	A	A	B	A	B	A	A	A	A	A	A	A	B	A	B	B	A	B	A	A	A	A	B	B	B	B	B	B	A
1	chr01.2243.5	0.005	1049.54	161.468	224.3	B	A	A	B	A	A	A	B	B	B	A	B	A	B	A	A	A	B	A	B	A	A	A	A	A	A	A	B	A	B	B	A	B	A	A	A	A	B	B	B	B	B	B	A
1	chr01.2246	0.031	1052.64	161.945	224.475	B	A	A	B	A	A	A	B	B	B	A	B	A	B	B	A	A	B	A	B	A	A	A	A	A	A	A	B	A	B	B	A	B	A	A	A	A	B	B	B	B	B	A	A
1	chr01.2248.5	0.005	1053.16	162.024	224.725	B	A	A	B	A	A	A	B	B	B	A	B	A	B	B	A	A	B	A	B	A	A	A	A	A	A	B	B	A	B	B	A	B	A	A	A	A	B	B	B	B	B	A	A
1	chr01.2250	0.026	1055.74	162.421	224.925	B	A	A	B	A	A	A	B	B	B	A	B	A	B	B	A	A	B	A	B	A	A	A	A	A	A	B	B	A	B	A	A	B	A	A	A	A	B	B	B	B	B	A	A
1	chr01.2253.5	0.005	1056.25	162.5	225.175	B	A	A	B	A	A	A	B	B	B	A	B	A	B	B	B	A	B	A	B	A	A	A	A	A	A	B	B	A	B	A	A	B	A	A	A	A	B	B	B	B	B	A	A
1	chr01.2259.5	0.005	1056.77	162.579	225.825	B	A	A	B	A	A	A	B	B	B	A	B	A	B	B	B	A	B	A	B	A	A	A	A	A	A	B	B	A	B	A	A	B	A	A	A	A	B	B	B	B	B	A	A
1	chr01.2257	0	1056.77	162.579	225.525	B	A	A	B	A	A	A	B	B	B	A	B	A	B	B	B	A	B	A	B	A	A	A	A	A	A	B	B	A	B	A	A	B	A	A	A	A	B	B	B	B	B	A	A
1	chr01.2261.5	0.005	1057.28	162.659	226.05	B	A	A	B	A	A	A	B	B	B	A	B	A	B	B	B	A	B	A	B	A	A	A	A	A	A	B	B	A	B	A	A	B	A	A	A	A	B	B	B	B	B	A	A
1	chr01.2263.5	0.005	1057.8	162.738	226.25	B	A	A	B	A	A	A	B	B	B	A	B	A	B	B	B	A	B	A	B	A	A	A	A	A	A	B	B	A	B	A	A	B	A	A	A	A	B	B	B	B	B	A	B
1	chr01.2265.5	0.015	1059.34	162.976	226.45	B	A	A	B	A	A	B	B	B	B	A	B	A	B	B	B	A	B	A	B	A	A	A	A	A	A	B	B	A	B	A	A	B	A	B	A	A	B	B	B	B	B	A	B
1	chr01.2266.5	0.015	1060.89	163.214	226.6	B	A	A	B	A	A	B	B	B	B	A	B	A	B	B	B	A	B	A	B	A	A	A	A	A	A	B	B	A	B	A	A	B	A	B	A	A	B	B	B	B	B	B	B
1	chr01.2268	0.015	1062.44	163.452	226.725	B	A	A	B	A	A	B	B	B	B	A	B	A	B	B	B	A	B	A	B	A	A	A	A	A	A	B	B	A	B	A	A	B	A	B	A	A	B	B	B	B	B	B	B
1	chr01.2276	0.021	1064.5	163.769	227.325	B	A	A	B	A	A	B	B	B	B	A	B	A	B	B	B	A	B	A	B	A	A	A	A	A	A	B	B	A	B	A	A	B	A	B	A	A	B	B	B	B	B	B	B
1	chr01.2270.5	0.005	1065.01	163.848	226.925	B	A	A	B	A	A	B	B	B	B	A	B	A	B	B	B	A	B	A	B	A	A	A	A	A	A	B	B	A	B	A	A	B	A	B	A	A	B	B	B	B	B	B	B
1	chr01.2280.5	0.01	1066.05	164.007	227.825	B	A	A	B	A	A	B	B	B	B	A	B	A	B	B	B	A	B	A	B	A	A	A	A	A	A	B	B	A	B	A	A	B	A	B	A	A	B	B	B	B	B	B	B
1	chr01.2281.5	0.01	1067.08	164.166	228.1	B	A	A	B	A	A	B	B	B	B	A	B	A	B	B	B	A	B	A	B	A	A	A	A	A	A	B	B	A	B	A	A	B	A	B	A	A	B	B	B	B	B	B	B
1	chr01.2282.5	0.005	1067.59	164.245	228.2	B	A	A	B	A	A	B	B	B	B	A	B	A	B	B	B	A	B	A	B	A	A	A	A	A	A	B	B	A	B	A	A	B	A	B	A	A	B	B	B	B	B	B	B
1	chr01.2287.5	0.021	1069.65	164.562	228.5	B	A	A	B	A	A	B	B	B	B	A	B	A	B	B	B	A	B	A	B	A	A	A	A	A	A	B	B	A	B	A	A	B	A	B	A	A	B	B	B	B	B	B	B
1	chr01.2293	0.005	1070.17	164.642	229.025	B	A	A	B	A	A	B	B	B	B	A	B	A	B	B	B	A	B	A	B	A	A	A	A	A	A	B	B	A	B	A	A	B	A	B	A	A	B	B	B	B	B	B	A
1	chr01.2297	0.005	1070.68	164.721	229.5	B	A	A	B	A	A	B	B	B	B	A	B	A	B	B	B	A	B	A	B	A	A	A	A	A	A	B	B	A	B	A	A	B	A	B	B	A	B	B	B	B	B	B	A
1	chr01.2300.5	0.031	1073.78	165.197	229.875	B	A	A	B	A	A	B	B	B	B	A	B	A	B	B	B	A	B	A	B	A	A	A	A	A	A	A	B	A	B	A	A	B	A	B	B	A	B	B	B	B	B	B	A
1	chr01.2301.5	0.021	1075.84	165.515	230.1	B	A	A	B	A	A	B	B	B	B	A	B	A	B	B	B	A	B	A	B	A	A	A	A	A	A	A	B	A	B	A	A	B	A	B	A	A	A	B	B	B	A	B	A
1	chr01.2302.5	0.005	1076.36	165.594	230.2	B	A	A	B	A	A	B	B	B	B	A	B	A	B	B	B	A	B	A	B	A	A	A	A	A	A	A	B	A	B	A	A	B	A	B	A	A	A	B	B	B	A	B	A
1	chr01.2303.5	0.026	1078.94	165.991	230.3	B	A	A	B	A	A	B	B	B	B	A	B	A	B	B	B	A	B	A	B	A	A	A	A	A	A	A	B	A	B	A	A	B	A	B	A	A	A	B	B	B	A	B	A
1	chr01.2304.5	0.01	1079.97	166.149	230.4	B	A	A	B	A	A	A	B	B	B	A	B	A	B	B	B	A	B	A	B	A	A	A	A	A	A	A	B	A	B	A	A	B	A	B	A	A	A	B	B	B	A	B	A
1	chr01.2305.5	0.036	1083.59	166.706	230.5	B	A	A	B	A	A	A	B	B	B	A	B	A	B	B	B	A	B	A	B	A	A	A	A	A	A	A	B	A	B	A	A	B	A	B	A	A	A	B	B	B	A	A	A
1	chr01.2306.5	0.005	1084.1	166.785	230.6	B	A	A	B	A	A	A	B	B	B	A	B	A	B	B	B	A	B	A	B	A	A	A	A	A	A	A	B	A	B	A	A	B	A	B	A	A	A	B	B	B	A	A	A
1	chr01.2307.5	0.005	1084.62	166.864	230.7	B	A	A	B	A	A	A	B	B	B	A	B	A	B	B	B	A	B	A	B	A	A	A	A	A	A	A	B	A	B	A	A	B	A	B	A	A	A	B	B	B	A	A	A
1	chr01.2309	0.005	1085.13	166.943	230.825	B	A	A	B	A	A	A	B	B	B	A	B	A	B	B	B	A	B	A	B	A	A	A	A	A	A	A	B	A	B	A	A	B	A	A	A	A	A	B	B	B	A	A	A
1	chr01.2310.5	0.005	1085.65	167.022	230.975	B	A	A	B	A	A	A	B	B	B	A	B	B	B	B	B	A	B	A	B	A	A	A	A	A	A	A	B	A	B	A	A	B	A	A	A	A	A	B	B	B	A	A	A
1	chr01.2311.5	0.026	1088.23	167.419	231.1	B	A	A	B	A	A	A	B	B	B	A	B	B	B	B	B	A	B	A	B	A	A	B	A	A	A	A	B	A	B	A	A	B	A	A	A	A	A	B	B	B	A	A	A
1	chr01.2313	0.026	1090.81	167.816	231.225	B	A	A	B	A	A	A	B	B	B	A	B	B	B	B	B	A	B	A	B	A	A	B	A	A	A	A	B	A	B	A	A	B	A	A	A	A	A	B	B	B	A	A	A
1	chr01.2318.5	0.005	1091.32	167.896	231.575	B	A	A	B	A	A	A	B	B	B	A	B	B	B	B	B	A	B	A	B	A	A	B	A	A	A	A	B	A	B	A	A	B	A	A	A	A	A	B	B	B	A	A	A
1	chr01.2329.5	0.046	1095.97	168.611	232.725	B	A	A	B	A	A	A	A	B	A	A	B	B	B	B	B	A	B	A	B	A	A	B	A	A	A	A	A	A	B	A	A	B	A	A	A	A	A	B	B	B	A	A	A
1	chr01.2325	0.005	1096.49	168.691	232.175	B	A	A	B	A	A	A	A	B	A	A	B	B	B	B	B	A	B	A	B	A	A	B	A	A	A	A	A	A	B	A	A	B	A	A	A	A	A	B	B	B	A	A	A
1	chr01.2333	0.015	1098.04	168.929	233.125	B	A	A	B	A	A	A	A	B	A	A	B	B	B	B	B	A	B	A	B	A	A	B	A	A	B	A	A	A	B	A	A	B	A	A	A	A	A	B	B	B	A	A	A
1	chr01.2336	0.01	1099.07	169.087	233.45	B	A	A	B	A	A	A	A	B	A	A	B	B	B	B	B	A	B	A	B	A	A	B	A	A	B	A	A	A	B	A	A	B	A	A	A	A	A	B	B	B	A	A	A
1	chr01.2339.5	0.005	1099.58	169.166	233.775	B	A	A	B	A	A	A	A	B	A	A	B	B	A	B	B	A	B	A	B	A	A	B	A	A	B	A	A	A	B	A	A	B	A	A	A	A	A	B	B	B	A	A	A
1	chr01.2344.5	0.005	1100.1	169.246	234.325	B	A	A	B	A	A	A	A	B	A	A	B	B	A	B	B	A	B	A	B	A	A	B	A	A	B	A	A	A	B	A	A	B	A	A	A	A	A	B	B	B	A	A	A
1	chr01.2342	0	1100.1	169.246	234.075	B	A	A	B	A	A	A	A	B	A	A	B	B	A	B	B	A	B	A	B	A	A	B	A	A	B	A	A	A	B	A	A	B	A	A	A	A	A	B	B	B	A	A	A
1	chr01.2346.5	0.01	1101.13	169.404	234.55	B	A	A	B	A	A	A	A	B	A	A	B	B	A	B	B	A	B	A	B	A	A	B	A	A	B	A	A	A	B	A	A	B	A	A	A	A	A	B	B	B	A	A	A
1	chr01.2347.5	0.005	1101.64	169.484	234.7	B	A	A	B	A	A	A	A	B	A	A	B	B	A	B	B	A	B	A	B	A	A	B	A	A	B	A	A	A	B	A	A	B	A	A	A	A	A	B	B	B	A	A	A
1	chr01.2351.5	0.015	1103.19	169.722	234.95	B	A	A	B	A	A	A	A	B	A	A	B	B	A	B	B	A	B	A	B	A	A	B	A	A	B	A	A	A	B	A	A	B	A	A	A	A	A	B	B	B	A	A	A
1	chr01.2355.5	0.067	1109.93	170.759	235.35	B	A	A	B	A	A	A	A	B	A	A	B	B	A	B	B	A	B	B	B	A	A	B	B	A	B	A	A	A	B	A	A	B	A	A	A	A	A	B	B	B	A	A	A
1	chr01.2356.5	0.015	1111.48	170.997	235.6	B	A	A	B	A	A	A	A	B	A	A	B	B	A	B	B	A	B	B	B	A	A	B	B	A	B	A	A	A	B	A	A	B	A	A	A	A	A	B	B	B	A	A	A
1	chr01.2357.5	0.103	1121.94	172.606	235.7	B	A	B	B	A	A	A	A	B	A	A	B	B	A	B	B	B	B	B	B	A	B	A	B	A	B	A	A	A	B	A	A	B	A	A	A	B	A	B	B	B	A	A	A
1	chr01.2358.5	0.005	1122.45	172.685	235.8	B	A	B	B	A	A	A	A	B	A	A	B	B	A	B	B	B	B	B	B	A	B	A	B	A	B	A	A	A	B	A	A	B	A	A	A	B	A	B	B	B	A	A	A
1	chr01.2359.5	0.026	1125.03	173.082	235.9	B	A	B	B	A	A	A	B	B	B	A	B	B	A	B	B	B	B	B	B	A	B	A	B	A	B	A	B	A	B	A	A	B	A	A	A	B	A	B	B	B	A	A	A
1	chr01.2361	0.01	1126.06	173.241	236.025	B	A	B	B	A	A	A	B	B	B	A	B	B	A	B	B	B	B	B	B	B	B	A	B	A	B	A	B	A	B	A	A	B	A	A	A	B	A	B	B	B	A	A	A
1	chr01.2366	0.01	1127.09	173.399	236.35	B	A	B	B	A	A	A	B	B	B	A	B	B	A	B	B	B	B	B	B	B	B	A	B	A	B	A	B	A	B	A	A	B	A	A	A	B	A	B	B	B	A	A	A
1	chr01.2370.5	0.005	1127.61	173.478	236.825	B	A	B	B	A	A	A	B	B	B	A	B	B	A	B	B	B	B	B	B	B	B	A	B	A	B	A	B	A	B	A	A	B	A	A	A	B	A	B	B	B	A	A	A
1	chr01.2371.5	0.01	1128.64	173.637	237.1	B	A	B	B	A	A	A	B	B	B	A	B	B	A	B	B	B	B	B	B	B	B	A	B	A	B	A	B	A	B	A	A	B	A	A	A	B	A	A	B	B	A	A	A
1	chr01.2379	0.01	1129.67	173.796	237.525	B	A	B	B	A	A	A	B	B	B	A	B	B	A	B	B	B	B	B	B	B	B	A	B	A	B	A	B	A	B	A	A	B	A	A	A	B	A	A	B	B	A	A	A
1	chr01.2391	0.005	1130.19	173.875	238.5	B	A	B	B	A	A	A	B	B	B	A	B	B	A	B	B	B	B	B	B	B	B	A	B	A	B	A	B	A	B	A	A	B	A	A	A	B	A	A	B	B	A	A	A
1	chr01.2400	0.026	1132.77	174.272	239.55	B	A	B	B	A	A	A	B	B	B	A	B	A	A	B	B	B	B	B	B	B	B	A	B	A	B	A	B	A	B	A	A	B	A	A	A	B	A	A	B	B	A	A	A
1	chr01.2404.5	0.026	1135.35	174.669	240.225	B	A	B	B	A	A	A	B	B	B	A	B	A	A	B	B	B	B	B	B	A	B	A	B	A	B	A	B	A	B	A	A	B	A	A	A	B	A	A	B	B	A	A	A
1	chr01.2406.5	0.01	1136.38	174.827	240.55	B	A	B	B	A	A	A	B	B	B	A	B	A	A	B	B	B	B	B	B	A	B	A	B	A	B	A	B	A	B	A	A	B	A	A	A	B	A	A	B	B	A	A	A
1	chr01.2408.5	0.015	1137.92	175.065	240.75	B	A	B	B	A	A	A	B	B	B	A	B	A	A	B	B	B	B	B	B	A	B	A	B	A	B	A	B	A	B	A	A	B	A	A	A	B	A	A	B	B	A	A	A
1	chr01.2410	0.026	1140.5	175.462	240.925	B	B	B	B	A	A	A	B	B	B	A	B	A	A	B	B	B	B	B	B	A	B	A	B	A	B	A	B	A	B	A	A	B	A	A	A	B	A	A	B	B	A	A	A
1	chr01.2411.5	0.005	1141.02	175.542	241.075	B	B	B	B	A	A	A	B	B	B	A	B	A	A	B	B	B	B	B	B	A	B	A	B	A	B	A	B	A	B	A	A	B	A	A	A	B	A	A	B	B	A	A	A
1	chr01.2413.5	0.01	1142.05	175.7	241.25	B	B	B	B	A	A	A	B	B	B	A	B	A	A	B	B	B	B	B	B	A	B	A	B	A	B	A	B	A	B	A	A	B	A	A	A	B	A	A	B	B	A	A	A
1	chr01.2418	0.005	1142.57	175.779	241.575	B	B	B	B	A	A	A	B	B	B	A	B	A	A	B	B	B	B	B	B	A	B	A	B	A	B	A	B	A	B	A	A	B	A	A	A	B	A	A	B	B	A	A	A
1	chr01.2427.5	0.005	1143.08	175.859	242.65	B	B	B	B	A	A	A	B	B	B	A	B	A	A	B	B	B	B	B	B	A	B	A	B	A	B	A	B	A	B	A	A	B	A	A	A	B	A	A	B	B	A	A	A
1	chr01.2423	0.01	1144.11	176.017	242.05	B	B	B	B	A	A	A	B	B	B	A	B	A	A	B	B	B	B	B	B	A	B	A	B	A	B	A	B	A	B	A	A	B	A	A	A	B	A	A	B	B	A	A	A
1	chr01.2425.5	0.005	1144.63	176.096	242.425	B	B	B	B	A	A	A	B	B	B	A	B	A	A	B	B	B	B	B	B	A	B	A	B	A	B	A	B	A	B	A	A	B	A	A	A	B	A	A	B	B	A	A	A
1	chr01.2430	0.01	1145.66	176.255	242.875	B	B	B	B	A	A	A	B	B	B	A	B	A	A	B	B	B	B	B	B	A	B	A	B	A	B	A	B	A	B	A	A	B	A	A	A	B	A	A	B	B	A	A	A
1	chr01.2431.5	0.005	1146.17	176.334	243.075	B	B	B	B	A	A	A	B	B	B	A	B	A	A	B	B	B	B	B	B	A	B	A	B	A	B	A	B	A	B	A	A	B	A	A	A	B	A	A	B	B	A	A	A
1	chr01.2433.5	0.026	1148.75	176.731	243.25	B	B	B	B	A	A	A	B	B	B	A	B	A	A	B	B	B	B	B	B	A	B	A	B	A	B	A	B	A	B	A	A	B	A	A	A	B	A	A	B	B	A	A	A
1	chr01.2435.5	0.005	1149.27	176.81	243.45	B	B	B	B	A	A	A	B	B	B	A	B	A	A	B	B	B	B	B	B	A	B	A	B	A	B	A	B	A	B	A	A	B	A	A	A	B	A	A	B	B	A	A	A
1	chr01.2440.5	0.015	1150.81	177.048	243.8	B	B	B	B	B	A	A	B	B	B	A	B	A	A	B	B	B	B	B	B	A	B	A	B	A	B	A	B	A	B	A	A	B	A	A	A	B	A	A	B	B	A	A	A
1	chr01.2447.5	0.005	1151.33	177.128	244.4	B	B	B	B	B	A	A	B	B	B	A	B	A	A	B	B	B	B	B	B	A	B	A	B	A	B	A	B	A	B	A	A	B	A	A	A	B	A	A	B	B	A	A	A
1	chr01.2450.5	0.005	1151.84	177.207	244.9	B	B	B	B	B	A	A	B	B	B	A	B	A	A	B	B	B	B	B	B	A	B	A	B	A	B	A	B	A	B	A	A	B	A	A	A	B	A	B	B	B	A	A	A
1	chr01.2455.5	0.005	1152.36	177.286	245.3	B	B	B	B	B	A	A	B	B	B	A	B	A	A	B	B	B	B	B	B	A	B	A	B	A	B	A	B	A	B	A	A	B	A	A	A	B	A	B	B	B	A	A	A
1	chr01.2462	0.005	1152.87	177.365	245.875	B	B	B	B	B	A	A	B	B	B	A	B	A	A	B	B	B	B	B	B	A	B	A	B	A	B	A	B	A	B	A	A	B	A	A	A	B	A	B	B	B	A	A	A
1	chr01.2464.5	0.015	1154.42	177.603	246.325	B	B	B	B	B	A	A	B	B	B	A	B	A	A	B	B	B	B	B	B	A	B	A	B	A	B	A	B	A	B	A	A	B	A	A	A	B	A	B	B	B	A	A	A
1	chr01.2466	0.01	1155.45	177.762	246.525	B	B	B	B	B	A	A	B	B	B	A	B	A	A	B	B	B	B	B	B	A	B	A	B	A	B	A	B	A	B	A	A	B	A	A	A	B	A	B	B	B	A	A	A
1	chr01.2477.5	0.015	1157	178	247.175	B	B	B	B	B	A	A	B	B	B	A	B	A	A	B	B	B	B	B	B	A	B	A	B	A	B	A	B	A	B	A	A	B	A	A	A	B	A	B	B	B	A	A	A
1	chr01.2489	0.005	1157.51	178.079	248.325	B	B	B	B	B	A	A	B	B	B	A	B	A	A	B	B	B	B	B	B	A	B	A	B	A	B	A	B	A	B	A	A	B	A	A	A	B	A	B	B	B	A	A	A
1	chr01.2490.5	0.046	1162.17	178.795	248.975	B	B	B	B	B	A	A	B	B	B	A	B	A	A	B	B	B	B	B	B	A	B	A	B	A	B	A	B	A	B	B	A	B	A	A	A	B	A	B	B	B	A	A	A
1	chr01.2491.5	0.01	1163.2	178.954	249.1	B	B	B	B	B	A	A	B	B	B	A	B	A	A	B	B	B	B	B	B	A	B	A	B	A	B	A	B	A	B	B	A	B	A	A	A	B	A	B	B	B	A	A	A
1	chr01.2492.5	0.01	1164.23	179.112	249.2	B	B	B	B	B	A	A	B	B	B	A	B	A	A	B	B	B	B	B	B	A	B	A	B	A	B	A	B	A	B	B	A	B	A	A	A	B	A	B	B	B	A	A	A
1	chr01.2493.5	0.005	1164.74	179.192	249.3	B	B	B	B	B	A	A	B	B	B	A	B	A	A	B	B	B	B	B	B	A	B	A	B	A	B	A	B	A	B	B	A	B	A	A	A	B	A	B	B	B	A	A	A
1	chr01.2495	0.005	1165.26	179.271	249.425	B	B	B	B	B	A	A	B	B	B	A	B	A	A	B	B	B	B	B	B	A	B	A	B	A	B	A	B	A	B	B	A	B	A	A	A	B	A	B	B	B	A	A	A
1	chr01.2498	0.005	1165.77	179.35	249.65	B	B	B	B	B	A	A	B	B	B	A	B	A	A	B	B	B	B	B	B	A	B	A	B	A	B	A	B	A	B	B	A	B	A	A	A	B	A	B	B	B	A	A	A
1	chr01.2504.5	0.005	1166.29	179.429	250.125	B	B	B	B	B	A	A	B	B	B	A	B	A	A	B	B	B	B	B	B	A	B	A	B	A	B	A	B	A	B	B	A	B	A	A	A	B	A	B	B	B	A	A	A
1	chr01.2509.5	0.021	1168.35	179.747	250.7	B	B	B	B	B	A	A	B	B	B	A	B	B	A	B	B	B	B	B	B	A	B	A	B	A	B	A	B	A	B	B	A	B	A	A	A	B	A	B	B	B	A	A	A
1	chr01.2510.5	0.005	1168.87	179.826	251	B	B	B	B	B	A	A	B	B	B	A	B	B	A	B	B	B	B	B	B	A	B	A	B	A	B	A	B	A	B	B	A	B	A	A	A	B	A	B	B	B	A	A	A
1	chr01.2511.5	0.005	1169.38	179.905	251.1	B	B	B	B	B	A	A	B	B	B	A	B	B	A	B	B	B	B	B	B	A	B	A	A	A	B	A	B	A	B	B	A	B	A	A	A	B	A	B	B	B	A	A	A
1	chr01.2512.5	0.021	1171.45	180.222	251.2	B	B	B	B	B	A	A	B	B	B	A	B	B	A	B	B	B	B	B	B	A	B	A	A	A	B	A	B	B	B	B	A	B	A	A	A	B	A	B	B	B	A	A	A
1	chr01.2513.5	0.01	1172.48	180.381	251.3	B	B	B	B	B	A	A	B	B	B	A	B	B	A	B	B	B	B	B	B	A	B	A	A	A	B	A	B	B	B	B	A	B	A	A	A	B	A	B	B	B	A	A	A
1	chr01.2514.5	0.005	1172.99	180.46	251.4	B	B	B	B	B	A	A	B	B	B	A	B	B	A	B	B	B	B	B	B	A	B	A	A	A	B	A	B	B	B	B	A	B	A	A	A	B	A	B	B	B	A	A	A
1	chr01.2517.5	0.005	1173.51	180.54	251.6	B	B	B	B	B	A	A	B	B	B	A	B	B	A	B	B	B	B	B	B	A	B	A	A	A	B	A	B	B	B	B	A	B	A	A	A	B	A	B	B	B	A	A	A
1	chr01.2521.5	0.021	1175.57	180.857	251.95	B	B	B	B	B	A	A	B	B	B	A	B	B	A	B	B	B	B	B	B	A	B	A	A	A	B	A	B	B	B	B	A	B	A	A	A	B	A	B	B	B	A	A	A
1	chr01.2523.5	0.021	1177.63	181.174	252.25	B	B	B	B	B	A	A	B	B	B	A	B	B	A	B	B	B	B	B	B	A	B	A	A	A	B	A	B	B	B	B	A	B	A	A	A	B	A	B	B	B	A	A	A
1	chr01.2527	0.005	1178.15	181.254	252.525	B	B	B	B	B	A	A	B	B	B	A	B	B	A	B	B	B	B	B	B	A	B	A	A	B	B	A	B	B	B	B	A	B	A	A	A	B	A	B	B	B	A	A	A
1	chr01.2530.5	0.005	1178.66	181.333	252.875	B	B	B	B	B	A	A	B	B	B	A	B	B	A	B	B	B	B	B	B	A	B	A	A	B	B	A	B	B	B	B	A	B	A	A	A	B	A	B	B	B	A	A	A
1	chr01.2531.5	0.036	1182.28	181.889	253.1	B	A	B	B	B	A	A	B	B	B	A	B	B	A	B	B	B	B	B	B	A	B	A	A	B	B	B	B	B	B	B	A	B	A	A	A	B	A	B	B	B	A	A	A
1	chr01.2532.5	0.057	1187.97	182.765	253.2	B	A	B	B	B	A	A	B	B	B	A	B	B	A	B	B	B	B	B	B	A	B	A	A	B	B	B	B	B	B	B	A	B	B	A	A	B	A	B	B	B	B	A	A
1	chr01.2533.5	0.046	1192.63	183.481	253.3	B	A	B	B	A	A	A	B	B	B	A	B	B	A	B	B	B	B	B	B	A	B	A	A	B	B	B	B	B	B	B	A	B	B	A	A	B	B	B	B	B	B	A	A
1	chr01.2534.5	0.015	1194.17	183.719	253.4	B	A	B	B	A	A	A	B	B	B	A	B	B	A	B	B	B	B	B	B	A	B	A	A	B	A	B	B	B	B	B	A	B	B	A	A	B	B	B	B	B	B	A	A
1	chr01.2536	0.005	1194.69	183.798	253.525	B	A	B	B	A	A	A	B	B	B	A	B	B	A	B	B	B	B	B	B	A	B	A	A	B	A	B	B	B	B	B	A	B	B	A	A	B	B	B	B	B	B	A	A
1	chr01.2537.5	0.015	1196.24	184.036	253.675	B	B	B	B	A	A	A	B	B	B	A	B	B	A	B	B	B	B	B	B	A	B	A	A	B	A	B	B	B	B	B	B	B	B	A	A	B	B	B	B	B	B	A	A
1	chr01.2539.5	0.005	1196.75	184.115	253.85	B	B	B	B	A	A	A	B	B	B	A	B	B	A	B	B	B	B	B	B	A	B	A	A	B	A	B	B	B	B	B	B	B	B	A	A	B	B	B	B	B	B	A	A
1	chr01.2547	0.005	1197.27	184.195	254.6	B	B	B	B	A	A	A	B	B	B	B	B	B	A	B	B	B	B	B	B	A	B	A	A	B	A	B	B	B	B	B	B	B	B	A	A	B	B	B	B	B	B	A	A
1	chr01.2551.5	0.005	1197.78	184.274	254.925	B	B	B	B	A	A	A	B	B	B	B	B	B	A	B	B	B	B	B	B	A	B	A	A	B	A	B	B	B	B	B	B	B	B	A	A	B	B	B	B	B	B	A	A
1	chr01.2555.5	0.005	1198.3	184.353	255.35	B	B	B	B	A	A	A	B	B	B	B	B	B	A	B	B	B	B	B	B	A	B	A	A	B	A	B	B	B	B	B	B	B	B	A	A	B	B	B	B	B	B	A	A
1	chr01.2545	0.005	1198.81	184.432	254.425	B	B	B	B	A	A	A	B	B	B	B	B	B	A	B	B	B	B	B	B	A	B	A	A	B	A	B	B	B	B	B	B	B	B	A	A	B	B	B	B	B	B	A	A
1	chr01.2541.5	0.015	1200.36	184.67	254.05	B	B	B	B	A	A	A	B	B	B	A	B	B	A	B	B	B	B	B	B	A	B	A	A	B	A	B	B	B	B	B	B	B	B	A	A	B	B	B	B	B	B	A	A
1	chr01.2542.5	0.005	1200.87	184.75	254.2	B	B	B	B	A	A	A	B	B	B	A	B	B	A	B	B	B	B	B	B	A	B	A	A	B	A	B	B	B	B	B	B	B	B	A	A	B	B	B	B	B	B	A	A
1	chr01.2543.5	0.005	1201.39	184.829	254.3	B	B	B	B	A	A	A	B	B	B	B	B	B	A	B	B	B	B	B	B	A	B	A	A	B	A	B	B	B	B	B	B	B	B	A	A	B	B	B	B	B	B	A	A
1	chr01.2558.5	0.005	1201.9	184.908	255.7	B	B	B	B	A	A	A	B	B	B	B	B	B	A	B	B	B	B	B	B	A	B	A	A	B	A	B	B	B	B	B	B	B	B	A	A	B	B	B	B	B	B	A	A
1	chr01.2561.5	0.005	1202.42	184.987	256	B	B	B	B	A	A	A	B	B	B	B	B	B	A	B	B	B	B	B	B	A	B	A	A	B	A	B	B	B	B	B	B	B	B	A	A	B	B	B	B	B	B	A	A
1	chr01.2562.5	0.005	1202.93	185.066	256.2	B	B	B	B	A	A	A	B	B	B	B	B	B	A	B	B	B	B	B	B	A	B	A	A	B	A	B	B	B	B	B	B	B	B	A	A	B	B	B	B	B	B	A	A
1	chr01.2564	0.01	1203.96	185.225	256.325	B	B	B	B	A	A	A	B	B	B	B	B	B	A	B	B	B	B	B	B	A	B	A	A	A	A	B	B	B	B	B	B	B	B	A	A	B	B	B	B	B	B	A	A
1	chr01.2566	0.041	1208.1	185.861	256.5	B	B	B	B	A	A	A	B	B	B	B	A	B	A	B	B	B	B	B	A	A	B	A	A	A	A	B	B	B	B	B	B	B	B	A	A	B	B	B	B	B	B	A	A
1	chr01.2567.5	0.005	1208.61	185.94	256.675	B	B	B	B	A	A	A	B	B	B	B	A	B	A	B	B	B	B	B	A	A	B	A	A	A	A	B	B	B	B	B	B	B	B	A	A	B	B	B	B	B	B	A	A
1	chr01.2568.5	0.005	1209.13	186.019	256.8	B	B	B	B	A	A	A	B	B	B	B	A	B	A	B	B	B	B	B	A	A	B	A	A	A	A	B	B	B	B	B	B	B	B	A	A	B	B	B	B	B	B	A	A
1	chr01.2570	0.01	1210.16	186.178	256.925	B	B	B	B	A	A	A	B	B	B	B	B	B	A	B	B	B	B	B	A	A	B	A	A	A	A	B	B	B	B	B	B	B	B	A	A	B	B	B	B	B	B	A	A
1	chr01.2572.5	0.005	1210.67	186.257	257.125	B	B	B	B	A	A	A	B	B	B	B	B	B	A	B	B	B	B	B	A	A	B	A	A	A	A	B	B	B	B	B	B	B	B	A	A	B	B	B	B	B	B	A	A
1	chr01.2575.5	0.005	1211.19	186.336	257.4	B	B	B	B	A	A	A	B	B	B	B	B	B	A	B	B	B	B	B	A	A	B	A	A	A	A	B	B	B	B	B	B	B	B	A	A	B	B	B	B	B	B	A	A
1	chr01.2577.5	0.005	1211.7	186.416	257.65	B	B	B	B	A	A	A	B	B	B	B	B	B	A	B	B	B	B	B	A	A	B	A	A	A	A	B	B	B	B	B	B	B	B	A	A	B	B	B	B	B	B	A	A
1	chr01.2578.5	0.005	1212.22	186.495	257.8	B	B	B	B	A	A	A	B	B	B	B	B	B	A	B	B	B	B	B	A	A	B	A	A	A	A	B	B	B	B	B	B	B	B	A	A	B	B	B	B	B	B	A	A
1	chr01.2579.5	0.01	1213.25	186.654	257.9	B	B	B	B	A	A	A	B	B	B	B	B	B	A	B	B	B	B	B	A	A	B	A	A	A	A	B	B	B	B	B	B	B	B	A	A	B	B	B	B	B	B	A	A
1	chr01.2581.5	0.077	1221.04	187.853	258.05	B	B	B	B	A	A	A	A	B	A	B	B	B	A	A	B	B	B	B	A	A	B	A	A	A	A	B	A	B	B	B	B	B	B	A	A	B	B	B	B	B	B	A	A
1	chr01.2583.5	0.005	1221.56	187.932	258.25	B	B	B	A	A	A	A	A	B	A	B	B	B	A	A	B	B	B	B	A	A	B	A	A	A	A	B	A	B	B	B	B	B	B	A	A	B	B	B	B	B	B	A	A
1	chr01.2584.5	0.093	1230.94	189.376	258.4	B	B	B	A	A	A	A	A	B	A	B	B	A	A	A	B	B	B	B	A	A	B	A	A	A	A	B	A	B	B	B	B	B	B	A	A	B	B	B	B	B	A	A	A
1	chr01.2585.5	0.026	1233.52	189.773	258.5	B	B	B	A	A	A	A	A	B	A	B	B	A	A	A	B	B	B	B	A	A	B	A	A	A	A	B	A	A	B	B	B	B	B	A	A	B	B	B	B	B	A	B	A
1	chr01.2587	0.005	1234.04	189.852	258.625	B	B	B	A	A	A	A	A	B	A	B	B	A	A	A	B	B	B	B	A	A	B	A	A	A	A	B	A	A	B	B	B	B	B	A	A	B	B	B	A	B	A	B	A
1	chr01.2589	0.005	1234.55	189.931	258.8	B	B	B	A	A	A	A	A	B	A	B	B	A	A	A	B	B	B	B	A	A	B	A	A	A	A	B	A	A	B	B	B	B	B	A	A	B	B	B	A	B	A	B	A
1	chr01.2591.5	0.005	1235.07	190.011	259.025	B	B	B	A	A	A	A	A	B	A	B	B	A	A	A	B	B	B	B	A	A	B	A	A	A	A	B	A	A	B	B	B	B	B	A	A	B	B	B	A	B	A	B	A
1	chr01.2593.5	0.005	1235.58	190.09	259.25	B	B	B	A	A	A	A	A	B	A	B	B	A	A	A	B	B	B	B	A	A	B	A	A	A	A	B	A	A	B	B	B	B	B	A	A	B	B	B	A	B	A	B	A
1	chr01.2597.5	0.005	1236.1	190.169	259.55	B	B	B	A	A	A	A	A	B	A	B	B	A	A	A	B	B	B	B	A	A	B	A	A	A	A	B	A	A	B	B	B	B	B	A	A	B	B	B	A	B	A	B	A
1	chr01.2601.5	0.015	1237.65	190.407	259.95	B	B	B	A	A	A	A	A	B	A	B	B	A	A	A	B	B	B	B	A	A	B	A	A	A	A	B	A	A	B	B	B	B	B	A	A	B	B	B	A	B	A	B	A
1	chr01.2602.5	0.031	1240.74	190.884	260.2	B	B	B	A	A	A	A	A	B	A	B	B	A	A	A	B	B	B	A	A	A	B	A	A	A	A	B	A	A	B	B	B	B	B	A	A	B	B	B	A	B	A	B	A
1	chr01.2603.5	0.057	1246.44	191.76	260.3	B	B	B	A	A	A	A	A	B	A	B	B	A	A	A	B	B	B	A	A	A	B	B	A	A	A	B	A	A	B	B	B	B	A	A	A	B	B	B	A	B	A	B	A
1	chr01.2605	0.005	1246.95	191.839	260.425	B	B	B	A	A	A	A	A	B	A	B	B	A	A	A	B	B	B	A	A	A	B	B	A	A	A	B	A	A	B	B	B	B	A	A	A	B	B	B	A	B	A	B	A
1	chr01.2606.5	0.005	1247.47	191.918	260.575	B	B	B	B	A	A	A	A	B	A	B	B	A	A	A	B	B	B	A	A	A	B	B	A	A	A	B	A	A	B	B	B	B	A	A	A	B	B	B	A	B	A	B	A
1	chr01.2607.5	0.015	1249.02	192.156	260.7	B	B	B	B	A	A	A	A	B	A	B	B	A	A	A	B	B	B	A	A	A	B	B	A	A	A	B	A	A	B	B	B	B	A	A	A	B	B	B	A	B	A	B	A
1	chr01.2612	0.031	1252.11	192.633	260.975	B	B	B	B	A	A	A	A	B	A	B	B	A	A	A	B	B	B	A	A	A	B	B	A	A	A	B	A	A	B	B	B	B	A	A	A	B	B	B	A	B	A	B	A
1	chr01.2616.5	0.01	1253.14	192.791	261.425	B	B	B	B	A	A	A	A	B	A	B	B	A	A	A	B	B	B	A	A	A	B	B	A	A	A	B	A	B	B	B	B	B	A	A	A	B	B	B	A	B	A	B	A
1	chr01.2619.5	0.005	1253.66	192.87	261.8	B	B	B	B	A	A	A	A	B	A	B	B	A	A	A	B	B	B	A	A	A	B	B	A	A	A	B	A	B	B	B	B	B	A	A	A	B	B	B	A	B	A	B	A
1	chr01.2623	0.01	1254.69	193.029	262.125	B	B	B	B	A	A	A	A	B	A	B	B	A	A	A	B	B	B	A	A	A	B	B	A	A	A	B	A	B	B	B	B	B	A	A	A	B	B	B	A	B	A	B	B
1	chr01.2624.5	0.005	1255.2	193.108	262.375	B	B	B	A	A	A	A	A	B	A	B	B	A	A	A	B	B	B	A	A	A	B	B	A	A	A	B	A	B	B	B	B	B	A	A	A	B	B	B	A	B	A	B	B
1	chr01.2625.5	0.01	1256.24	193.267	262.5	B	B	B	A	A	A	A	A	B	A	B	B	A	A	A	B	B	B	A	A	A	B	B	A	A	A	B	A	B	B	B	B	B	A	A	A	B	B	B	A	B	A	B	B
1	chr01.2627.5	0.005	1256.75	193.346	262.65	B	B	B	A	A	A	A	A	B	A	B	B	A	A	A	B	B	B	A	A	A	B	B	A	A	A	B	A	B	B	B	B	B	A	A	A	B	B	B	A	A	A	B	B
1	chr01.2629.5	0.015	1258.3	193.584	262.85	B	B	B	A	A	A	A	A	B	A	B	B	A	A	A	B	B	B	A	A	A	B	B	A	A	A	B	A	B	B	A	B	B	A	A	A	B	B	B	A	A	A	B	B
1	chr01.2631	0.01	1259.33	193.743	263.025	B	B	B	A	A	A	A	A	B	A	B	B	A	A	A	B	B	B	A	A	A	B	B	A	A	A	B	A	B	B	A	B	B	A	A	A	B	B	B	A	A	A	B	A
1	chr01.2633	0.005	1259.84	193.822	263.2	B	B	B	B	A	A	A	A	B	A	B	B	A	A	A	B	B	B	A	A	A	B	B	A	A	A	B	A	B	B	A	B	B	A	A	A	B	B	B	A	A	A	B	A
1	chr01.2635	0.005	1260.36	193.901	263.4	B	B	B	B	A	A	A	A	B	A	B	B	A	A	A	B	B	B	A	A	A	B	B	A	A	A	B	A	B	B	A	B	B	A	A	A	B	B	B	A	A	A	B	A
1	chr01.2636.5	0.015	1261.91	194.139	263.575	B	B	B	B	A	A	A	A	B	A	B	B	A	A	A	B	B	B	A	A	A	B	B	A	A	A	B	A	B	B	A	B	B	A	A	A	B	B	B	A	A	A	A	A
1	chr01.2639	0.01	1262.94	194.298	263.775	B	B	B	B	A	A	A	A	B	A	B	B	A	A	A	B	B	B	A	A	A	B	B	A	A	A	B	A	B	B	B	B	B	A	A	A	B	B	B	A	A	A	A	A
1	chr01.2642.5	0.01	1263.97	194.456	264.075	B	B	B	B	A	A	A	A	B	A	B	B	A	A	A	B	B	B	A	A	A	B	B	A	A	A	B	A	B	B	B	B	B	A	A	A	B	B	B	A	A	A	A	A
1	chr01.2644.5	0.005	1264.48	194.536	264.35	B	B	B	B	A	A	A	A	B	A	B	B	A	A	A	B	B	B	A	A	A	B	B	A	A	A	B	A	B	B	B	B	B	A	A	A	B	B	B	A	A	A	A	A
1	chr01.2645.5	0	1264.48	194.536	264.5	B	B	B	B	A	A	A	A	B	A	B	B	A	A	A	B	B	B	A	A	A	B	B	A	A	A	B	A	B	B	B	B	B	A	A	A	B	B	B	A	A	A	A	A
1	chr01.2646.5	0.005	1265	194.615	264.6	B	B	B	B	A	A	A	A	B	A	B	B	A	A	A	B	B	B	A	A	A	B	B	A	A	A	B	A	B	B	B	B	B	A	A	A	B	B	B	A	B	A	A	A
1	chr01.2649	0.005	1265.51	194.694	264.775	B	B	B	B	A	A	A	A	B	A	B	B	A	A	A	B	B	B	A	A	A	B	B	A	A	A	B	A	B	B	B	B	B	A	A	A	B	B	B	A	B	A	A	A
1	chr01.2652.5	0.015	1267.06	194.932	265.075	B	B	B	B	A	A	A	A	B	A	B	B	A	A	A	B	B	B	A	A	A	B	B	A	A	A	B	A	B	B	B	B	B	A	A	A	B	A	B	A	B	A	A	A
1	chr01.2655.5	0.01	1268.09	195.091	265.4	B	B	B	B	A	A	A	A	B	A	B	B	A	A	A	B	B	B	A	A	A	B	B	A	A	A	A	A	B	B	B	B	B	A	A	A	B	A	B	A	B	A	A	A
1	chr01.2658	0.021	1270.15	195.408	265.675	B	B	B	B	A	A	A	A	B	A	B	B	A	A	A	B	B	B	A	A	A	B	B	A	A	A	A	A	B	B	B	B	B	A	A	A	B	A	B	A	B	A	A	A
1	chr01.2660	0	1270.15	195.408	265.9	B	B	B	B	A	A	A	A	B	A	B	B	A	A	A	B	B	B	A	A	A	B	B	A	A	A	A	A	B	B	B	B	B	A	A	A	B	A	B	A	B	A	A	A
1	chr01.2661.5	0.021	1272.22	195.726	266.075	B	B	B	B	A	A	A	A	B	A	B	B	A	A	A	B	B	B	A	A	A	B	B	A	A	A	A	A	B	B	B	B	B	A	A	A	B	A	B	A	B	A	A	A
1	chr01.2662.5	0.021	1274.28	196.043	266.2	B	B	B	B	A	A	A	A	B	A	B	B	A	A	A	B	B	B	A	A	A	B	B	A	A	A	A	A	B	B	A	B	B	A	A	A	B	A	B	A	B	A	A	A
1	chr01.2667.5	0.005	1274.79	196.122	266.5	B	B	B	B	A	A	A	A	B	A	B	B	A	A	A	B	B	B	A	A	A	B	B	A	A	A	A	A	B	B	A	B	B	A	A	A	B	A	B	A	B	A	A	A
1	chr01.2672.5	0.026	1277.37	196.519	267	B	B	B	B	A	A	A	A	B	A	B	B	A	A	A	B	B	B	A	A	A	B	B	A	A	A	A	A	A	B	A	B	B	A	A	A	B	A	B	A	B	A	A	A
1	chr01.2675.5	0.005	1277.89	196.598	267.4	B	B	B	B	A	A	A	A	B	A	B	B	A	A	A	B	B	B	A	A	A	B	B	A	A	A	A	A	A	B	A	B	B	A	A	A	B	A	B	A	B	A	A	A
1	chr01.2678.5	0.005	1278.4	196.678	267.7	B	B	B	B	A	A	A	A	B	A	B	B	A	A	A	B	B	B	A	A	A	B	B	A	A	A	A	A	A	B	A	B	B	A	A	A	B	A	B	A	B	A	A	A
1	chr01.2684.5	0.015	1279.95	196.916	268.15	B	B	B	B	A	A	A	A	B	A	B	B	A	A	A	B	B	B	A	A	A	B	B	A	A	A	A	A	A	B	A	B	B	A	A	A	B	A	A	A	B	A	A	A
1	chr01.2690.5	0.067	1286.69	197.953	268.75	B	B	B	B	A	A	B	A	B	A	B	B	A	A	A	B	B	B	A	B	A	B	B	B	A	A	A	A	A	B	A	B	B	A	B	B	B	A	A	A	B	A	A	A
1	chr01.2692	0.005	1287.21	198.032	269.125	B	B	B	B	A	A	B	A	B	A	B	B	A	A	A	B	B	B	A	B	A	B	B	B	A	A	A	A	A	B	A	B	B	A	B	B	B	A	A	A	B	A	A	A
1	chr01.2693.5	0.005	1287.72	198.111	269.275	B	B	B	B	A	A	B	A	B	A	B	B	A	A	A	B	B	B	A	B	A	B	B	B	A	A	A	A	A	B	A	B	B	A	B	B	B	A	A	A	B	A	A	A
1	chr01.2694.5	0.01	1288.75	198.27	269.4	B	B	B	B	A	A	B	A	B	A	B	B	A	A	A	B	B	B	A	B	A	B	B	B	A	A	A	A	A	B	A	B	B	A	B	B	B	A	A	A	B	A	A	B
1	chr01.2695.5	0.021	1290.82	198.587	269.5	B	B	B	B	A	A	B	A	B	A	B	B	A	A	A	B	B	A	A	B	A	B	B	B	A	A	A	A	A	B	A	B	B	A	B	B	B	A	A	A	B	A	A	B
1	chr01.2701	0.041	1294.95	199.223	269.825	B	B	B	B	A	A	B	A	B	A	B	B	A	A	A	B	B	A	A	B	A	B	B	B	A	A	A	A	A	A	A	B	A	A	B	B	B	A	A	A	B	A	A	B
1	chr01.2706.5	0.01	1295.98	199.382	270.375	B	B	B	B	A	A	B	A	B	A	B	B	A	A	A	B	B	A	A	B	A	B	B	B	A	A	A	A	A	A	A	B	A	A	B	B	B	A	A	A	B	A	A	B
1	chr01.2708.5	0.026	1298.56	199.779	270.75	B	B	B	B	A	A	B	A	B	A	B	B	A	A	A	B	B	A	A	B	A	B	B	B	A	A	A	A	A	A	B	B	A	A	B	B	B	A	A	A	B	A	A	A
1	chr01.2711.5	0.026	1301.14	200.176	271	B	B	B	B	A	A	B	A	B	A	B	B	A	A	A	B	B	A	A	B	A	B	B	B	A	A	A	A	A	A	A	B	A	A	B	B	B	A	A	A	B	A	A	A
1	chr01.2713.5	0.005	1301.66	200.255	271.25	B	B	B	B	A	A	B	A	B	A	B	B	A	A	A	B	B	A	A	B	A	B	B	B	A	A	A	A	A	A	A	B	A	A	B	B	B	A	A	A	B	A	A	A
1	chr01.2714.5	0.015	1303.2	200.493	271.4	A	B	B	B	A	A	B	A	B	A	B	B	A	A	A	B	B	A	A	B	A	B	B	B	A	A	A	A	A	A	A	A	A	A	B	B	B	A	A	A	B	A	A	A
1	chr01.2715.5	0.015	1304.75	200.731	271.5	A	A	B	B	A	A	B	A	B	A	B	B	A	A	A	B	B	A	A	B	A	B	B	B	A	A	A	A	A	A	A	A	A	A	B	B	B	A	A	A	B	A	A	A
1	chr01.2716.5	0.015	1306.3	200.969	271.6	A	A	B	B	A	A	B	A	B	A	B	B	A	A	A	B	B	A	A	B	A	B	B	B	A	A	A	A	A	A	A	A	A	A	B	B	B	A	A	A	B	A	A	A
1	chr01.2718.5	0.015	1307.84	201.207	271.75	A	A	B	B	A	A	B	A	B	A	B	B	A	A	A	B	B	A	A	B	A	B	B	B	A	A	A	A	A	A	A	A	A	B	B	B	B	A	A	A	B	A	A	A
1	chr01.2720.5	0.005	1308.36	201.286	271.95	A	A	B	B	A	A	B	A	B	A	B	B	A	A	A	B	B	A	A	B	A	B	B	B	A	A	A	A	A	A	A	A	A	B	B	B	B	A	A	A	B	A	A	A
1	chr01.2721.5	0.005	1308.87	201.365	272.1	A	A	B	B	A	A	B	A	B	A	B	B	A	A	A	B	B	A	A	B	A	B	B	B	A	A	A	A	A	A	A	A	A	B	B	B	B	A	A	A	B	A	A	A
1	chr01.2722.5	0.01	1309.91	201.524	272.2	A	A	B	B	A	A	B	A	B	A	B	B	A	A	A	B	B	A	A	B	A	B	B	B	A	A	A	A	A	A	A	A	A	B	B	B	B	A	A	A	B	A	A	A
1	chr01.2723.5	0.01	1310.94	201.682	272.3	A	A	B	B	A	A	B	A	B	A	B	B	A	A	A	B	B	A	A	B	A	B	B	B	A	A	A	A	A	A	A	A	A	B	B	B	B	A	A	A	B	A	A	A
1	chr01.2724.5	0.005	1311.45	201.762	272.4	A	A	B	B	A	A	B	A	B	A	B	B	A	A	A	B	B	A	A	B	A	B	B	B	A	A	A	A	A	A	A	A	A	B	B	B	B	A	A	A	B	A	A	A
1	chr01.2731.5	0.021	1313.51	202.079	273.025	A	A	B	B	A	A	B	A	B	A	B	B	A	A	A	B	B	A	A	B	A	B	B	B	A	A	A	A	A	A	A	A	A	B	B	B	B	A	A	A	B	A	A	A
1	chr01.2729	0.005	1314.03	202.158	272.775	A	A	B	B	A	A	B	A	B	A	B	B	A	A	A	B	B	A	A	B	A	B	B	B	A	A	A	A	A	A	A	A	A	B	B	B	B	A	A	A	B	A	A	A
1	chr01.2726.5	0.005	1314.54	202.238	272.55	A	A	B	B	A	A	B	A	B	A	B	B	A	A	A	B	B	A	A	B	A	B	B	B	A	A	A	A	A	A	A	A	A	B	B	B	B	A	A	A	B	A	A	A
1	chr01.2734	0.026	1317.12	202.634	273.275	A	A	B	B	A	A	B	A	B	A	B	B	A	A	A	B	B	A	A	B	A	B	B	B	B	B	A	A	A	A	A	A	A	B	B	B	B	A	A	A	B	A	A	A
1	chr01.2736	0.005	1317.64	202.714	273.5	A	A	B	B	A	A	B	A	B	A	B	B	A	A	A	B	B	A	A	B	A	B	B	B	B	B	A	A	A	A	A	A	A	B	B	B	B	A	A	A	B	A	A	A
1	chr01.2738	0.046	1322.29	203.43	273.7	A	A	B	B	A	A	B	A	B	A	B	B	A	A	A	B	B	A	A	B	A	B	B	B	B	B	A	A	A	A	A	A	A	B	B	B	B	A	A	A	B	A	A	A
1	chr01.2741.5	0.005	1322.81	203.509	273.975	A	A	B	B	A	A	B	A	B	A	B	B	A	A	A	B	B	A	A	B	A	B	B	B	B	B	A	A	A	A	A	A	A	B	B	B	B	A	A	A	B	A	A	A
1	chr01.2744.5	0.01	1323.84	203.667	274.3	A	A	B	B	A	A	B	A	B	A	B	B	A	A	A	B	B	A	A	B	A	B	B	B	B	B	A	A	A	A	A	A	A	B	B	B	B	A	A	A	A	A	A	A
1	chr01.2746	0.005	1324.35	203.747	274.525	A	A	B	B	A	A	B	A	B	A	B	B	A	A	A	B	B	A	A	B	A	B	B	B	B	B	A	A	A	A	A	A	A	B	B	B	B	A	A	A	A	A	A	A
1	chr01.2747.5	0.01	1325.38	203.905	274.675	A	A	B	B	A	A	B	A	B	A	B	B	A	A	A	B	B	A	A	B	A	B	B	B	B	B	A	A	A	A	A	A	A	B	B	B	B	A	A	A	A	A	A	A
1	chr01.2748.5	0.015	1326.93	204.143	274.8	A	A	B	B	A	A	B	A	B	A	B	B	A	A	A	B	B	A	A	B	A	B	B	B	B	B	A	A	A	A	A	A	A	B	B	B	B	A	A	A	A	A	A	A
1	chr01.2749.5	0.01	1327.96	204.302	274.9	A	A	B	B	A	A	B	A	B	A	B	B	A	A	A	B	A	A	A	B	A	B	B	B	B	B	A	A	A	A	A	A	A	B	B	B	B	A	A	A	A	A	A	A
1	chr01.2750.5	0.082	1336.29	205.582	275	A	A	B	B	A	A	A	A	B	A	B	B	A	A	A	B	A	A	A	B	A	B	A	A	B	B	A	A	A	A	A	A	A	B	A	A	B	A	A	A	A	A	A	A
1	chr01.2752	0.026	1338.87	205.979	275.125	A	A	B	B	A	A	A	A	B	A	B	B	A	A	A	B	A	A	A	A	A	B	A	A	B	B	A	A	A	A	A	A	A	B	A	A	B	A	A	A	A	A	A	A
1	chr01.2753.5	0.015	1340.41	206.217	275.275	A	A	B	B	A	A	A	A	B	A	B	B	A	A	A	B	A	A	A	A	A	B	A	A	B	B	A	A	A	A	A	A	A	B	A	A	B	A	A	A	A	A	A	A
1	chr01.2754.5	0.052	1345.59	207.013	275.4	A	A	A	B	A	A	A	A	B	A	B	B	A	A	A	B	A	A	A	A	A	A	A	A	B	B	A	A	A	A	A	A	A	B	A	A	A	A	A	A	A	A	A	A
1	chr01.2755.5	0.005	1346.1	207.092	275.5	A	A	A	B	A	A	A	A	B	A	B	B	A	A	A	B	A	A	A	A	A	A	A	A	B	B	A	A	A	A	B	A	A	B	A	A	A	A	A	A	A	A	A	A
1	chr01.2756.5	0.046	1350.75	207.808	275.6	A	A	A	B	A	A	A	B	B	B	B	B	A	A	A	B	B	A	A	A	A	A	A	A	B	B	A	B	A	A	B	A	A	B	A	A	A	A	A	A	A	A	A	A
1	chr01.2762.5	0.005	1351.27	207.887	276.1	A	A	A	B	A	A	A	B	B	B	B	B	A	A	A	B	B	A	A	A	A	A	A	A	B	B	A	B	A	A	B	A	A	B	A	A	A	A	A	A	A	A	A	A
1	chr01.2759.5	0.005	1351.78	207.967	275.8	A	A	A	B	A	A	A	B	B	B	B	B	A	A	A	B	B	A	A	A	A	A	A	A	B	B	A	B	A	A	B	A	A	B	A	A	A	A	A	A	A	A	A	A
1	chr01.2764.5	0.015	1353.33	208.205	276.35	A	A	A	B	A	A	A	B	B	B	B	B	A	A	A	B	B	A	A	A	A	A	A	A	B	B	A	B	A	A	A	A	A	B	A	A	A	A	A	A	A	A	A	A
1	chr01.2767	0.005	1353.85	208.284	276.575	A	A	A	B	A	A	A	B	B	B	B	B	A	A	A	B	B	A	A	A	A	A	A	A	B	B	A	B	A	A	B	A	A	B	A	A	A	A	A	A	A	A	A	A
1	chr01.2768.5	0.031	1356.94	208.76	276.775	A	A	A	B	A	A	A	B	B	B	B	B	A	A	A	B	B	A	A	A	A	A	A	B	B	B	A	B	A	A	B	A	A	B	B	A	A	A	A	A	A	A	A	A
1	chr01.2769.5	0.031	1360.04	209.237	276.9	A	A	A	B	A	A	B	B	B	B	B	B	A	A	A	B	B	A	A	A	A	A	A	B	B	B	A	B	A	A	B	A	A	B	B	B	A	A	A	A	A	A	A	A
1	chr01.2773.5	0.026	1362.62	209.634	277.15	A	A	A	B	A	A	B	B	B	B	B	A	A	A	A	B	B	A	A	A	A	A	A	B	B	B	A	B	A	A	A	A	A	B	B	B	A	A	A	A	A	A	A	A
1	chr01.2777.5	0.005	1363.13	209.713	277.55	A	A	A	B	A	A	B	B	B	B	B	A	A	A	A	B	B	A	A	A	A	A	A	B	B	B	A	B	A	A	A	A	A	B	B	B	A	A	A	A	A	A	A	A
1	chr01.2780.5	0.01	1364.17	209.872	277.9	A	A	A	B	A	A	B	B	B	B	B	A	A	A	A	B	B	A	A	A	A	A	A	B	B	B	A	B	A	A	A	A	A	B	B	B	A	A	A	A	A	A	A	A
1	chr01.2784.5	0.005	1364.68	209.951	278.25	A	A	A	B	A	A	B	B	B	B	B	A	A	A	A	B	B	A	A	A	A	A	A	B	B	B	A	B	A	A	A	A	A	B	B	B	A	A	A	A	A	A	A	A
1	chr01.2786.5	0.015	1366.23	210.189	278.55	A	A	A	B	A	A	B	B	B	B	B	A	A	A	A	B	B	A	A	A	A	A	A	B	B	B	A	B	A	A	A	A	A	B	B	B	A	A	A	A	A	A	A	B
1	chr01.2789	0.015	1367.77	210.427	278.775	A	A	A	B	A	A	B	B	B	B	B	A	A	A	A	B	B	A	A	A	A	A	A	B	B	B	A	B	A	A	A	A	A	B	B	B	A	A	A	A	A	A	A	B
1	chr01.2791.5	0.062	1373.99	211.383	279.025	A	A	A	B	A	A	B	B	B	B	B	A	A	A	A	B	B	A	A	A	A	A	A	B	B	B	A	B	A	A	A	A	A	B	B	B	A	A	B	A	A	A	A	A
1	chr01.2792.5	0.01	1375.02	211.542	279.2	A	A	A	B	A	A	B	B	B	B	B	A	A	A	A	B	B	A	A	B	A	A	A	B	B	B	A	B	A	A	A	A	A	B	B	B	A	A	B	A	A	A	A	A
1	chr01.2794	0.005	1375.54	211.621	279.325	A	A	A	B	A	A	B	B	B	B	B	A	A	A	A	B	B	A	A	B	A	A	A	B	B	B	A	B	A	A	A	A	A	B	B	B	A	A	B	A	A	A	A	A
1	chr01.2795.5	0.026	1378.12	212.018	279.475	A	A	A	B	A	A	B	B	B	B	B	A	A	A	A	B	B	A	A	B	A	A	A	B	B	B	A	B	A	A	A	A	A	B	B	B	A	A	B	A	A	B	A	A
1	chr01.2797.5	0.036	1381.73	212.574	279.65	A	A	A	B	A	A	B	B	B	B	B	A	A	A	A	B	B	A	A	B	B	A	A	B	B	B	A	B	A	A	A	A	A	A	B	B	A	A	B	A	B	B	A	A
1	chr01.2799.5	0.01	1382.76	212.733	279.85	A	A	A	B	A	A	B	B	B	B	B	A	B	A	A	B	B	A	A	B	B	A	A	B	B	B	A	B	A	A	A	A	A	A	B	B	A	A	B	A	B	B	A	A
1	chr01.2800.5	0.005	1383.28	212.812	280	A	A	A	B	A	A	B	B	B	B	B	A	B	A	A	B	B	A	A	B	B	A	A	B	B	B	A	B	A	A	A	A	A	A	B	B	A	A	B	A	B	B	A	A
1	chr01.2801.5	0.046	1387.93	213.528	280.1	A	A	A	B	A	A	B	B	B	B	B	A	B	A	A	B	B	A	A	B	B	A	A	B	B	B	A	B	A	A	A	A	A	A	B	B	A	A	B	A	B	B	A	A
1	chr01.2806	0.015	1389.48	213.766	280.375	A	A	A	B	A	A	B	B	B	B	B	A	B	A	A	B	B	A	A	B	B	A	A	B	B	B	A	B	A	A	A	A	A	A	B	B	A	A	B	A	B	B	A	A
1	chr01.2810.5	0.005	1389.99	213.845	280.825	A	A	A	B	A	A	B	B	B	B	B	A	B	A	A	B	B	A	A	B	B	A	A	B	B	B	A	B	A	A	A	A	A	A	B	B	A	A	B	A	B	B	A	A
1	chr01.2811.5	0.098	1399.92	215.372	281.1	A	A	A	B	A	B	B	B	B	B	A	A	B	A	A	B	B	B	A	B	B	A	A	B	B	B	B	B	A	A	A	A	A	A	B	B	A	B	B	B	B	B	A	B
1	chr01.2812.5	0.01	1400.95	215.53	281.2	A	A	A	B	A	B	B	B	B	B	A	A	B	A	A	B	B	B	A	B	B	A	A	B	B	B	B	B	A	A	A	A	A	A	B	B	A	B	B	B	B	B	A	B
1	chr01.2813.5	0.041	1405.08	216.166	281.3	A	A	A	B	A	B	B	B	B	B	A	A	B	A	A	B	B	B	A	B	B	A	A	B	B	B	B	B	A	A	A	A	A	A	B	B	A	B	B	B	B	B	A	B
1	chr01.2814.5	0.01	1406.11	216.325	281.4	A	A	A	B	A	B	B	B	B	B	A	A	B	A	A	B	B	B	A	B	B	A	A	B	B	B	B	B	A	A	A	A	A	A	B	B	A	B	B	B	B	B	A	B
1	chr01.2816.5	0.005	1406.63	216.404	281.55	A	A	A	B	A	B	B	B	B	B	A	A	B	A	A	B	B	B	A	B	B	A	A	B	B	B	B	B	A	A	A	A	A	A	B	B	A	B	B	B	B	B	A	B
1	chr01.2821	0.005	1407.14	216.483	281.875	A	A	A	B	A	B	B	B	B	B	A	A	B	A	A	B	B	B	A	B	B	A	A	B	B	B	B	B	A	A	A	A	A	A	B	B	A	B	B	B	B	B	A	B
1	chr01.2824.5	0.005	1407.66	216.562	282.275	A	A	A	B	A	B	B	B	B	B	A	A	B	A	A	B	B	B	A	B	B	A	A	B	B	B	B	B	A	A	A	A	A	A	B	B	A	B	B	B	B	B	A	B
1	chr01.2826	0.041	1411.79	217.198	282.525	A	A	A	B	A	B	B	B	B	B	A	A	B	A	B	B	B	B	A	B	B	A	B	B	B	B	B	B	A	A	A	A	A	A	B	B	A	B	B	B	B	B	A	B
1	chr01.2827.5	0.005	1412.3	217.277	282.675	A	A	A	B	A	B	B	B	B	B	A	A	B	A	B	B	B	B	A	B	B	A	B	B	B	B	B	B	A	A	A	A	A	A	B	B	A	B	B	B	B	B	A	B
1	chr01.2829	0.01	1413.33	217.436	282.825	A	A	A	B	A	B	B	B	B	B	A	A	B	A	B	B	B	B	A	B	B	A	B	B	B	B	B	B	A	A	A	A	A	A	B	B	A	B	B	B	B	B	A	B
1	chr01.2831	0.005	1413.85	217.515	283	A	A	A	B	A	B	B	B	B	B	A	A	A	A	B	B	B	B	A	B	B	A	B	B	B	B	B	B	A	A	A	A	A	A	B	B	A	B	B	B	B	B	A	B
1	chr01.2832.5	0.005	1414.36	217.594	283.175	A	A	A	B	A	B	B	B	B	B	A	A	A	A	B	B	B	B	A	B	B	A	B	B	B	B	B	B	A	A	A	A	A	A	B	B	A	B	B	B	B	B	A	B
1	chr01.2833.5	0.01	1415.4	217.753	283.3	A	A	A	B	A	B	B	B	B	B	A	A	A	A	B	B	B	A	A	B	B	A	B	B	B	B	B	B	A	A	A	A	A	A	B	B	A	B	B	B	B	B	A	B
1	chr01.2842.5	0.01	1416.43	217.912	283.8	A	A	A	B	A	B	B	B	B	B	A	A	A	A	B	B	B	A	A	B	B	A	B	B	B	B	B	B	A	A	A	A	A	A	B	B	A	B	B	B	B	B	A	B
1	chr01.2851.5	0.057	1422.12	218.788	284.7	A	A	A	A	A	B	B	B	B	B	B	A	A	A	B	B	B	A	A	B	B	A	B	B	B	B	B	B	B	A	A	A	A	A	B	B	B	B	B	B	B	B	A	B
1	chr01.2852.5	0.01	1423.15	218.946	285.2	A	A	A	A	A	B	B	B	B	B	B	A	A	B	B	B	B	A	A	B	B	A	B	B	B	B	B	B	B	A	A	A	A	A	B	B	B	B	B	B	B	B	A	B
1	chr01.2854	0.01	1424.18	219.105	285.325	A	A	A	A	A	B	B	B	B	B	B	A	A	B	B	B	B	A	A	B	B	A	B	B	B	B	B	B	B	A	A	A	A	A	B	B	B	B	B	B	B	B	A	B
1	chr01.2856.5	0.015	1425.73	219.343	285.525	A	A	A	A	A	B	B	B	B	B	B	A	B	B	B	B	B	A	A	B	B	A	B	B	B	B	B	B	B	A	A	A	A	A	B	B	B	B	B	B	B	B	A	B
1	chr01.2858.5	0.005	1426.25	219.422	285.75	A	A	A	A	A	B	B	B	B	B	B	A	B	B	B	B	B	A	A	B	B	A	B	B	B	B	B	B	B	A	A	A	A	A	B	B	B	B	B	B	B	B	A	B
1	chr01.2859.5	0.021	1428.31	219.74	285.9	A	A	A	A	A	B	B	B	B	B	B	A	B	B	B	B	B	A	A	B	B	A	B	B	A	B	B	B	B	A	A	A	A	A	B	B	B	B	B	B	B	B	A	B
1	chr01.2860.5	0.01	1429.34	219.898	286	A	A	A	A	A	B	B	B	B	B	B	A	B	B	B	B	B	A	A	B	B	A	B	B	A	A	B	B	B	A	A	A	A	A	B	B	B	B	B	B	B	B	A	B
1	chr01.2861.5	0.005	1429.85	219.978	286.1	A	A	A	A	A	B	B	B	B	B	B	A	B	B	B	B	B	A	A	B	B	A	B	B	A	A	B	B	B	A	A	A	A	A	B	B	B	B	B	B	B	B	A	B
1	chr01.2862.5	0.015	1431.4	220.216	286.2	A	A	A	A	A	B	B	B	B	B	B	A	B	B	B	B	B	A	A	B	B	A	B	B	A	A	B	B	B	A	A	A	A	A	B	B	B	B	B	A	B	B	A	B
1	chr01.2863.5	0.005	1431.92	220.295	286.3	A	A	A	A	A	B	B	B	B	B	B	A	B	B	B	B	B	A	A	B	B	A	B	B	A	A	B	B	B	A	A	A	A	A	B	B	B	B	B	A	B	B	A	B
1	chr01.2864.5	0.005	1432.43	220.374	286.4	A	A	A	A	A	B	B	B	B	B	B	A	B	B	B	B	B	A	A	B	B	A	B	B	A	A	B	B	B	A	A	A	A	A	B	B	B	B	B	A	B	B	A	B
1	chr01.2866.5	0.021	1434.49	220.691	286.55	A	A	A	A	A	B	B	B	B	B	B	A	B	B	B	B	B	A	A	B	B	A	B	B	A	A	B	B	B	A	A	A	A	A	B	B	B	B	B	A	B	B	A	B
1	chr01.2868.5	0.005	1435.01	220.771	286.75	A	A	A	A	A	B	B	B	B	B	B	A	B	B	B	B	B	A	A	B	B	A	B	B	A	A	B	B	B	A	A	A	A	A	B	B	B	B	B	A	B	B	A	B
1	chr01.2869.5	0.021	1437.07	221.088	286.9	A	A	A	A	A	B	B	B	B	B	B	A	B	B	B	B	B	A	A	B	B	A	B	B	A	A	B	B	B	A	A	A	A	A	B	B	B	B	B	A	B	B	B	B
1	chr01.2870.5	0.041	1441.21	221.724	287	A	A	A	A	A	B	B	B	B	B	B	A	B	B	B	B	B	A	A	B	B	A	B	B	A	A	B	B	B	A	A	A	A	A	B	B	B	B	A	A	B	B	B	B
1	chr01.2872	0.01	1442.24	221.882	287.125	A	A	A	A	A	B	B	B	B	B	B	A	B	B	B	B	B	A	A	B	B	A	B	B	A	A	B	B	B	A	A	A	A	A	B	B	B	B	A	B	B	B	B	B
1	chr01.2874	0.005	1442.75	221.962	287.3	A	A	A	A	A	B	B	B	B	B	B	A	B	B	B	B	B	A	A	B	B	A	B	B	A	A	B	B	B	A	A	A	A	A	B	B	B	B	A	B	B	B	B	B
1	chr01.2875.5	0.005	1443.27	222.041	287.475	A	A	A	A	A	B	B	B	B	B	B	A	B	B	B	B	B	A	A	B	B	A	B	B	A	A	B	B	B	A	A	A	A	A	B	B	B	B	A	B	B	B	B	B
1	chr01.2876.5	0.005	1443.78	222.12	287.6	A	A	A	A	A	B	B	B	B	B	B	A	B	B	B	B	B	A	A	B	B	A	B	B	A	A	B	B	B	A	A	A	A	A	B	B	B	B	A	B	B	B	B	B
1	chr01.2877.5	0.01	1444.81	222.279	287.7	A	A	A	A	A	B	B	B	B	B	B	A	B	B	B	B	B	A	A	B	B	A	B	B	A	A	B	B	B	A	A	A	A	A	A	B	B	B	A	B	B	B	B	B
1	chr01.2879	0.005	1445.33	222.358	287.825	A	A	A	A	A	B	B	B	B	B	B	A	B	B	B	B	B	A	A	B	B	A	B	B	A	A	B	B	B	A	A	A	A	A	A	B	B	B	A	B	B	B	B	B
1	chr01.2881	0.046	1449.98	223.074	288	A	A	A	A	A	B	B	B	A	A	B	A	B	B	B	A	B	A	A	B	B	A	B	A	A	A	B	B	B	A	A	A	A	A	A	B	B	B	A	B	B	B	B	B
1	chr01.2882.5	0.015	1451.53	223.312	288.175	A	A	A	A	A	B	B	B	A	A	B	A	B	B	B	A	B	A	A	B	B	A	B	A	A	A	B	B	B	A	A	A	A	A	A	B	B	B	B	B	B	B	B	B
1	chr01.2883.5	0.021	1453.59	223.629	288.3	A	A	A	A	A	B	B	B	A	A	B	A	B	B	B	A	B	A	A	B	B	A	B	A	A	A	B	B	B	A	A	A	A	A	A	B	B	B	B	B	B	B	B	B
1	chr01.2885	0.015	1455.14	223.867	288.425	A	A	A	A	A	B	B	B	A	A	B	A	B	B	B	A	B	A	A	B	B	A	B	A	A	A	B	B	B	A	A	A	A	A	A	B	B	B	B	B	B	B	B	B
1	chr01.2886.5	0.021	1457.2	224.185	288.575	A	A	A	A	A	B	B	B	A	A	B	A	B	B	B	A	B	A	B	B	B	A	B	B	A	A	B	B	B	A	A	A	A	A	A	B	B	B	B	B	B	B	B	B
1	chr01.2887.5	0.005	1457.72	224.264	288.7	A	A	A	A	A	B	B	B	A	A	B	A	B	B	B	A	B	A	B	B	B	A	B	B	A	A	B	B	B	A	A	A	A	A	A	B	B	B	B	B	B	B	B	B
1	chr01.2888.5	0.031	1460.81	224.74	288.8	A	A	A	A	A	B	B	B	A	A	B	A	B	B	B	A	B	A	B	B	B	A	B	B	A	A	A	B	B	A	A	A	A	A	A	B	B	B	B	B	B	B	B	B
1	chr01.2890.5	0.005	1461.33	224.82	288.95	A	A	A	A	A	B	B	B	A	A	B	A	B	B	B	A	B	A	B	B	B	A	B	B	A	A	A	B	B	A	A	A	A	A	A	B	B	B	B	B	B	B	B	B
1	chr01.2892.5	0.026	1463.91	225.216	289.15	A	A	A	A	A	B	B	B	A	A	B	A	B	B	B	A	B	A	B	B	B	A	B	B	A	A	A	B	B	A	A	A	A	A	A	B	B	B	B	B	B	B	B	B
1	chr01.2895	0.01	1464.94	225.375	289.375	A	A	A	A	A	B	B	B	A	A	B	A	B	B	B	A	B	A	B	B	B	A	B	B	A	A	A	B	B	A	A	A	A	A	A	B	B	B	B	B	B	B	B	B
1	chr01.2897.5	0.005	1465.45	225.454	289.625	A	A	A	A	A	B	B	B	A	A	B	A	B	B	B	A	B	A	B	B	B	A	B	B	A	A	A	B	B	A	A	A	A	A	A	B	B	B	B	B	B	B	B	B
1	chr01.2898.5	0.139	1479.75	227.654	289.8	A	A	B	A	A	B	B	B	B	A	B	B	B	B	B	B	B	A	B	B	B	A	B	B	A	A	A	B	B	A	A	A	A	A	A	B	B	B	B	B	B	B	B	B
1	chr01.2900	0.01	1480.78	227.812	289.925	A	A	B	B	A	B	B	B	B	A	B	B	B	B	B	B	B	A	B	B	B	A	B	B	A	A	A	B	B	A	A	A	A	A	A	B	B	B	B	B	B	B	B	B
1	chr01.2901.5	0.124	1493.41	229.756	290.075	A	A	A	B	A	B	A	B	B	A	B	B	B	B	B	B	B	A	B	B	B	A	B	B	A	A	A	B	B	A	A	A	A	B	A	A	B	B	B	B	B	B	B	B
1	chr01.2902.5	0.041	1497.55	230.392	290.2	A	A	A	B	A	B	A	B	B	A	B	B	B	B	B	B	B	A	B	B	B	A	B	B	A	A	A	B	B	A	A	A	A	B	A	A	B	B	B	B	B	B	B	B
1	chr01.2903.5	0.062	1503.76	231.348	290.3	A	A	A	B	A	B	A	B	B	A	B	B	B	B	B	B	B	A	B	B	B	B	B	B	A	A	A	B	A	A	A	A	A	B	A	A	B	B	B	A	B	B	B	B
1	chr01.2904.5	0.052	1508.94	232.144	290.4	B	A	A	B	A	B	A	B	B	A	B	A	B	B	B	B	B	A	B	B	B	B	B	B	A	A	A	B	A	A	A	A	A	B	A	A	B	B	A	A	B	B	B	B
1	chr01.2905.5	0.026	1511.52	232.541	290.5	B	A	A	B	A	B	A	B	B	A	B	A	B	B	B	B	B	A	B	B	B	B	B	B	A	A	A	B	A	A	A	A	A	B	A	A	B	B	A	A	B	B	B	B
1	chr01.2906.5	0.031	1514.61	233.017	290.6	B	A	B	B	A	B	A	B	B	B	B	A	B	B	B	B	B	A	B	B	B	B	B	B	A	A	A	B	A	A	A	A	A	B	A	A	B	B	A	A	B	B	B	B
1	chr01.2907.5	0.041	1518.75	233.653	290.7	B	A	B	B	B	B	A	B	B	B	B	A	B	B	B	B	B	A	B	B	B	B	B	B	A	A	A	B	A	A	B	A	A	B	A	A	B	B	A	A	B	B	B	B
1	chr01.2908.5	0.067	1525.49	234.69	290.8	B	A	B	B	B	B	A	B	B	B	B	A	B	B	B	B	B	A	B	B	B	B	B	B	A	A	A	B	A	A	B	A	A	B	B	A	B	B	A	A	B	B	B	B
1	chr01.2909.5	0.026	1528.07	235.087	290.9	B	A	B	B	B	B	A	B	B	A	B	A	B	B	B	B	B	A	B	B	B	B	B	B	A	A	A	B	A	A	B	A	A	B	B	A	B	B	A	A	B	B	B	B
1	chr01.2910.5	0.021	1530.13	235.405	291	B	A	B	B	B	B	A	B	B	A	B	A	B	B	B	B	B	A	B	B	B	B	B	A	A	A	A	B	A	A	B	A	A	B	B	A	B	B	A	A	B	B	B	B
1	chr01.2911.5	0.026	1532.71	235.802	291.1	B	A	B	B	A	B	A	B	B	A	B	A	B	B	B	B	B	A	A	B	B	B	B	A	A	A	A	B	A	A	A	A	A	B	B	A	B	B	A	A	B	B	B	B
1	chr01.2912.5	0.01	1533.74	235.96	291.2	B	A	A	B	A	B	A	B	B	A	B	A	B	B	B	B	B	A	A	B	B	B	B	A	A	A	A	B	A	A	A	A	A	B	B	A	B	B	A	A	B	B	B	B
1	chr01.2913.5	0.113	1545.28	237.736	291.3	B	A	A	B	A	B	A	B	B	A	B	A	B	B	B	B	B	A	A	B	B	B	B	A	A	A	A	B	A	A	A	A	A	B	B	A	B	B	A	A	B	B	B	B
1	chr01.2914.5	0.026	1547.86	238.133	291.4	B	A	A	B	A	B	A	B	B	A	B	A	B	B	B	A	B	A	A	B	B	A	B	A	A	A	A	B	A	A	A	A	A	B	B	A	B	B	A	A	B	B	B	B
1	chr01.2915.5	0.015	1549.41	238.371	291.5	B	A	A	B	A	B	A	B	A	A	B	A	B	B	B	A	B	A	A	B	B	A	B	A	A	A	A	B	A	A	A	A	A	B	B	A	B	B	A	A	B	B	B	B
1	chr01.2916.5	0.031	1552.51	238.847	291.6	B	A	A	B	A	B	A	B	A	A	B	A	B	B	B	A	B	A	A	B	B	A	B	A	A	A	A	B	A	A	B	A	A	B	B	A	B	A	A	A	B	B	B	B
1	chr01.2917.5	0.021	1554.57	239.164	291.7	A	A	A	B	A	B	A	B	A	A	B	A	B	B	B	A	B	A	A	B	B	A	B	A	A	A	A	B	A	A	B	A	A	B	B	A	B	A	A	A	B	B	B	B
1	chr01.2918.5	0.01	1555.6	239.323	291.8	A	A	A	B	A	B	A	B	A	A	B	A	B	B	B	A	B	A	A	B	B	A	B	A	A	A	A	B	A	A	A	A	A	B	B	A	B	A	A	A	B	B	B	B
1	chr01.2919.5	0.046	1560.25	240.039	291.9	A	A	A	B	A	B	A	B	A	A	B	A	B	B	B	A	B	A	A	B	B	A	A	A	A	A	A	B	A	A	A	A	A	B	B	A	B	A	A	A	B	B	B	B
1	chr01.2920.5	0.021	1562.32	240.356	292	A	A	A	B	A	B	A	B	A	A	B	A	B	B	B	A	B	A	A	B	B	A	A	A	A	A	A	B	A	A	A	A	A	B	B	A	B	A	A	A	B	B	B	B
1	chr01.2922	0.036	1565.93	240.912	292.125	A	A	A	A	A	B	A	B	A	A	B	A	B	B	B	A	B	A	A	B	B	A	A	A	A	A	A	B	A	B	A	A	B	B	B	A	B	A	A	A	B	B	B	B
1	chr01.2924	0.005	1566.45	240.992	292.3	A	A	A	A	A	B	A	B	A	A	B	A	B	B	B	A	B	A	A	B	B	A	A	A	A	A	A	B	A	B	A	A	B	B	B	A	B	A	A	A	B	B	B	B
1	chr01.2925.5	0.005	1566.96	241.071	292.475	A	A	A	A	A	B	A	B	A	A	B	A	B	B	B	A	B	A	A	B	B	A	A	A	A	A	A	B	A	B	A	A	B	B	B	A	B	A	A	A	B	B	B	B
1	chr01.2926.5	0.144	1581.82	243.356	292.6	A	A	A	A	A	B	A	A	A	A	B	A	A	B	B	A	A	A	A	A	A	A	A	A	A	A	A	A	B	B	A	A	B	B	B	A	B	A	A	A	B	A	B	B
1	chr01.2928	0.005	1582.33	243.436	292.725	A	A	A	A	A	B	A	A	A	A	B	A	A	B	B	A	A	A	A	A	A	A	A	A	A	A	A	A	B	B	A	A	B	B	B	A	B	A	A	A	B	A	B	B
1	chr01.2929.5	0.021	1584.39	243.753	292.875	A	A	A	A	A	B	A	A	A	A	A	A	A	B	B	A	A	A	A	A	A	A	A	A	A	A	A	A	B	B	A	A	B	B	B	A	B	A	A	A	B	A	B	B
1	chr01.2931	0.031	1587.49	244.229	293.025	A	A	A	A	A	B	A	A	A	A	A	A	A	B	A	A	A	A	A	A	A	A	A	A	A	A	A	A	B	B	A	A	B	B	B	A	B	A	A	A	B	A	B	B
1	chr01.2933	0.052	1592.66	245.025	293.2	A	A	A	A	A	B	A	A	A	A	A	A	A	B	A	A	A	B	A	A	A	A	A	A	A	A	A	A	B	B	A	A	B	B	B	A	B	A	A	A	B	A	B	B
1	chr01.2934.5	0.057	1598.36	245.901	293.375	A	A	A	A	A	A	A	A	A	A	A	A	A	B	A	A	A	B	A	A	A	A	A	A	A	A	A	A	B	B	A	A	B	B	A	A	A	A	A	A	B	A	B	B
1	chr01.2935.5	0.01	1599.39	246.06	293.5	A	A	A	B	A	A	A	A	A	A	A	A	A	B	A	A	A	B	A	A	A	A	A	A	A	A	A	A	B	B	A	A	B	B	A	A	A	A	A	A	A	A	B	B
1	chr01.2936.5	0.093	1608.78	247.504	293.6	A	A	A	B	B	A	A	A	A	A	A	A	A	B	A	A	A	B	B	A	A	A	A	B	A	A	A	A	B	B	B	A	B	B	A	A	A	A	A	A	A	A	B	B
1	chr01.2937.5	0.01	1609.81	247.663	293.7	A	A	A	B	B	A	A	A	A	A	A	A	A	B	A	A	A	B	B	A	A	A	A	B	A	A	A	A	B	B	B	A	B	B	A	A	A	A	A	A	A	A	B	B
1	chr01.2938.5	0.015	1611.36	247.901	293.8	A	A	A	B	B	A	A	A	A	A	A	A	A	B	A	A	A	B	B	A	A	A	A	B	A	A	A	A	B	B	B	A	B	B	A	A	A	A	A	A	A	A	B	B
1	chr01.2939.5	0.01	1612.39	248.059	293.9	A	A	A	B	B	A	A	A	A	A	A	A	A	B	A	A	A	B	B	A	A	A	A	B	A	A	B	A	B	B	B	A	B	B	A	A	A	B	A	A	A	A	B	B
1	chr01.2940.5	0.005	1612.9	248.139	294	A	A	A	B	B	A	A	A	A	A	A	A	A	B	A	A	A	B	B	A	A	A	A	B	A	A	B	A	B	B	B	A	B	B	A	A	A	B	A	A	A	A	B	B
1	chr01.2943.5	0.005	1613.42	248.218	294.2	A	A	A	B	B	A	A	A	A	A	A	A	A	B	A	A	A	B	B	A	A	A	A	B	A	A	B	A	B	B	B	A	B	B	A	A	A	B	A	A	A	A	B	B
1	chr01.2948.5	0.01	1614.45	248.376	294.6	A	A	A	B	B	A	A	A	A	A	A	A	A	B	A	A	A	B	B	A	A	A	A	B	A	A	B	A	B	B	B	A	B	B	A	A	A	B	A	A	A	A	B	B
1	chr01.2951.5	0.005	1614.96	248.456	295	A	A	A	B	B	A	A	A	A	A	A	A	A	B	A	A	A	B	B	A	A	A	A	B	A	A	B	A	B	B	B	A	B	B	A	A	A	B	A	A	A	A	B	B
1	chr01.2952.5	0.052	1620.14	249.252	295.2	A	A	A	B	B	A	A	A	A	A	A	A	A	B	A	A	A	B	B	A	A	A	A	B	A	A	B	A	B	B	B	A	B	B	A	A	A	B	A	A	A	A	B	B
1	chr01.2953.5	0.031	1623.23	249.728	295.3	A	A	A	B	B	A	A	A	A	A	A	A	A	B	A	A	A	B	B	A	A	A	A	B	A	A	B	A	B	B	B	A	B	B	A	A	A	B	A	A	A	A	B	B
1	chr01.2954.5	0.046	1627.89	250.444	295.4	A	B	A	B	B	A	A	A	A	A	A	A	A	B	A	A	A	B	B	A	A	A	A	B	A	A	B	A	B	A	B	B	A	B	A	A	A	B	A	A	A	A	B	B
1	chr01.2956	0.01	1628.92	250.602	295.525	A	B	A	B	B	A	A	A	A	A	A	A	A	B	A	A	A	B	B	A	A	A	A	B	A	A	B	A	B	A	B	B	A	B	A	A	A	B	A	A	A	A	B	B
1	chr01.2957.5	0.005	1629.43	250.682	295.675	A	B	A	B	B	A	A	A	A	A	A	A	A	B	A	A	A	B	B	A	A	A	A	B	A	A	B	A	B	A	B	B	A	B	A	A	A	B	A	A	A	A	B	B
1	chr01.2958.5	0.005	1629.95	250.761	295.8	A	B	A	B	B	A	A	A	A	A	A	A	A	B	A	A	A	B	B	A	A	A	A	B	A	A	B	A	B	A	B	B	A	B	A	A	A	B	A	A	A	A	B	B
1	chr01.2959.5	0.026	1632.53	251.158	295.9	A	B	A	B	B	A	A	A	A	A	A	A	A	B	A	A	A	B	B	A	A	A	A	B	A	A	B	A	B	A	A	B	A	B	A	A	A	B	A	A	A	A	B	A
1	chr01.2960.5	0.005	1633.04	251.237	296	A	B	A	A	B	A	A	A	A	A	A	A	A	B	A	A	A	B	B	A	A	A	A	B	A	A	B	A	B	A	A	B	A	B	A	A	A	B	A	A	A	A	B	A
1	chr01.2961.5	0.005	1633.56	251.316	296.1	A	B	A	A	B	A	A	A	A	A	A	A	A	B	A	A	A	B	B	A	A	A	A	B	A	A	B	A	B	A	A	B	A	B	A	A	A	B	A	A	A	A	B	A
1	chr01.2962.5	0.062	1639.77	252.273	296.2	A	B	A	A	B	A	A	B	A	A	A	A	A	B	A	A	A	B	B	A	A	A	A	B	A	A	B	A	B	A	A	B	A	B	A	A	A	B	A	A	A	A	B	A
1	chr01.2964.5	0.026	1642.35	252.67	296.35	A	B	A	A	B	A	A	B	A	A	A	A	A	B	A	A	B	B	B	A	A	A	A	B	A	A	B	B	B	A	A	B	A	B	A	A	A	B	A	A	A	A	B	A
1	chr01.2966.5	0	1642.35	252.67	296.55	A	B	A	A	B	A	A	B	A	A	A	A	A	B	A	A	B	B	B	A	A	A	A	B	A	A	B	B	B	A	A	B	A	B	A	A	A	B	A	A	A	A	B	A
1	chr01.2967.5	0.098	1652.28	254.196	296.7	A	B	A	A	B	A	A	B	A	A	A	A	A	A	A	A	B	B	A	A	A	A	A	A	A	A	B	B	B	B	A	B	B	B	A	A	A	A	A	A	A	A	B	A
1	chr01.2968.5	0.098	1662.2	255.723	296.8	A	A	A	A	B	A	A	B	A	A	A	A	A	A	A	A	B	B	A	A	A	A	A	A	A	A	B	B	A	B	A	A	B	B	A	A	A	A	A	A	A	A	B	A
1	chr01.2969.5	0.031	1665.29	256.199	296.9	A	A	A	A	B	A	A	B	A	A	A	A	A	A	A	A	B	B	A	A	A	A	A	A	A	A	B	B	A	B	A	A	B	B	A	A	A	A	A	A	A	A	B	A
1	chr01.2970.5	0.041	1669.43	256.835	297	A	A	A	A	B	A	A	B	A	A	A	A	A	A	A	A	B	B	A	A	A	A	A	A	A	A	B	B	A	B	A	A	B	B	A	A	A	A	A	A	A	A	B	A
1	chr01.2971.5	0.01	1670.46	256.994	297.1	A	A	A	A	B	A	A	B	A	A	A	A	A	A	A	A	B	B	A	A	A	A	A	A	A	A	B	B	A	B	A	A	B	B	A	A	A	A	A	B	A	A	B	A
1	chr01.2972.5	0.005	1670.97	257.073	297.2	A	A	A	A	B	A	A	B	A	A	A	A	A	A	A	A	B	B	A	A	A	A	A	A	A	A	B	B	A	B	A	A	B	B	A	A	A	A	A	B	A	A	B	A
1	chr01.2973.5	0.021	1673.04	257.39	297.3	A	A	A	A	B	A	A	B	A	A	A	A	A	A	A	A	B	B	A	A	A	A	A	A	A	A	B	B	A	B	A	A	B	B	A	A	A	A	A	B	A	A	B	A
1	chr01.2975	0.005	1673.55	257.469	297.425	A	A	A	A	B	A	A	B	A	A	A	A	A	A	A	A	B	B	A	A	A	A	A	A	A	A	B	B	A	B	A	A	B	B	A	A	A	A	A	B	A	A	B	A
1	chr01.2976.5	0.005	1674.07	257.549	297.575	A	A	A	A	B	A	A	B	A	A	A	A	A	A	A	A	B	B	A	A	A	A	A	A	A	A	B	B	A	B	A	A	B	B	A	A	A	A	A	B	A	A	B	A
1	chr01.2977.5	0.015	1675.61	257.787	297.7	A	A	A	A	B	A	A	B	A	A	A	A	A	A	A	A	B	B	A	A	A	A	A	A	A	A	B	B	A	B	A	A	B	B	A	A	A	A	A	B	A	A	B	A
1	chr01.2978.5	0.041	1679.75	258.422	297.8	A	A	A	A	B	A	A	B	A	A	A	A	A	A	A	A	B	B	A	A	A	A	A	A	A	A	B	B	A	B	A	A	B	B	A	A	A	A	B	B	A	A	B	B
1	chr01.2979.5	0.005	1680.26	258.502	297.9	A	A	A	A	B	A	A	B	A	A	A	A	A	A	A	A	B	B	A	A	A	A	A	A	A	A	B	B	A	B	A	A	B	B	A	A	A	A	B	B	A	A	B	B
1	chr01.2980.5	0.036	1683.88	259.058	298	A	A	A	A	B	A	A	B	A	A	A	A	A	A	A	A	B	A	A	A	A	A	A	A	A	A	B	B	A	B	A	A	B	B	A	A	A	A	B	B	A	A	A	B
1	chr01.2981.5	0.01	1684.91	259.216	298.1	A	A	A	A	B	A	A	B	A	A	A	A	A	A	A	A	B	A	A	A	A	A	A	A	A	A	B	B	A	B	A	A	B	B	A	A	A	A	B	B	A	A	A	B
1	chr01.2982.5	0.026	1687.49	259.613	298.2	A	A	A	A	B	A	A	B	A	A	A	A	B	A	A	A	B	A	A	A	A	A	A	A	A	A	B	B	A	B	A	A	B	B	A	A	A	A	B	A	A	A	A	B
1	chr01.2983.5	0.026	1690.07	260.01	298.3	A	A	A	A	B	A	A	B	A	A	A	A	B	A	A	A	B	A	A	A	A	A	A	A	A	A	B	B	A	B	A	A	B	B	A	A	A	A	B	A	A	A	A	B
1	chr01.2984.5	0.01	1691.1	260.169	298.4	A	A	A	A	B	A	A	B	A	A	A	A	B	A	A	A	B	A	A	A	A	B	A	A	A	A	B	B	A	B	A	A	B	B	A	A	A	A	B	A	A	A	A	B
1	chr01.2986.5	0.005	1691.61	260.248	298.55	A	A	A	A	B	A	A	B	A	A	A	A	B	A	A	A	B	A	A	A	A	B	A	A	A	A	B	B	A	B	A	A	B	B	A	A	A	A	B	A	A	A	A	B
1	chr01.2988.5	0.015	1693.16	260.486	298.75	A	A	A	A	B	A	A	B	A	A	A	A	B	A	A	A	B	A	A	A	A	B	A	A	A	A	B	B	A	B	A	A	B	B	A	A	A	A	B	A	A	A	A	B
1	chr01.2989.5	0.005	1693.68	260.565	298.9	A	A	A	A	B	A	A	B	A	A	A	A	B	A	A	A	B	A	A	A	A	B	A	A	A	A	B	B	A	B	A	A	B	B	A	A	A	A	B	A	A	A	A	B
1	chr01.2990.5	0.031	1696.77	261.042	299	A	A	A	A	B	A	A	B	A	B	A	A	B	A	A	A	B	A	A	A	A	B	A	A	A	A	B	B	A	B	A	A	B	B	A	A	A	A	B	A	A	A	A	B
1	chr01.2992	0.005	1697.29	261.121	299.125	A	A	A	A	B	A	A	B	A	B	A	A	B	A	A	A	B	A	A	A	A	B	A	A	A	A	B	B	A	B	A	A	B	B	A	A	A	A	B	A	A	A	A	B
1	chr01.2994	0.015	1698.83	261.359	299.3	A	A	A	A	A	A	A	B	A	B	A	A	B	A	A	A	B	A	A	A	A	B	A	A	A	A	B	B	A	B	A	A	B	B	A	A	A	A	B	A	A	A	A	B
1	chr01.2995.5	0.026	1701.41	261.756	299.475	A	A	A	A	A	A	A	B	A	B	A	A	B	A	B	A	B	A	A	A	A	B	A	A	A	A	B	B	A	B	A	A	B	B	A	A	A	A	B	B	A	A	A	B
1	chr01.2996.5	0.021	1703.48	262.073	299.6	A	A	A	A	A	A	A	B	A	B	A	A	B	A	B	A	B	A	A	A	A	B	A	A	A	A	B	B	A	B	A	A	B	B	A	A	A	A	B	B	A	A	A	B
1	chr01.2997.5	0.005	1703.99	262.153	299.7	A	A	A	A	A	A	A	B	A	B	A	A	B	A	B	A	B	A	A	A	A	B	A	A	A	A	B	B	A	B	A	A	B	B	A	A	A	A	B	B	A	A	A	B
1	chr01.2998.5	0.031	1707.09	262.629	299.8	A	A	A	A	A	A	A	B	A	B	A	A	B	A	B	A	B	A	A	A	A	B	A	A	A	A	B	B	A	B	A	A	B	B	A	A	A	A	B	B	A	A	A	B
1	chr01.2999.5	0.005	1707.6	262.708	299.9	A	A	A	A	A	A	A	B	A	B	A	A	B	A	B	A	B	A	A	A	A	B	A	A	A	A	B	B	A	B	A	A	B	B	A	A	A	A	B	B	A	A	A	B
1	chr01.3000.5	0.005	1708.12	262.788	300	A	A	A	A	A	A	A	B	A	B	A	A	B	A	B	A	B	A	A	A	A	B	A	A	A	A	B	B	A	B	A	A	B	B	A	A	A	A	B	B	A	A	A	B
1	chr01.3007.5	0.005	1708.63	262.867	300.4	A	A	A	A	A	A	A	B	A	B	A	A	B	A	B	A	B	A	A	A	A	B	A	A	A	A	B	B	A	B	A	A	B	B	A	A	A	A	B	B	A	A	A	B
2	chr02.0.5	0	0	0	0.025	B	B	A	B	B	B	A	B	B	B	B	B	A	A	A	B	A	B	B	B	B	A	A	A	A	A	A	A	A	B	B	B	B	B	B	B	B	B	A	B	A	A	A	B
2	chr02.1.5	0.005	0.515	0.0792308	0.1	B	B	A	B	B	B	A	B	B	B	B	B	A	A	A	B	A	B	B	B	B	A	A	A	A	A	A	A	A	B	B	B	B	B	B	B	B	B	A	B	A	A	A	B
2	chr02.3	0.005	1.031	0.158615	0.225	B	B	A	B	B	B	A	B	B	B	B	B	A	A	A	B	A	B	B	B	B	A	A	A	A	A	A	A	A	B	B	B	B	B	B	B	B	B	A	A	A	A	A	B
2	chr02.4.5	0.005	1.546	0.237846	0.375	B	B	A	B	B	B	A	B	B	B	B	B	A	A	A	B	A	B	B	B	B	A	A	A	A	A	A	A	A	B	B	B	B	B	B	B	B	B	A	A	A	A	A	B
2	chr02.7	0.005	2.062	0.317231	0.575	B	B	A	B	B	B	A	B	B	B	B	B	A	A	A	B	A	B	B	B	B	A	A	A	A	A	A	A	A	B	B	B	B	B	B	B	B	B	A	A	A	A	A	B
2	chr02.10.5	0.005	2.577	0.396462	0.875	B	B	A	B	B	B	A	B	B	B	B	B	A	A	A	B	A	B	B	B	B	A	A	A	A	A	A	A	A	B	B	B	B	B	B	B	B	B	A	A	A	A	A	B
2	chr02.12.5	0.005	3.093	0.475846	1.15	B	B	A	B	B	B	A	B	B	B	B	B	A	A	A	B	A	B	B	B	B	A	A	A	A	A	A	A	A	B	B	B	B	B	B	B	B	B	A	A	A	A	A	B
2	chr02.13.5	0.005	3.608	0.555077	1.3	B	B	A	B	B	B	A	B	B	B	B	B	A	A	A	B	A	B	B	B	A	A	A	A	A	A	A	A	A	B	B	B	B	B	B	B	B	B	A	A	A	A	A	B
2	chr02.14.5	0.005	4.124	0.634462	1.4	B	B	A	B	B	B	A	B	B	B	B	A	A	A	A	B	A	B	B	B	A	A	A	A	A	A	A	A	A	B	B	B	B	B	B	B	B	B	A	A	A	A	A	B
2	chr02.15.5	0.026	6.703	1.03123	1.5	B	B	A	B	B	B	A	B	B	B	A	A	A	A	A	B	A	B	B	B	A	A	A	A	A	A	A	A	A	B	B	B	B	B	B	B	B	B	A	A	A	A	A	B
2	chr02.16.5	0.046	11.356	1.74708	1.6	B	B	A	B	B	B	A	B	B	B	A	A	A	A	A	B	A	B	B	B	A	A	A	A	A	A	A	A	A	B	B	B	B	B	B	B	B	B	A	A	A	A	A	B
2	chr02.18	0.072	18.623	2.86508	1.725	B	A	A	B	B	B	A	B	B	B	A	A	A	A	A	B	A	B	B	A	A	A	A	A	A	A	A	A	A	B	A	A	B	A	B	B	B	B	A	A	A	A	B	B
2	chr02.19.5	0.021	20.686	3.18246	1.875	B	A	A	B	B	B	A	B	B	B	A	B	A	A	A	B	A	B	B	A	A	A	A	A	A	A	A	A	A	B	A	A	B	A	B	B	B	B	A	A	A	A	B	B
2	chr02.20.5	0.072	27.954	4.30062	2	B	A	A	B	B	B	A	B	B	B	A	B	A	A	A	B	A	B	B	B	A	A	A	A	A	A	A	A	A	B	A	A	B	A	B	B	B	B	B	A	A	A	B	B
2	chr02.21.5	0.103	38.413	5.90969	2.1	A	A	A	B	A	B	A	B	B	B	A	B	A	A	A	B	A	B	A	B	A	A	A	A	A	A	A	A	A	A	A	A	B	A	A	B	B	B	B	A	A	A	B	B
2	chr02.22.5	0.057	44.107	6.78569	2.2	A	A	A	B	A	B	A	A	B	B	A	B	A	A	A	B	A	B	A	B	A	A	A	A	A	A	A	A	A	A	A	A	B	A	A	B	B	B	B	A	A	A	B	B
2	chr02.23.5	0.015	45.654	7.02369	2.3	A	A	A	B	A	B	A	A	B	B	A	B	A	A	A	B	A	B	A	B	A	A	A	A	A	A	A	A	A	A	A	A	B	A	A	B	B	B	B	B	A	A	B	B
2	chr02.24.5	0.005	46.17	7.10308	2.4	A	A	A	B	A	B	A	A	B	B	A	B	A	A	A	B	A	B	A	B	A	A	A	A	A	A	A	A	A	A	A	A	B	A	A	B	B	B	B	B	A	B	B	B
2	chr02.25.5	0.046	50.822	7.81877	2.5	A	A	A	B	A	B	A	A	B	B	B	B	A	A	A	B	A	B	A	B	B	A	A	A	A	A	A	A	A	B	A	A	B	A	A	B	B	B	B	B	A	B	B	B
2	chr02.26.5	0.129	64.006	9.84708	2.6	A	A	A	B	A	B	A	B	A	B	B	B	A	A	A	A	B	B	A	B	B	A	A	A	A	A	B	B	A	B	A	A	B	A	A	B	B	A	B	B	A	B	B	B
2	chr02.28.5	0.021	66.069	10.1645	2.75	A	A	A	B	A	B	A	B	A	A	B	B	A	A	A	A	B	B	A	B	B	A	A	A	A	A	B	B	A	B	A	A	B	A	A	B	B	A	B	B	A	B	B	B
2	chr02.30.5	0.005	66.585	10.2438	2.95	A	A	A	B	A	B	A	B	A	A	B	B	A	A	A	A	B	B	A	B	B	A	A	A	A	A	B	B	A	B	A	A	B	A	A	B	B	A	B	B	A	B	B	B
2	chr02.31.5	0.082	74.908	11.5243	3.1	A	A	A	B	A	B	A	B	A	A	B	B	A	A	A	A	B	B	A	B	A	A	A	B	A	A	B	B	A	B	A	A	B	A	A	B	B	A	B	B	A	A	B	B
2	chr02.32.5	0.015	76.455	11.7623	3.2	A	A	A	B	A	B	A	B	A	A	B	B	A	A	A	A	A	B	A	B	A	A	A	B	A	A	B	B	A	B	A	A	B	A	A	B	B	A	B	B	A	A	B	B
2	chr02.33.5	0.031	79.552	12.2388	3.3	A	A	A	B	A	B	A	B	A	A	B	B	A	A	A	A	A	B	A	B	A	A	A	B	A	A	B	B	A	B	A	A	B	A	A	B	B	A	B	B	A	A	B	B
2	chr02.35	0.01	80.583	12.3974	3.425	A	A	A	B	A	B	A	B	A	A	B	B	A	A	A	A	A	B	A	B	A	A	A	B	A	A	A	B	A	B	A	A	B	A	A	B	B	A	B	B	A	A	B	B
2	chr02.36.5	0.062	86.8	13.3538	3.575	A	A	A	B	A	B	A	B	A	A	B	B	A	A	A	A	A	B	A	B	A	A	B	B	A	A	A	B	A	B	A	A	B	A	A	B	B	A	B	B	A	A	B	B
2	chr02.37.5	0.005	87.316	13.4332	3.7	A	A	A	B	A	B	A	B	A	A	B	B	A	A	A	A	A	B	A	B	A	A	B	B	A	A	A	B	A	B	A	A	B	A	A	B	B	A	B	B	B	A	B	B
2	chr02.38.5	0.021	89.379	13.7506	3.8	A	A	A	B	A	B	A	B	A	A	B	B	A	A	A	A	A	B	A	B	A	A	B	B	A	A	A	B	A	B	A	A	B	A	A	B	B	A	B	B	B	A	B	B
2	chr02.39.5	0.005	89.894	13.8298	3.9	A	A	A	B	A	B	A	B	A	A	B	B	A	A	A	A	A	B	A	B	A	A	B	B	A	A	A	B	A	B	A	A	B	A	A	B	B	A	B	A	B	A	B	B
2	chr02.40.5	0.01	90.925	13.9885	4	A	B	A	B	A	B	A	B	A	A	B	B	A	A	A	A	A	B	A	B	A	A	B	B	A	A	A	B	A	B	A	B	B	A	A	B	B	A	B	A	B	A	B	B
2	chr02.41.5	0.031	94.022	14.4649	4.1	A	B	A	B	A	B	A	B	A	A	B	B	A	A	A	A	A	B	A	B	A	A	B	B	A	A	A	B	A	B	A	B	B	B	A	B	B	B	B	A	B	A	B	B
2	chr02.42.5	0.026	96.602	14.8618	4.2	A	B	A	B	A	B	A	B	A	B	B	B	A	A	A	A	A	B	A	B	A	A	B	B	A	A	A	B	A	B	A	B	B	B	A	B	B	B	B	A	B	B	B	B
2	chr02.44.5	0.046	101.254	15.5775	4.35	A	B	A	B	A	B	A	B	A	B	B	B	A	A	A	A	A	B	A	B	A	A	B	B	A	A	A	A	A	A	A	B	B	B	A	B	B	B	B	A	B	B	B	B
2	chr02.46.5	0.01	102.285	15.7362	4.55	A	B	A	B	A	B	A	B	A	B	B	B	A	A	A	A	A	B	A	B	A	A	B	B	A	A	A	A	A	A	A	B	B	B	A	B	B	B	B	A	B	B	B	B
2	chr02.47.5	0.067	109.027	16.7734	4.7	A	B	A	B	A	B	A	B	A	B	B	B	A	A	A	B	A	B	A	B	A	A	B	A	A	A	A	A	A	A	A	B	B	B	A	B	B	B	B	B	B	B	B	B
2	chr02.48.5	0.021	111.09	17.0908	4.8	A	B	A	B	A	B	A	B	A	B	B	B	A	A	A	B	A	B	A	B	A	A	B	A	A	A	A	A	A	A	A	B	A	B	A	B	B	B	B	B	B	B	B	B
2	chr02.49.5	0.057	116.784	17.9668	4.9	A	B	A	B	A	B	A	A	A	B	B	B	A	A	A	B	A	B	A	B	A	A	B	A	A	A	A	A	A	B	A	B	A	B	A	B	B	B	B	B	B	B	B	B
2	chr02.50.5	0.01	117.816	18.1255	5	A	B	A	B	A	B	A	A	A	B	B	B	A	A	A	B	A	B	A	B	A	A	B	A	A	A	A	A	A	B	A	B	A	B	A	B	B	B	B	B	B	B	B	B
2	chr02.51.5	0.031	120.912	18.6018	5.1	A	B	A	B	A	B	A	A	A	A	B	B	A	A	A	B	A	B	A	B	A	A	B	A	B	A	A	A	A	B	A	B	A	B	A	B	B	B	B	B	B	B	B	B
2	chr02.52.5	0.021	122.975	18.9192	5.2	A	B	A	B	A	B	A	A	A	A	B	B	A	A	A	B	A	B	A	B	A	A	B	A	B	A	A	A	A	B	A	B	A	B	A	B	B	B	B	B	B	B	B	B
2	chr02.53.5	0.015	124.522	19.1572	5.3	A	B	A	B	A	B	A	A	A	A	B	B	A	A	A	B	A	B	A	B	A	A	B	A	B	A	A	A	A	B	A	B	A	B	A	B	B	B	B	B	B	A	B	B
2	chr02.54.5	0.015	126.069	19.3952	5.4	A	B	A	B	A	B	A	A	A	A	B	B	A	A	A	B	A	A	A	B	A	A	B	A	B	A	A	A	A	B	A	B	A	B	A	B	B	B	B	B	B	A	B	B
2	chr02.55.5	0.077	133.864	20.5945	5.5	A	B	A	B	A	B	A	A	A	A	B	B	A	A	A	B	A	A	A	B	A	A	B	A	B	A	A	A	A	A	A	B	A	B	A	B	B	B	B	A	A	A	B	A
2	chr02.56.5	0.046	138.516	21.3102	5.6	A	A	A	B	A	B	A	A	A	A	B	B	B	A	A	B	A	A	A	B	A	B	B	A	B	A	A	A	A	A	A	B	A	B	A	B	B	B	B	A	A	A	B	A
2	chr02.57.5	0.005	139.032	21.3895	5.7	A	A	A	B	A	B	A	A	A	A	B	B	B	A	A	B	A	A	A	B	A	B	B	A	B	A	A	A	A	A	A	B	A	B	A	B	B	B	B	A	A	A	B	A
2	chr02.58.5	0.021	141.095	21.7069	5.8	A	A	A	B	A	B	A	A	A	A	B	B	B	A	A	B	A	A	A	B	A	B	B	A	B	A	A	A	A	A	A	B	A	B	B	B	B	B	B	A	A	A	B	A
2	chr02.59.5	0.144	155.95	23.9923	5.9	B	A	B	A	A	B	B	A	A	A	B	B	B	A	A	B	B	A	B	B	A	B	B	A	B	A	B	B	A	A	A	B	A	B	B	B	B	B	B	A	A	A	B	A
2	chr02.61	0.005	156.465	24.0715	6.025	B	A	B	A	A	B	B	A	A	A	B	B	B	A	A	B	B	A	B	B	A	B	B	A	B	A	B	B	A	A	A	B	A	B	B	B	B	B	B	A	A	A	B	A
2	chr02.63.5	0.005	156.981	24.1509	6.225	B	A	B	A	A	B	B	A	A	A	B	B	B	A	A	B	B	A	B	B	A	B	B	A	B	A	B	B	A	A	A	B	A	B	B	B	B	B	B	A	A	A	B	A
2	chr02.65.5	0.046	161.633	24.8666	6.45	A	A	B	A	A	B	B	A	A	A	B	B	B	A	A	B	A	A	B	B	A	B	B	A	B	A	A	B	A	A	A	B	A	B	B	B	B	B	B	A	A	A	B	A
2	chr02.66.5	0.165	178.769	27.5029	6.6	A	A	A	A	A	B	A	A	A	A	B	B	B	A	A	B	A	A	A	B	A	B	B	A	B	A	A	A	A	A	A	B	A	B	B	B	B	B	B	A	A	A	B	B
2	chr02.68	0.01	179.8	27.6615	6.725	A	A	A	B	A	B	A	A	A	A	B	B	B	A	A	B	A	A	A	B	A	B	B	A	B	A	A	A	A	A	A	B	A	B	B	B	B	B	B	A	A	A	B	B
2	chr02.69.5	0.005	180.316	27.7409	6.875	A	A	A	B	A	B	A	A	A	A	B	B	B	A	A	B	A	A	A	B	A	B	B	A	B	A	A	A	A	A	A	B	A	B	B	B	B	B	B	A	A	A	B	B
2	chr02.70.5	0.046	184.968	28.4566	7	A	A	A	B	A	B	A	A	A	A	B	B	B	A	A	B	A	A	A	B	A	B	B	A	B	A	A	A	A	A	A	B	A	A	B	B	B	B	B	A	A	A	B	B
2	chr02.71.5	0.057	190.663	29.3328	7.1	A	A	A	B	A	B	A	A	A	A	B	B	B	A	A	B	A	A	A	B	A	B	B	A	B	A	A	A	A	A	A	A	A	A	B	B	B	A	B	A	A	A	B	B
2	chr02.72.5	0.052	195.836	30.1286	7.2	A	B	A	B	A	A	A	A	A	A	B	B	B	A	A	B	A	A	A	B	A	A	B	A	B	A	A	A	A	A	A	A	A	A	B	B	A	A	B	A	A	A	B	B
2	chr02.73.5	0.026	198.415	30.5254	7.3	A	B	A	B	A	A	A	A	A	A	B	B	B	A	A	B	A	A	A	B	A	A	B	A	B	A	A	A	B	A	A	A	A	A	B	B	A	A	B	A	A	A	B	B
2	chr02.74.5	0.005	198.931	30.6048	7.4	A	B	A	B	A	A	A	A	A	A	B	B	B	A	A	B	A	A	A	B	A	A	B	A	B	A	A	A	B	A	A	A	A	A	B	B	A	A	B	A	A	A	B	B
2	chr02.75.5	0.01	199.962	30.7634	7.5	A	B	A	B	A	A	A	A	A	A	B	B	B	A	A	B	A	A	A	B	A	A	B	A	B	A	A	A	B	A	A	A	A	A	B	B	A	A	B	A	A	A	B	A
2	chr02.76.5	0.005	200.477	30.8426	7.6	A	B	A	B	A	A	A	A	A	A	B	B	B	A	A	B	A	A	A	B	A	A	B	A	B	A	A	A	B	A	A	A	A	A	B	B	A	A	B	A	A	A	B	A
2	chr02.77.5	0.01	201.508	31.0012	7.7	A	B	A	A	A	A	A	A	A	A	B	B	B	A	A	B	A	A	A	B	A	A	B	A	B	A	A	A	B	A	A	A	A	A	B	B	A	A	B	A	A	A	B	A
2	chr02.78.5	0.005	202.024	31.0806	7.8	A	B	A	A	A	A	A	A	A	A	B	B	B	A	A	B	A	A	A	B	A	A	B	A	B	A	A	A	B	A	A	A	A	A	B	B	A	A	B	A	A	A	B	A
2	chr02.82.5	0.005	202.539	31.1598	8.05	A	B	A	A	A	A	A	A	A	A	B	B	B	A	A	B	A	A	A	B	A	A	B	A	B	A	A	A	B	A	A	A	A	A	B	B	A	A	B	A	A	A	B	A
2	chr02.86.5	0.005	203.055	31.2392	8.45	A	B	A	A	A	A	A	A	A	A	B	B	B	A	A	B	A	A	A	B	A	A	B	A	B	A	A	A	B	A	A	A	A	A	B	B	A	A	B	A	A	A	B	A
2	chr02.87.5	0	203.055	31.2392	8.7	A	B	A	A	A	A	A	A	A	A	B	B	B	A	A	B	A	A	A	B	A	A	B	A	B	A	A	A	B	A	A	A	A	A	B	B	A	A	B	A	A	A	B	A
2	chr02.88.5	0.005	203.57	31.3185	8.8	A	B	A	A	A	A	A	A	A	A	B	B	B	A	A	B	A	A	A	B	A	A	B	A	B	A	A	A	B	A	A	A	A	A	B	B	A	A	B	A	A	A	B	A
2	chr02.89.5	0.062	209.788	32.2751	8.9	A	B	A	A	A	A	A	B	B	B	B	B	B	A	A	B	A	A	A	A	A	A	B	A	B	A	A	A	B	A	A	A	A	A	B	B	A	A	B	A	A	A	B	A
2	chr02.90.5	0.01	210.819	32.4337	9	A	B	A	A	A	A	A	B	B	B	B	B	B	A	A	B	A	A	A	A	A	A	B	A	B	A	A	A	B	A	A	A	A	A	B	B	A	A	B	A	A	A	B	A
2	chr02.91.5	0.041	214.952	33.0695	9.1	A	B	A	A	A	A	A	B	B	B	A	B	B	B	A	B	A	A	A	A	A	A	A	A	B	A	A	A	B	A	A	A	A	A	B	B	A	A	B	A	A	A	B	A
2	chr02.92.5	0.005	215.467	33.1488	9.2	A	B	A	A	A	A	A	B	B	B	A	B	B	B	A	B	A	A	A	A	A	A	A	A	B	A	A	A	B	A	A	A	A	A	B	B	A	A	B	A	A	A	B	A
2	chr02.93.5	0.005	215.983	33.2282	9.3	A	B	A	A	A	A	A	B	B	B	A	B	B	B	A	B	A	A	A	A	A	A	A	A	B	A	A	A	B	A	A	A	A	A	B	B	A	A	B	A	A	A	B	A
2	chr02.94.5	0.062	222.2	34.1846	9.4	A	B	A	A	A	B	A	B	B	B	B	A	B	B	A	A	A	A	A	A	A	B	A	A	B	A	A	A	B	A	A	A	A	A	B	A	B	A	B	A	A	A	B	A
2	chr02.95.5	0.015	223.747	34.4226	9.5	A	B	A	A	A	B	A	B	B	B	B	A	B	B	A	A	A	B	A	A	A	B	A	A	B	A	A	A	B	A	A	A	A	A	B	A	B	A	B	A	A	A	B	A
2	chr02.97	0.026	226.327	34.8195	9.625	A	B	A	A	A	B	A	B	B	B	B	A	B	B	A	A	A	B	A	A	A	B	A	A	B	A	A	A	B	A	A	A	B	A	B	A	B	A	B	A	A	A	B	A
2	chr02.98.5	0.01	227.358	34.9782	9.775	A	B	A	A	A	B	A	B	B	B	B	A	B	B	A	A	A	B	A	A	A	B	A	A	B	A	A	A	B	A	A	A	B	A	B	A	B	A	B	A	A	A	B	A
2	chr02.99.5	0.031	230.455	35.4546	9.9	A	B	A	A	A	B	A	B	B	B	B	A	B	B	A	A	A	B	A	A	A	B	A	A	B	A	A	A	B	A	A	A	B	A	B	A	B	A	B	A	A	A	B	A
2	chr02.100.5	0.041	234.588	36.0905	10	A	B	A	A	A	B	A	B	B	B	B	A	B	B	A	A	A	B	A	A	A	B	A	A	B	A	A	A	B	B	A	A	B	A	B	A	B	A	B	A	A	A	B	A
2	chr02.102.5	0.005	235.103	36.1697	10.15	A	B	A	A	A	B	A	B	B	B	B	A	B	B	A	A	A	B	A	A	A	B	A	A	B	A	A	A	B	B	A	A	B	A	B	A	B	A	B	A	A	A	B	A
2	chr02.104.5	0.026	237.683	36.5666	10.35	A	B	A	A	A	B	A	B	B	B	B	A	B	B	A	A	A	B	A	A	A	B	A	A	B	A	A	A	B	B	A	A	B	A	B	A	B	A	B	A	A	B	B	A
2	chr02.105.5	0.021	239.746	36.884	10.5	A	B	A	A	A	B	A	B	B	B	B	A	B	B	A	A	A	B	A	A	A	B	A	A	B	A	A	A	B	B	A	A	B	A	B	A	B	A	B	A	A	B	B	A
2	chr02.106.5	0.077	247.54	38.0831	10.6	A	A	A	A	A	B	A	B	B	B	A	A	B	B	A	A	A	B	A	A	A	B	A	A	B	A	A	A	A	B	A	A	B	A	B	A	B	B	B	A	A	B	B	B
2	chr02.107.5	0.005	248.056	38.1625	10.7	A	A	A	A	A	B	A	B	B	B	A	A	B	B	A	A	A	B	A	A	A	B	A	A	B	A	A	A	A	B	A	A	B	A	B	A	B	B	B	A	A	B	B	B
[truncated: 4,735 more rows]
[truncated: 150 more columns]

## Sheet: syn4 population
Table S8. Genetic and physical coordinate for syn4 population (244 lines) a The observed genetic distance under the effect of map expansion; b The Adjusted distance were determined based on the the expected recombination fraction per meiosis after adjusting the map expansion effect (The map expansion facter=4 ); c Physical position of each maker; Sixth to last bottom refer to genotype of each lin…
[truncated: 1,340 more rows]
[truncated: 199 more columns]
