# Supplementary material for: An ultra-high-density map as a community resource for discerning the genetic basis of quantitative traits in maize
Source: BMC Genomics. 2015 Dec 21;16:1078. doi: 10.1186/s12864-015-2242-5 (PMC4687334; doi:10.1186/s12864-015-2242-5)
Supplement: Additional file 14: Table S8. — Genome wide QTL identification between IBM Syn4 and Syn10 populations. (XLSX 118 kb) [file 12864_2015_2242_MOESM14_ESM.xlsx]

## Sheet: qtl data
Table S9. Genome-wide QTL identiﬁtion between IBM syn4 and syn 10 population(a). a shows the type of treatment consisting of trait and year, the names in bracket were the genes in or near the 2-LOD condidence interval of QTL. b The genetic position of the peak of QTL. c Nearby marker of QTL peak. d The percentage of the phenotypic variation explained by QTL.e The additive effect of QTL. f the inf…
QTL Symbol	Year	Heada	Chromosome	Posi (Morgen)b	Peak Markerc	LOD	R2d	Additivee	2-LOD confidence intervalf
									Start marker	End marker	Start(Mb)	End(Mb)	Start (Morgan)	End (Morgan)
qSyn10-FT-1	2007	GDD-07	1	0.448	chr01.37.5	2.77601	0.0316794	-7.97922	chr01.33.5	chr01.49	3.3	4.825	0.269	0.7025
qSyn10-FT-2	2006	GDD-06	1	3.0895	chr01.181	4.65042	0.051029	-7.2174	chr01.171.5	chr01.190	16.95	18.875	2.991	3.1905
qSyn10-FT-3	2007	GDD-07	1	3.0895	chr01.181	3.34464	0.0407027	-8.65093	chr01.171.5	chr01.191.5	16.95	19.075	2.991	3.2085
qSyn10-FT-4	2007	GDD-07	1	3.3175	chr01.201	3.25844	0.0381304	-7.32804	chr01.191.5	chr01.216.5	19.075	21.6	3.2185	3.3795
qSyn10-FT-5	2006	GDD-06	1	4.0615	chr01.273	3.21832	0.0375305	6.79034	chr01.269.5	chr01.298.5	26.9	29.475	3.9995	4.1135
qSyn10-FT-6	2006	GDD-06	1	6.632	chr01.914.5	2.79903	0.0325278	-6.2183	chr01.895	chr01.935	89.075	92.925	6.56	6.684
qSyn10-FT-7	2007	GDD-07	1	6.632	chr01.914.5	7.51961	0.0925256	-11.833	chr01.906.5	chr01.935	90.075	92.925	6.565	6.684
qSyn10-FT-8	2007	GDD-07	1	7.0295	chr01.1471.5	5.85342	0.0732731	-11.8007	chr01.1244.5	chr01.1604.5	122.75	160.35	6.9725	7.0915
qSyn10-FT-9	2006	GDD-06	1	11.0325	chr01.2351.5	4.32921	0.0466145	-7.1478	chr01.2329.5	chr01.2355.5	232.725	235.35	10.96	11.1
qSyn10-FT-10	2007	GDD-07	1	11.0475	chr01.2351.5	5.15231	0.0643503	-10.9626	chr01.2325	chr01.2355.5	232.175	235.35	10.9755	11.1
qSyn10-FT-11	2006	GDD-06	2	6.4165	chr02.659	4.24221	0.051204	-7.34864	chr02.606.5	chr02.683	60.55	68.125	6.269	6.458
qSyn10-FT-12	2007	GDD-07	2	12.5955	chr02.2324.5	3.03523	0.0354015	-7.77415	chr02.2321.5	chr02.2327.5	232.05	232.7	12.4985	12.664
qSyn10-FT-13	2007	GDD-07	2	13.0845	chr02.2344.5	10.2681	0.130663	-15.4248	chr02.2342.5	chr02.2347.5	234.1	234.7	13.0485	13.1355
qSyn10-FT-14	2006	GDD-06	3	2.2605	chr03.65.5	4.17349	0.0493094	-7.60802	chr03.64	chr03.72.5	6.325	7.2	2.156	2.348
qSyn10-FT-15	2007	GDD-07	3	4.55	chr03.396	5.17903	0.0644249	-11.3606	chr03.321.5	chr03.491.5	31.95	49.1	4.504	4.602
qSyn10-FT-16	2006	GDD-06	3	4.7395	chr03.606.5	6.31955	0.076733	-10.4829	chr03.605.5	chr03.1132.5	59.8	112.175	4.6885	4.798
qSyn10-FT-17	2007	GDD-07	3	5.7055	chr03.1523.5	4.74632	0.0563643	9.67508	chr03.1522.5	chr03.1549	152.2	154.675	5.588	5.7065
qSyn10-FT-18	2006	GDD-06	3	6.0895	chr03.1589	3.96526	0.0466492	8.19274	chr03.1586.5	chr03.1593.5	158.6	159.3	6.015	6.141
qSyn10-FT-19	2007	GDD-07	3	10.1385	chr03.2080.5	4.78264	0.0569042	-10.3009	chr03.2068	chr03.2085	206.725	208.275	10.0815	10.2035
qSyn10-FT-20	2007	GDD-07	4	10.603	chr04.2346.5	4.8329	0.0576038	11.4416	chr04.2344.5	chr04.2350	234.4	234.925	10.5365	10.6455
qSyn10-FT-21	2007	GDD-07	4	10.8625	chr04.2363	7.4155	0.0912009	-13.9635	chr04.2360	chr04.2364.5	235.925	236.375	10.8265	10.9435
qSyn10-FT-22	2007	GDD-07	5	2.582	chr05.98.5	2.5713	0.0309875	7.48595	chr05.94.5	chr05.101.5	9.4	10.1	2.4835	2.67
qSyn10-FT-23	2007	GDD-07	5	11.1365	chr05.2137.5	4.41521	0.0544927	-11.3279	chr05.2136.5	chr05.2138.5	213.6	213.8	11.064	11.258
qSyn10-FT-24	2007	GDD-07	6	0.745	chr06.47.5	4.02575	0.0502717	-8.54813	chr06.46.5	chr06.64.5	4.6	6.4	0.6945	0.819
qSyn10-FT-25	2007	GDD-07	6	1.247	chr06.301	8.07814	0.100143	-14.0518	chr06.244.5	chr06.345.5	24.025	34.5	1.1895	1.2935
qSyn10-FT-26	2007	GDD-07	6	6.8935	chr06.1536.5	3.59816	0.0456417	-9.21175	chr06.1531.5	chr06.1537.5	152.925	153.7	6.7895	6.9355
qSyn10-FT-27	2007	GDD-07	6	9.8305	chr06.1691	3.51677	0.0443717	-9.26426	chr06.1672	chr06.1689.5	167.125	168.8	9.7425	9.8355
qSyn10-FT-28	2006	GDD-06	8	2.0245	chr08.119.5	2.56512	0.0290797	5.86143	chr08.116.5	chr08.121.5	11.6	12.1	1.966	2.1075
qSyn10-FT-29	2007	GDD-07	8	5.7245	chr08.1291	4.67613	0.0577988	10.2648	chr08.1282	chr08.1324	127.475	131.95	5.6155	5.776
qSyn10-FT-30	2006	GDD-06	8	5.7655	chr08.1313	17.8839	0.240613	17.3335	chr08.1296.5	chr08.1324	129.375	131.95	5.7345	5.801
qSyn10-FT-31	2007	GDD-07	8	6.0235	chr08.1601.5	8.60028	0.107157	13.8063	chr08.1588	chr08.1607.5	158.7	160.6	5.967	6.0845
qSyn10-FT-32	2006	GDD-06	9	9.0915	chr09.1537.5	7.72282	0.0925563	10.7034	chr09.1535.5	chr09.1539	153.5	153.825	9.04	9.157
qSyn10-FT-33	2007	GDD-07	9	9.0865	chr09.1537.5	2.74918	0.033129	8.48401	chr09.1535.5	chr09.1540.5	153.5	153.975	9.04	9.1905
qSyn10-FT-34	2006	GDD-06	10	4.155	chr10.1343.5	2.64226	0.0283094	5.40071	chr10.1335	chr10.1351.5	133.425	135.1	4.093	4.2065
qSyn10-FT-35	2007	GDD-07	10	5.508	chr10.1427.5	5.02508	0.064487	11.0372	chr10.1426.5	chr10.1428.5	142.6	142.8	5.446	5.555
qSyn10-PLHT-1	2007	PH-07	1	6.3075	chr01.812.5	8.38216	0.116212	-6.8936	chr01.772.5	chr01.821.5	77.2	82.05	6.261	6.369
qSyn10-PLHT-2	2006	PH-06	1	6.3175	chr01.814	10.3095	0.144982	-6.60149	chr01.805.5	chr01.821.5	80.5	82.05	6.2815	6.369
qSyn10-PLHT-3	2006	PH-06	1	10.0145	chr01.2150.5	3.70269	0.0438198	-3.72216	chr01.2145.5	chr01.2162.5	214.45	216	9.947	10.0815
qSyn10-PLHT-4	2007	PH-07	1	10.004	chr01.2149.5	5.1706	0.0681614	-5.49703	chr01.2145.5	chr01.2162.5	214.45	216	9.947	10.0815
qSyn10-PLHT-5	2006	PH-06	1	11.787	chr01.2530.5	5.60153	0.0714165	5.77032	chr01.2521.5	chr01.2531.5	251.95	253.1	11.756	11.8485
qSyn10-PLHT-6	2006	PH-06	1	12.1225	chr01.2578.5	5.83047	0.0740177	-5.70906	chr01.2566	chr01.2579.5	256.5	257.9	12.0815	12.203
qSyn10-PLHT-7	2007	PH-07	1	12.908	chr01.2694.5	3.32194	0.0435439	-4.02573	chr01.2684.5	chr01.2706.5	268.15	270.375	12.805	12.9605
qSyn10-PLHT-8	2007	PH-07	1	16.6525	chr01.2968.5	3.87271	0.0501606	5.36558	chr01.2966.5	chr01.2971.5	296.55	297.1	16.519	16.705
qSyn10-PLHT-9	2007	PH-07	2	2.481	chr02.107.5	3.96521	0.05147	5.08454	chr02.105.5	chr02.112.5	10.5	11.2	2.398	2.5745
qSyn10-PLHT-10	2007	PH-06	2	3.5855	chr02.162.5	4.52439	0.0539399	-4.02218	chr02.157.5	chr02.166.5	15.7	16.6	3.4875	3.6585
qSyn10-PLHT-11	2007	PH-07	3	1.7715	chr03.51.5	2.71569	0.0347862	-4.00831	chr03.48.5	chr03.52.5	4.8	5.2	1.719	1.897
qSyn10-PLHT-12	2007	PH-07	3	6.1565	chr03.1597	6.99404	0.0940476	6.97637	chr03.1589	chr03.1598.5	158.825	159.775	6.0895	6.212
qSyn10-PLHT-13	2006	PH-06	3	9.0845	chr03.1958.5	4.32571	0.0524829	3.8222	chr03.1952	chr03.1971.5	194.875	197.075	9.0225	9.1625
qSyn10-PLHT-14	2007	PH-07	3	9.0895	chr03.1958.5	3.78432	0.0489994	4.36001	chr03.1952	chr03.1970	194.875	196.875	9.0225	9.1675
qSyn10-PLHT-15	2006	PH-06	4	6.002	chr04.1522	5.27761	0.0704996	4.74968	chr04.1512	chr04.1525.5	150.975	152.5	5.904	6.0435
qSyn10-PLHT-16	2007	PH-07	4	6.064	chr04.1531	4.71673	0.0610868	5.36905	chr04.1522	chr04.1544.5	152.075	154.35	6.022	6.131
qSyn10-PLHT-17	2006	PH-06	5	1.9055	chr05.62.5	2.89319	0.033887	-3.13574	chr05.58.5	chr05.65.5	5.8	6.5	1.8405	1.9725
qSyn10-PLHT-18	2006	PH-06	5	2.205	chr05.73.5	3.19411	0.0414092	-3.38048	chr05.72.5	chr05.81.5	7.2	8.1	2.204	2.355
qSyn10-PLHT-19	2006	PH-06	5	2.348	chr05.80.5	8.03687	0.109789	-7.59642	chr05.80.5	chr05.83.5	8	8.3	2.308	2.417
qSyn10-PLHT-20	2006	PH-06	5	2.556	chr05.97.5	4.70662	0.0593572	5.56584	chr05.94.5	chr05.99.5	9.4	9.9	2.4835	2.612
qSyn10-PLHT-21	2007	PH-07	5	4.9015	chr05.599	2.58987	0.0330058	-3.70075	chr05.587	chr05.640	58.55	63.125	4.829	4.953
qSyn10-PLHT-22	2006	PH-06	5	5.3655	chr05.906	5.81238	0.0704202	-4.43325	chr05.849	chr05.941.5	84.2	93.6	5.303	5.4065
qSyn10-PLHT-23	2006	PH-06	5	5.726	chr05.1567.5	2.68718	0.0354533	3.95734	chr05.1514.5	chr05.1570.5	150.475	156.9	5.648	5.778
qSyn10-PLHT-24	2007	PH-07	6	8.0325	chr06.1620.5	3.47344	0.0469706	-4.33234	chr06.1613.5	chr06.1621.5	161.2	162.1	7.9655	8.1325
qSyn10-PLHT-25	2007	PH-07	7	6.3795	chr07.1604.5	2.67965	0.0342288	4.34991	chr07.1599.5	chr07.1606.5	159.9	160.6	6.3175	6.457
qSyn10-PLHT-26	2007	PH-07	8	5.526	chr08.1234.5	5.04722	0.0723527	5.24521	chr08.1232.5	chr08.1253.5	123.15	125.15	5.4755	5.605
qSyn10-PLHT-27	2006	PH-06	8	5.5845	chr08.1244	6.5804	0.0884592	5.24201	chr08.1234.5	chr08.1287.5	123.35	128.65	5.491	5.6985
qSyn10-PLHT-28	2006	PH-06	8	5.7655	chr08.1313	6.81494	0.0836707	4.8558	chr08.1287.5	chr08.1350.5	128.65	134.425	5.7035	5.8175
qSyn10-PLHT-29	2007	PH-07	8	7.3	chr08.1670.5	3.14026	0.0414399	4.68207	chr08.1666.5	chr08.1673.5	166.6	167.3	7.1255	7.3515
qSyn10-PLHT-30	2006	PH-06	8	7.772	chr08.1695.5	3.18907	0.0411138	3.51551	chr08.1691.5	chr08.1697.5	169.1	169.7	7.715	7.9395
qSyn10-PLHT-31	2007	PH-07	9	0.88	chr09.54.5	3.83996	0.0507214	-4.301	chr09.50.5	chr09.57.5	4.95	5.65	0.7755	0.9365
qSyn10-PLHT-32	2006	PH-06	9	4.8765	chr09.1072	3.30094	0.0387618	-3.43269	chr09.1058.5	chr09.1099.5	105.675	109.525	4.7525	4.9385
qSyn10-PLHT-33	2007	PH-07	9	4.8765	chr09.1072	4.7157	0.0617026	-5.3244	chr09.1058.5	chr09.1099.5	105.675	109.525	4.7525	4.9385
qSyn10-PLHT-34	2006	PH-06	9	5.341	chr09.1253.5	3.49449	0.0447233	-3.82001	chr09.1240.5	chr09.1254.5	123.55	125.4	5.2785	5.393
qSyn4-FT-1	2007	GDD-07	1	1.5781	lim504	4.53375	0.0523545	-10.0066	php20640	mmp135	17.2333	22.5637	1.4961	1.6421
qSyn4-FT-2	2006	GDD-06	1	3.0721	umc1849	3.58605	0.0373418	-6.60209	cdo938a	asg30b	57.2046	60.6428	2.9881	3.1271
qSyn4-FT-3	2006	GDD-06	1	3.6561	asg3	2.49833	0.0270143	-5.53235	bnl9.11b	umc2025	73.5919	91.8979	3.5401	3.8171
qSyn4-FT-4	2006	GDD-06	1	6.4721	phi002	3.40443	0.0420356	-6.71161	umc1128	umc37a	224.27	230.389	6.3981	6.5191
qSyn4-FT-5	2007	GDD-07	1	6.4611	npi447a	3.28544	0.0447069	-10.0588	umc1128	umc37a	224.27	230.389	6.3981	6.5191
qSyn4-FT-6	2006	GDD-06	1	7.2081	umc1383	4.41705	0.0494046	-7.78226	an1	cdj2	241.34	250.09	7.0171	7.2171
qSyn4-FT-7	2007	GDD-07	1	7.1981	umc1383	3.87923	0.0450817	-9.64786	an1	cdj2	241.34	250.09	7.0371	7.2171
qSyn4-FT-8	2007	GDD-07	1	8.9011	umc1129	3.41706	0.050915	11.1291	umc1681	umc1111	288.122	288.74	8.8377	8.9552
qSyn4-FT-9	2006	GDD-06	2	5.8851	umc2184	5.35077	0.0592396	-8.36546	umc36a	mmp183	233.157	234.43	5.8291	5.9081
qSyn4-FT-10	2007	GDD-07	3	0.4141	umc2049	2.93725	0.0341977	8.16121	umc1892	asg30c	3.35014	4.26114	0.3771	0.5871
qSyn4-FT-11	2007	GDD-07	3	3.2471	csu636	2.7766	0.034874	8.31237	umc26a	umc1973	150.116	166.07	3.0711	3.3171
qSyn4-FT-12	2007	GDD-07	4	2.4211	umc1969	5.04678	0.0557078	-9.97882	bnlg490	phi079	31.32	35.263	2.3281	2.4911
qSyn4-FT-13	2007	GDD-07	4	3.1271	umc1945	4.35043	0.0487319	9.70343	mmp78	umc1945	139.538	145.265	3.0481	3.2371
qSyn4-FT-14	2006	GDD-06	4	5.4501	php10025	5.72267	0.0658115	-9.26302	lim446	umc1999	207.807	220.66	5.3311	5.5601
qSyn4-FT-15	2007	GDD-07	4	5.4751	umc1999	4.29428	0.0675231	-13.0971	lim446	umc1999	207.807	220.66	5.3861	5.5601
qSyn4-FT-16	2006	GDD-06	5	5.8071	umc1225	4.98825	0.0579704	-8.69667	npi288a	umc104b	214.003	216.416	5.7561	5.9401
qSyn4-FT-17	2006	GDD-06	8	3.2091	ufg74	5.38133	0.0644674	9.01062	ufg80	ufg74	130.423	132.17	3.1701	3.2441
qSyn4-FT-18	2007	GDD-07	8	3.2091	ufg74	6.12041	0.0679249	12.4865	ufg80	bnlg666	130.423	133.198	3.1701	3.2451
qSyn4-FT-19	2006	GDD-06	8	3.3991	isu114	5.83587	0.0631156	9.12838	bnlg1651	bnl12.30a	134.92	141.394	3.3161	3.4881
qSyn4-FT-20	2006	GDD-06	9	0.6221	bnlg1583	4.87462	0.052109	-8.0999	ufg41	c1	8.14067	9.76	0.5191	0.6451
qSyn4-FT-21	2006	GDD-06	9	1.2361	isu111b	3.8436	0.0476199	10.1542	isu111b	umc1636	15.0945	16.5797	1.1561	1.2451
qSyn4-FT-22	2006	GDD-06	9	1.3411	mmp162	8.61104	0.116534	-16.7345	mmp162	bnlg244	17.5907	18.04	1.3261	1.3871
qSyn4-FT-23	2007	GDD-07	9	2.3621	umc1700	7.58445	0.0865755	-13.1408	umc1691	rz682	91.668	98.4659	2.2951	2.4201
qSyn4-FT-24	2007	GDD-07	9	2.4511	lim99b	3.36415	0.038878	-8.21855	rz682	lim166	98.4659	103.419	2.4351	2.5671
qSyn4-FT-25	2006	GDD-06	9	2.6151	bnlg1209	4.04402	0.0516205	-7.57881	lim166	psr547	103.419	108.517	2.5671	2.6671
qSyn4-FT-26	2006	GDD-06	9	4.3281	asg44	3.97655	0.0531992	7.64255	asg44	csu93a	142.943	144.954	4.2081	4.4391
qSyn4-FT-27	2007	GDD-07	9	4.3461	mmp131	7.88256	0.111946	16.2469	asg44	csu93a	142.943	144.954	4.2231	4.4341
qSyn4-FT-28	2006	GDD-06	9	5.5471	umc1137	3.27847	0.0441502	7.06899	mmp171a	umc1137	151.354	153.3	5.3281	5.7971
qSyn4-FT-29	2006	GDD-06	10	0.2331	php20626	2.95958	0.0314341	-6.08153	mmp48b	php20075a	2.14	2.97408	0.1651	0.3011
qSyn4-FT-30	2007	GDD-07	10	0.5141	csu1061b	3.31558	0.0445871	-8.97398	phi041	umc2053	2.76625	4.69	0.2971	0.6231
qSyn4-FT-31	2006	GDD-06	10	1.9651	umc1995	4.73133	0.0554751	7.75225	fgp1	mmp16	88.7084	100.362	1.9191	2.0221
qSyn4-FT-32	2007	GDD-07	10	1.9091	fgp1	5.94988	0.0757243	11.8105	fgp1	umc1246	88.7084	95.9647	1.8491	1.9881
qSyn4-FT-33	2006	GDD-06	10	2.2001	umc1911	3.33007	0.0369135	6.6811	phi062	asg2	104.851	119.243	2.0901	2.2161
qSyn4-FT-34	2007	GDD-07	10	3.3151	bnl17.02	3.54216	0.0408566	9.07912	bnl10.13a	umc2122	137.859	139.923	3.2291	3.4711
qSyn4-PLHT-1	2007	PH-07	1	2.7091	mmp151a	2.75614	0.0262232	-3.75666	umc1598	cdo938a	51.6132	57.2046	2.6381	2.9531
qSyn4-PLHT-2	2007	PH-07	1	3.2601	csu207	3.06121	0.0333274	-4.35457	asg30b	ufg43	60.6428	70.017	3.1321	3.4581
qSyn4-PLHT-3	2006	PH-06	1	3.6871	csu3	6.7771	0.0821177	-5.35674	bnlg2295	mmp61	78.2706	90.33	3.6141	3.7481
qSyn4-PLHT-4	2007	PH-07	1	3.6411	asg3	12.9099	0.112549	-6.90867	bnlg2295	csu3	78.2706	82.57	3.6191	3.6721
qSyn4-PLHT-5	2006	PH-06	1	4.7511	bnl5.59	4.62067	0.0518097	4.30821	myb6	bnlg1598	182.104	186.988	4.6891	4.8461
qSyn4-PLHT-6	2007	PH-07	1	4.7691	php20654	7.2445	0.0613767	5.06286	myb6	bnlg2057	182.104	185.02	4.6891	4.8391
qSyn4-PLHT-7	2007	PH-07	1	6.0031	umc23a	4.49849	0.0471178	-4.28682	bnlg1556	umc23a	208.222	212.154	5.9031	6.1331
qSyn4-PLHT-8	2007	PH-07	1	7.94	mmp141	8.7299	0.0850922	-5.84687	cdo122a	mmp83	267.888	273.45	7.9159	7.9885
qSyn4-PLHT-9	2006	PH-06	1	7.9935	mmp83	8.77368	0.0963355	-5.48939	mmp141	bnlg1671	270.792	274.781	7.935	8.0281
qSyn4-PLHT-10	2006	PH-06	2	0.4631	umc53a	3.9066	0.0406077	3.54531	php20568b	umc53a	2.8507	4.32843	0.3841	0.5081
qSyn4-PLHT-11	2007	PH-07	2	0.4631	umc53a	6.19848	0.0522653	4.63697	psb485b	umc53a	3.74276	4.32843	0.3911	0.4931
qSyn4-PLHT-12	2006	PH-06	2	6.1131	phi101049	2.51032	0.0282283	3.0894	nfa103b	phi101049	236.029	236.503	6.0681	6.1231
qSyn4-PLHT-13	2006	PH-06	3	2.7521	uaz288a	2.84498	0.0290171	3.09618	umc1174	umc1102	126.51	136.87	2.7011	2.8211
qSyn4-PLHT-14	2007	PH-07	3	2.8211	umc1102	4.44002	0.0394092	4.08525	uaz288a	umc1501	129.454	142.757	2.7621	2.9211
qSyn4-PLHT-15	2006	PH-06	3	3.2121	csu636	2.53166	0.0261747	2.84012	umc26a	csu636	150.116	159.889	3.0711	3.2921
qSyn4-PLHT-16	2007	PH-07	3	3.2121	csu636	3.5372	0.0290718	3.47936	umc26a	csu636	150.116	159.889	3.0711	3.3071
qSyn4-PLHT-17	2007	PH-07	3	6.3631	npi457	3.57848	0.0324933	3.55521	umc1813	npi425a	220.37	224.533	6.2971	6.4281
qSyn4-PLHT-18	2006	PH-06	4	3.2671	umc1945	4.56933	0.0564235	4.15916	umc1945	mmp176	145.265	156.93	3.1421	3.3441
qSyn4-PLHT-19	2007	PH-07	4	3.3091	umc2027	6.57064	0.0695125	5.8365	umc1945	mmp176	145.265	156.93	3.2271	3.3441
qSyn4-PLHT-20	2006	PH-06	4	5.4651	umc1999	6.31674	0.0679708	-4.86575	lim446	umc1999	207.807	220.66	5.3861	5.5551
qSyn4-PLHT-21	2007	PH-07	4	5.4301	umc2139	6.91638	0.0627401	-5.31156	lim446	umc1999	207.807	220.66	5.3861	5.5551
qSyn4-PLHT-22	2007	PH-07	4	5.4501	php10025	7.37757	0.0648808	-5.45072	umc2139	umc1999	213.96	220.66	5.3901	5.5451
qSyn4-PLHT-23	2007	PH-07	5	1.4691	cdo122b	3.06683	0.0301183	-3.51203	umc1587	bnlg1879	10.17	14.27	1.2871	1.6831
qSyn4-PLHT-24	2007	PH-07	7	5.0041	php20909b	3.64949	0.0335708	3.64087	npi380	phi069	169.109	170.312	4.9341	5.0491
qSyn4-PLHT-25	2006	PH-06	8	4.8501	umc1005	4.90297	0.0591159	4.85007	php20793	umc1933	170.299	171.382	4.7921	4.9451
qSyn4-PLHT-26	2006	PH-06	9	0.1771	umc1370	3.156	0.0314033	-3.09741	umc109	umc1867	1.97153	5.16135	0.1151	0.2431
qSyn4-PLHT-27	2007	PH-07	9	0.2481	umc1867	5.8299	0.0572618	-4.82137	umc1370	umc1867	4.43	5.16135	0.1821	0.2831
qSyn4-PLHT-28	2007	PH-07	9	1.3771	bnlg244	2.8658	0.0253603	-3.33688	umc1636	mmp77	16.5797	19.217	1.2651	1.4661
qSyn4-PLHT-29	2006	PH-06	9	2.3571	umc1700	7.58754	0.0799797	-5.02642	umc1921	rz682	94.3386	98.4659	2.3351	2.4201
qSyn4-PLHT-30	2007	PH-07	9	2.3571	umc1700	14.3784	0.141519	-7.46301	umc1921	umc1743	94.3386	96.4751	2.3351	2.3791
qSyn4-PLHT-31	2006	PH-06	9	5.6321	umc1137	2.90649	0.0589485	4.4538	psb596	umc1137	150.674	153.3	5.2391	5.8121
qSyn4-PLHT-32	2007	PH-07	10	3.7471	ufg62	2.61581	0.0352858	-4.12996	bnlg2190	umc1196	142.169	143.488	3.5891	3.8741
