# Supplementary material for: An ultra-high-density map as a community resource for discerning the genetic basis of quantitative traits in maize
Source: BMC Genomics. 2015 Dec 21;16:1078. doi: 10.1186/s12864-015-2242-5 (PMC4687334; doi:10.1186/s12864-015-2242-5)
Supplement: Additional file 15: Table S9. — Integrate map with high quality SNPs, bin markers and traditional markers. (XLSX 28 kb) [file 12864_2015_2242_MOESM15_ESM.xlsx]

## Sheet: Sequenom Result
Table S11. verfiy the high quality SNPs between parents by using Sequenom MassARRAY(a). Genotyping result of the 91 SNPs loci from Sequenom MassARRAY a Number of repeatable reads from Syn10 progenies which supports the genotype of parents SNP.
SNP Loci	Repeat_Numa	IBM_44	IBM_45	IBM_46	IBM_86	IBM_87	IBM_107	IBM_108	IBM_109	IBM_110	IBM_111	IBM_B73	IBM_Mo17
chr01_113925893	75	CA	C	C	CA	CA	A	A	A	A	CA	C	A
chr01_121747465	41	C	C	C	C	C	G	G	G	G	C	C	G
chr01_148230041	122	C	C	C	C	C	G	G	G	G	C	C	G
chr01_162259036	20	A	A	A	A	T	null	T	T	T	A	A	null
chr01_183030724	80	G	G	G	G	A	A	A	A	A	G	null	A
chr01_229850315	71	G	A	A	G	G	A	A	A	A	G	G	A
chr01_26680358	15	C	CT	CT	C	C	CT	CT	CT	C	C	CT	C
chr01_286549076	3	C	C	C	G	C	G	G	G	C	G	C	G
chr01_299462225	72	A	A	A	A	A	T	A	T	A	T	A	T
chr01_40424984	30	C	C	C	C	T	C	C	T	C	C	C	T
chr01_80627698	14	C	C	C	C	C	C	C	C	C	C	null	null
chr02_123568174	3	C	C	C	C	C	C	C	C	C	C	C	C
chr02_163699385	28	T	C	C	C	C	T	C	C	T	T	C	T
chr02_204026576	17	C	T	T	T	C	T	T	T	T	C	T	null
chr02_212536701	71	A	T	T	T	A	A	A	T	A	T	T	A
chr02_224055973	73	C	T	T	C	C	C	C	T	T	T	T	C
chr02_39433102	14	G	T	T	T	T	T	G	G	T	G	G	T
chr02_39433129	12	G	C	C	C	C	C	G	G	C	G	G	C
chr02_39433476	37	G	C	C	C	C	null	G	G	C	G	G	C
chr02_39434333	2	A	C	C	C	C	C	A	A	C	A	A	C
chr02_39434343	2	G	C	C	C	C	C	G	G	C	G	G	C
chr02_40940807	33	T	null	CT	null	CT	CT	CT	T	CT	T	T	CT
chr02_46362795	72	GA	G	G	G	GA	GA	G	GA	GA	GA	GA	G
chr02_83074086	3	C	C	C	C	C	C	C	C	C	C	C	C
chr03_120800652	15	null	T	T	T	null	T	null	T	null	null	T	null
chr03_148031760	17	C	CA	CA	CA	C	CA	C	CA	C	C	CA	C
chr03_161278989	19	C	C	C	C	C	C	C	C	C	C	null	null
chr03_201825456	27	null	T	T	C	C	CT	C	C	C	C	T	null
chr03_40085500	7	G	G	G	G	G	G	G	G	G	G	null	null
chr03_45701202	74	G	A	A	G	G	A	G	G	G	G	A	G
chr04_122841678	5	A	T	T	T	T	T	T	T	T	A	T	A
chr04_144912789	96	G	G	G	G	G	T	T	T	T	T	T	G
chr04_167195290	45	G	G	G	G	A	G	G	G	G	A	A	G
chr04_194840801	72	G	G	G	G	G	A	G	A	G	A	G	A
chr04_195381670	1	C	C	C	C	C	T	C	T	C	T	C	T
chr04_195381688	3	G	G	G	G	G	C	G	C	G	C	G	C
chr04_195382148	18	A	A	A	A	A	G	A	G	A	G	A	G
chr04_195382978	56	C	C	C	C	C	A	C	A	C	A	C	A
chr04_199279589	10	C	C	C	C	C	T	C	T	C	T	C	T
chr04_199279708	28	T	T	T	T	T	C	T	C	T	C	T	C
chr04_210047667	109	A	A	A	A	A	G	A	G	A	G	null	null
chr04_221518988	76	T	T	T	T	T	A	A	A	T	A	T	A
chr04_236955502	70	null	G	G	G	G	A	null	G	G	null	A	G
chr04_41670622	5	null	T	T	C	null	C	C	C	C	C	C	T
chr04_82316795	6	C	null	C	C	C	C	null	C	C	C	C	C
chr05_126521567	4	G	G	G	G	G	G	G	G	G	G	G	A
chr05_208354651	18	GA	GA	GA	GA	GA	GA	GA	GA	GA	GA	null	GA
chr05_22756600	73	G	T	T	T	T	T	T	G	T	T	G	T
chr05_84839403	4	A	G	AG	A	A	null	G	A	A	A	null	null
chr05_97450315	72	T	C	C	T	T	C	C	T	C	C	T	C
chr06_102830515	75	C	C	C	C	A	C	A	C	C	C	C	A
chr06_103122643	35	C	C	C	C	A	C	A	C	C	C	C	A
chr06_103128518	14	G	G	G	G	A	G	A	G	G	G	G	A
chr06_121231450	6	T	T	T	CT	CT	CT	CT	CT	CT	T	T	CT
chr06_146120120	29	C	C	C	G	G	C	G	C	G	G	C	G
chr06_153577710	88	C	A	A	A	C	C	C	C	C	A	C	A
chr06_154841719	15	T	T	T	T	C	C	C	C	C	T	C	T
chr06_161499500	12	T	C	C	T	C	C	C	C	C	T	C	T
chr06_165093902	71	A	A	A	A	A	A	A	A	AG	AG	A	AG
chr06_81212528	8	G	GA	GA	GA	GA	G	G	G	G	GA	G	GA
chr06_88309997	79	A	A	A	A	A	A	A	A	A	A	A	AT
chr07_120997558	23	C	G	G	G	C	C	G	C	G	C	C	G
chr07_141238053	83	GT	GT	GT	GT	GT	GT	T	GT	GT	G	null	G
chr07_161901695	35	C	C	C	C	C	C	C	C	C	C	C	G
chr07_164412165	21	T	T	T	T	null	T	T	T	G	T	T	null
chr07_40072235	25	C	C	C	C	C	C	C	C	C	C	C	T
chr07_78671363	70	T	T	T	A	A	A	A	A	T	A	A	T
chr07_80513739	3	A	A	A	A	A	A	A	A	A	A	A	A
chr08_103467789	75	G	A	A	G	A	A	A	A	A	A	G	A
chr08_121212690	60	C	C	C	C	C	C	T	C	T	T	null	C
chr08_123910810	73	T	C	C	T	T	T	C	T	C	C	C	T
chr08_15993341	71	C	C	C	C	C	A	C	C	C	A	A	C
chr08_161780497	7	G	G	G	T	T	G	G	T	G	G	T	G
chr08_171598596	71	T	T	T	T	C	C	T	T	C	T	T	C
chr08_40316601	75	G	A	A	A	G	G	G	G	A	A	A	G
chr08_40570569	1	CG	G	G	G	CG	null	CG	CG	G	G	G	G
chr08_62457976	82	G	G	G	A	G	G	G	G	A	A	A	G
chr08_80686235	3	G	G	G	G	A	A	A	A	A	A	G	A
chr09_121580853	51	C	T	T	C	C	C	C	C	C	T	C	T
chr09_147819349	5	G	G	G	G	G	G	C	G	G	C	C	G
chr09_147819369	1	G	G	G	G	G	G	A	G	G	A	A	G
chr09_149537113	83	T	T	T	T	T	T	A	T	T	T	A	T
chr09_18889731	41	T	G	G	T	T	T	G	T	T	T	G	T
chr09_18889866	33	T	C	C	T	T	T	C	T	T	T	C	T
chr09_48282872	93	G	C	C	C	G	G	C	G	G	C	G	C
chr09_81413047	20	C	T	T	T	C	C	T	C	C	T	C	T
chr09_99634961	70	A	G	G	A	A	A	G	A	A	G	A	G
chr10_102982808	79	G	G	G	null	G	G	null	null	G	G	G	G
chr10_137998470	73	A	T	T	A	A	T	T	A	A	A	null	T
chr10_40161248	25	A	A	A	GA	A	A	null	GA	A	GA	G	A
chr10_80596443	30	C	C	C	T	C	C	C	T	C	C	T	C

## Sheet: Statictics of verification
Table S11. verfiy the high quality SNPs between parents by using Sequenom MassARRAY(b). a Actually total number of SNPs were genotyped by sequenom .It consisted of 91 SNPs loci of 12 samples. b The SNPs that genotype from sequenom was consistent with the genotype from resequencing and bin map. c The genotype of SNPs from resequencing and bin map. d The genotype of SNPs from sequenom. e Number of …
Statistics of genotype of SNPs from sequenom
Totala	Missing SNPs	Heterozygous SNPs			Homozygous SNPs
		B73	Mo17	progeny	disconsistant	consistentb
1092	44	3	6	65	55(5.6%)	919(94.4%)
The list of homozygous disconsitant SNPs
SNP Loci	sample	bin_mapc	sequenomd	Repeat_Nume
chr01_80627698	IBM_44	T	C	14
chr01_80627698	IBM_108	T	C
chr01_80627698	IBM_107	T	C
chr02_123568174	IBM_Mo17	G	C	3
chr02_123568174	IBM_44	G	C
chr02_123568174	IBM_109	G	C
chr02_83074086	IBM_Mo17	T	C
chr02_83074086	IBM_44	T	C
chr02_83074086	IBM_109	T	C
chr03_161278989	IBM_87	T	C	19
chr03_161278989	IBM_86	T	C
chr03_161278989	IBM_44	T	C
chr03_161278989	IBM_111	T	C
chr03_161278989	IBM_110	T	C
chr03_161278989	IBM_108	T	C
chr03_40085500	IBM_87	A	G	7
chr03_40085500	IBM_86	A	G
chr03_40085500	IBM_44	A	G
chr03_40085500	IBM_111	A	G
chr03_40085500	IBM_110	A	G
chr03_40085500	IBM_109	A	G
chr03_40085500	IBM_108	A	G
chr04_236955502	IBM_109	A	G	70
chr04_82316795	IBM_Mo17	A	C	6
chr04_82316795	IBM_87	A	C
chr04_82316795	IBM_44	A	C
chr05_126521567	IBM_46	A	G	4
chr05_126521567	IBM_45	A	G
chr05_126521567	IBM_111	A	G
chr05_126521567	IBM_110	A	G
chr05_126521567	IBM_108	A	G
chr05_126521567	IBM_107	A	G
chr05_84839403	IBM_111	G	A
chr05_84839403	IBM_110	G	A
chr06_81212528	IBM_109	A	G	8
chr06_81212528	IBM_107	A	G
chr06_88309997	IBM_87	T	A	79
chr06_88309997	IBM_109	T	A
chr06_88309997	IBM_107	T	A
chr07_40072235	IBM_46	T	C	25
chr07_40072235	IBM_45	T	C
chr07_40072235	IBM_44	T	C
chr07_40072235	IBM_110	T	C
chr07_40072235	IBM_109	T	C
chr07_80513739	IBM_Mo17	G	A	3
chr07_80513739	IBM_46	G	A
chr07_80513739	IBM_45	G	A
chr07_80513739	IBM_44	G	A
chr07_80513739	IBM_110	G	A
chr08_161780497	IBM_111	T	G	7
chr08_161780497	IBM_110	T	G
chr08_40570569	IBM_Mo17	C	G	1
chr08_62457976	IBM_46	A	G	82
chr08_62457976	IBM_45	A	G
chr10_102982808	IBM_B73	A	G	79

## Sheet: primer sequence for sequenom
Table S11. Verfiy the high quality SNPs between parents by using Sequenom MassARRAY(c). The primer sequence of 91 SNPs loci a The SNP ID consisting of chromosome ID and physical coordinate of the SNP. b The sequence of 1st primer for PCR amplification. c The sequence of 2nd primer for PCR amplification. d The sequence of primer for PCR expansion.
SNP_IDa	1st-PCRPb	2nd-PCRPc	UEP_SEQd
chr04_199279708	ACGTTGGATGATGAGGGATGGGTTTCCAGC	ACGTTGGATGAGGATCTAGGCTCGCTGCTT	GCTTGCCACTGGATA
chr03_120800652	ACGTTGGATGGTGCACAGGTTGTTGTCTAC	ACGTTGGATGTATAGTGCCGGCTGTTCTTG	cCCTCTTCGTCCTCGT
chr09_149537113	ACGTTGGATGATTCCCACTGTAACAACAGC	ACGTTGGATGACTGCACAAAGAGCAAGGAC	TGAACTGAGTCAAGCG
chr09_18889866	ACGTTGGATGAATGTGCTTGAGACAGCGCC	ACGTTGGATGATGCCTTGCACAAGCCCTG	ctGAAGCCCCCCAGCGT
chr10_80596443	ACGTTGGATGTGATCCACTGATGTTGGACG	ACGTTGGATGCGTTGCATCGTACCACTTTG	ACAACATCAATGCAGTC
chr06_103122643	ACGTTGGATGATACTACGCACACTTGGCAG	ACGTTGGATGTTGGAGGTCTTGGACGTCTG	tgggCGTCTGGTTGTCCAA
chr07_164412165	ACGTTGGATGACAGCAGCCAGCATAATTAC	ACGTTGGATGGGTTCAGACTCAGATTCTGC	cccacTCTGCTGCCCCTCTA
chr10_102982808	ACGTTGGATGACCAAGTAAGAAACCAATG	ACGTTGGATGTCTTCTGGGTGTTTGGATGC	GCTACATCTACAAGAAACAC
chr09_99634961	ACGTTGGATGTTTCACTTCCACCCATGCAC	ACGTTGGATGTGCATGTGGTTGTGTCTGTC	GTCTGTCAATGAGAAAGAAC
chr06_103128518	ACGTTGGATGCGAGCACTTACATCGTACTG	ACGTTGGATGTCGTCAAGGCCAACCACTTC	cttaCTCGCCGAGCTCCCGGA
chr08_103467789	ACGTTGGATGATGACGACATCTATTGTGCC	ACGTTGGATGACCGACTAATCCACACGTTG	taagCCACACGTTGAACCTTC
chr09_18889731	ACGTTGGATGGCCATGGATGGCAAACTTAG	ACGTTGGATGCTGTTTGGATCTCACTGACG	ggggAGCCTTGCTGCCATAGG
chr05_97450315	ACGTTGGATGTTACTCTAGTGTCACAGCGG	ACGTTGGATGTGCATAAATTGGGCTATCGC	AATGCTATAACTTTATTGTTGC
chr06_153577710	ACGTTGGATGATGCGCGAAGATCGATGATG	ACGTTGGATGCTCATGCATCACTCATGGAC	ccctGACCCGATTTTTCTTCTGA
chr07_120997558	ACGTTGGATGATCCTCATGCTACTGGTGAC	ACGTTGGATGGGTCCAATTGGATCAAGTGC	agttGATCAAGTGCTAGATCTCG
chr06_88309997	ACGTTGGATGGCTATATACATTGACATGCC	ACGTTGGATGACACACGATATGAAATGTGC	GTGCTTAATAGGCTGTAAAATAG
chr05_84839403	ACGTTGGATGGCCCAAAAAAAGTTGATGTG	ACGTTGGATGCTTAAGAGCTCGGAAGATAG	gCTCGCATCATCAATTCATAAACG
chr07_141238053	ACGTTGGATGACTACTACATAATTTCGAC	ACGTTGGATGCGCTTATAATGGCTCAGGTC	ttGGTAATCGTTCATCATTAAAATA
chr03_201825456	ACGTTGGATGGGTGGAACTCCTGCAAAAAC	ACGTTGGATGTAGAGAGCTGGAGCTAGAAG	agggGCTAGAAGATGACTATGCTTA
chr06_121231450	ACGTTGGATGTGCACATATTTGCAAACAC	ACGTTGGATGGGATCAACATGCACGTCTAC	atcacCATGCACGTCTACTAAAGCTA
chr08_123910810	ACGTTGGATGAGCTGAAGGCTAAACTTAGG	ACGTTGGATGTCTCTCCAATCAATCAATCC	tttacATCAATCCATTGTTTTGTGCT
chr10_137998470	ACGTTGGATGCTCCTGAAGAAGGGATACAT	ACGTTGGATGGGCCATCAATGTATACCAAA	CAATGTATACCAAAAATGATATAAAAA
chr05_22756600	ACGTTGGATGTGCTGGAGCCAAATGAGATG	ACGTTGGATGATCAATGCATATACTCCCAC	TGCATATACTCCCACATTAAATAAATAA
chr01_148230041	ACGTTGGATGATTTATAACCCGGCCGGCTA	ACGTTGGATGATCTATCCAAAGCCCCTCTG	CGCAGCCAACTCAGA
chr03_148031760	ACGTTGGATGAAGCTCAGCCACAACGCGTA	ACGTTGGATGGAGGAGTAGAGGTCGTTGAG	GTTGAGCTGCTTCCG
chr04_195381670	ACGTTGGATGAGCCAGGGCCTGCACCCCTT	ACGTTGGATGAAAGAGAGAGTGACTGACCG	AGGCACGTGGAAGGG
chr06_102830515	ACGTTGGATGCATCTCATGATAGGCACCAC	ACGTTGGATGAATTCCCGTCTCTTTGCTGG	gTGCTGGACGAAACAA
chr04_122841678	ACGTTGGATGGCTGATAGGTAGAGGTCTAT	ACGTTGGATGAAATGCTGAGGCGGCACATC	CATCACCTGCCAGAAGA
chr06_161499500	ACGTTGGATGAGAGAGCAGCGATGTGGTTG	ACGTTGGATGAGACACCACCTCCCACTTCA	cCCCACTTCAGAGGCTCC
chr01_229850315	ACGTTGGATGGTTAGCTTTTATGGAGTTTCG	ACGTTGGATGGAGCAACATAGAAGCCAAGC	CTTAGCTAGGATGAACCA
chr07_40072235	ACGTTGGATGCTCCCTATCGTTATCCCTTG	ACGTTGGATGAGTGACGGAATACGCTACAC	ccAGAGCGGTGGCAGATC
chr04_199279589	ACGTTGGATGTAGCTCGTCGTCGTCGAGG	ACGTTGGATGACTCCTGCGAGACATCCAC	gggtGGCCAGCAGGGAACA
chr06_165093902	ACGTTGGATGTTGGGTAACCCTTCGTCATC	ACGTTGGATGCTAAGAAGATGCTGAGGAAG	TGCTGAGGAAGAAACAGAG
chr06_154841719	ACGTTGGATGACTCCGGCTCGATGATGAAC	ACGTTGGATGGCTTCTCGCTTGCGCTGTC	caGGACTACAGGCACGCCCC
chr07_80513739	ACGTTGGATGATCTCACCTACCTTCTAGCC	ACGTTGGATGTACCCGTCCTCCTCCGCAT	ccggCGCATCGCCGAGATCC
chr02_83074086	ACGTTGGATGAGAATGTATGTCTTTTGCCG	ACGTTGGATGAGTAAAGGTGAAGATACTC	TGAAGATACTCTAAAGTCGTT
chr06_81212528	ACGTTGGATGTCGTTCTTTTGTTGCGTCTC	ACGTTGGATGTCGTCCAAACAGACTGTTGC	gggaAGACTGTTGCGCGACCT
chr06_146120120	ACGTTGGATGCATATGTTGATCCCGGCGT	ACGTTGGATGTTCCTGTCGGGCGACAGCTC	tcgaCCACCACGTGGCCGTCCG
chr02_204026576	ACGTTGGATGCCACACAACAGCAAAACTGG	ACGTTGGATGGGATGTTGTGAATCAGAAGC	gggtTGAATCAGAAGCGCATGG
chr04_144912789	ACGTTGGATGGTGTTGTAAGTCATCTAGT	ACGTTGGATGGCAACACAATGTCACATAGC	acTAGCTAGCTCATGTCTTACAA
chr10_40161248	ACGTTGGATGATAGCCGAAAGGCCTTACTC	ACGTTGGATGTCTCCCGGACAACAAAGAAG	gggtCAAAGAAGTATCCGTTTGC
chr02_212536701	ACGTTGGATGATGATCATAGGGTGCCCCTC	ACGTTGGATGTGCATGTACGAACTAGCTTG	ttgtgAGAACAGTGTTATGCTACC
chr02_40940807	ACGTTGGATGTGTGTACCTGAGGTTCTCAC	ACGTTGGATGTCGTCCGACTCATGCTAAGG	CCTTTATTGATCCTCATCTTATAAA
chr04_236955502	ACGTTGGATGCCATACTCCAGTTCTCATGC	ACGTTGGATGACATCACGTCAGTGGTTAGC	ggagGGTTAGCTACCTTGACTGAAA
chr01_299462225	ACGTTGGATGTAGCACGAGTAAGTAGGTGG	ACGTTGGATGTTTTTCGCTGCCTGCTGTAG	aatTATGCTTGCATGTACTTATCTAC
chr04_82316795	ACGTTGGATGCCAGCTTAAGTGCCTAAGTC	ACGTTGGATGACTAGATCTGAGGGACTGAC	ggggaAATTTAAGTGTGTTGTGGCCC
chr04_210047667	ACGTTGGATGACTTGTGAACAATAAGATG	ACGTTGGATGCCGTATTCTGGGAAATCTTG	TATCATATTTTCCTTTTTTAGAAACATC
chr02_39433102	ACGTTGGATGTGATTACCCGGACAGCCTTG	ACGTTGGATGCAAGGATACTCGAGGACTTC	tctAGGACTTCCTGGCCTTCATGAAGGG
chr02_39434343	ACGTTGGATGTGGCGGTGGGCGATGATGAT	ACGTTGGATGTTCAGCACCAGGGTCAGGAG	GCCAGAAGCAGGGTG
chr04_195381688	ACGTTGGATGAGAGGGAAAGAGAGAGTGAC	ACGTTGGATGCTTTCCCCTCCCCTTCCAC	aCTTCCACGTGCCTCT
chr01_26680358	ACGTTGGATGCGGATCGAGAACAAGATCAG	ACGTTGGATGGACAGCTCGTACGCCTTCTT	ACGCCTTCTTGAGCAG
chr02_123568174	ACGTTGGATGAGAACTAACGACGCTTGCGG	ACGTTGGATGTCTTCCTTCAGCATTCAGGG	AGCGGAGGGGCGGACTT
chr09_48282872	ACGTTGGATGCCTCCAATAAAGTGTTATCTC	ACGTTGGATGCTTAGCAGATTCTGGATGGG	TCCATCCAAAAGAACAAC
chr09_121580853	ACGTTGGATGGCTGGGAGAGAAAAAGAGAG	ACGTTGGATGTTTCACCCTTAGCGCTAGTC	gTAGCGCTAGTCTCTTGG
chr09_147819349	ACGTTGGATGACTCGTACGTCGACGACCTG	ACGTTGGATGATGCCGATCATGGCGGACAC	aagGGCGGACACGGAGTG
chr04_221518988	ACGTTGGATGCCTTTTTGCCTTGTGTTCTC	ACGTTGGATGGTCCAAGACGACTTACATGC	TGCCATGAAGTTATGTACT
chr02_39433476	ACGTTGGATGAAGTCCTCCATGCTCGTCGT	ACGTTGGATGTTGAGCTTGGTGGAGGTGAC	caggGACGAGGGCGAGGGC
chr02_46362795	ACGTTGGATGTGTTGATGGTGCATCAACCC	ACGTTGGATGAGCAAGTCTTGGGAATTTGG	ccTTGGTGTTCATAGCTTCC
chr07_161901695	ACGTTGGATGGCTAACGAACTGAAAGACCG	ACGTTGGATGACTGTATTTGCAGGCCACAC	AGGCCACACTTGTTCTAATCC
chr01_183030724	ACGTTGGATGAGTGAGCAGGGAATTGCTAC	ACGTTGGATGGATACGGAACGATAAACATC	CAAATTTGTGAGAAAATGTCA
chr01_40424984	ACGTTGGATGATCGAAGCAGCGGAACATTC	ACGTTGGATGATTCCACCGATTCAACGTTC	gagcTTCAACGTTCGTCCATTC
chr01_113925893	ACGTTGGATGCATCCATTCTCCAAACTGTG	ACGTTGGATGCAAGAGTTAAAATTGGGCTTC	TGGGCTTCTTATTAGGATATCA
chr04_195382978	ACGTTGGATGTATAGATCCTTCCATGGGCG	ACGTTGGATGAGGTTGTGCATCTAGCCTTG	cctgGACTCTTTCACTACAATGTC
chr02_163699385	ACGTTGGATGACCTAACTTGTGTTGCCTTG	ACGTTGGATGGGCTGTTGCAAAGTTTGAAC	TGATTTCAATTCCTCTAAAGGTAT
chr01_121747465	ACGTTGGATGGCGACGTTCGAATAAGATAC	ACGTTGGATGTACCCCGTGGAGAAATAACC	caaccACCATATGCAATGAAATACA
chr03_45701202	ACGTTGGATGCACAAAAGCTGCTCCTGACG	ACGTTGGATGGATGTGGGCTTTTCTTCGTG	aggtCTTTTCTTCGTGATTGTTATG
chr05_208354651	ACGTTGGATGCTTTTTTTGCATGTGTAAC	ACGTTGGATGGAATTCATCTTTGGCATTGG	AAGTTAGATCCACGGAAAAATATTA
chr01_162259036	ACGTTGGATGTCTAAGTCTTATCTCTGTG	ACGTTGGATGCATTCTTTGTGTAGGCACCC	ttacCAACCATTTTACCATGATCCCA
chr02_224055973	ACGTTGGATGGACCTCGGAAACAACACAAG	ACGTTGGATGACGTCGCAACATCCTACAAC	gccACATCCTACAACGTTATTAGCACA
chr03_40085500	ACGTTGGATGGCTTCTAGAAATTATATTCC	ACGTTGGATGCCATATTTGCACCACTTGCT	gTTTTTTTCAAAATCTTTTGCAAATAG
chr08_40316601	ACGTTGGATGCCCCAAGTGGTGTAATTTTC	ACGTTGGATGTGTAGGAGACATGCACTTTG	GGCAAATTATCTATAATTCGAGCTTTG
chr04_195382148	ACGTTGGATGGCTCCAATCGGTGAAACCTC	ACGTTGGATGTGATGCCTCCACACACAATG	CGCTCACCACTCTCA
chr09_147819369	ACGTTGGATGATGCCGATCATGGCGGACAC	ACGTTGGATGACTCGTACGTCGACGACCTG	GACGCGCTCCGCGTC
chr01_286549076	ACGTTGGATGTACACGACAACGAGTGCGAC	ACGTTGGATGACACCCCCTTTTCAGCTTAG	cCGCTAGCAACTCCAG
chr02_39434333	ACGTTGGATGAGCACGTGCTGGCCGCTCT	ACGTTGGATGAGAAGCAAGGGCAGGAAGTG	gCAGGAGCGAGGCCAG
chr05_126521567	ACGTTGGATGTCACGACTTCGTCGTCGTTG	ACGTTGGATGTTTTCCCCCGTCGTGCACAT	ggTCTCGGCCCGATTCC
chr09_81413047	ACGTTGGATGACAATCGGCACTATGTTGGC	ACGTTGGATGTCTTGAGAGCCTGTGTGTAG	taTCTGTGTTGACTGTGC
chr08_80686235	ACGTTGGATGGGCTTAAGCGATCCTCTTTG	ACGTTGGATGATGGGTCGCTCTATCTTGTC	ccCGCTCTGCAAAATACAC
chr08_171598596	ACGTTGGATGGCGCATTTTCACTTGTACAG	ACGTTGGATGGATGACTATGGTTTACTTGG	TGGTTTACTTGGAGCTATA
chr04_167195290	ACGTTGGATGTAAACTGAGACCAAACAGGG	ACGTTGGATGAAGTCACTCTTACCTCCCAG	tctcACCTCCCAGATACTGA
chr02_39433129	ACGTTGGATGAGGCCCTTCATGAAGGCCAG	ACGTTGGATGGTGTGATAGTGAAGCAGGTG	gCGGTCACTGCAAGGATACT
chr08_161780497	ACGTTGGATGGAGAAGTTTTCTCTGATGCG	ACGTTGGATGTCCTGACAGCTCTCTAAGAC	aTCTAAGACCATAGATCATCC
chr04_41670622	ACGTTGGATGGCATGCTATCAGTGCCTATG	ACGTTGGATGCAGAAGTTGCAGCAGCATAA	CTACAGACAGGAAAAAATAGT
chr08_121212690	ACGTTGGATGGATGTTTGGACAAAGCCACC	ACGTTGGATGTACTCATCTAACCTCCCTGC	ccctcATATGTCGTTGCTGCTG
chr04_194840801	ACGTTGGATGATACTGCACTCAACGGTAGC	ACGTTGGATGATGCCAGTCCATCATACCAC	TACCATGCATGCATGACATATA
chr08_40570569	ACGTTGGATGGCGCGGGTTTTCCTATTTTC	ACGTTGGATGCACAGCCAAATTCGAATTCA	AAATATGAAGAAAAGAAACCAG
chr08_62457976	ACGTTGGATGGTTGTTGTAATTTGGGAAC	ACGTTGGATGTTCATCGCATATATACCCAC	ACAATTAATAGTTCACATACACAT
chr08_15993341	ACGTTGGATGTTGTTCCTCGTCTCAACTGC	ACGTTGGATGATGGCAAAGCATGAGTTTGG	TTCAAGTTTTATCAAAGAATGGAC
chr01_80627698	ACGTTGGATGTACCTACAGTATTTGCTGCT	ACGTTGGATGTGCAAACTGCTATGTATTG	TGCTATTAGTAACAAAAAAAATCGTC
chr07_78671363	ACGTTGGATGTGACTATGTGGATGTCTGGG	ACGTTGGATGGGACATCATCACATAATGCTC	gAACATAAAAGAGCATTAATTTGATT
chr03_161278989	ACGTTGGATGCAAATCTATGTTGCTTGTTGG	ACGTTGGATGGTCTAGATTATAAGGTTAGGC	ggggcAGGTTAGGCTATTAAGTTCTTA
