# Supplementary material for: An ultra-high-density map as a community resource for discerning the genetic basis of quantitative traits in maize
Source: BMC Genomics. 2015 Dec 21;16:1078. doi: 10.1186/s12864-015-2242-5 (PMC4687334; doi:10.1186/s12864-015-2242-5)
Supplement: Additional file 16: Table S10. — Verify the high quality SNPs between parents by using Sequenom MassARRAY. (XLSX 10 kb) [file 12864_2015_2242_MOESM16_ESM.xlsx]

## Sheet: Sheet1
Table S12. Comparison of genotype of Mo17 (SNPs) in our study and maize hapmap2 database. a Number of high quality SNPs of Mo17 detected in our study; b Number of SNPs reported in maize hapmap2 wthin the high quality SNPs of Mo17 deteted in our study; c Number of SNP of Mo17 with consistent genotype in our study and maize hapmap2 database (exclude missing genotype "N" in hapmap2); d Number of SNP…
Chromosome ID	SNP numbera	SNP reported bothb	Consistent SNPs (MO17)c	Inconsistent SNPs(Mo17)d	"N" (MO17) in hapmap2e
chr01	183869	178355	147404	2875	28076
chr02	129096	123830	102108	1837	19885
chr03	135330	132444	109193	2150	21101
chr04	134397	129821	106466	2073	21282
chr05	104145	100660	83416	1668	15576
chr06	94980	92051	75454	1457	15140
chr07	107195	99160	81720	1573	15867
chr08	85644	83862	69288	1260	13314
chr09	89086	85396	70478	1343	13575
chr10	88114	86613	71219	1374	14020
Total	1151856	1112192	916746	17610	177836
