# Supplementary material for: An ultra-high-density map as a community resource for discerning the genetic basis of quantitative traits in maize
Source: BMC Genomics. 2015 Dec 21;16:1078. doi: 10.1186/s12864-015-2242-5 (PMC4687334; doi:10.1186/s12864-015-2242-5)
Supplement: Additional file 17: Table S11. — Comparison of genotype of Mo17 (SNPs) in the current study and the maize hapmap2 database. (XLSX 19 kb) [file 12864_2015_2242_MOESM17_ESM.xlsx]

## Sheet: cloned gene
Table S13. Fine mapping the cloned gene for flowering time and plant height in syn4 and syn10 population a The percentage of the phenotypic variation explained by the QTL. b The additive effect of the QTL. c Physical position and length of the 2-LOD confidence interval of the QTL. d physical position of the candidate gene.
Trait	QTL	Chromosome	LOD	R2a	Additiveb	Start(Mb)c	End(Mb)c	Length(Mb)c	Gene Symbol	Gene Models	Physical Startd	Physical Endd	Annotation	Reference
Flowering Time	qSyn10-FT-5	1	3.21832	0.0375305	6.79034	26.9	29.475	2.9	ifa1	NA	27398858	27918358	Regulates inflorescence and floral meristem	(Laudencia-Chingcuanco and Hake 2002)
Flowering Time	qSyn10-FT-10	1	5.15231	0.0643503	-10.9626	232.175	235.35	3.05	Ehd1	GRMZM2G379656	234417882	234419889	regulator confers short-day promotion of flowering	(Hufford et al. 2012)
Flowering Time	qSyn10-FT-13	2	10.2681	0.130663	-15.4248	234.1	234.7	0.8	ZAP1	GRMZM2G148693	235844921	235854324	A characterization of the MADS-box gene family in maize	Mena et al. 1995
Flowering Time	qSyn10-FT-13	2	10.2681	0.130663	-15.4248	234.1	234.7	0.8	gn1	GRMZM2G452178	236473321	236479590	modulates the accumulation of gibberellin	(Bolduc and Hake 2009a)
Flowering Time	qSyn10-FT-14	3	4.17349	0.0493094	-7.60802	6.325	7.2	0.85	miR156(cg1)	NA	8120361	8211908	prevents flowering and increases starch content of switchgrass	(Chuck et al. 2011)
Flowering Time	qSyn10-FT-14	3	4.17349	0.0493094	-7.60802	6.325	7.2	0.85	RA2	AC233943.1_FG002	12882491	12883276	Determines the Fate of Stem Cells in Branch Meristems of Maize	(Bortiri et al. 2006)
Flowering Time	qSyn10-FT-19	3	4.78264	0.0569042	-10.3009	206.725	208.275	1.7	ZmPEAMT1	AY626156	206151823	206151541	pollen developmental special activation elements	Wu et al. 2007
Flowering Time	qSyn4-FT-12	4	5.04678	0.0557078	-9.97882	31.32	35.263	3.94304	ZmCCA1	mRNA HM452304	32529056	32530436	Robust expression and association of ZmCCA1 with circadian rhythms in maize.	Wang et al. 2011
Flowering Time	qSyn4-FT-12	4	5.04678	0.0557078	-9.97882	31.32	35.263	3.94304	FIE1	GRMZM2G118205	35757180	35763186	Fertilization independent endosperm1	(Springer et al. 2002)
Flowering Time	qSyn10-FT-22	5	2.5713	0.0309875	7.48595	9.4	10.1	0.7	TFL2	GRMZM2G129554	9173185	9184056	encodes a heterochromatin protein 1 homolog and represses both FLOWERING LOCUS T to regulate flowering time	Kotake et al. 2003
Flowering Time	qSyn10-FT-22	5	2.5713	0.0309875	7.48595	9.4	10.1	0.7	PhyA2	AY260865	10061724	10055023	Structure and expression of maize phytochrome family	(Sheehan et al. 2004)
Flowering Time	qSyn10-FT-30	8	17.8839	0.240613	17.3335	129.375	131.95	2.75	TOE1	EF659468	132013858	-	Conserved noncoding genomic sequences associated with a flowering-time QTL	Salvi et al. 2007
Flowering Time	qSyn10-FT-31	8	8.60028	0.107157	13.8063	158.7	160.6	1.95	ZmHy2(elm1)	GRMZM5G861678	158759002	158763168	encodes a phytochromobilin synthase	Sawers et al. 2004
Flowering Time	qSyn4-FT-32	10	5.94988	0.0757243	11.8105	88.7084	95.9647	7.25624	VIN3	GRMZM2G339820	89495479	89498597	mediated by the PHD finger protein VIN3	Fu et al. 2007
Flowering Time	qSyn4-FT-32	10	5.94988	0.0757243	11.8105	88.7084	95.9647	7.25624	ZmCCT	GRMZM2G381691	94248710	94251264	day-length adaptation underlying the postdomestication spread of maize	Hung et al. 2012
Flowering Time	qSyn10-FT-35	10	5.02508	0.064487	11.0372	142.6	142.8	0.2	ZFL1	GRMZM2G098813	140851443	140854467	homologs in flower development	Bomblies and Doebley 2006
Plant Height	qSyn10-PLHT-7	1	3.32194	0.0435439	-4.02573	268.45	270.65	2.2	D8	GRMZM2G144744	266094769	266097836	affect the quantitative variation of maize flowering time and plant height	(Thornsberry et al. 2001)
Plant Height	qSyn10-PLHT-20	5	4.70662	0.0593572	5.56584	9.45	9.95	0.5	D9	GRMZM2G024973	11781976	11784448	Maize DELLA proteins dwarf 8, 9 as modulators of plant development	(Lawit et al. 2010)

## Sheet:  Candidate gene
Table S13. Candidate gene for flowering time and plant height in syn4 and syn10 population a The percentage of the phenotypic variation explained by the QTL. b The additive effect of the QTL. c Physical position and length of the 2-LOD confidence interval of the QTL. d physical position of the cloned gene.
Trait	QTL	Chromosome	LOD	R2a	Additiveb	Start(Mb)c	End(Mb)c	Length(Mb)c	Gene Symbol	Gene Models	Physical Startd	Physical Endd	Annotation	Reference
Flowering Time	qSyn10-FT-2	1	4.65042	0.051029	-7.2174	16.95	18.875	1.85	DOF	GRMZM2G162749	14850871	14853754	Zinc finger protein DOF	Xu et al. 2012
Flowering Time	qSyn10-FT-2	1	4.65042	0.051029	-7.2174	16.95	18.875	2.5	GWAS-DAT-1	GRMZM2G000741	15906929	15909214	Mitochondrial carrier	Li et al. 2012
Flowering Time	qSyn10-FT-4	1	3.25844	0.0381304	-7.32804	19.075	21.6	2.5	PI	GRMZM2G111191	20990139	20995107	Pistillata gene MADS-box gene	Xu et al. 2012
Flowering Time	qSyn4-FT-9	2	5.35077	0.0592396	-8.36546	233.157	234.43	1.27302	ELF	GRMZM2G008765	232394065	232405755	EARLY FLOWERING acts as a floral repressor	Xu et al. 2012
Flowering Time	qSyn4-FT-9	2	5.35077	0.0592396	-8.36546	233.157	234.43	1.27302	ZAP1	GRMZM2G148693	235844921	235854324	A characterization of the MADS-box gene family in maize	Mena et al. 1995
Flowering Time	qSyn4-FT-9	2	5.35077	0.0592396	-8.36546	233.157	234.43	1.27302	gn1	GRMZM2G452178	236473321	236479590	modulates the accumulation of gibberellin	(Bolduc and Hake 2009a)
Flowering Time	qSyn10-FT-14	3	4.17349	0.0493094	-7.60802	6.325	7.2	0.85	OsDOS	GRMZM5G853245	6681782	6683686	homologous to rice gene OsDOS(E-value:1E-140 ), A Novel Nuclear-Localized CCCH-Type Zinc Finger Protein, Involved in Delaying Leaf Senescence in Rice	(Kong et al. 2006)
Flowering Time	qSyn10-FT-15	3	5.17903	0.0644249	-11.3606	31.95	49.1	17	PIF4	GRMZM2G115960	48804985	48808667	as a negative regulator of phytochrome B signaling	Xu et al. 2012
Flowering Time	qSyn10-FT-16	3	6.31955	0.076733	-10.4829	59.8	112.175	52.7	Hd1	GRMZM2G422932	67643557	67644846	closely related to the flowering time gene CONSTANS	Xu et al. 2012
Flowering Time	qSyn10-FT-16	3	6.31955	0.076733	-10.4829	59.8	112.175	52.7	FLC	GRMZM2G456669	88387815	88391383	Inflorescence development flowering locus C	Xu et al. 2012
Flowering Time	qSyn10-FT-16	3	6.31955	0.076733	-10.4829	59.8	112.175	52.7	SPI1	GRMZM2G025222	69964878	69966731	function in auxin biosynthesis in maize	(Phillips et al. 2011)
Plant Height	qSyn4-PLHT-14	3	4.44002	0.0394092	4.08525	129.454	142.757	13.3035	OsTrxh1	GRMZM2G358038	138123371	138124337	homologous to rice gene OsTrxh1(E-value:4E-14 ),involved in the redox regulation of MAP kinases	Xie et al. 2009
Flowering Time	qSyn10-FT-17	3	4.74632	0.0563643	9.67508	152.2	154.675	3.35	ZmLD	GRMZM2G106613	154660654	154670278	Maize flowering-time gene LUMINIDEPENDENS	Xu et al. 2012
Plant Height	qSyn10-PLHT-13	3	4.32571	0.0524829	3.8222	194.875	197.075	1.95	OsCCD8	GRMZM2G446858	197015856	197019350	homologous to rice gene OsCCD8(E-value:0 ),an RMS1/MAX4/DAD1 ortholog, controls lateral bud outgrowth	(Arite et al. 2007)
Plant Height	qSyn4-PLHT-19	4	6.57064	0.0695125	5.8365	145.265	156.93	11.6648	OsMADS1	GRMZM2G003514	156083969	156091115	homologous to rice gene LHS1(E-value:6E-25 ),MADS-box transcription factor involved in the development of floral organs	(Prasad et al. 2005)
Plant Height	qSyn4-PLHT-23	5	3.06683	0.0301183	-3.51203	10.17	14.27	4.1	OsGAI	GRMZM2G024973	11781976	11784448	homologous to rice gene OsGAI(E-value:0),a repressor of the gibberellin (GA) signaling pathway	(Ikeda et al. 2001)
Plant Height	qSyn10-PLHT-21	5	2.58987	0.0330058	-3.70075	58.55	63.125	5.3	FON1	GRMZM2G300133	61670412	61673965	homologous to rice gene FON1(E-value:0),regulation of floral meristem growth	(Suzaki et al. 2004)
Plant Height	qSyn10-PLHT-27	8	6.5804	0.0884592	5.24201	123.35	128.65	5.3	Hd3a	GRMZM2G179257	123499913	123504913	homologous to rice gene FON1(E-value:5E-21),regulation of floral meristem growth	(Koide et al. 2008)
Flowering Time	qSyn10-FT-30	8	17.8839	0.240613	17.3335	129.375	131.95	2.75	GWAS-FT-12	AY104033	130730611	130731051	association mapping of flowering time	(Van Inghelandt et al. 2012)
Plant Height	qSyn4-PLHT-26	9	3.156	0.0314033	-3.09741	1.97153	5.16135	3.18982	OsPIN2	GRMZM2G098643	3650766	3654174	homologous to rice gene FON1(E-value:1E-115),encode efflux carrier proteins of phytohormone auxin	(Miyashita et al. 2010)
Plant Height	qSyn4-PLHT-28	9	2.8658	0.0253603	-3.33688	16.5797	19.217	2.6373	D3	GRMZM2G405203	18887684	18890915	homologous to rice gene FON1(E-value:0),regulates floral meristem size	(Ishikawa et al. 2005)
Flowering Time	qSyn4-FT-23	9	7.58445	0.0865755	-13.1408	91.668	98.4659	6.79784	SNZ	GRMZM2G160730	95739338	95742681	SCHNARCHZAPFEN controlling the flowering one of the floral repressors	Xu et al. 2012
Flowering Time	qSyn4-FT-25	9	4.04402	0.0516205	-7.57881	103.419	108.517	5.09838	COL16	GRMZM2G107886	106201175	106203143	Photoperiod response gene	Xu et al. 2012
Flowering Time	qSyn4-FT-25	9	4.04402	0.0516205	-7.57881	103.419	108.517	5.09838	ASN1	GRMZM2G074589	106787618	106796954	Asparagine synthetase homolog1(asn1)，regulated by lightdark-inducible genes	Xu et al. 2012
Flowering Time	qSyn4-FT-27	9	7.88256	0.111946	16.2469	142.943	144.954	2.01157	CIP6	GRMZM2G165426	143863650	143867324	CONSTANS interacting protein 6	Xu et al. 2012
