# Supplementary material for: An ultra-high-density map as a community resource for discerning the genetic basis of quantitative traits in maize
Source: BMC Genomics. 2015 Dec 21;16:1078. doi: 10.1186/s12864-015-2242-5 (PMC4687334; doi:10.1186/s12864-015-2242-5)
Supplement: Additional file 20: Table S12. — The gene list for flowering time and plant height traits which collected from previous work (XLSX 28 kb) [file 12864_2015_2242_MOESM20_ESM.xlsx]

## Sheet: Sheet1
Table S13. The gene list for flowering time and plant height traits which collected from Previous work
Gene Symbol	Gene Models(B73 RefGen_v2 )	Chromosome	Gene positon(B73 RefGen_v2 )		Description	Trait	Reference
			start	end
ZmLls1	GRMZM2G339563	1	10092334	10096672	protein is present in non-photosynthetic tissues	flowering time	Yang et al. 2004
DOF	GRMZM2G162749	1	14850871	14853754	Zinc finger protein DOF	flowering time	Xu et al. 2012
GWAT-DAT-1	GRMZM2G000741	1	15906929	15909214	Mitochondrial carrier	flowering time	Li et al. 2012
PI	GRMZM2G111191	1	20990139	20995107	Pistillata gene MADS-box gene	flowering time	Xu et al. 2012
ifa1	NA	1	27398858	27918358	Regulates inflorescence and floral meristem	flowering time	(Laudencia-Chingcuanco and Hake 2002)
HAP5a	GRMZM2G089812	1	34594746	34596756	Hap5a transcription factor a regulator of flowering time	flowering time	Xu et al. 2012
CIP4	GRMZM2G151576	1	37997641	38007833	CONSTANS interacting protein 4	flowering time	Xu et al. 2012
Ts2	GRMZM2G455809	1	46678942	46680363	determining the sexual fate of floral meristems	Sex determination	(DeLong et al. 1993)
Histone-lysine	GRMZM2G043484	1	49406199	49416181	Methylation	flowering time	Xu et al. 2012
PHYB1	NA	1	51216556	51319891	Earlier flowering time	flowering time	(Sheehan et al. 2004)
FCA	AC209215.4_FG004	1	99994149	100002247	encodes a protein domains controlling flowering time	flowering time	Xu et al. 2012
FPA	GRMZM2G538829	1	106154406	106155205	Flowering time control protein FPA	flowering time	Xu et al. 2012
ELF3	GRMZM2G435244	1	111127564	111131693	egulates vegetative photomorphogenesis	flowering time	Xu et al. 2012
RGL1	GRMZM2G433095	1	130962586	130965790	Encodes a negative regulator of gibberellin responses	flowering time	(Sheerin et al. 2011)
CAL	GRMZM2G034690	1	164950888	164954513	function to switch primordia from a vegetative to a floral state	flowering time	Xu et al. 2012
BIF2	GRMZM2G171822	1	173846756	173848499	regulates axillary meristem development in the maize inflorescence	flowering time	(Buckler et al. 2009)
D1	GRMZM2G014709	1	175898606	175900781	Dwarf 1 encodes the α-subunit of GTP-binding protein	Plant Height	Xu et al. 2012
GA5	GRMZM2G157350	1	190189109	190190063	Effects of photoperiod	flowering time	Spray et al. 1996
FES	GRMZM2G443517	1	194336222	194336829	Lead to increased FLC expression	flowering time	Xu et al. 2012
GWAT-DAT-2	GRMZM2G001803	1	198649343	198655952	Expressed protein	flowering time	Li et al. 2012
FD	GRMZM2G478417	1	199484975	199490215	the floral pathway integrator FT at the shoot apex	flowering time	Xu et al. 2012
SPY	GRMZM2G357804	1	204642528	204648554	GA-regulated stem elongation, floral induction, and fertility	flowering time	(Silverstone et al. 2007)
PORB	GRMZM2G036455	1	227507580	227510668	Restore the prolamellar body and photoactive	flowering time	Xu et al. 2012
Ehd1	GRMZM2G379656	1	234417882	234419889	regulator confers short-day promotion of flowering	flowering time	(Hufford et al. 2012)
Id1	GRMZM2G011357	1	239608944	239612267	arising basal floret of many individual spikelets	flowering time	(Buckler et al. 2009)
AN1	GRMZM2G081554	1	241218603	241226854	delayed development of flowers	flowering time	Xu et al. 2012
Brd1	GRMZM2G103773	1	249311156	249315418	Alterations in leaf and floral morphology	plant growth and development	Makarevitch et al. 2012)
ZMM4	NA	1	258878938	275484407	Play roles in both floral induction and inflorescence developm	flowering time	(Danilevskaya et al. 2008)
Tb1	AC233950.1_FGT002	1	265745979	265747712	enable the formation of female inflorescences	flowering time	(Doebley et al. 1997; Clark et al. 2004)
D8	GRMZM2G144744	1	266094769	266097836	affect the quantitative variation of maize flowering time and plant height	flowering time /PH	(Thornsberry et al. 2001)
PhyA1	mRNA AY234826	1	268373597	268374077	Light transduction	flowering time	(Morishige et al. 2002; Sheehan et al. 2004)
KN1	GRMZM2G017087	1	271340805	271348525	produce fewer branches and spikelets	flowering time	(Kerstetter et al. 1997)
SHM1	GRMZM2G135283	1	274275100	274277296	Integrated temporal regulation of the photorespiratory pathway	flowering time	(McClung et al. 2000)
PHYC	GRMZM2G057935	1	276992819	276997822	Genes in phytochrome signaling pathways	flowering time	(Sheehan et al. 2004)
SOC1	GRMZM2G087095	1	277310667	277348765	MADS-box gene integrates vernalization and gibberellin signals for flowering	flowering time	(Moon et al. 2003)
GWAT-DAT-3	GRMZM2G174136	1	286171500	286174968	Expressed protein	flowering time	Li et al. 2012
ids1/ts6	GRMZM5G862109	1	292889740	292893983	targets loral homeotic transcription factor	Flowering time	Chuck et al. 2007)
FHY1	AC177926.2_FG003	1	295596330	295596986	Gene in the phytochrome photosensory signalling networks	flowering time	Xu et al. 2012
NF-T	GRMZM2G480621	2	565395	566331	Nuclear transcription factor	flowering time	Xu et al. 2012
POR	GRMZM2G084958	2	1461402	1462989	Protochlorophyllide reductase gene	flowering time	Xu et al. 2012
HOS1	GRMZM2G073743	2	8501831	8504467	Gene controlling flowering time	flowering time	Xu et al. 2012
ZFL2	GRMZM2G180190	2	12641797	12644804	FLORICAULA/LEAFY homologs in flower development	flowering time	(Buckler et al. 2009)
GWAT-DAT-4	GRMZM2G035719	2	13281535	13284926	RNA recognition motif	flowering time	Li et al. 2012
FLD	GRMZM2G019863	2	17999113	18002237	Lysine-specific histone demethylase	flowering time	Xu et al. 2012
SLY1	GRMZM2G051179	2	21633846	21638619	Arabidopsis thaliana F-box protein, a positive regulator of gibberellin signaling	flowering time	Xu et al. 2012
AP1	GRMZM2G108219	2	24813747	24815344	Show transformations of apical and lateral shoots into flowers	flowering time	Xu et al. 2012
FT	GRMZM2G021560	2	35266820	35270344	a major output pathways controlling the floral transition	flowering time	Xu et al. 2012
GRF1	GRMZM2G102499	2	41303279	41306867	general regulatory factor1	plant growth	(Marra et al. 1994)
TS1	GRMZM2G104843	2	45192092	45196460	involved in the biosynthesis of the plant hormone jasmonic acid.	flowering time	(Hultquist and Dorweiler 2008)
ELF4	GRMZM2G050861	2	51442306	51446177	Regulates vegetative photomorphogenesis	flowering time	Xu et al. 2012
GWAT-DAT-5	GRMZM2G000980	2	71785920	71790206	Putative uncharacterized protein	flowering time	Li et al. 2012
TSF	GRMZM2G075215	2	116845643	116847342	Floral induction gene	flowering time	Xu et al. 2012
ZmPRR59	mRNA HQ003893	2	140885657	140886450	Circadian rhythm -plant, organism-specific biosystem	flowering time	(Chardon et al. 2004; Coles et al. 2010; Hayes et al. 2010)
NS1	GRMZM2G069028	2	142532298	142533651	Function in a lateral domain of shoot apical meristems	flowering time	(Nardmann et al. 2004)
PFT1	GRMZM2G138178	2	174096875	174110684	Regulation of flowering time	flowering time	Xu et al. 2012
SVP	GRMZM2G129034	2	192226954	192235328	locus flower earlier due to a reduced vegetative growth phase	flowering time	Yang et al. 2004
SUF4	GRMZM2G081812	2	198580007	198585777	Increased FLC expression	flowering time	Xu et al. 2012
AGL24	GRMZM2G498656	2	202133052	202139091	Gene functions in early stages of flower development	flowering time	Xu et al. 2012
ZmFKF1b	mRNA EU954587	2	224910482	224908575	pervasive leaf diurnal rhythms but rhythms in developing ears	flowering time	Hayes et al. 2010
ELF	GRMZM2G008765	2	232394065	232405755	EARLY FLOWERING acts as a floral repressor	flowering time	Xu et al. 2012
ZAP1	GRMZM2G148693	2	235844921	235854324	A characterization of the MADS-box gene family in maize	flowering time	Mena et al. 1995
gn1	GRMZM2G452178	2	236473321	236479590	modulates the accumulation of gibberellin	flowering time	(Bolduc and Hake 2009a)
miR156(cg1)	NA	3	8120361	8211908	prevents flowering and increases starch content of switchgrass	flowering time	(Chuck et al. 2011)
ZmGA3ox2	GRMZM2G036340	3	10451980	10454261	ZmGA3ox2, a candidate gene for a major QTL, qPH3.1, for plant height in maize	Plant Height	Teng et al. 2012
RA2	AC233943.1_FG002	3	12882491	12883276	Determines the Fate of Stem Cells in Branch Meristems of Maize	flowering time	(Bortiri et al. 2006)
PIF4	GRMZM2G115960	3	48804985	48808667	as a negative regulator of phytochrome B signaling	flowering time	Xu et al. 2012
Hd1	GRMZM2G422932	3	67643557	67644846	closely related to the flowering time gene CONSTANS	flowering time	Xu et al. 2012
SPI1	GRMZM2G025222	3	69964878	69966731	function in auxin biosynthesis in maize	flowering time	(Phillips et al. 2011)
FLC	GRMZM2G456669	3	88387815	88391383	Inflorescence development flowering locus C	flowering time	Xu et al. 2012
ABP1	GRMZM2G116204	3	133888888	133893638	an auxin receptor controlling plant growth	flowering time	(Jones et al. 1998)
RGA	GRMZM2G062587	3	143858948	143862131	Floral homeotic genes are targets of gibberellin signaling in flower development	flowering time	Xu et al. 2012
miR172/ts4	GRMZM5G803935	3	144884032	144884741	limiting floral growth	flowering time	Chuck et al. 2007)
Ehd2	GRMZM2G035625	3	154590885	154593748	Short-day promotion of flowering	flowering time	Xu et al. 2012
ZmLD	GRMZM2G106613	3	154660654	154670278	Maize flowering-time gene LUMINIDEPENDENS	flowering time	Xu et al. 2012
GWAT-DAT-6	GRMZM2G171600	3	158895757	158901970	Calmodulin-binding transcription activator	flowering time	Li et al. 2012
TE1	GRMZM2G085113	3	165174146	165178071	regulate leaf initiation and immature inflorescences	flowering time	Weber et al. 2007)
BA1	GRMZM2G397518	3	183084299	183085268	Barren stalk1 in inflorescence development	flowering time	(Gallavotti et al. 2004)
GWAS-FT-3	MAGI39472	3	192558271	192559523	association mapping of flowering time	flowering time	(Van Inghelandt et al. 2012)
GWAT-DAT-7	GRMZM2G177906	3	197450314	197456810	Hexokinase	flowering time	Li et al. 2012
FVE	GRMZM2G137965	3	204071388	204078435	A retinoblastoma-associated protein, regulation of flowering time	flowering time	Xu et al. 2012
ZmPEAMT1	AY626156	3	206151823	206151541	pollen developmental special activation elements	flowering time	Wu et al. 2007
GWAT-DAT-8	GRMZM2G067583	3	214821540	214822904	Tat pathway signal sequence family	flowering time	Li et al. 2012
PHOT1	GRMZM2G001457	3	229132796	229153796	Regulate photo-induced movements	flowering time	Xu et al. 2012
ATC	GRMZM2G092008	3	229544051	229545200	Regulation of time to flower	flowering time	Xu et al. 2012
ZmFKF1a	mRNA NM_001152685	4	20980768	209805737	pervasive leaf diurnal rhythms	flowering time	Hayes et al. 2010
ZmCCA1	mRNA HM452304	4	32529056	32530436	Robust expression and association of ZmCCA1 with circadian rhythms in maize.	flowering time	Wang et al. 2011
FIE1	GRMZM2G118205	4	35757180	35763186	Fertilization independent endosperm1	flowering time	(Springer et al. 2002)
GWAT-DAT-9	GRMZM2G005583	4	39321164	39328201	Esterase	flowering time	Li et al. 2012
TGA1	GRMZM2G101511	4	44508235	44512898	Transcription factor TGA1	flowering time	Preston et al. 2012
FEA2	GRMZM2G104925	4	133662510	133664998	encodes a CLV2 homolog in signaling pathway	flowering time	(Taguchi-Shiobara et al. 2001)
COP1	GRMZM2G126795	4	176733162	176740033	functions in light control development	flowering time	Xu et al. 2012
TFL1	mRNA EU973159	4	188385594	188385094	Affects inflorescence meristem development	flowering time	Danilevskaya et al. 2010
HUA2	GRMZM2G363038	4	195532087	195540351	function as photoreceptor	flowering time	Xu et al. 2012
TFL2	GRMZM2G129554	5	9173185	9184056	encodes a heterochromatin protein 1 homolog and represses both FLOWERING LOCUS T to regulate flowering time	flowering time	Kotake et al. 2003
PhyA2	AY260865	5	10061724	10055023	Structure and expression of maize phytochrome family	flowering time	(Sheehan et al. 2004)
PHYA	GRMZM2G181028	5	10101047	10106758	control of elongation growth of light-grown seedlings, and in the Perception of daylength	flowering time	Xu et al. 2012
D9	GRMZM2G024973	5	11781976	11784448	Maize DELLA proteins dwarf 8, 9 as modulators of plant development	flowering time /PH	(Lawit et al. 2010)
GAI	GRMZM2G024973	5	11781976	11784448	regular of gibberellin signaling in flower development	flowering time	Xu et al. 2012
EIN4	GRMZM2G102601	5	12219091	12224347	Ethylene receptor gene	flowering time	Xu et al. 2012
TEM1	GRMZM2G018336	5	28639860	28641213	One of the genes networks controlling the initiation of flower development	flowering time	Xu et al. 2012
td1	GRMZM2G300133	5	61670412	61673965	affects both male and female inflorescence development	flowering time/PH	(Bommert et al. 2005)
CONSTANS-like protein CO5	GRMZM2G021777	5	183367991	183369534	Induce flowering in short-day grown	flowering time	Xu et al. 2012
TOC1	mRNA HQ003892	5	185413583	185414343	A component of melecular basis of the presumed circadian clock	flowering time	Xu et al. 2012
bde1	GRMZM2G160565	5	196549478	196557071	affects floral development	flowering time	(Thompson et al. 2009)
PIE1	GRMZM2G428242	5	198044969	198062488	An ISWI family gene, required for FLC activation and floral repression	flowering time	Xu et al. 2012
FRI	GRMZM2G375116	5	204821695	204826748	Increased FLC expression	flowering time	Xu et al. 2012
SMZ	GRMZM2G416701	6	29009354	29012909	MiR172 target, repression of flowering	flowering time	Xu et al. 2012
RCN1	GRMZM2G164352	6	64516739	64523534	Delay of phase transition	flowering time	Xu et al. 2012
SEF	GRMZM2G393272	6	74594979	74596143	Required for flowering repression	flowering time	Xu et al. 2012
ZCN15	mRNA EU241930	6	76236671	76237062	Associated with changes in flowering time	flowering time	Danilevskaya et al. 2010
FT-like protein	GRMZM2G051338	6	76236848	76238660	Controlling the floral transition	flowering time	Xu et al. 2012
CLF	GRMZM2G157820	6	79459102	79460134	early flowering and reduced FLC expression	flowering time	Xu et al. 2012
FKF1	GRMZM2G113244	6	88587969	88594171	Essential for photoperiodic-specific light signalling	flowering time	Xu et al. 2012
MYB33	GRMZM2G093789	6	89240540	89253660	One of the genes mediate the GA-signaling pathway for flowering	flowering time	Xu et al. 2012
APETALA	GRMZM2G334225	6	112214421	112220846	Floral homeotic gene	flowering time	Xu et al. 2012
SYD	GRMZM2G467799	6	118296098	118319094	Involved in the regulation of floral homeotic gene expression	flowering time	Xu et al. 2012
GA2ox1	mRNA EU973454	6	125886350	125885830	The maize transcription factor KNOTTED1 directly regulates the GA2ox1	flowering time	(Bolduc and Hake 2009)
ZAG1	GRMZM2G052890	6	131824448	131832722	Floral homeotic gene AGAMOUS in maize	flowering time	Thompson et al. 2009
PCL1	GRMZM2G398055	6	147024173	147026212	essential for a functional clock oscillator	flowering time	Xu et al. 2012
GWAT-DAT-10	GRMZM2G116258	6	155589495	155593823	Glutamate-1-semialdehyde-2,1-aminomutase	flowering time	Li et al. 2012
GWAT-DAT-11	GRMZM2G061663	6	162604532	162608229	Zinc finger transcription factor	flowering time	Li et al. 2012
ZAP1b(MADS3 )	NA	7	1285636	1558668	affects node number and spikelet development during flower development	flowering time	Heuer et al. 2001
MADS3	GRMZM2G072582	7	2062067	2065923	Floral organ identity gene	flowering time	(Heuer et al. 2001)
PSAK	GRMZM2G012397	7	5129273	5130176	photosystem I subunit K work in state transitions	flowering time	Xu et al. 2012
EBS	GRMZM2G097726	7	13348616	13356457	acts as a repressor of FT transcription	flowering time	Xu et al. 2012
AARS	GRMZM2G455085	7	149168833	149173671	development of male and female gametophytes.	flowering time	Xu et al. 2012
ZmEA1	GRMZM2G456746	7	164463675	164464190	loss of close-range pollen tube guidance to the micropyle	flowering time	Marton et al. 2005
RA3	GRMZM2G014729	7	166856424	166860909	indeterminate floral meristems	flowering time	(Satoh-Nagasawa et al. 2006)
BDL	GRMZM2G307119	7	172207717	172209213	Branched silkless1 (bd1)	flowering time	Xu et al. 2012
ELF5	GRMZM2G106732	7	173422549	173433051	regulates the photoperiodic induction of flowering	flowering time	Xu et al. 2012
GWAT-DAT-12	GRMZM2G134341	7	174760324	174763035	PRM5	flowering time	Li et al. 2012
ZmPRR37	mRNA EU952111	7	174983867	174984641	Member of the pseudo-response regulator (PRR) family	Flowering time	Coles et al. 2010; Hayes et al. 2010
Dlf1(重点)	GRMZM2G067921	7	175538274	175539760	Encodes a Basic Leucine Zipper Protein	flowering time	(Muszynski et al. 2006)
FPF1	GRMZM2G134941	8	4969122	4969563	Promotes flowering	flowering time	Xu et al. 2012
VT2	GRMZM2G127308	8	16850861	16855009	Encodes a Grass-Speciﬁc Tryptophan Aminotransferase	flowering time	(Phillips et al. 2011)
GIGALA	GRMZM2G107101	8	21098977	21107262	Floral regulator	flowering time	Xu et al. 2012
bif1	NA	8	21799333	22380791	defective in the initiation of all axillary meristems in the inflorescence	flowering time	(Barazesh and McSteen 2008)
ESD4	GRMZM2G012601	8	44551727	44555938	FLC expression depends on ESD4	flowering time	Xu et al. 2012
DET1	GRMZM2G051790	8	51744472	51760863	A negative regulator of light-mediated development	flowering time	Xu et al. 2012
GWAS-FT-7	AY106491	8	65244644	65244124	association mapping of flowering time	flowering time	(Van Inghelandt et al. 2012)
PPDK	GRMZM2G097457	8	107003965	107014830	Shortened flowering time	flowering time	Xu et al. 2012
GWAT-DAT-13	GRMZM2G527250	8	122422960	122425283	Expressed protein	flowering time	Li et al. 2012
ZCN8	GRMZM2G179264	8	123501085	123502873	Gene functions as a floral activator and is involved in photoperiod sensitivity	flowering time	Meng et al. 2011
GWAS-FT-12	AY104033	8	130730611	130731051	association mapping of flowering time	flowering time	(Van Inghelandt et al. 2012)
TOE1	EF659468	8	132013858		Conserved noncoding genomic sequences associated with a flowering-time QTL	flowering time	Salvi et al. 2007
GWAS-FT-9	AY106357	8	134065746	134066478	association mapping of flowering time	flowering time	(Van Inghelandt et al. 2012)
GWAS-FT-10	AY109558	8	135059790	135060425	association mapping of flowering time	flowering time	(Van Inghelandt et al. 2012)
GWAS-FT-11	HDT102	8	138510407	138752723	association mapping of flowering time	flowering time	(Van Inghelandt et al. 2012)
Vgt1(QTL)	NA	8	138853275	160446464	Key impact of Vgt1 on flowering time adaptation in maize	flowering time	(Buckler et al. 2009)
CRY2	GRMZM2G134183	8	144173145	144188475	photoperiodic response gene	flowering time	Xu et al. 2012
RBBP4	GRMZM2G316113	8	154456893	154470240	One of the genes in the flowering regulatory network	flowering time	Xu et al. 2012
ZmHy2(elm1)	GRMZM5G861678	8	158759002	158763168	encodes a phytochromobilin synthase	flowering time	Sawers et al. 2004
conz1	GRMZM2G405368	9	34628528	34633066	regular to photoperiod genes	photoperiods	Miller et al. 2008)
CRY1	GRMZM2G172152	9	46491407	46499562	Blue-light photoreceptors	flowering time	Xu et al. 2012
HY5	GRMZM2G140355	9	84123809	84126628	downstream of photoreceptors and promotes Photomorphogenesis	flowering time	Xu et al. 2012
TED4	GRMZM2G101004	9	88918347	88927536	Arabidopsis thaliana heme oxygenase 1 (TED4) photoreceptors	flowering time	Xu et al. 2012
SNZ	GRMZM2G160730	9	95739338	95742681	SCHNARCHZAPFEN controlling the flowering one of the floral repressors	flowering time	Xu et al. 2012
COL16	GRMZM2G107886	9	106201175	106203143	Photoperiod response gene	flowering time	Xu et al. 2012
ASN1	GRMZM2G074589	9	106787618	106796954	Asparagine synthetase homolog1(asn1)，regulated by lightdark-inducible genes	flowering time	Xu et al. 2012
FLK	GRMZM2G119146	9	115327106	115330655	K homology domain proteins regulation of flowering time	flowering time	Xu et al. 2012
APT1	GRMZM2G448687	9	128763467	128787236	a SABRE/KIP Homolog Required for Pollen Tube Growth	flowering time	(Xu and Dooner 2006)
PHYB2	GRMZM2G092174	9	134992324	134998639	Phytochrome gene response to changes in ambient light conditions	flowering time	(Sheehan et al. 2004)
CIP6	GRMZM2G165426	9	143863650	143867324	CONSTANS interacting protein 6	flowering time	Xu et al. 2012
GWAT-DAT-14	GRMZM2G136910	10	8848146	8849526	Abscisic stress-ripening	flowering time	Li et al. 2012
ARP6	GRMZM2G088487	10	39592020	39595711	Required for the maintenance of expression and repression of flowering	flowering time	Xu et al. 2012
LFY	AC189883.3_FG002	10	58117312	58118221	LEAFY(LFY) controls floral meristem identity	flowering time	Xu et al. 2012
FRL2	GRMZM2G317098	10	67227492	67228073	FRIGIDA LIKE 2 required for the up-regulation of FLC	flowering time	Xu et al. 2012
ZmLHY1	mRNA NM_001138057	10	78320864	78322241	flowering time	flowering time	Dong et al. 2012
FIE	GRMZM2G148924	10	84092833	84097287	floral-organ identity gene	flowering time	Xu et al. 2012
CHI	GRMZM2G061447	10	86421166	86425500	expressed in floral tissues during development	flowering time	Xu et al. 2012
GWAT-DAT-15	GRMZM2G062541	10	87690145	87692179	Helix-loop-helix DNA-binding domain	flowering time	Li et al. 2012
VIN3	GRMZM2G339820	10	89495479	89498597	mediated by the PHD finger protein VIN3	flowering time	Fu et al. 2007
ZmCCT	GRMZM2G381691	10	94248710	94251264	day-length adaptation underlying the postdomestication spread of maize	flowering time	Hung et al. 2012
TSL	EST 61236942	10	126985340	126984862	Feminized tassels	flowering time	Brotslaw et al. 1988
FY	GRMZM2G028883	10	130341342	130343237	Flowering time control protein	flowering time	Xu et al. 2012
ZFL1	GRMZM2G098813	10	140851443	140854467	homologs in flower development	flowering time	Bomblies and Doebley 2006
FWA	GRMZM2G110869	10	149300439	149303054	One of the genes promote the floral transition	flowering time	Xu et al. 2012
